# Supplementary material for: The Pivotal Role of Protein Phosphorylation in the Control of Yeast Central Metabolism
Source: G3 (Bethesda). 2017 Feb 28;7(4):1239–49. doi: 10.1534/g3.116.037218 (PMC5386872; doi:10.1534/g3.116.037218)
Supplement: Supplementary file 1 [file 1239FileS1.xlsx]

## Sheet: Description
Column	Header	Description
Column A	psites_offset_0	position of p-site in ORF. Counting starts from 0
Column B	psites_offset_1	position of p-site in ORF. Counting starts from 1
Column C	ORF	ORF where p-site is found
Column D	position	position of p-site. Counting starts from 0
Column E	Uniprot_ID	Uniprot identifier of ORF
Column F	Aminoacid	Phosphorylated aminoacid
Column G-Z		Experiment where p-site was identified
Column AA	PHOSPHOGRID2	p-site identified in PhosphoGrid2 database LTP dataset
Column AB	SUM_20HTPexp	In how many HTP experiments the p-site was identified
Column AC	20UHQ_PG_HC_1	With one we designate any highly confident p-site identified in three or more HTP experiments and/or in Phosphogrid2
Column AD	SUM_12UHQ	In how many of the 12 HTP experiments of Amoutzias et al., 2012 MCP was the p-site identified
Column AE	Motif	The eleven aminoacid motif, where the p-site is in the middle.
Column AF	Disorder/Order	Whether the phosphorylated aminoacid is predicted to be in an Ordered or disordered region, based on Amoutzias et al., 2012 MCP.
Column AG	Yeast_7.6_FBAmodel1	With 1 we designate the p-sites found in ORFs that are considered metabolic proteins, according to the Yeast 7.6 FBA model
Column AH	Essential_YPD	With 1 we designate the p-sites found in ORFs that are considered essential.
Column AI	Pfam_description	The description of the PFAM domain, if the p-site is found within or in the vicinity.
Column AJ	Pfam_ID	ID of the above PFAM domain
Column AK-AT		The various Biotechnologically interersting phenotypes of yeast, after gene manipulation of the specific ORF. Phenotype is retrieved from SGD.
Column AU	SUM_PHENOTYPES	How many of the above phenotypes have been recorded for that ORF
Column AV	PPI_dataset_Batada	Proteine-Protein interactions of that ORF, based on Batada et al.
Column AW	Highly_confident_genetic_interactions_Constanzo_2010	Highly confident genetic interactions of that ORF, based on Constanzo et al., 2010
Column AX	Calb_NW_score	Needleman-Wunsch score of pairwise alignment of the yeast ORF with its ortholog in Candida albicans
Column AY	Calb_NW_similarity	% protein similarity of the yeast ORF with its ortholog in Candida albicans, after Needleman-Wunsch pairwise alignment
Column AZ	Calb_site_offset1	Orthologous position (ORF and position, counting from 1) of the yeast p-site in Candida albicans.
Column BA	aln_pos_offset1	Position of orthologous site in pairwise alignment. Counting starts from 1
Column BB	Calb_AA	Orthologous aminoacid in Candida albicans
Column BC	Calb_Beltrao	With 1, we designate orthologous aminoacids that have been identified as phosphorylated in Beltrao et al.,
Column BD	Calb_Wilger	With 1, we designate orthologous aminoacids that have been identified as phosphorylated in Wilger et al.,
Column BE	Calb_2exp_SUM	In how many of the two above experiments was the orthologous p-site identified as phosphorylated

## Sheet: yeast p-sites
psites_offset_0	psites_offset_1	ORF	position_offset_0	Uniprot_ID	Aminoacid	GRUHLER	CHI	LI	ALBUQUERQUE	BODENMILLER	BELTRAO	HUBER	HOLT1P	HOLT2P	HOLT3P	GNAD	SOUFI	AGUIAR_20377248	SALEEM_20395639	BODENMILLER_21177495	WU_21551504	OLIVEIRA	MASCARAQUE_23221999	LEE_24298058	WEINERT_24489116	PHOSPHOGRID2	SUM_20HTPexp	20UHQ_PG_HC_1	SUM_12UHQ	Motif	Disorder/Order	Yeast_7.6_FBAmodel1	Essential_YPD	Pfam_description	Pfam_ID	Phenotype:chemical compound excretion: increased	Phenotype:fermentative growth: increased	Phenotype:fermentative metabolism: increased	Phenotype:growth in exponential phase: increased rate	Phenotype:nutrient uptake/utilization: increased	Phenotype:respiratory growth: increased	Phenotype:respiratory metabolism: increased	Phenotype:utilization of carbon source: increased	Phenotype:vegetative growth: increased	Phenotype:viability: increased	SUM_PHENOTYPES	PPI_dataset_Batada	Highly_confident_genetic_interactions_Constanzo_2010	Calb_NW_score
YAL001C_276	YAL001C_277	YAL001C	276	P34111	S	0	0	0	0	0	0	0	0	0	0	0	0	0	0	0	1	0	0	0	1	0	2	0	0	EYDSNSADEDS	D	0	0	-	-	0	0	0	0	0	0	0	0	0	0	0	4	0	631
YAL001C_281	YAL001C_282	YAL001C	281	P34111	S	0	0	0	0	0	0	0	0	0	0	0	0	0	0	0	0	0	0	0	1	0	1	0	0	SADEDSVSDSK	D	0	0	-	-	0	0	0	0	0	0	0	0	0	0	0	4	0	631
YAL001C_545	YAL001C_546	YAL001C	545	P34111	S	0	0	0	1	0	0	0	0	0	0	0	0	0	0	0	0	0	0	0	0	0	1	0	1	NFGGFSARSLR	D	0	0	-	-	0	0	0	0	0	0	0	0	0	0	0	4	0	631
YAL003W_85	YAL003W_86	YAL003W	85	P32471	S	1	0	1	1	1	0	1	1	1	1	1	1	1	0	1	1	0	1	0	1	0	15	1	10	VDLFGSDDEEA	D	0	1	PF10587.5_EF-1_beta_acid_Eukaryotic elongation factor 1 beta central acidic region_28_83...110...6.7e-14	PF10587	0	0	0	0	0	0	0	0	0	0	0	3	0	986
YAL011W_522	YAL011W_523	YAL011W	522	P31376	S	0	0	0	0	0	0	0	0	0	1	0	0	0	0	0	1	0	0	0	0	0	2	0	1	DAKPGSDVEKE	D	0	0	-	-	0	0	0	0	0	0	0	0	0	0	0	3	143	X
YAL012W_1	YAL012W_2	YAL012W	1	P31373	T	0	0	0	1	0	0	0	0	0	0	0	0	0	0	0	0	0	0	0	0	0	1	0	1	____MTLQESD	D	1	0	-	-	0	0	0	0	0	0	0	0	0	0	0	1	30	1799
YAL013W_113	YAL013W_114	YAL013W	113	P31385	S	0	0	0	0	0	0	0	0	0	0	0	0	0	0	0	1	0	0	0	0	0	1	0	0	ENEDESKEEEK	D	0	0	-	-	1	0	0	0	0	0	0	0	0	0	1	3	351	X
YAL013W_119	YAL013W_120	YAL013W	119	P31385	S	0	0	0	1	0	0	0	0	0	1	1	0	0	0	0	1	0	0	0	0	0	4	1	3	KEEEKSQELEE	D	0	0	-	-	1	0	0	0	0	0	0	0	0	0	1	3	351	X
YAL013W_55	YAL013W_56	YAL013W	55	P31385	S	0	0	0	0	0	0	0	0	1	0	1	0	0	0	0	0	0	0	0	0	0	2	0	2	TEKMDSDEEKS	D	0	0	-	-	1	0	0	0	0	0	0	0	0	0	1	3	351	X
YAL013W_60	YAL013W_61	YAL013W	60	P31385	S	0	0	0	0	0	0	0	0	0	0	0	0	0	0	0	1	0	0	0	1	0	2	0	0	SDEEKSLANLP	D	0	0	-	-	1	0	0	0	0	0	0	0	0	0	1	3	351	X
YAL013W_81	YAL013W_82	YAL013W	81	P31385	T	0	0	0	0	0	0	0	0	0	0	0	0	0	0	0	1	0	0	0	0	0	1	0	0	LVKQETLTESL	D	0	0	-	-	1	0	0	0	0	0	0	0	0	0	1	3	351	X
YAL014C_122	YAL014C_123	YAL014C	122	P31377	S	0	0	0	0	0	0	0	0	0	0	0	0	0	0	0	0	0	0	0	1	0	1	0	0	EQDEESPLPST	D	0	0	-	-	0	0	0	0	0	0	0	0	0	0	0	4	8	325
YAL017W_9	YAL017W_10	YAL017W	9	P31374	S	0	0	0	1	0	0	0	0	0	0	0	0	0	1	0	0	0	0	0	1	0	3	1	1	GASNLSEHSFV	D	0	0	-	-	0	0	0	0	0	0	0	0	0	0	0	3	6	2154
YAL017W_1012	YAL017W_1013	YAL017W	1012	P31374	S	0	0	0	1	0	0	0	0	0	0	0	0	0	0	0	0	0	0	0	0	0	1	0	1	ENLIISKISLS	D	0	0	-	-	0	0	0	0	0	0	0	0	0	0	0	3	6	2154
YAL017W_1017	YAL017W_1018	YAL017W	1017	P31374	S	1	0	0	0	0	0	0	0	0	0	0	0	0	0	0	0	0	0	0	1	0	2	0	1	SKISLSPSTES	D	0	0	-	-	0	0	0	0	0	0	0	0	0	0	0	3	6	2154
YAL017W_1019	YAL017W_1020	YAL017W	1019	P31374	S	0	0	0	0	0	0	0	0	0	0	1	1	0	1	0	0	0	0	0	0	0	3	1	2	ISLSPSTESLA	D	0	0	-	-	0	0	0	0	0	0	0	0	0	0	0	3	6	2154
YAL017W_1020	YAL017W_1021	YAL017W	1020	P31374	T	0	0	0	0	0	0	0	0	0	0	0	0	0	1	0	0	0	0	0	0	0	1	0	0	SLSPSTESLAD	D	0	0	-	-	0	0	0	0	0	0	0	0	0	0	0	3	6	2154
YAL017W_1022	YAL017W_1023	YAL017W	1022	P31374	S	0	0	0	0	1	0	0	1	1	0	0	0	0	1	0	0	0	0	0	1	0	5	1	3	SPSTESLADSK	D	0	0	-	-	0	0	0	0	0	0	0	0	0	0	0	3	6	2154
YAL017W_1026	YAL017W_1027	YAL017W	1026	P31374	S	0	0	0	0	0	0	0	0	0	0	0	0	0	0	0	0	0	0	0	1	0	1	0	0	ESLADSKSSGK	D	0	0	-	-	0	0	0	0	0	0	0	0	0	0	0	3	6	2154
YAL017W_1028	YAL017W_1029	YAL017W	1028	P31374	S	0	0	0	0	0	0	0	0	0	0	0	0	0	0	0	0	0	0	0	1	0	1	0	0	LADSKSSGKGL	D	0	0	-	-	0	0	0	0	0	0	0	0	0	0	0	3	6	2154
YAL017W_1029	YAL017W_1030	YAL017W	1029	P31374	S	0	0	0	0	0	0	0	0	0	0	0	0	0	0	0	0	0	0	0	1	0	1	0	0	ADSKSSGKGLS	D	0	0	-	-	0	0	0	0	0	0	0	0	0	0	0	3	6	2154
YAL017W_1034	YAL017W_1035	YAL017W	1034	P31374	S	0	0	1	1	0	0	0	0	0	0	0	0	0	1	0	1	0	0	0	0	0	4	1	2	SGKGLSPLEEE	D	0	0	-	-	0	0	0	0	0	0	0	0	0	0	0	3	6	2154
YAL017W_1054	YAL017W_1055	YAL017W	1054	P31374	S	0	0	0	1	0	0	0	0	1	1	0	0	1	0	0	1	0	0	0	0	1	5	1	3	NGLAGSPKDED	D	0	0	-	-	0	0	0	0	0	0	0	0	0	0	0	3	6	2154
YAL017W_1078	YAL017W_1079	YAL017W	1078	P31374	T	0	1	0	0	0	0	0	0	0	1	0	0	1	0	0	1	0	0	0	0	0	4	1	2	STFLRTPEKNI	D	0	0	-	-	0	0	0	0	0	0	0	0	0	0	0	3	6	2154
YAL017W_12	YAL017W_13	YAL017W	12	P31374	S	0	0	0	0	0	0	0	0	0	0	0	1	0	1	0	0	0	0	0	1	0	3	1	1	NLSEHSFVNLK	D	0	0	-	-	0	0	0	0	0	0	0	0	0	0	0	3	6	2154
YAL017W_191	YAL017W_192	YAL017W	191	P31374	S	0	0	0	1	0	0	0	0	0	0	0	0	0	0	0	0	0	0	0	0	0	1	0	1	PRTSASANHLM	D	0	0	-	-	0	0	0	0	0	0	0	0	0	0	0	3	6	2154
YAL017W_201	YAL017W_202	YAL017W	201	P31374	S	0	0	0	0	0	0	0	0	0	1	0	0	0	0	0	0	0	0	0	0	0	1	0	1	MNRNKSQIWNT	D	0	0	-	-	0	0	0	0	0	0	0	0	0	0	0	3	6	2154
YAL017W_254	YAL017W_255	YAL017W	254	P31374	S	0	0	0	0	1	0	0	0	1	1	0	0	0	0	0	0	0	1	0	0	0	4	1	3	FHRANSLAYLP	D	0	0	-	-	0	0	0	0	0	0	0	0	0	0	0	3	6	2154
YAL017W_274	YAL017W_275	YAL017W	274	P31374	S	0	0	0	0	0	1	0	0	0	1	0	0	0	0	0	0	0	0	0	0	0	2	0	2	LKHNNSLFRGD	D	0	0	-	-	0	0	0	0	0	0	0	0	0	0	0	3	6	2154
YAL017W_280	YAL017W_281	YAL017W	280	P31374	Y	0	0	0	0	0	0	0	0	0	0	0	0	0	0	0	0	1	0	0	0	0	1	0	0	LFRGDYGNNIS	D	0	0	-	-	0	0	0	0	0	0	0	0	0	0	0	3	6	2154
YAL017W_285	YAL017W_286	YAL017W	285	P31374	S	1	0	1	0	1	0	0	0	0	0	0	0	0	0	1	0	1	0	0	0	0	5	1	3	YGNNISPERPS	D	0	0	-	-	0	0	0	0	0	0	0	0	0	0	0	3	6	2154
YAL017W_326	YAL017W_327	YAL017W	326	P31374	S	0	0	0	1	0	0	0	0	0	0	0	0	0	0	0	0	0	0	0	0	0	1	0	1	PHHGPSMDLLN	D	0	0	-	-	0	0	0	0	0	0	0	0	0	0	0	3	6	2154
YAL017W_339	YAL017W_340	YAL017W	339	P31374	S	0	0	0	0	0	0	0	0	0	0	0	0	0	0	0	1	0	0	0	0	0	1	0	0	RANLKSLLNLL	D	0	0	PF00069.21_Pkinase_Protein kinase domain_262_328...358...2.5e-66	PF00069	0	0	0	0	0	0	0	0	0	0	0	3	6	2154
YAL017W_913	YAL017W_914	YAL017W	913	P31374	S	0	1	0	0	0	0	0	0	0	0	0	0	0	0	0	0	0	0	0	0	0	1	0	1	SSKKSSSRIST	D	0	0	-	-	0	0	0	0	0	0	0	0	0	0	0	3	6	2154
YAL017W_925	YAL017W_926	YAL017W	925	P31374	S	0	0	0	1	0	0	0	0	0	0	0	0	0	0	0	0	0	0	0	1	0	2	0	1	TLKDMSNLSTY	D	0	0	-	-	0	0	0	0	0	0	0	0	0	0	0	3	6	2154
YAL017W_928	YAL017W_929	YAL017W	928	P31374	S	0	0	0	0	0	0	0	0	0	0	0	0	0	0	0	0	0	0	0	1	0	1	0	0	DMSNLSTYEDL	D	0	0	-	-	0	0	0	0	0	0	0	0	0	0	0	3	6	2154
YAL017W_929	YAL017W_930	YAL017W	929	P31374	T	0	0	0	0	0	0	0	0	0	0	0	0	0	0	0	0	0	0	0	1	0	1	0	0	MSNLSTYEDLA	D	0	0	-	-	0	0	0	0	0	0	0	0	0	0	0	3	6	2154
YAL017W_957	YAL017W_958	YAL017W	957	P31374	S	0	0	0	0	0	0	0	0	0	0	0	0	0	0	0	0	0	0	0	1	0	1	0	0	SQSTLSEQEQV	D	0	0	-	-	0	0	0	0	0	0	0	0	0	0	0	3	6	2154
YAL019W_124	YAL019W_125	YAL019W	124	P31380	S	0	0	0	0	1	0	0	0	0	0	0	0	0	0	0	0	0	0	0	0	0	1	0	1	WNKNASPKKSE	D	0	0	-	-	0	0	0	0	0	0	0	0	0	0	0	2	25	2165
YAL019W_130	YAL019W_131	YAL019W	130	P31380	T	0	0	0	0	0	0	0	0	0	0	0	0	0	0	0	1	0	0	0	0	0	1	0	0	PKKSETPPPVK	D	0	0	-	-	0	0	0	0	0	0	0	0	0	0	0	2	25	2165
YAL019W_231	YAL019W_232	YAL019W	231	P31380	S	0	0	0	1	0	0	0	0	0	0	0	0	0	0	0	0	0	0	0	0	0	1	0	1	ATQLGSAREKL	D	0	0	-	-	0	0	0	0	0	0	0	0	0	0	0	2	25	2165
YAL019W_27	YAL019W_28	YAL019W	27	P31380	S	1	0	0	0	0	0	0	0	0	0	0	0	0	0	0	0	0	0	0	0	0	1	0	1	KVASSSPLKPT	D	0	0	-	-	0	0	0	0	0	0	0	0	0	0	0	2	25	2165
YAL019W_33	YAL019W_34	YAL019W	33	P31380	S	1	0	0	0	0	0	0	0	0	0	0	0	0	0	0	0	0	0	0	0	0	1	0	1	PLKPTSPTVPD	D	0	0	-	-	0	0	0	0	0	0	0	0	0	0	0	2	25	2165
YAL019W_449	YAL019W_450	YAL019W	449	P31380	T	0	0	0	0	1	0	0	0	0	0	0	0	1	0	0	1	0	0	0	1	0	4	1	1	EGFDETSAEPT	D	0	0	-	-	0	0	0	0	0	0	0	0	0	0	0	2	25	2165
YAL019W_450	YAL019W_451	YAL019W	450	P31380	S	1	0	0	0	1	0	0	0	0	0	0	0	1	0	0	1	1	0	0	1	0	6	1	2	GFDETSAEPTP	D	0	0	-	-	0	0	0	0	0	0	0	0	0	0	0	2	25	2165
YAL019W_454	YAL019W_455	YAL019W	454	P31380	T	0	0	0	0	1	0	0	0	0	0	0	0	0	0	0	1	0	0	0	1	0	3	1	1	TSAEPTPAPAP	D	0	0	-	-	0	0	0	0	0	0	0	0	0	0	0	2	25	2165
YAL021C_265	YAL021C_266	YAL021C	265	P31384	T	0	0	0	0	0	0	0	0	0	0	0	0	0	0	0	0	1	0	0	0	0	1	0	0	KKQQPTGDSTP	D	0	0	-	-	0	0	0	0	0	0	1	0	0	0	1	11	23	1844
YAL021C_268	YAL021C_269	YAL021C	268	P31384	S	0	0	0	0	0	0	0	0	0	0	0	0	0	0	0	0	1	0	0	0	0	1	0	0	QPTGDSTPSGT	D	0	0	-	-	0	0	0	0	0	0	1	0	0	0	1	11	23	1844
YAL021C_275	YAL021C_276	YAL021C	275	P31384	T	0	0	0	0	0	0	0	0	0	0	0	0	0	0	0	0	1	0	0	0	0	1	0	0	PSGTATNSAVS	D	0	0	-	-	0	0	0	0	0	0	1	0	0	0	1	11	23	1844
YAL021C_277	YAL021C_278	YAL021C	277	P31384	S	0	0	0	1	0	0	0	0	1	1	0	0	0	0	0	0	0	0	0	1	0	4	1	3	GTATNSAVSTP	D	0	0	-	-	0	0	0	0	0	0	1	0	0	0	1	11	23	1844
YAL021C_280	YAL021C_281	YAL021C	280	P31384	S	0	0	0	0	1	0	0	0	0	0	0	0	0	0	0	0	0	0	0	1	0	2	0	1	TNSAVSTPLTP	D	0	0	-	-	0	0	0	0	0	0	1	0	0	0	1	11	23	1844
YAL021C_281	YAL021C_282	YAL021C	281	P31384	T	0	0	0	0	1	0	0	0	1	1	0	0	0	0	0	0	0	0	0	1	0	4	1	3	NSAVSTPLTPK	D	0	0	-	-	0	0	0	0	0	0	1	0	0	0	1	11	23	1844
YAL021C_284	YAL021C_285	YAL021C	284	P31384	T	0	0	1	0	0	0	0	1	1	1	0	0	1	0	0	1	1	0	0	1	0	8	1	4	VSTPLTPKIEL	D	0	0	-	-	0	0	0	0	0	0	1	0	0	0	1	11	23	1844
YAL021C_32	YAL021C_33	YAL021C	32	P31384	T	0	0	0	0	0	0	0	0	1	1	0	0	0	0	0	0	0	0	0	0	0	2	0	2	LLGKGTPNALQ	D	0	0	-	-	0	0	0	0	0	0	1	0	0	0	1	11	23	1844
YAL022C_24	YAL022C_25	YAL022C	24	P31381	T	0	0	0	0	0	0	0	1	0	0	0	0	0	0	0	0	0	0	0	0	0	1	0	1	PALADTHSEEI	D	1	0	-	-	1	0	0	0	0	0	0	0	0	0	1	0	2	824
YAL022C_30	YAL022C_31	YAL022C	30	P31381	S	0	0	0	0	0	0	0	0	1	0	0	0	0	0	0	0	0	0	0	0	0	1	0	1	HSEEISRSGEE	D	1	0	-	-	1	0	0	0	0	0	0	0	0	0	1	0	2	824
YAL022C_38	YAL022C_39	YAL022C	38	P31381	S	0	0	0	0	0	0	0	0	0	0	1	0	0	0	0	0	0	0	0	0	0	1	0	1	GEEHESENNEH	D	1	0	-	-	1	0	0	0	0	0	0	0	0	0	1	0	2	824
YAL022C_44	YAL022C_45	YAL022C	44	P31381	S	0	0	0	0	0	0	0	0	0	1	1	0	0	0	0	0	0	0	0	0	0	2	0	2	ENNEHSDEEGD	D	1	0	-	-	1	0	0	0	0	0	0	0	0	0	1	0	2	824
YAL022C_52	YAL022C_53	YAL022C	52	P31381	S	0	0	0	0	0	0	0	0	0	0	1	0	0	0	0	0	0	0	0	0	0	1	0	1	EGDNYSEREQS	D	1	0	-	-	1	0	0	0	0	0	0	0	0	0	1	0	2	824
YAL022C_57	YAL022C_58	YAL022C	57	P31381	S	0	0	0	0	0	0	0	1	1	0	1	0	0	0	0	0	0	0	0	0	0	3	1	3	SEREQSVSTEP	D	1	0	-	-	1	0	0	0	0	0	0	0	0	0	1	0	2	824
YAL022C_60	YAL022C_61	YAL022C	60	P31381	T	0	0	0	0	0	0	0	1	1	0	0	0	0	0	0	0	0	0	0	0	0	2	0	2	EQSVSTEPLDT	D	1	0	-	-	1	0	0	0	0	0	0	0	0	0	1	0	2	824
YAL023C_31	YAL023C_32	YAL023C	31	P31382	S	0	0	0	0	0	0	0	0	1	1	0	0	0	0	0	0	0	0	0	0	0	2	0	2	ESSSISVSEEL	D	1	0	-	-	0	0	0	0	0	0	0	0	0	0	0	1	35	3311
YAL023C_33	YAL023C_34	YAL023C	33	P31382	S	0	0	0	0	0	0	0	0	0	1	1	0	0	0	0	0	0	0	0	0	0	2	0	2	SSISVSEELSS	D	1	0	-	-	0	0	0	0	0	0	0	0	0	0	0	1	35	3311
YAL023C_37	YAL023C_38	YAL023C	37	P31382	S	0	0	0	0	0	0	0	1	1	1	1	0	0	0	0	0	0	0	0	1	0	5	1	4	VSEELSSADER	D	1	0	-	-	0	0	0	0	0	0	0	0	0	0	0	1	35	3311
YAL023C_38	YAL023C_39	YAL023C	38	P31382	S	0	0	0	0	0	0	0	1	1	1	1	0	0	0	0	0	0	0	0	1	0	5	1	4	SEELSSADERD	D	1	0	-	-	0	0	0	0	0	0	0	0	0	0	0	1	35	3311
YAL024C_1027	YAL024C_1028	YAL024C	1027	P07866	S	0	0	0	1	1	0	0	1	1	1	0	0	0	0	0	0	0	0	0	0	0	5	1	5	TRRANSESAFT	D	0	0	-	-	1	0	0	0	0	0	0	0	0	0	1	5	74	908
YAL024C_1104	YAL024C_1105	YAL024C	1104	P07866	S	0	0	0	0	0	0	0	0	0	0	0	0	0	0	0	1	0	0	0	0	0	1	0	0	LNNLPSFQNSP	D	0	0	-	-	1	0	0	0	0	0	0	0	0	0	1	5	74	908
YAL024C_1108	YAL024C_1109	YAL024C	1108	P07866	S	0	0	0	0	0	0	0	0	1	0	0	0	0	0	0	1	0	0	0	0	0	2	0	1	PSFQNSPAEKR	D	0	0	-	-	1	0	0	0	0	0	0	0	0	0	1	5	74	908
YAL024C_1115	YAL024C_1116	YAL024C	1115	P07866	S	0	0	0	0	0	0	0	0	0	0	0	0	0	0	0	1	0	0	0	0	0	1	0	0	AEKRKSLLIER	D	0	0	-	-	1	0	0	0	0	0	0	0	0	0	1	5	74	908
YAL024C_1124	YAL024C_1125	YAL024C	1124	P07866	T	0	0	0	0	0	0	0	0	0	0	0	0	0	0	0	1	0	0	0	0	0	1	0	0	ERRRQTIMNIP	D	0	0	-	-	1	0	0	0	0	0	0	0	0	0	1	5	74	908
YAL024C_1131	YAL024C_1132	YAL024C	1131	P07866	T	0	0	0	0	0	0	0	0	0	0	0	0	0	0	0	1	0	0	0	0	0	1	0	0	MNIPFTPDQSE	D	0	0	-	-	1	0	0	0	0	0	0	0	0	0	1	5	74	908
YAL024C_199	YAL024C_200	YAL024C	199	P07866	S	0	0	0	0	0	0	0	0	0	1	0	0	0	0	0	0	0	0	0	0	0	1	0	1	LHKRGSRLSIY	D	0	0	-	-	1	0	0	0	0	0	0	0	0	0	1	5	74	908
YAL024C_202	YAL024C_203	YAL024C	202	P07866	S	0	0	0	0	0	0	0	0	0	1	0	0	0	0	0	0	0	0	0	0	0	1	0	1	RGSRLSIYARQ	D	0	0	-	-	1	0	0	0	0	0	0	0	0	0	1	5	74	908
YAL024C_208	YAL024C_209	YAL024C	208	P07866	S	0	0	0	0	0	0	0	0	0	1	0	0	0	0	0	0	0	0	0	0	0	1	0	1	IYARQSFASPD	D	0	0	-	-	1	0	0	0	0	0	0	0	0	0	1	5	74	908
YAL024C_211	YAL024C_212	YAL024C	211	P07866	S	0	0	0	0	0	0	0	0	0	1	0	0	0	0	0	0	0	0	0	0	0	1	0	1	RQSFASPDFRN	D	0	0	-	-	1	0	0	0	0	0	0	0	0	0	1	5	74	908
YAL024C_218	YAL024C_219	YAL024C	218	P07866	S	0	0	0	0	0	0	0	0	1	1	0	0	0	1	0	0	0	0	0	0	0	3	1	2	DFRNQSVLSLY	D	0	0	-	-	1	0	0	0	0	0	0	0	0	0	1	5	74	908
YAL024C_221	YAL024C_222	YAL024C	221	P07866	S	0	0	0	0	0	0	0	0	0	1	0	0	0	1	0	0	0	0	0	0	0	2	0	1	NQSVLSLYKTS	D	0	0	-	-	1	0	0	0	0	0	0	0	0	0	1	5	74	908
YAL024C_270	YAL024C_271	YAL024C	270	P07866	S	0	0	0	1	0	0	0	0	0	0	0	0	0	0	0	0	0	0	0	0	0	1	0	1	IAKEPSVDNES	D	0	0	-	-	1	0	0	0	0	0	0	0	0	0	1	5	74	908
YAL024C_275	YAL024C_276	YAL024C	275	P07866	S	0	0	0	0	0	0	0	0	0	0	0	0	0	0	0	1	0	0	0	0	0	1	0	0	SVDNESEDMSD	D	0	0	-	-	1	0	0	0	0	0	0	0	0	0	1	5	74	908
YAL024C_289	YAL024C_290	YAL024C	289	P07866	S	0	0	0	0	0	0	0	0	0	0	0	0	0	0	0	0	0	0	0	1	0	1	0	0	KISHLSKVTLV	D	0	0	-	-	1	0	0	0	0	0	0	0	0	0	1	5	74	908
YAL024C_292	YAL024C_293	YAL024C	292	P07866	T	0	0	0	0	0	0	0	0	0	0	0	0	0	0	0	0	0	0	0	1	0	1	0	0	HLSKVTLVSTL	D	0	0	-	-	1	0	0	0	0	0	0	0	0	0	1	5	74	908
YAL024C_316	YAL024C_317	YAL024C	316	P07866	T	0	0	0	0	0	0	0	0	0	0	0	0	0	0	0	1	0	0	0	0	0	1	0	0	KIMPPTPAKKV	D	0	0	-	-	1	0	0	0	0	0	0	0	0	0	1	5	74	908
YAL024C_558	YAL024C_559	YAL024C	558	P07866	S	0	0	0	0	0	0	0	0	0	1	0	0	0	0	0	1	0	0	0	0	0	2	0	1	RRKVKSLTTAY	D	0	0	-	-	1	0	0	0	0	0	0	0	0	0	1	5	74	908
YAL024C_570	YAL024C_571	YAL024C	570	P07866	S	0	0	0	0	0	0	0	0	0	0	0	0	0	0	0	0	0	0	0	1	0	1	0	0	NKMHGSYSAES	D	0	0	-	-	1	0	0	0	0	0	0	0	0	0	1	5	74	908
YAL024C_572	YAL024C_573	YAL024C	572	P07866	S	0	0	0	0	0	0	0	0	0	1	0	0	0	0	0	0	0	0	0	1	0	2	0	1	MHGSYSAESMR	D	0	0	-	-	1	0	0	0	0	0	0	0	0	0	1	5	74	908
YAL024C_575	YAL024C_576	YAL024C	575	P07866	S	0	0	0	0	0	0	0	0	0	1	0	0	0	0	0	0	0	0	0	1	0	2	0	1	SYSAESMRLFD	D	0	0	-	-	1	0	0	0	0	0	0	0	0	0	1	5	74	908
YAL024C_613	YAL024C_614	YAL024C	613	P07866	T	0	0	0	0	0	0	0	0	0	1	0	0	0	0	0	0	0	0	0	0	0	1	0	1	AITNMTPRRKN	D	0	0	-	-	1	0	0	0	0	0	0	0	0	0	1	5	74	908
YAL024C_628	YAL024C_629	YAL024C	628	P07866	S	0	0	0	0	0	0	0	0	0	0	0	0	0	0	0	1	0	0	0	0	0	1	0	0	QKSMTSSPLKN	D	0	0	-	-	1	0	0	0	0	0	0	0	0	0	1	5	74	908
YAL024C_629	YAL024C_630	YAL024C	629	P07866	S	0	0	0	0	0	0	0	0	0	0	0	0	0	0	0	1	0	0	0	0	0	1	0	0	KSMTSSPLKNV	D	0	0	-	-	1	0	0	0	0	0	0	0	0	0	1	5	74	908
YAL024C_655	YAL024C_656	YAL024C	655	P07866	T	0	0	0	0	0	0	0	0	0	0	0	0	0	0	0	1	0	0	0	0	0	1	0	0	DTESITYSYDS	D	0	0	-	-	1	0	0	0	0	0	0	0	0	0	1	5	74	908
YAL024C_688	YAL024C_689	YAL024C	688	P07866	S	0	0	0	0	1	0	0	0	1	0	0	1	1	0	1	1	1	0	0	0	0	7	1	3	VNNTDSPTLKT	D	0	0	-	-	1	0	0	0	0	0	0	0	0	0	1	5	74	908
YAL024C_690	YAL024C_691	YAL024C	690	P07866	T	0	0	0	0	0	0	0	0	1	1	0	0	0	0	0	0	0	0	0	0	0	2	0	2	NTDSPTLKTKT	D	0	0	-	-	1	0	0	0	0	0	0	0	0	0	1	5	74	908
YAL024C_708	YAL024C_709	YAL024C	708	P07866	T	0	0	0	0	0	0	0	0	0	1	0	0	0	0	0	0	0	0	0	0	0	1	0	1	FTFEDTKSLDE	D	0	0	-	-	1	0	0	0	0	0	0	0	0	0	1	5	74	908
YAL024C_807	YAL024C_808	YAL024C	807	P07866	S	0	0	0	0	0	0	0	0	0	1	0	0	0	0	0	1	0	0	0	1	0	3	1	1	PEQNKSNSVIE	D	0	0	-	-	1	0	0	0	0	0	0	0	0	0	1	5	74	908
YAL024C_809	YAL024C_810	YAL024C	809	P07866	S	0	0	0	0	0	0	0	0	0	1	0	0	0	0	0	1	0	0	0	1	0	3	1	1	QNKSNSVIEEI	D	0	0	-	-	1	0	0	0	0	0	0	0	0	0	1	5	74	908
YAL024C_815	YAL024C_816	YAL024C	815	P07866	S	0	0	0	0	0	0	0	0	0	0	0	0	0	0	0	1	0	0	0	1	0	2	0	0	VIEEISEIEPL	D	0	0	-	-	1	0	0	0	0	0	0	0	0	0	1	5	74	908
YAL024C_849	YAL024C_850	YAL024C	849	P07866	S	0	0	0	0	0	0	0	0	0	0	0	0	1	0	0	1	0	0	0	1	0	3	1	0	SKLFESAQNSP	D	0	0	-	-	1	0	0	0	0	0	0	0	0	0	1	5	74	908
YAL024C_853	YAL024C_854	YAL024C	853	P07866	S	0	0	0	0	0	0	0	0	0	0	0	1	1	0	0	1	0	0	0	1	0	4	1	1	ESAQNSPLKQT	D	0	0	-	-	1	0	0	0	0	0	0	0	0	0	1	5	74	908
YAL024C_947	YAL024C_948	YAL024C	947	P07866	S	0	0	0	0	0	0	0	0	0	0	0	0	0	0	0	0	0	0	0	1	0	1	0	0	KTIDLSDSNND	D	0	0	-	-	1	0	0	0	0	0	0	0	0	0	1	5	74	908
YAL024C_949	YAL024C_950	YAL024C	949	P07866	S	0	0	0	0	0	0	0	0	0	0	0	0	0	0	0	0	0	0	0	1	0	1	0	0	IDLSDSNNDLE	D	0	0	-	-	1	0	0	0	0	0	0	0	0	0	1	5	74	908
YAL024C_955	YAL024C_956	YAL024C	955	P07866	S	0	0	0	0	0	0	0	0	0	0	0	0	0	0	0	1	0	0	0	0	0	1	0	0	NNDLESPSTHA	D	0	0	-	-	1	0	0	0	0	0	0	0	0	0	1	5	74	908
YAL024C_973	YAL024C_974	YAL024C	973	P07866	S	0	0	0	0	0	0	0	0	0	0	1	0	0	0	0	1	0	0	0	0	0	2	0	1	SPDDGSIDVAS	D	0	0	-	-	1	0	0	0	0	0	0	0	0	0	1	5	74	908
YAL024C_978	YAL024C_979	YAL024C	978	P07866	S	0	0	0	0	0	0	0	0	0	0	0	0	0	0	0	1	0	0	0	0	0	1	0	0	SIDVASPMKNV	D	0	0	-	-	1	0	0	0	0	0	0	0	0	0	1	5	74	908
YAL025C_240	YAL025C_241	YAL025C	240	P10962	S	0	0	0	0	0	0	0	0	1	0	0	0	0	0	0	0	0	0	0	0	0	1	0	1	KWLADSDREAS	D	0	1	-	-	0	0	0	0	0	0	0	0	0	0	0	2	43	1283
YAL026C_101	YAL026C_102	YAL026C	101	P39524	S	0	0	0	1	0	0	0	0	1	0	0	0	0	0	0	0	0	0	0	0	0	2	0	2	AYQPQSLRAVK	D	0	0	-	-	0	0	0	0	0	0	0	0	0	0	0	3	0	5108
YAL026C_1351	YAL026C_1352	YAL026C	1351	P39524	S	1	0	0	0	0	1	0	1	1	0	0	0	0	0	0	0	0	0	0	0	0	4	1	4	SRDDISFDI__	D	0	0	-	-	0	0	0	0	0	0	0	0	0	0	0	3	0	5108
YAL028W_279	YAL028W_280	YAL028W	279	P39734	S	0	0	0	0	0	0	0	0	0	0	0	0	0	0	0	0	0	0	0	1	0	1	0	0	KHVSPSRPPSV	D	0	0	-	-	0	0	0	0	0	0	0	0	0	0	0	1	8	X
YAL028W_283	YAL028W_284	YAL028W	283	P39734	S	0	0	0	0	0	0	0	0	0	0	0	0	0	0	0	0	0	0	0	1	0	1	0	0	PSRPPSVASES	D	0	0	-	-	0	0	0	0	0	0	0	0	0	0	0	1	8	X
YAL028W_286	YAL028W_287	YAL028W	286	P39734	S	0	0	0	0	0	0	0	0	0	0	0	0	0	0	0	0	0	0	0	1	0	1	0	0	PPSVASESSPA	D	0	0	-	-	0	0	0	0	0	0	0	0	0	0	0	1	8	X
YAL030W_12	YAL030W_13	YAL030W	12	P31109	S	1	0	0	0	0	0	0	0	0	0	0	0	0	0	0	0	0	0	0	1	0	2	0	1	DPYALSEHDEE	D	0	0	-	-	0	0	0	0	0	0	0	0	0	0	0	8	7	X
YAL031C_493	YAL031C_494	YAL031C	493	P39732	S	0	0	0	0	0	0	0	0	0	1	0	0	0	0	0	0	0	0	0	0	0	1	0	1	HLASNSSRSPS	D	0	0	-	-	0	0	0	0	0	0	0	0	0	0	0	2	3	173
YAL031C_494	YAL031C_495	YAL031C	494	P39732	S	0	0	0	0	0	0	0	0	0	1	0	0	0	0	0	0	0	0	0	0	0	1	0	1	LASNSSRSPSV	D	0	0	-	-	0	0	0	0	0	0	0	0	0	0	0	2	3	173
YAL031C_496	YAL031C_497	YAL031C	496	P39732	S	0	0	0	0	0	0	0	1	0	1	0	0	0	0	0	0	0	0	0	0	0	2	0	2	SNSSRSPSVSP	D	0	0	-	-	0	0	0	0	0	0	0	0	0	0	0	2	3	173
YAL031C_500	YAL031C_501	YAL031C	500	P39732	S	0	0	0	0	0	0	0	1	0	0	0	0	0	0	0	0	0	0	0	0	0	1	0	1	RSPSVSPVRTT	D	0	0	-	-	0	0	0	0	0	0	0	0	0	0	0	2	3	173
YAL031C_519	YAL031C_520	YAL031C	519	P39732	S	0	0	0	0	0	0	0	0	0	1	0	0	0	0	0	1	0	0	0	0	0	2	0	1	KKSVVSPEKRK	D	0	0	-	-	0	0	0	0	0	0	0	0	0	0	0	2	3	173
YAL031C_535	YAL031C_536	YAL031C	535	P39732	S	0	0	0	0	1	0	0	1	0	1	0	0	0	0	0	0	1	0	0	0	0	4	1	3	RPRSSSLQSYT	D	0	0	-	-	0	0	0	0	0	0	0	0	0	0	0	2	3	173
YAL031C_569	YAL031C_570	YAL031C	569	P39732	S	0	0	0	0	1	0	0	0	0	0	0	0	0	0	0	1	0	0	0	0	0	2	0	1	NQRSNSLQSST	D	0	0	-	-	0	0	0	0	0	0	0	0	0	0	0	2	3	173
YAL031C_608	YAL031C_609	YAL031C	608	P39732	S	0	0	0	1	1	0	0	0	1	1	0	1	1	0	1	1	1	0	0	0	0	9	1	5	SSLAPSPKVSS	D	0	0	-	-	0	0	0	0	0	0	0	0	0	0	0	2	3	173
YAL034C_105	YAL034C_106	YAL034C	105	P28003	S	0	0	0	0	0	0	0	0	0	0	0	0	0	0	0	0	0	0	0	1	0	1	0	0	LESKISHNGSP	D	0	0	-	-	0	0	0	0	0	0	0	0	0	0	0	3	5	X
YAL034C_109	YAL034C_110	YAL034C	109	P28003	S	0	0	0	0	0	0	0	0	0	0	0	0	0	0	0	0	0	0	0	1	0	1	0	0	ISHNGSPRMAS	D	0	0	-	-	0	0	0	0	0	0	0	0	0	0	0	3	5	X
YAL034C_236	YAL034C_237	YAL034C	236	P28003	S	0	0	0	0	0	0	0	0	0	0	0	0	0	0	0	0	0	0	0	1	0	1	0	0	LGKFESDTEWI	D	0	0	-	-	0	0	0	0	0	0	0	0	0	0	0	3	5	X
YAL034C_238	YAL034C_239	YAL034C	238	P28003	T	0	0	0	0	0	0	0	0	0	0	0	0	0	0	0	0	0	0	0	1	0	1	0	0	KFESDTEWIPR	D	0	0	-	-	0	0	0	0	0	0	0	0	0	0	0	3	5	X
YAL035W_381	YAL035W_382	YAL035W	381	P39730	T	0	0	0	0	0	0	0	0	0	1	0	0	0	0	0	0	0	0	0	0	0	1	0	1	EVAKSTPAATP	D	0	0	-	-	1	0	0	0	0	0	0	0	0	0	1	14	0	4358
YAL035W_385	YAL035W_386	YAL035W	385	P39730	T	0	0	0	0	0	0	0	0	1	1	0	0	1	0	0	0	0	0	0	0	0	3	1	2	STPAATPAATP	D	0	0	-	-	1	0	0	0	0	0	0	0	0	0	1	14	0	4358
YAL035W_389	YAL035W_390	YAL035W	389	P39730	T	0	0	0	0	0	0	0	0	1	0	0	0	0	0	0	0	0	0	0	0	0	1	0	1	ATPAATPTPSS	D	0	0	-	-	1	0	0	0	0	0	0	0	0	0	1	14	0	4358
YAL035W_391	YAL035W_392	YAL035W	391	P39730	T	0	0	0	0	0	0	0	0	0	1	0	0	0	0	0	0	0	0	0	0	0	1	0	1	PAATPTPSSAS	D	0	0	-	-	1	0	0	0	0	0	0	0	0	0	1	14	0	4358
YAL035W_393	YAL035W_394	YAL035W	393	P39730	S	0	0	0	0	0	0	0	0	0	1	0	0	0	0	0	0	0	0	0	0	0	1	0	1	ATPTPSSASPN	D	0	0	-	-	1	0	0	0	0	0	0	0	0	0	1	14	0	4358
YAL038W_7	YAL038W_8	YAL038W	7	P00549	T	0	1	0	0	0	0	0	0	0	0	0	0	0	0	0	0	0	0	0	0	0	1	0	1	RLERLTSLNVV	D	1	1	-	-	1	0	0	0	0	0	0	0	0	0	1	3	23	2396
YAL040C_467	YAL040C_468	YAL040C	467	P13365	S	0	0	0	0	0	0	0	0	0	0	0	0	0	0	0	0	0	0	0	0	1	0	1	0	PSPFNSPYKTS	D	0	0	-	-	0	0	0	1	0	0	0	0	0	0	1	3	15	349
YAL041W_99	YAL041W_100	YAL041W	99	P11433	S	0	0	0	0	0	0	0	0	0	0	0	0	0	1	0	0	0	0	0	0	1	1	1	0	GANRDSSDLAP	D	0	1	-	-	0	0	0	0	0	0	0	0	0	0	0	10	92	1465
YAL041W_100	YAL041W_101	YAL041W	100	P11433	S	0	0	0	0	0	0	0	0	0	0	0	0	0	0	0	0	0	0	0	0	1	0	1	0	ANRDSSDLAPT	D	0	1	-	-	0	0	0	0	0	0	0	0	0	0	0	10	92	1465
YAL041W_105	YAL041W_106	YAL041W	105	P11433	T	0	0	0	0	0	0	0	0	0	0	0	0	0	0	0	0	0	0	0	0	1	0	1	0	SDLAPTLRSSS	D	0	1	-	-	0	0	0	0	0	0	0	0	0	0	0	10	92	1465
YAL041W_10	YAL041W_11	YAL041W	10	P11433	T	0	0	0	0	0	0	0	0	0	0	0	0	0	0	0	0	0	0	0	0	1	0	1	0	RFASGTSLSDL	D	0	1	-	-	0	0	0	0	0	0	0	0	0	0	0	10	92	1465
YAL041W_11	YAL041W_12	YAL041W	11	P11433	S	0	0	0	0	0	0	0	0	0	0	0	0	0	0	0	0	0	0	0	1	1	1	1	0	FASGTSLSDLK	D	0	1	-	-	0	0	0	0	0	0	0	0	0	0	0	10	92	1465
YAL041W_13	YAL041W_14	YAL041W	13	P11433	S	0	0	0	0	0	0	0	0	0	0	0	0	0	0	0	0	0	0	0	0	1	0	1	0	SGTSLSDLKPK	D	0	1	-	-	0	0	0	0	0	0	0	0	0	0	0	10	92	1465
YAL041W_527	YAL041W_528	YAL041W	527	P11433	S	0	0	0	0	0	0	0	0	0	0	0	0	0	0	0	0	0	0	0	0	1	0	1	0	TKKSASSLILK	D	0	1	PF15411.2_PH_10_Pleckstrin homology domain_122_481...663...1.9e-26	PF15411	0	0	0	0	0	0	0	0	0	0	0	10	92	1465
YAL041W_528	YAL041W_529	YAL041W	528	P11433	S	0	0	0	0	0	0	0	0	0	0	0	0	0	0	0	0	0	0	0	1	0	1	0	0	KKSASSLILKK	D	0	1	PF15411.2_PH_10_Pleckstrin homology domain_122_481...663...1.9e-26	PF15411	0	0	0	0	0	0	0	0	0	0	0	10	92	1465
YAL041W_538	YAL041W_539	YAL041W	538	P11433	S	0	0	0	0	0	0	0	0	0	0	0	0	0	0	0	0	0	0	0	0	1	0	1	0	KKSSTSASISA	D	0	1	PF15411.2_PH_10_Pleckstrin homology domain_122_481...663...1.9e-26	PF15411	0	0	0	0	0	0	0	0	0	0	0	10	92	1465
YAL041W_552	YAL041W_553	YAL041W	552	P11433	S	0	0	0	0	0	0	0	0	0	0	0	0	0	0	0	0	0	0	0	0	1	0	1	0	TDNNGSPHHSY	D	0	1	PF15411.2_PH_10_Pleckstrin homology domain_122_481...663...1.9e-26	PF15411	0	0	0	0	0	0	0	0	0	0	0	10	92	1465
YAL041W_595	YAL041W_596	YAL041W	595	P11433	S	0	0	0	0	0	0	0	0	0	0	0	0	0	0	0	0	0	0	0	0	1	0	1	0	NNSNNSSSSSL	D	0	1	PF15411.2_PH_10_Pleckstrin homology domain_122_481...663...1.9e-26	PF15411	0	0	0	0	0	0	0	0	0	0	0	10	92	1465
YAL041W_596	YAL041W_597	YAL041W	596	P11433	S	0	0	0	0	0	0	0	0	0	0	0	0	0	0	0	0	0	0	0	0	1	0	1	0	NSNNSSSSSLF	D	0	1	PF15411.2_PH_10_Pleckstrin homology domain_122_481...663...1.9e-26	PF15411	0	0	0	0	0	0	0	0	0	0	0	10	92	1465
YAL041W_597	YAL041W_598	YAL041W	597	P11433	S	0	0	0	0	0	0	0	0	0	0	0	0	0	0	0	0	0	0	0	0	1	0	1	0	SNNSSSSSLFK	D	0	1	PF15411.2_PH_10_Pleckstrin homology domain_122_481...663...1.9e-26	PF15411	0	0	0	0	0	0	0	0	0	0	0	10	92	1465
YAL041W_598	YAL041W_599	YAL041W	598	P11433	S	0	0	0	0	0	0	0	0	0	0	0	0	0	0	0	0	0	0	0	0	1	0	1	0	NNSSSSSLFKL	D	0	1	PF15411.2_PH_10_Pleckstrin homology domain_122_481...663...1.9e-26	PF15411	0	0	0	0	0	0	0	0	0	0	0	10	92	1465
YAL041W_599	YAL041W_600	YAL041W	599	P11433	S	0	0	0	0	0	0	0	0	0	0	0	0	0	0	0	0	0	0	0	0	1	0	1	0	NSSSSSLFKLS	D	0	1	PF15411.2_PH_10_Pleckstrin homology domain_122_481...663...1.9e-26	PF15411	0	0	0	0	0	0	0	0	0	0	0	10	92	1465
YAL041W_696	YAL041W_697	YAL041W	696	P11433	S	0	0	0	0	0	0	0	0	0	0	0	0	0	0	0	0	0	0	0	0	1	0	1	0	SSSMMSPTTTM	D	0	1	-	-	0	0	0	0	0	0	0	0	0	0	0	10	92	1465
YAL041W_703	YAL041W_704	YAL041W	703	P11433	T	0	0	0	0	0	0	0	0	0	0	0	0	0	0	0	0	0	0	0	0	1	0	1	0	TTTMNTPNHHN	D	0	1	-	-	0	0	0	0	0	0	0	0	0	0	0	10	92	1465
YAL041W_728	YAL041W_729	YAL041W	728	P11433	S	0	0	0	1	0	0	0	0	0	1	0	1	1	0	1	1	0	0	0	0	1	6	1	3	HMKRVSDVLPK	D	0	1	-	-	0	0	0	0	0	0	0	0	0	0	0	10	92	1465
YAL041W_736	YAL041W_737	YAL041W	736	P11433	T	0	0	0	0	0	0	0	0	0	0	0	0	0	0	0	0	0	0	0	1	1	1	1	0	LPKRRTTSSSF	D	0	1	-	-	0	0	0	0	0	0	0	0	0	0	0	10	92	1465
YAL041W_737	YAL041W_738	YAL041W	737	P11433	T	0	1	0	0	0	0	0	0	0	0	0	1	0	0	0	0	0	0	0	0	1	2	1	2	PKRRTTSSSFE	D	0	1	PF00564.20_PB1_PB1 domain_84_738...771...4.9e-06	PF00564	0	0	0	0	0	0	0	0	0	0	0	10	92	1465
YAL041W_738	YAL041W_739	YAL041W	738	P11433	S	0	0	0	0	0	0	0	0	0	0	0	0	0	0	1	0	1	0	0	0	1	2	1	0	KRRTTSSSFES	D	0	1	PF00564.20_PB1_PB1 domain_84_738...771...4.9e-06	PF00564	0	0	0	0	0	0	0	0	0	0	0	10	92	1465
YAL041W_739	YAL041W_740	YAL041W	739	P11433	S	0	0	0	0	0	0	0	0	0	0	0	0	0	0	0	0	0	0	0	1	1	1	1	0	RRTTSSSFESE	D	0	1	PF00564.20_PB1_PB1 domain_84_738...771...4.9e-06	PF00564	0	0	0	0	0	0	0	0	0	0	0	10	92	1465
YAL041W_740	YAL041W_741	YAL041W	740	P11433	S	0	0	0	0	0	0	0	1	0	0	0	0	0	0	0	0	0	0	0	1	1	2	1	1	RTTSSSFESEI	D	0	1	PF00564.20_PB1_PB1 domain_84_738...771...4.9e-06	PF00564	0	0	0	0	0	0	0	0	0	0	0	10	92	1465
YAL041W_747	YAL041W_748	YAL041W	747	P11433	S	0	0	0	0	0	0	0	0	0	0	0	0	0	0	0	0	0	0	0	0	1	0	1	0	ESEIKSISENF	D	0	1	PF00564.20_PB1_PB1 domain_84_738...771...4.9e-06	PF00564	0	0	0	0	0	0	0	0	0	0	0	10	92	1465
YAL041W_749	YAL041W_750	YAL041W	749	P11433	S	0	0	0	0	0	0	0	0	0	0	0	0	0	0	0	0	0	0	0	0	1	0	1	0	EIKSISENFKN	D	0	1	PF00564.20_PB1_PB1 domain_84_738...771...4.9e-06	PF00564	0	0	0	0	0	0	0	0	0	0	0	10	92	1465
YAL041W_755	YAL041W_756	YAL041W	755	P11433	S	0	0	0	0	0	0	0	0	0	0	0	0	0	0	0	0	0	0	0	0	1	0	1	0	ENFKNSIPESS	D	0	1	PF00564.20_PB1_PB1 domain_84_738...771...4.9e-06	PF00564	0	0	0	0	0	0	0	0	0	0	0	10	92	1465
YAL041W_8	YAL041W_9	YAL041W	8	P11433	S	0	0	0	0	0	0	0	0	0	0	0	0	0	0	0	0	0	0	0	0	1	0	1	0	QTRFASGTSLS	D	0	1	-	-	0	0	0	0	0	0	0	0	0	0	0	10	92	1465
YAL043C_419	YAL043C_420	YAL043C	419	Q01329	S	0	0	0	0	0	0	0	0	0	0	0	0	0	0	0	1	0	0	0	0	0	1	0	0	TFFNNSPKPIS	D	0	1	-	-	1	0	0	0	0	0	0	0	0	0	1	22	39	577
YAL043C_499	YAL043C_500	YAL043C	499	Q01329	S	0	0	0	0	1	0	0	0	0	1	0	0	0	0	0	1	1	0	0	0	0	4	1	2	SSKRKSDDDDD	D	0	1	-	-	1	0	0	0	0	0	0	0	0	0	1	22	39	577
YAL043C_552	YAL043C_553	YAL043C	552	Q01329	S	0	0	0	0	0	0	0	0	0	0	0	0	0	0	0	1	0	0	0	0	0	1	0	0	LQEEESAQEIS	D	0	1	-	-	1	0	0	0	0	0	0	0	0	0	1	22	39	577
YAL047C_617	YAL047C_618	YAL047C	617	P39723	S	0	0	0	0	1	0	0	0	0	0	0	0	0	0	0	0	0	0	0	0	0	1	0	1	KLFNLSINNP_	D	0	0	-	-	1	0	0	0	0	0	0	0	0	0	1	6	0	X
YAL051W_143	YAL051W_144	YAL051W	143	P39720	S	0	0	0	0	1	0	0	0	0	0	0	0	0	1	0	0	0	0	0	0	0	2	0	1	GKRSASPINTN	D	0	0	-	-	0	0	0	0	0	0	0	0	0	0	0	1	2	264
YAL051W_154	YAL051W_155	YAL051W	154	P39720	S	0	0	0	0	1	0	0	0	1	1	0	0	0	1	1	1	0	0	0	0	0	6	1	3	NASGDSPDTKK	D	0	0	-	-	0	0	0	0	0	0	0	0	0	0	0	1	2	264
YAL051W_946	YAL051W_947	YAL051W	946	P39720	S	0	0	0	0	0	0	0	0	0	0	0	0	0	0	0	1	0	0	0	0	0	1	0	0	FTKTWSSSLDN	D	0	0	-	-	0	0	0	0	0	0	0	0	0	0	0	1	2	264
YAL053W_625	YAL053W_626	YAL053W	625	P39719	S	0	0	0	0	0	0	0	0	0	1	0	0	0	0	0	0	0	0	0	0	0	1	0	1	KDDRVSFIPKI	D	0	0	PF06011.8_TRP_Transient receptor potential (TRP) ion channel_426_183...629...1.8e-156	PF06011	0	0	0	0	0	0	0	0	0	0	0	4	13	2327
YAL053W_642	YAL053W_643	YAL053W	642	P39719	S	0	0	0	0	0	0	0	0	0	0	0	0	0	0	0	1	0	0	0	0	0	1	0	0	KNKNDSELFEL	D	0	0	-	-	0	0	0	0	0	0	0	0	0	0	0	4	13	2327
YAL053W_667	YAL053W_668	YAL053W	667	P39719	T	0	0	0	0	0	0	0	0	0	0	0	0	0	0	0	1	0	0	0	0	0	1	0	0	MFRDDTFGKNL	D	0	0	-	-	0	0	0	0	0	0	0	0	0	0	0	4	13	2327
YAL053W_690	YAL053W_691	YAL053W	690	P39719	S	0	0	0	0	0	0	0	1	0	0	0	0	0	0	0	0	0	0	0	0	0	1	0	1	ETSSSSFKQNS	D	0	0	-	-	0	0	0	0	0	0	0	0	0	0	0	4	13	2327
YAL053W_743	YAL053W_744	YAL053W	743	P39719	S	0	0	0	0	0	0	0	0	1	0	0	0	0	0	0	0	0	0	0	0	0	1	0	1	APNNTSTSSLM	D	0	0	-	-	0	0	0	0	0	0	0	0	0	0	0	4	13	2327
YAL053W_771	YAL053W_772	YAL053W	771	P39719	S	0	0	0	0	0	0	0	0	0	0	0	0	0	0	0	1	0	0	0	0	0	1	0	0	FNNNGSNENAR	D	0	0	-	-	0	0	0	0	0	0	0	0	0	0	0	4	13	2327
YAL056W_456	YAL056W_457	YAL056W	456	P39717	S	0	0	0	0	1	0	0	0	0	1	0	0	0	0	0	0	0	0	0	0	0	2	0	2	PNRRASVHSSS	D	0	0	-	-	0	0	0	0	0	0	0	0	0	0	0	1	37	X
YAL056W_632	YAL056W_633	YAL056W	632	P39717	S	0	0	0	0	0	0	0	0	0	0	0	0	1	0	0	0	0	0	0	0	0	1	0	0	SAAQESPKAGA	D	0	0	-	-	0	0	0	0	0	0	0	0	0	0	0	1	37	X
YAL056W_672	YAL056W_673	YAL056W	672	P39717	T	0	0	0	0	0	0	0	0	0	1	0	0	0	0	0	0	0	0	0	0	0	1	0	1	SSIPMTAIGRQ	D	0	0	-	-	0	0	0	0	0	0	0	0	0	0	0	1	37	X
YAL059W_187	YAL059W_188	YAL059W	187	P39715	S	0	0	0	0	0	0	0	0	1	0	0	0	0	0	0	1	0	0	0	0	0	2	0	1	PEVFDSLAEDN	D	0	0	-	-	0	0	0	0	0	0	0	0	0	0	0	5	21	224
YAL067C_585	YAL067C_586	YAL067C	585	P39709	T	0	0	0	0	0	0	0	1	0	1	0	0	0	0	0	0	0	0	0	0	0	2	0	2	SKDVETLSVSD	D	0	0	-	-	0	0	0	0	0	0	0	0	0	0	0	0	4	2120
YAL067C_587	YAL067C_588	YAL067C	587	P39709	S	0	0	0	0	0	0	0	0	0	1	0	0	0	0	0	0	1	0	0	0	0	2	0	1	DVETLSVSDEK	D	0	0	-	-	0	0	0	0	0	0	0	0	0	0	0	0	4	2120
YAR002W_9	YAR002W_10	YAR002W	9	P39705	S	0	1	1	1	1	0	0	1	0	1	0	0	1	0	0	0	1	0	0	0	0	8	1	6	SLRRASATVPS	D	0	0	-	-	0	0	0	0	0	0	0	0	0	0	0	11	84	350
YAR002W_11	YAR002W_12	YAR002W	11	P39705	T	0	0	0	0	0	0	0	1	0	0	0	0	0	0	0	0	0	0	0	0	0	1	0	1	RRASATVPSAP	D	0	0	-	-	0	0	0	0	0	0	0	0	0	0	0	11	84	350
YAR002W_161	YAR002W_162	YAR002W	161	P39705	S	0	0	0	0	1	0	0	1	0	0	1	1	1	0	0	1	0	0	0	1	0	7	1	4	EGEQKSAEGNN	D	0	0	-	-	0	0	0	0	0	0	0	0	0	0	0	11	84	350
YAR002W_170	YAR002W_171	YAR002W	170	P39705	S	0	0	0	0	1	0	0	0	0	1	0	0	1	0	1	1	0	0	0	1	0	6	1	2	NNIDQSLILKE	D	0	0	-	-	0	0	0	0	0	0	0	0	0	0	0	11	84	350
YAR002W_179	YAR002W_180	YAR002W	179	P39705	T	0	0	0	0	0	0	0	0	0	0	0	1	0	0	0	0	0	0	0	0	0	1	0	1	KESGSTPISIS	D	0	0	-	-	0	0	0	0	0	0	0	0	0	0	0	11	84	350
YAR002W_182	YAR002W_183	YAR002W	182	P39705	S	0	0	0	0	0	0	0	0	0	0	0	0	0	0	0	0	0	0	0	1	0	1	0	0	GSTPISISNAP	D	0	0	-	-	0	0	0	0	0	0	0	0	0	0	0	11	84	350
YAR002W_196	YAR002W_197	YAR002W	196	P39705	S	0	0	0	0	0	0	0	0	0	0	0	0	0	0	0	0	0	0	0	1	0	1	0	0	PKYDTSNASMN	D	0	0	-	-	0	0	0	0	0	0	0	0	0	0	0	11	84	350
YAR002W_199	YAR002W_200	YAR002W	199	P39705	S	0	0	0	0	0	0	0	0	0	0	0	0	0	0	0	0	0	0	0	1	0	1	0	0	DTSNASMNTTL	D	0	0	-	-	0	0	0	0	0	0	0	0	0	0	0	11	84	350
YAR002W_213	YAR002W_214	YAR002W	213	P39705	S	0	0	0	0	0	0	0	1	1	1	0	0	0	0	0	0	0	0	0	0	0	3	1	3	GSRKYSFNYSS	D	0	0	-	-	0	0	0	0	0	0	0	0	0	0	0	11	84	350
YAR002W_221	YAR002W_222	YAR002W	221	P39705	S	0	0	0	0	0	0	0	0	0	1	0	0	0	0	0	0	0	0	0	0	0	1	0	1	YSSLPSPYKTT	D	0	0	-	-	0	0	0	0	0	0	0	0	0	0	0	11	84	350
YAR002W_223	YAR002W_224	YAR002W	223	P39705	Y	0	0	0	0	0	0	0	0	0	1	0	0	0	0	0	0	0	0	0	0	0	1	0	1	SLPSPYKTTVY	D	0	0	-	-	0	0	0	0	0	0	0	0	0	0	0	11	84	350
YAR002W_248	YAR002W_249	YAR002W	248	P39705	S	0	0	0	0	0	0	0	0	0	0	0	0	0	0	0	0	0	0	0	1	0	1	0	0	NTSAQSIASAK	D	0	0	-	-	0	0	0	0	0	0	0	0	0	0	0	11	84	350
YAR002W_251	YAR002W_252	YAR002W	251	P39705	S	0	0	0	0	0	0	0	0	0	0	0	0	0	0	0	0	0	0	0	1	0	1	0	0	AQSIASAKSVR	D	0	0	-	-	0	0	0	0	0	0	0	0	0	0	0	11	84	350
YAR002W_311	YAR002W_312	YAR002W	311	P39705	S	0	0	0	1	0	0	0	0	0	1	1	0	1	0	0	1	0	0	0	1	0	6	1	3	KHKRVSPNAAP	D	0	0	-	-	0	0	0	0	0	0	0	0	0	0	0	11	84	350
YAR002W_351	YAR002W_352	YAR002W	351	P39705	S	0	0	0	1	0	0	0	0	0	1	0	1	0	0	1	1	1	0	0	0	0	6	1	3	NATKISPSAPS	D	0	0	-	-	0	0	0	0	0	0	0	0	0	0	0	11	84	350
YAR002W_359	YAR002W_360	YAR002W	359	P39705	S	0	1	0	0	0	0	0	0	0	0	0	0	0	0	0	0	0	0	0	0	0	1	0	1	APSKDSFTKYK	D	0	0	-	-	0	0	0	0	0	0	0	0	0	0	0	11	84	350
YAR002W_373	YAR002W_374	YAR002W	373	P39705	S	0	1	0	0	0	0	0	0	0	0	0	0	0	0	0	0	0	0	0	1	0	2	0	1	SSSLRSNVVVA	D	0	0	-	-	0	0	0	0	0	0	0	0	0	0	0	11	84	350
YAR002W_380	YAR002W_381	YAR002W	380	P39705	T	0	0	0	0	0	0	0	0	0	0	0	0	0	0	0	0	1	0	0	0	0	1	0	0	VVVAETSPEKK	D	0	0	-	-	0	0	0	0	0	0	0	0	0	0	0	11	84	350
YAR002W_381	YAR002W_382	YAR002W	381	P39705	S	1	1	0	0	1	0	0	1	1	1	0	0	0	0	0	0	0	0	0	0	0	6	1	6	VVAETSPEKKD	D	0	0	-	-	0	0	0	0	0	0	0	0	0	0	0	11	84	350
YAR002W_459	YAR002W_460	YAR002W	459	P39705	T	0	0	0	1	0	0	0	0	0	1	0	1	0	0	0	0	1	0	0	0	0	4	1	3	PDLSVTPQKSS	D	0	0	-	-	0	0	0	0	0	0	0	0	0	0	0	11	84	350
YAR002W_472	YAR002W_473	YAR002W	472	P39705	S	0	0	0	0	0	0	0	0	0	1	0	0	1	0	1	1	1	0	0	0	0	5	1	1	GFVFNSVQKKS	D	0	0	-	-	0	0	0	0	0	0	0	0	0	0	0	11	84	350
YAR002W_479	YAR002W_480	YAR002W	479	P39705	S	0	1	0	0	0	0	0	0	0	0	0	1	0	0	0	0	0	0	0	0	0	2	0	2	QKKSRSNLSQE	D	0	0	-	-	0	0	0	0	0	0	0	0	0	0	0	11	84	350
YAR002W_482	YAR002W_483	YAR002W	482	P39705	S	0	1	0	1	0	0	0	0	0	0	0	0	0	0	0	0	0	0	0	0	0	2	0	2	SRSNLSQENDN	D	0	0	-	-	0	0	0	0	0	0	0	0	0	0	0	11	84	350
YAR002W_48	YAR002W_49	YAR002W	48	P39705	S	0	1	0	0	0	0	0	0	0	0	0	0	0	0	0	1	0	0	0	0	0	2	0	1	DSARVSPRNNV	D	0	0	-	-	0	0	0	0	0	0	0	0	0	0	0	11	84	350
YAR002W_80	YAR002W_81	YAR002W	80	P39705	S	0	0	1	1	1	0	0	1	1	1	0	0	0	0	0	0	1	0	0	0	0	7	1	6	FHSEISPDSTV	D	0	0	-	-	0	0	0	0	0	0	0	0	0	0	0	11	84	350
YAR002W_88	YAR002W_89	YAR002W	88	P39705	S	0	0	0	0	0	0	0	1	0	1	0	0	0	0	0	0	0	0	0	0	0	2	0	2	STVNRSVVVSA	D	0	0	-	-	0	0	0	0	0	0	0	0	0	0	0	11	84	350
YAR007C_177	YAR007C_178	YAR007C	177	P22336	S	0	0	0	1	1	0	0	0	0	1	0	0	0	0	1	1	1	0	0	0	1	6	1	3	NENPNSQKTRP	D	0	1	-	-	0	0	0	0	0	0	0	0	0	0	0	16	0	1652
YAR014C_158	YAR014C_159	YAR014C	158	P27637	Y	0	0	0	0	0	0	0	0	1	0	0	0	0	0	0	0	0	0	0	0	0	1	0	1	PDSYDYSDSEF	D	0	0	-	-	0	0	0	0	0	0	0	0	0	0	0	3	41	428
YAR014C_159	YAR014C_160	YAR014C	159	P27637	S	0	0	0	1	0	0	0	1	1	1	1	0	0	0	0	0	0	0	0	0	0	5	1	5	DSYDYSDSEFE	D	0	0	-	-	0	0	0	0	0	0	0	0	0	0	0	3	41	428
YAR014C_161	YAR014C_162	YAR014C	161	P27637	S	0	0	0	0	0	0	0	1	1	1	0	0	0	0	0	0	0	0	0	0	0	3	1	3	YDYSDSEFEDN	D	0	0	-	-	0	0	0	0	0	0	0	0	0	0	0	3	41	428
YAR014C_176	YAR014C_177	YAR014C	176	P27637	T	0	0	0	0	0	0	0	1	0	0	0	0	0	0	0	0	0	0	0	0	0	1	0	1	LQEIETDSVDS	D	0	0	-	-	0	0	0	0	0	0	0	0	0	0	0	3	41	428
YAR014C_178	YAR014C_179	YAR014C	178	P27637	S	0	0	0	0	0	0	0	0	0	0	1	0	0	0	0	0	0	0	0	0	0	1	0	1	EIETDSVDSAD	D	0	0	-	-	0	0	0	0	0	0	0	0	0	0	0	3	41	428
YAR014C_181	YAR014C_182	YAR014C	181	P27637	S	0	0	0	0	0	0	0	0	0	0	1	0	0	0	0	0	0	0	0	0	0	1	0	1	TDSVDSADKDE	D	0	0	-	-	0	0	0	0	0	0	0	0	0	0	0	3	41	428
YAR014C_211	YAR014C_212	YAR014C	211	P27637	S	0	0	0	0	0	0	0	1	1	1	0	1	0	0	0	0	0	0	0	1	0	5	1	4	LKYAISEDEDE	D	0	0	-	-	0	0	0	0	0	0	0	0	0	0	0	3	41	428
YAR014C_220	YAR014C_221	YAR014C	220	P27637	Y	0	0	0	0	0	0	0	0	0	0	0	1	0	0	0	0	0	0	0	0	0	1	0	1	DEEENYSDDDD	D	0	0	-	-	0	0	0	0	0	0	0	0	0	0	0	3	41	428
YAR014C_221	YAR014C_222	YAR014C	221	P27637	S	0	0	1	0	0	0	0	1	1	0	0	0	0	0	0	0	0	0	0	1	0	4	1	3	EEENYSDDDDF	D	0	0	-	-	0	0	0	0	0	0	0	0	0	0	0	3	41	428
YAR014C_253	YAR014C_254	YAR014C	253	P27637	S	0	0	0	0	0	0	0	0	0	0	0	0	0	0	1	1	0	0	0	0	0	2	0	0	DYQPLSPPREL	D	0	0	-	-	0	0	0	0	0	0	0	0	0	0	0	3	41	428
YAR014C_355	YAR014C_356	YAR014C	355	P27637	S	0	0	0	0	0	0	0	0	0	0	1	1	1	0	0	1	0	0	0	1	0	5	1	2	GNKNQSDAESI	D	0	0	-	-	0	0	0	0	0	0	0	0	0	0	0	3	41	428
YAR014C_359	YAR014C_360	YAR014C	359	P27637	S	0	0	0	1	0	0	0	0	0	0	1	0	1	0	0	0	0	0	0	1	0	4	1	2	QSDAESIIPTP	D	0	0	-	-	0	0	0	0	0	0	0	0	0	0	0	3	41	428
YAR014C_397	YAR014C_398	YAR014C	397	P27637	S	0	0	0	0	0	0	0	0	0	0	0	0	0	0	0	0	1	0	0	0	0	1	0	0	AIEDTSLDSND	D	0	0	-	-	0	0	0	0	0	0	0	0	0	0	0	3	41	428
YAR014C_400	YAR014C_401	YAR014C	400	P27637	S	0	0	0	0	0	0	0	1	0	1	0	0	0	0	0	0	1	0	0	0	0	3	1	2	DTSLDSNDDGG	D	0	0	-	-	0	0	0	0	0	0	0	0	0	0	0	3	41	428
YAR014C_450	YAR014C_451	YAR014C	450	P27637	S	0	0	0	0	0	0	0	0	0	0	0	0	0	0	0	0	0	0	0	1	0	1	0	0	TSDVVSDVSFS	D	0	0	-	-	0	0	0	0	0	0	0	0	0	0	0	3	41	428
YAR014C_453	YAR014C_454	YAR014C	453	P27637	S	0	0	0	0	0	0	0	0	0	0	0	0	0	0	0	1	0	0	0	1	0	2	0	0	VVSDVSFSTSL	D	0	0	-	-	0	0	0	0	0	0	0	0	0	0	0	3	41	428
YAR014C_506	YAR014C_507	YAR014C	506	P27637	S	0	0	0	0	0	0	0	0	1	0	0	0	0	0	1	0	1	0	0	0	0	3	1	1	SEPVDSDYDTD	D	0	0	-	-	0	0	0	0	0	0	0	0	0	0	0	3	41	428
YAR014C_657	YAR014C_658	YAR014C	657	P27637	S	0	0	1	0	0	0	0	1	1	1	1	0	0	0	0	0	0	0	0	0	0	5	1	5	QRAVSSASINS	D	0	0	-	-	0	0	0	0	0	0	0	0	0	0	0	3	41	428
YAR014C_663	YAR014C_664	YAR014C	663	P27637	S	0	0	0	0	0	0	0	0	0	0	1	0	0	0	0	0	0	0	0	0	0	1	0	1	ASINSSLSGSR	D	0	0	-	-	0	0	0	0	0	0	0	0	0	0	0	3	41	428
YAR019C_308	YAR019C_309	YAR019C	308	P27636	S	0	0	0	0	0	0	0	0	0	0	0	1	0	0	0	0	0	0	0	0	1	1	1	1	EKLNISPSKFS	D	0	1	-	-	0	0	0	0	0	0	0	0	0	0	0	3	0	470
YAR019C_561	YAR019C_562	YAR019C	561	P27636	S	1	0	0	0	1	0	0	0	0	0	0	0	0	0	0	0	0	0	0	0	1	2	1	2	LPLSSSPTRNS	D	0	1	-	-	0	0	0	0	0	0	0	0	0	0	0	3	0	470
YAR019C_566	YAR019C_567	YAR019C	566	P27636	S	0	0	0	0	0	0	0	0	1	1	0	0	0	0	0	0	0	0	0	0	0	2	0	2	SPTRNSPVNSV	D	0	1	-	-	0	0	0	0	0	0	0	0	0	0	0	3	0	470
YAR019C_573	YAR019C_574	YAR019C	573	P27636	S	0	0	0	0	0	0	0	0	0	0	0	0	0	0	0	0	0	0	0	0	1	0	1	0	VNSVQSPSRSP	D	0	1	-	-	0	0	0	0	0	0	0	0	0	0	0	3	0	470
YAR019C_577	YAR019C_578	YAR019C	577	P27636	S	0	0	0	0	0	0	0	0	0	0	0	0	0	0	0	0	0	0	0	0	1	0	1	0	QSPSRSPVHSL	D	0	1	-	-	0	0	0	0	0	0	0	0	0	0	0	3	0	470
YAR019C_589	YAR019C_590	YAR019C	589	P27636	S	0	0	0	0	0	0	0	0	0	0	0	0	0	0	0	0	0	0	0	0	1	0	1	0	ATRPSSPMRHK	D	0	1	-	-	0	0	0	0	0	0	0	0	0	0	0	3	0	470
YAR019C_595	YAR019C_596	YAR019C	595	P27636	S	0	0	0	0	0	0	0	0	1	0	0	0	0	0	0	0	0	0	0	1	0	2	0	1	PMRHKSISNFP	D	0	1	-	-	0	0	0	0	0	0	0	0	0	0	0	3	0	470
YAR019C_603	YAR019C_604	YAR019C	603	P27636	T	0	0	0	0	0	0	0	0	0	0	0	0	0	0	0	0	0	0	0	1	0	1	0	0	NFPHLTISSKS	D	0	1	-	-	0	0	0	0	0	0	0	0	0	0	0	3	0	470
YAR019C_945	YAR019C_946	YAR019C	945	P27636	S	0	0	0	0	0	0	0	0	0	0	0	1	0	0	0	0	0	0	0	0	1	1	1	1	AAIGSSPTKDE	D	0	1	-	-	0	0	0	0	0	0	0	0	0	0	0	3	0	470
YAR033W_2	YAR033W_3	YAR033W	2	P39552	T	0	0	0	1	0	0	0	0	0	0	0	0	0	0	0	0	0	0	0	0	0	1	0	1	___MQTPPEST	D	0	0	-	-	0	0	0	0	0	0	0	0	0	0	0	1	0	X
YAR042W_1052	YAR042W_1053	YAR042W	1052	P35845	T	0	0	0	1	0	0	0	0	0	0	0	0	0	0	0	0	0	0	0	0	0	1	0	1	LDRIKTANSAT	D	0	0	PF01237.14_Oxysterol_BP_Oxysterol-binding protein_350_800...1174...5.8e-129	PF01237	0	0	0	0	0	0	0	0	0	0	0	4	2	X
YAR042W_1055	YAR042W_1056	YAR042W	1055	P35845	S	0	0	0	1	0	0	0	0	0	0	0	0	0	0	0	0	0	0	0	0	0	1	0	1	IKTANSATGGP	D	0	0	PF01237.14_Oxysterol_BP_Oxysterol-binding protein_350_800...1174...5.8e-129	PF01237	0	0	0	0	0	0	0	0	0	0	0	4	2	X
YAR042W_393	YAR042W_394	YAR042W	393	P35845	S	0	0	1	0	0	0	0	0	0	0	0	0	0	0	0	0	0	0	0	0	0	1	0	1	HNGPYSPSLAL	D	0	0	-	-	0	0	0	0	0	0	0	0	0	0	0	4	2	X
YAR042W_442	YAR042W_443	YAR042W	442	P35845	T	0	0	0	0	0	0	0	0	0	0	0	0	0	0	0	0	1	0	0	0	0	1	0	0	NDDDSTNNNNN	D	0	0	PF00169.25_PH_PH domain_106_416...443...3.6e-10	PF00169	0	0	0	0	0	0	0	0	0	0	0	4	2	X
YAR042W_449	YAR042W_450	YAR042W	449	P35845	S	0	0	0	0	1	0	0	0	0	0	0	0	0	0	0	0	0	0	0	0	0	1	0	1	NNNNKSNNDYD	D	0	0	-	-	0	0	0	0	0	0	0	0	0	0	0	4	2	X
YAR042W_453	YAR042W_454	YAR042W	453	P35845	Y	0	0	0	0	1	0	0	0	0	0	0	0	0	0	0	0	0	0	0	0	0	1	0	1	KSNNDYDDNNN	D	0	0	-	-	0	0	0	0	0	0	0	0	0	0	0	4	2	X
YAR042W_467	YAR042W_468	YAR042W	467	P35845	Y	0	0	0	0	1	0	0	0	0	0	0	0	0	0	0	0	0	0	0	0	0	1	0	1	NDDDDYDDDDE	D	0	0	-	-	0	0	0	0	0	0	0	0	0	0	0	4	2	X
YAR042W_489	YAR042W_490	YAR042W	489	P35845	S	1	0	1	1	1	0	0	1	0	0	0	0	0	1	1	0	1	0	0	0	0	8	1	5	SSRSQSLSEIT	D	0	0	-	-	0	0	0	0	0	0	0	0	0	0	0	4	2	X
YAR042W_494	YAR042W_495	YAR042W	494	P35845	T	0	0	0	0	0	0	0	0	0	0	0	0	0	1	0	0	0	0	0	0	0	1	0	0	SLSEITPGPHS	D	0	0	-	-	0	0	0	0	0	0	0	0	0	0	0	4	2	X
YAR042W_499	YAR042W_500	YAR042W	499	P35845	S	0	0	0	1	1	0	0	0	0	0	0	0	0	0	0	0	1	0	0	0	0	3	1	2	TPGPHSRKSTV	D	0	0	-	-	0	0	0	0	0	0	0	0	0	0	0	4	2	X
YAR042W_677	YAR042W_678	YAR042W	677	P35845	S	0	0	1	1	1	0	0	0	1	1	1	1	1	0	1	1	0	0	0	1	0	11	1	7	EANEESDDANS	D	0	0	PF01237.14_Oxysterol_BP_Oxysterol-binding protein_350_665...706...5.8e-129	PF01237	0	0	0	0	0	0	0	0	0	0	0	4	2	X
YAR042W_682	YAR042W_683	YAR042W	682	P35845	S	0	0	0	0	0	0	0	0	1	1	0	1	1	0	0	1	0	0	0	1	0	6	1	3	SDDANSMIKGS	D	0	0	PF01237.14_Oxysterol_BP_Oxysterol-binding protein_350_665...706...5.8e-129	PF01237	0	0	0	0	0	0	0	0	0	0	0	4	2	X
YAR042W_687	YAR042W_688	YAR042W	687	P35845	S	0	0	0	0	0	0	0	0	0	0	0	0	0	0	0	0	0	0	0	1	0	1	0	0	SMIKGSQESTN	D	0	0	PF01237.14_Oxysterol_BP_Oxysterol-binding protein_350_665...706...5.8e-129	PF01237	0	0	0	0	0	0	0	0	0	0	0	4	2	X
YAR042W_690	YAR042W_691	YAR042W	690	P35845	S	0	0	0	0	0	0	0	1	1	1	0	0	0	1	0	0	0	0	0	1	0	5	1	3	KGSQESTNTLE	D	0	0	PF01237.14_Oxysterol_BP_Oxysterol-binding protein_350_665...706...5.8e-129	PF01237	0	0	0	0	0	0	0	0	0	0	0	4	2	X
YAR042W_691	YAR042W_692	YAR042W	691	P35845	T	0	0	0	0	0	0	0	0	1	1	0	0	0	1	0	0	0	0	0	0	0	3	1	2	GSQESTNTLEE	D	0	0	PF01237.14_Oxysterol_BP_Oxysterol-binding protein_350_665...706...5.8e-129	PF01237	0	0	0	0	0	0	0	0	0	0	0	4	2	X
YAR042W_693	YAR042W_694	YAR042W	693	P35845	T	0	0	0	1	0	0	0	1	1	1	1	1	0	1	0	1	0	0	0	1	1	9	1	6	QESTNTLEEIV	D	0	0	PF01237.14_Oxysterol_BP_Oxysterol-binding protein_350_665...706...5.8e-129	PF01237	0	0	0	0	0	0	0	0	0	0	0	4	2	X
YAR042W_707	YAR042W_708	YAR042W	707	P35845	S	0	0	1	1	0	0	0	1	1	1	0	0	0	0	0	1	0	0	0	1	0	7	1	5	EATKESDEDSD	D	0	0	-	-	0	0	0	0	0	0	0	0	0	0	0	4	2	X
YAR042W_711	YAR042W_712	YAR042W	711	P35845	S	0	0	1	1	1	0	0	1	1	1	0	1	1	0	1	1	1	0	0	1	0	12	1	7	ESDEDSDADEF	D	0	0	-	-	0	0	0	0	0	0	0	0	0	0	0	4	2	X
YAR042W_724	YAR042W_725	YAR042W	724	P35845	S	0	0	0	0	0	0	0	0	0	1	0	0	0	0	0	0	0	0	0	1	0	2	0	1	AEEAASDKKAN	D	0	0	-	-	0	0	0	0	0	0	0	0	0	0	0	4	2	X
YBL002W_26	YBL002W_27	YBL002W	26	P02294	S	0	0	0	0	0	0	0	0	0	0	0	0	0	0	1	0	0	0	0	0	0	1	0	0	KKTSTSVDGKK	D	0	0	PF00125.20_Histone_Core histone H2A/H2B/H3/H4_132_6...104...8.6e-19	PF00125	0	0	0	0	0	0	0	0	0	0	0	21	0	X
YBL003C_128	YBL003C_129	YBL003C	128	P04912	S	1	0	0	1	0	0	0	0	0	0	0	0	0	0	0	0	0	0	0	0	1	2	1	2	KTAKASQEL__	D	0	0	-	-	0	0	0	0	0	0	0	0	0	0	0	12	4	X
YBL005W_885	YBL005W_886	YBL005W	885	P33200	S	0	0	0	0	0	0	0	0	0	0	0	0	1	0	0	0	0	0	0	0	0	1	0	0	NNASASAANSP	D	0	0	-	-	0	0	0	0	0	0	0	0	0	0	0	1	5	X
YBL006C_141	YBL006C_142	YBL006C	141	P38210	S	0	0	0	1	0	0	0	0	0	0	0	0	0	0	0	0	0	0	0	0	0	1	0	1	QSHIESPRNSE	D	0	0	-	-	0	0	0	0	0	0	0	0	0	0	0	0	0	X
YBL007C_1064	YBL007C_1065	YBL007C	1064	P32790	T	0	0	0	1	0	0	0	0	0	0	0	0	0	0	0	0	0	0	0	0	0	1	0	1	ALPQVTGGAMM	D	0	0	-	-	1	0	0	0	0	0	0	0	0	0	1	22	131	2428
YBL007C_1074	YBL007C_1075	YBL007C	1074	P32790	T	0	0	0	0	0	0	0	0	0	1	0	0	0	0	0	0	0	0	0	0	0	1	0	1	MPLQRTGGALN	D	0	0	-	-	1	0	0	0	0	0	0	0	0	0	1	22	131	2428
YBL007C_436	YBL007C_437	YBL007C	436	P32790	S	0	0	0	1	0	0	0	0	0	1	0	0	0	0	1	0	0	0	0	0	0	3	1	2	KNFTKSPSRSR	D	0	0	-	-	1	0	0	0	0	0	0	0	0	0	1	22	131	2428
YBL007C_446	YBL007C_447	YBL007C	446	P32790	S	0	0	0	0	1	0	0	1	0	0	0	0	0	0	0	0	0	0	0	0	0	2	0	2	RSRSRSKSNAN	D	0	0	-	-	1	0	0	0	0	0	0	0	0	0	1	22	131	2428
YBL007C_448	YBL007C_449	YBL007C	448	P32790	S	0	0	0	0	0	0	0	1	0	1	1	1	0	0	0	1	0	0	0	1	0	6	1	4	RSRSKSNANAS	D	0	0	-	-	1	0	0	0	0	0	0	0	0	0	1	22	131	2428
YBL007C_453	YBL007C_454	YBL007C	453	P32790	S	0	0	0	0	0	0	0	1	1	0	0	1	0	0	0	1	0	0	0	1	0	5	1	3	SNANASWKDDE	D	0	0	-	-	1	0	0	0	0	0	0	0	0	0	1	22	131	2428
YBL007C_466	YBL007C_467	YBL007C	466	P32790	S	0	0	0	0	0	0	0	0	0	0	0	0	0	0	0	1	0	0	0	0	0	1	0	0	NDVVGSAAGKR	D	0	0	-	-	1	0	0	0	0	0	0	0	0	0	1	22	131	2428
YBL007C_485	YBL007C_486	YBL007C	485	P32790	S	1	0	0	0	0	0	0	0	0	0	0	0	0	0	1	0	1	0	0	0	0	3	1	1	HKKNSSATKDF	D	0	0	-	-	1	0	0	0	0	0	0	0	0	0	1	22	131	2428
YBL007C_784	YBL007C_785	YBL007C	784	P32790	S	0	0	0	0	0	0	0	0	1	0	1	0	0	0	0	1	0	0	0	0	0	3	1	2	KPASKSESNLL	D	0	0	-	-	1	0	0	0	0	0	0	0	0	0	1	22	131	2428
YBL007C_798	YBL007C_799	YBL007C	798	P32790	S	0	0	0	1	0	0	0	0	0	0	0	1	1	0	0	1	0	0	0	1	0	5	1	2	SEFTGSMQDLL	D	0	0	-	-	1	0	0	0	0	0	0	0	0	0	1	22	131	2428
YBL007C_817	YBL007C_818	YBL007C	817	P32790	T	0	0	0	0	0	0	0	0	0	0	0	0	0	0	0	1	1	0	0	0	0	2	0	0	KAAASTPEPNL	D	0	0	-	-	1	0	0	0	0	0	0	0	0	0	1	22	131	2428
YBL007C_830	YBL007C_831	YBL007C	830	P32790	T	1	0	0	1	0	0	0	0	0	0	0	0	0	0	0	0	0	0	0	0	0	2	0	2	LEPVKTGGTTV	D	0	0	-	-	1	0	0	0	0	0	0	0	0	0	1	22	131	2428
YBL007C_857	YBL007C_858	YBL007C	857	P32790	T	0	0	0	1	0	0	0	0	0	0	0	0	0	0	0	0	0	0	0	0	0	1	0	1	LDPFKTGGNNI	D	0	0	-	-	1	0	0	0	0	0	0	0	0	0	1	22	131	2428
YBL007C_876	YBL007C_877	YBL007C	876	P32790	T	0	0	0	1	0	0	0	0	0	0	0	0	0	0	0	0	0	0	0	0	0	1	0	1	MMPMITGGDML	D	0	0	-	-	1	0	0	0	0	0	0	0	0	0	1	22	131	2428
YBL007C_886	YBL007C_887	YBL007C	886	P32790	T	0	0	0	1	0	0	0	1	1	0	0	0	0	0	0	0	0	0	0	0	0	3	1	3	LPMQRTGGFVV	D	0	0	-	-	1	0	0	0	0	0	0	0	0	0	1	22	131	2428
YBL007C_903	YBL007C_904	YBL007C	903	P32790	T	0	0	0	1	0	0	0	0	1	0	0	0	0	0	0	0	0	0	0	0	0	2	0	2	MQSQVTGGILP	D	0	0	-	-	1	0	0	0	0	0	0	0	0	0	1	22	131	2428
YBL007C_912	YBL007C_913	YBL007C	912	P32790	T	0	0	0	0	0	0	0	0	0	0	0	0	0	0	0	1	0	0	0	1	0	2	0	0	LPVQKTGNGLI	D	0	0	-	-	1	0	0	0	0	0	0	0	0	0	1	22	131	2428
YBL007C_944	YBL007C_945	YBL007C	944	P32790	T	0	0	0	0	0	0	0	0	0	0	0	0	1	0	0	0	0	0	0	0	0	1	0	0	LPLQKTGGGLI	D	0	0	-	-	1	0	0	0	0	0	0	0	0	0	1	22	131	2428
YBL007C_954	YBL007C_955	YBL007C	954	P32790	T	0	0	0	0	0	0	0	0	0	0	0	0	1	0	0	0	0	0	0	0	0	1	0	0	IPIATTGGAQF	D	0	0	-	-	1	0	0	0	0	0	0	0	0	0	1	22	131	2428
YBL007C_983	YBL007C_984	YBL007C	983	P32790	T	0	0	0	1	1	0	0	1	1	1	0	0	0	0	0	0	0	0	0	0	0	5	1	5	LPVQKTANGLI	D	0	0	-	-	1	0	0	0	0	0	0	0	0	0	1	22	131	2428
YBL007C_989	YBL007C_990	YBL007C	989	P32790	S	0	0	0	0	1	0	0	0	0	0	0	0	0	0	0	0	0	0	0	0	0	1	0	1	ANGLISANTGV	D	0	0	-	-	1	0	0	0	0	0	0	0	0	0	1	22	131	2428
YBL007C_992	YBL007C_993	YBL007C	992	P32790	T	0	0	0	0	0	0	0	0	1	0	0	0	0	0	0	0	0	0	0	0	0	1	0	1	LISANTGVSMP	D	0	0	-	-	1	0	0	0	0	0	0	0	0	0	1	22	131	2428
YBL007C_995	YBL007C_996	YBL007C	995	P32790	S	0	0	0	1	0	0	0	0	1	0	0	0	0	0	0	0	0	0	0	0	0	2	0	2	ANTGVSMPTVQ	D	0	0	-	-	1	0	0	0	0	0	0	0	0	0	1	22	131	2428
YBL008W_601	YBL008W_602	YBL008W	601	P32479	S	0	0	0	0	0	0	0	1	0	0	0	0	0	0	0	0	0	0	0	0	0	1	0	1	DGTSNSIDDIA	D	0	0	-	-	0	0	0	0	0	0	0	0	0	0	0	3	90	1809
YBL008W_609	YBL008W_610	YBL008W	609	P32479	S	0	0	1	1	1	0	0	1	1	0	1	0	1	0	0	0	1	0	0	0	0	8	1	6	DIAVLSEEEND	D	0	0	-	-	0	0	0	0	0	0	0	0	0	0	0	3	90	1809
YBL009W_252	YBL009W_253	YBL009W	252	P32789	S	0	0	0	0	0	0	0	0	0	0	0	0	0	0	0	0	0	0	0	1	0	1	0	0	LQKKSSISSFH	D	0	0	-	-	1	0	0	0	0	0	0	0	0	0	1	0	4	X
YBL010C_275	YBL010C_276	YBL010C	275	P32788	S	0	0	0	0	0	0	0	0	1	1	0	0	0	0	0	0	0	0	0	0	0	2	0	2	KKKRFSWVGY_	D	0	0	-	-	0	0	0	0	0	0	0	0	0	0	0	1	6	X
YBL011W_640	YBL011W_641	YBL011W	640	P32784	S	0	0	0	0	0	0	0	0	0	0	0	0	0	0	0	0	1	0	0	0	0	1	0	0	EKDSSSPIISQ	D	1	0	-	-	0	0	0	0	0	0	0	0	0	0	0	0	15	2154
YBL022C_119	YBL022C_120	YBL022C	119	P36775	T	0	0	0	0	0	0	0	0	0	0	0	0	1	0	0	1	0	0	0	0	0	2	0	0	PDEKDTDNDVE	D	0	0	-	-	0	0	0	0	0	0	0	0	0	0	0	2	0	2346
YBL023C_13	YBL023C_14	YBL023C	13	P29469	S	0	0	0	0	0	0	0	0	0	1	0	0	0	0	0	0	0	0	0	0	1	1	1	1	REEDDSDSENE	D	0	1	PF12619.4_MCM2_N_Mini-chromosome maintenance protein 2_153_4...16...9e-24	PF12619	0	0	0	0	0	0	0	0	0	0	0	12	17	3794
YBL023C_15	YBL023C_16	YBL023C	15	P29469	S	0	0	0	0	0	0	0	0	0	1	0	0	0	0	0	0	0	0	0	0	1	1	1	1	EDDSDSENELP	D	0	1	PF12619.4_MCM2_N_Mini-chromosome maintenance protein 2_153_4...16...9e-24	PF12619	0	0	0	0	0	0	0	0	0	0	0	12	17	3794
YBL023C_163	YBL023C_164	YBL023C	163	P29469	S	0	0	0	0	0	0	0	0	0	1	0	0	0	0	0	0	0	0	0	0	1	1	1	1	EDLENSDDDLL	D	0	1	PF12619.4_MCM2_N_Mini-chromosome maintenance protein 2_153_54...193...9e-24	PF12619	0	0	0	0	0	0	0	0	0	0	0	12	17	3794
YBL023C_169	YBL023C_170	YBL023C	169	P29469	S	0	0	0	0	0	0	0	0	0	1	0	0	0	0	0	0	0	0	0	0	1	1	1	1	DDDLLSDMDID	D	0	1	PF12619.4_MCM2_N_Mini-chromosome maintenance protein 2_153_54...193...9e-24	PF12619	0	0	0	0	0	0	0	0	0	0	0	12	17	3794
YBL023C_22	YBL023C_23	YBL023C	22	P29469	S	0	0	0	0	0	0	0	0	0	1	0	0	0	0	0	0	0	0	0	0	0	1	0	1	NELPPSSPQQH	D	0	1	-	-	0	0	0	0	0	0	0	0	0	0	0	12	17	3794
YBL023C_724	YBL023C_725	YBL023C	724	P29469	S	0	0	0	0	0	0	0	0	0	0	0	0	0	0	0	0	0	0	0	0	1	0	1	0	KNNGESAIEQG	D	0	1	PF00493.19_MCM_MCM2/3/5 family_331_481...845...2e-141	PF00493	0	0	0	0	0	0	0	0	0	0	0	12	17	3794
YBL024W_664	YBL024W_665	YBL024W	664	P38205	T	0	0	0	0	0	0	0	0	0	0	0	0	0	1	0	0	0	0	0	0	0	1	0	0	KEKETTESPAE	D	0	0	-	-	0	0	0	0	0	0	0	0	0	0	0	3	14	2468
YBL024W_666	YBL024W_667	YBL024W	666	P38205	S	0	0	0	0	0	0	0	1	0	1	0	1	1	1	0	0	1	0	0	0	0	6	1	3	KETTESPAETT	D	0	0	-	-	0	0	0	0	0	0	0	0	0	0	0	3	14	2468
YBL031W_164	YBL031W_165	YBL031W	164	P38200	S	0	0	0	0	1	0	0	1	0	1	0	0	0	0	0	0	1	0	0	0	0	4	1	3	LKLRNSLVNGN	D	0	0	PF17077.1_Msap1_Mitotic spindle associated protein SHE1_331_35...328...2.8e-34	PF17077	0	0	0	0	0	0	0	0	0	0	0	1	50	X
YBL031W_270	YBL031W_271	YBL031W	270	P38200	S	0	0	0	0	0	0	0	0	0	0	0	0	0	0	0	1	0	0	0	0	0	1	0	0	LKNSVSVFDRL	D	0	0	PF17077.1_Msap1_Mitotic spindle associated protein SHE1_331_35...328...2.8e-34	PF17077	0	0	0	0	0	0	0	0	0	0	0	1	50	X
YBL031W_286	YBL031W_287	YBL031W	286	P38200	S	0	0	0	0	1	0	0	0	0	0	0	0	0	0	0	0	0	0	0	0	0	1	0	1	FSRSTSMNNLS	D	0	0	PF17077.1_Msap1_Mitotic spindle associated protein SHE1_331_35...328...2.8e-34	PF17077	0	0	0	0	0	0	0	0	0	0	0	1	50	X
YBL031W_313	YBL031W_314	YBL031W	313	P38200	T	0	0	0	0	0	0	0	0	0	0	0	0	0	0	0	1	0	0	0	0	0	1	0	0	LVKSKTSGSLS	D	0	0	PF17077.1_Msap1_Mitotic spindle associated protein SHE1_331_35...328...2.8e-34	PF17077	0	0	0	0	0	0	0	0	0	0	0	1	50	X
YBL032W_251	YBL032W_252	YBL032W	251	P38199	S	0	0	0	0	1	0	0	0	0	0	1	0	0	0	1	0	1	0	0	1	0	5	1	2	SGEPTSPSTSS	D	0	0	-	-	0	0	0	0	0	0	0	0	0	0	0	12	5	257
YBL032W_351	YBL032W_352	YBL032W	351	P38199	T	0	0	0	0	0	0	0	0	0	0	0	0	0	0	0	0	0	0	0	0	1	0	1	0	AEGDATVVTER	D	0	0	-	-	0	0	0	0	0	0	0	0	0	0	0	12	5	257
YBL032W_354	YBL032W_355	YBL032W	354	P38199	T	0	0	0	0	0	0	0	0	0	0	0	0	0	0	0	0	0	0	0	0	1	0	1	0	DATVVTERSDS	D	0	0	-	-	0	0	0	0	0	0	0	0	0	0	0	12	5	257
YBL032W_357	YBL032W_358	YBL032W	357	P38199	S	0	1	0	0	0	0	0	0	0	0	0	0	0	0	0	0	0	0	0	0	1	1	1	1	VVTERSDSASF	D	0	0	-	-	0	0	0	0	0	0	0	0	0	0	0	12	5	257
YBL032W_359	YBL032W_360	YBL032W	359	P38199	S	0	0	0	1	0	0	0	1	0	0	1	0	0	1	0	0	0	0	0	0	1	4	1	3	TERSDSASFLE	D	0	0	-	-	0	0	0	0	0	0	0	0	0	0	0	12	5	257
YBL032W_361	YBL032W_362	YBL032W	361	P38199	S	0	0	0	1	0	0	0	0	0	0	1	0	0	1	0	0	0	0	0	0	1	3	1	2	RSDSASFLEEK	D	0	0	-	-	0	0	0	0	0	0	0	0	0	0	0	12	5	257
YBL032W_380	YBL032W_381	YBL032W	380	P38199	S	0	0	0	0	0	0	0	0	0	0	0	0	0	0	0	0	0	0	0	0	1	0	1	0	NKEEQS_____	D	0	0	-	-	0	0	0	0	0	0	0	0	0	0	0	12	5	257
YBL034C_1011	YBL034C_1012	YBL034C	1011	P38198	S	0	0	0	0	0	0	0	0	0	0	0	0	0	0	0	0	1	0	0	0	0	1	0	0	IDNKKSEGDEE	D	0	0	-	-	0	0	0	0	0	0	0	0	0	0	0	0	85	350
YBL034C_1017	YBL034C_1018	YBL034C	1017	P38198	S	0	0	0	1	1	0	0	0	0	0	0	0	0	0	1	1	1	0	0	0	0	5	1	2	EGDEESDDAVD	D	0	0	-	-	0	0	0	0	0	0	0	0	0	0	0	0	85	350
YBL034C_1046	YBL034C_1047	YBL034C	1046	P38198	T	0	0	0	1	0	0	0	1	0	0	0	0	0	0	0	1	0	0	0	0	0	3	1	2	LETDKTLELKN	D	0	0	-	-	0	0	0	0	0	0	0	0	0	0	0	0	85	350
YBL034C_1060	YBL034C_1061	YBL034C	1060	P38198	T	0	1	0	0	0	0	0	0	0	0	0	0	0	0	0	0	0	0	0	0	0	1	0	1	KRTSSTDSVVI	D	0	0	-	-	0	0	0	0	0	0	0	0	0	0	0	0	85	350
YBL034C_1062	YBL034C_1063	YBL034C	1062	P38198	S	0	1	0	0	0	0	0	0	0	0	0	0	0	0	0	0	0	0	0	0	0	1	0	1	TSSTDSVVIHD	D	0	0	-	-	0	0	0	0	0	0	0	0	0	0	0	0	85	350
YBL034C_1133	YBL034C_1134	YBL034C	1133	P38198	T	0	0	0	0	0	0	0	0	0	0	0	0	0	0	0	1	0	0	0	0	0	1	0	0	DDNEPTVKFST	D	0	0	-	-	0	0	0	0	0	0	0	0	0	0	0	0	85	350
YBL034C_1166	YBL034C_1167	YBL034C	1166	P38198	S	0	0	0	1	0	0	0	0	0	1	0	0	0	0	0	1	0	0	0	0	0	3	1	2	DLETMSPIKIN	D	0	0	-	-	0	0	0	0	0	0	0	0	0	0	0	0	85	350
YBL034C_689	YBL034C_690	YBL034C	689	P38198	S	0	0	0	0	0	0	0	0	0	1	0	0	0	0	0	0	0	0	0	0	0	1	0	1	TKRKVSAPPSS	D	0	0	-	-	0	0	0	0	0	0	0	0	0	0	0	0	85	350
YBL034C_996	YBL034C_997	YBL034C	996	P38198	S	0	0	0	1	0	1	0	0	0	0	0	0	0	0	0	0	0	0	0	0	0	2	0	2	VEDIISRESSV	D	0	0	-	-	0	0	0	0	0	0	0	0	0	0	0	0	85	350
YBL035C_99	YBL035C_100	YBL035C	99	P38121	S	0	0	0	0	0	0	0	0	0	0	1	0	0	0	0	0	0	0	0	1	0	2	0	1	KKSLNSSPLFG	D	0	1	PF08418.6_Pol_alpha_B_N_DNA polymerase alpha subunit B N-terminal_247_16...290...4.7e-68	PF08418	0	0	0	0	0	0	0	0	0	0	0	11	77	1453
YBL035C_100	YBL035C_101	YBL035C	100	P38121	S	0	0	0	0	0	0	0	0	0	0	1	0	0	0	0	0	0	0	0	1	0	2	0	1	KSLNSSPLFGL	D	0	1	PF08418.6_Pol_alpha_B_N_DNA polymerase alpha subunit B N-terminal_247_16...290...4.7e-68	PF08418	0	0	0	0	0	0	0	0	0	0	0	11	77	1453
YBL035C_123	YBL035C_124	YBL035C	123	P38121	S	0	0	0	0	0	0	0	0	0	0	0	1	1	0	0	1	0	0	0	1	0	4	1	1	LHGPFSLSDSK	D	0	1	PF08418.6_Pol_alpha_B_N_DNA polymerase alpha subunit B N-terminal_247_16...290...4.7e-68	PF08418	0	0	0	0	0	0	0	0	0	0	0	11	77	1453
YBL035C_125	YBL035C_126	YBL035C	125	P38121	S	0	0	0	0	0	0	0	0	0	1	0	1	1	0	0	1	0	0	0	1	0	5	1	2	GPFSLSDSKQT	D	0	1	PF08418.6_Pol_alpha_B_N_DNA polymerase alpha subunit B N-terminal_247_16...290...4.7e-68	PF08418	0	0	0	0	0	0	0	0	0	0	0	11	77	1453
YBL035C_145	YBL035C_146	YBL035C	145	P38121	S	0	0	0	0	0	0	0	0	0	0	0	0	1	0	0	0	0	0	0	1	0	2	0	0	NEKGNSSLKLE	D	0	1	PF08418.6_Pol_alpha_B_N_DNA polymerase alpha subunit B N-terminal_247_16...290...4.7e-68	PF08418	0	0	0	0	0	0	0	0	0	0	0	11	77	1453
YBL035C_146	YBL035C_147	YBL035C	146	P38121	S	0	0	0	0	0	0	0	0	0	0	0	0	1	0	0	0	0	0	0	1	0	2	0	0	EKGNSSLKLEF	D	0	1	PF08418.6_Pol_alpha_B_N_DNA polymerase alpha subunit B N-terminal_247_16...290...4.7e-68	PF08418	0	0	0	0	0	0	0	0	0	0	0	11	77	1453
YBL035C_152	YBL035C_153	YBL035C	152	P38121	T	0	0	0	0	0	0	0	0	0	0	0	0	0	0	0	1	0	0	0	1	0	2	0	0	LKLEFTPGMAE	D	0	1	PF08418.6_Pol_alpha_B_N_DNA polymerase alpha subunit B N-terminal_247_16...290...4.7e-68	PF08418	0	0	0	0	0	0	0	0	0	0	0	11	77	1453
YBL035C_167	YBL035C_168	YBL035C	167	P38121	S	0	0	0	0	0	0	0	0	0	0	0	0	1	0	0	1	0	0	0	0	0	2	0	0	DSAPLSHAKSS	D	0	1	PF08418.6_Pol_alpha_B_N_DNA polymerase alpha subunit B N-terminal_247_16...290...4.7e-68	PF08418	0	0	0	0	0	0	0	0	0	0	0	11	77	1453
YBL035C_96	YBL035C_97	YBL035C	96	P38121	S	0	0	0	0	0	0	0	1	0	0	0	0	0	0	0	0	0	0	0	0	0	1	0	1	PVIKKSLNSSP	D	0	1	PF08418.6_Pol_alpha_B_N_DNA polymerase alpha subunit B N-terminal_247_16...290...4.7e-68	PF08418	0	0	0	0	0	0	0	0	0	0	0	11	77	1453
YBL037W_705	YBL037W_706	YBL037W	705	P38065	S	0	0	0	0	0	0	0	0	0	0	0	0	0	0	0	1	0	0	0	0	0	1	0	0	TPDLLSKRANS	D	0	0	-	-	0	0	0	0	0	0	0	0	0	0	0	2	11	1430
YBL037W_722	YBL037W_723	YBL037W	722	P38065	S	0	0	0	1	0	0	0	0	1	1	0	0	0	0	0	0	0	0	0	0	0	3	1	3	PMPPPSRRNTI	D	0	0	-	-	0	0	0	0	0	0	0	0	0	0	0	2	11	1430
YBL037W_726	YBL037W_727	YBL037W	726	P38065	T	0	0	0	1	1	0	0	1	1	1	0	0	0	0	0	0	1	0	0	0	0	6	1	5	PSRRNTIDDVN	D	0	0	-	-	0	0	0	0	0	0	0	0	0	0	0	2	11	1430
YBL037W_732	YBL037W_733	YBL037W	732	P38065	S	0	0	0	0	0	0	0	1	1	0	0	0	0	1	0	0	0	0	0	0	0	3	1	2	IDDVNSKISSS	D	0	0	-	-	0	0	0	0	0	0	0	0	0	0	0	2	11	1430
YBL037W_735	YBL037W_736	YBL037W	735	P38065	S	0	0	0	0	0	0	0	0	0	0	0	0	0	1	0	0	0	0	0	0	0	1	0	0	VNSKISSSEDF	D	0	0	-	-	0	0	0	0	0	0	0	0	0	0	0	2	11	1430
YBL042C_31	YBL042C_32	YBL042C	31	P38196	S	0	0	0	0	0	0	0	0	0	0	0	0	0	0	0	1	0	0	0	0	0	1	0	0	EITKESEMGDA	D	1	0	-	-	0	0	0	0	0	0	0	0	0	0	0	0	6	X
YBL042C_53	YBL042C_54	YBL042C	53	P38196	T	0	0	1	0	1	0	0	0	1	0	1	1	0	0	0	1	0	0	0	1	0	7	1	5	IEKKDTDSENN	D	1	0	-	-	0	0	0	0	0	0	0	0	0	0	0	0	6	X
YBL042C_55	YBL042C_56	YBL042C	55	P38196	S	0	0	1	0	1	0	0	0	1	0	1	1	0	0	0	1	1	0	0	1	0	8	1	5	KKDTDSENNIT	D	1	0	-	-	0	0	0	0	0	0	0	0	0	0	0	0	6	X
YBL042C_60	YBL042C_61	YBL042C	60	P38196	T	0	0	0	0	0	0	0	0	1	0	0	0	0	0	0	1	0	0	0	1	0	3	1	1	SENNITIAQDD	D	1	0	-	-	0	0	0	0	0	0	0	0	0	0	0	0	6	X
YBL046W_319	YBL046W_320	YBL046W	319	P38193	T	0	0	0	0	0	0	0	0	0	0	0	0	0	0	0	0	0	0	0	0	1	0	1	0	DKKNETPRKRK	D	0	0	PF09184.7_PPP4R2_PPP4R2_267_307...395...6.6e-77	PF09184	0	0	0	0	0	0	0	0	0	0	0	4	1	X
YBL046W_346	YBL046W_347	YBL046W	346	P38193	T	0	0	0	0	0	0	0	0	0	1	0	0	0	0	0	0	0	0	0	0	0	1	0	1	NMDLTTPKKYK	D	0	0	PF09184.7_PPP4R2_PPP4R2_267_307...395...6.6e-77	PF09184	0	0	0	0	0	0	0	0	0	0	0	4	1	X
YBL046W_408	YBL046W_409	YBL046W	408	P38193	S	0	0	0	0	0	0	0	0	0	0	0	0	0	0	0	1	0	0	0	0	0	1	0	0	GDELVSPSMSS	D	0	0	-	-	0	0	0	0	0	0	0	0	0	0	0	4	1	X
YBL046W_433	YBL046W_434	YBL046W	433	P38193	S	1	0	0	0	0	0	0	0	0	0	0	0	0	0	0	0	0	0	0	0	0	1	0	1	RENISSPLGKK	D	0	0	-	-	0	0	0	0	0	0	0	0	0	0	0	4	1	X
YBL047C_1005	YBL047C_1006	YBL047C	1005	P34216	S	0	0	0	0	0	0	0	0	0	0	1	0	0	0	0	0	0	0	0	0	0	1	0	1	YGIPRSQSLTS	D	0	0	-	-	1	0	0	0	0	0	0	0	0	0	1	5	67	1738
YBL047C_1007	YBL047C_1008	YBL047C	1007	P34216	S	0	0	0	0	1	0	0	0	0	0	1	0	0	1	1	0	1	1	0	0	0	6	1	2	IPRSQSLTSSV	D	0	0	-	-	1	0	0	0	0	0	0	0	0	0	1	5	67	1738
YBL047C_1009	YBL047C_1010	YBL047C	1009	P34216	T	0	0	0	0	0	0	0	0	0	0	0	0	0	1	0	0	0	0	0	0	0	1	0	0	RSQSLTSSVAN	D	0	0	-	-	1	0	0	0	0	0	0	0	0	0	1	5	67	1738
YBL047C_1010	YBL047C_1011	YBL047C	1010	P34216	S	0	0	0	0	0	0	0	0	0	1	1	0	0	0	0	0	0	0	0	0	0	2	0	2	SQSLTSSVANN	D	0	0	-	-	1	0	0	0	0	0	0	0	0	0	1	5	67	1738
YBL047C_1011	YBL047C_1012	YBL047C	1011	P34216	S	0	0	0	0	0	0	0	0	1	1	1	0	0	0	0	0	0	1	0	0	0	4	1	3	QSLTSSVANNA	D	0	0	-	-	1	0	0	0	0	0	0	0	0	0	1	5	67	1738
YBL047C_1019	YBL047C_1020	YBL047C	1019	P34216	S	0	0	0	0	0	0	0	1	1	1	0	0	0	0	0	0	0	0	0	0	0	3	1	3	NNAPQSVRDDV	D	0	0	-	-	1	0	0	0	0	0	0	0	0	0	1	5	67	1738
YBL047C_1045	YBL047C_1046	YBL047C	1045	P34216	T	0	0	0	0	0	0	0	0	1	0	0	0	0	0	0	0	0	0	0	0	0	1	0	1	ANRDNTGNLSH	D	0	0	-	-	1	0	0	0	0	0	0	0	0	0	1	5	67	1738
YBL047C_1068	YBL047C_1069	YBL047C	1068	P34216	S	0	0	0	1	0	0	0	0	0	1	1	0	0	0	0	0	0	0	0	0	0	3	1	3	STDVLSNETTE	D	0	0	-	-	1	0	0	0	0	0	0	0	0	0	1	5	67	1738
YBL047C_1081	YBL047C_1082	YBL047C	1081	P34216	T	0	0	0	0	0	0	0	0	0	1	0	0	0	0	0	0	0	0	0	0	0	1	0	1	EDGSTTKRANS	D	0	0	-	-	1	0	0	0	0	0	0	0	0	0	1	5	67	1738
YBL047C_1086	YBL047C_1087	YBL047C	1086	P34216	S	0	0	0	1	0	0	0	1	0	1	1	1	1	0	0	1	1	0	0	1	0	9	1	5	TKRANSNEDGE	D	0	0	-	-	1	0	0	0	0	0	0	0	0	0	1	5	67	1738
YBL047C_1092	YBL047C_1093	YBL047C	1092	P34216	S	0	1	1	1	0	0	0	1	1	1	0	1	0	0	0	1	1	0	0	1	0	10	1	7	NEDGESVSSIQ	D	0	0	-	-	1	0	0	0	0	0	0	0	0	0	1	5	67	1738
YBL047C_1094	YBL047C_1095	YBL047C	1094	P34216	S	0	1	0	0	0	0	0	1	1	1	0	0	0	0	0	0	0	0	0	0	0	4	1	4	DGESVSSIQES	D	0	0	-	-	1	0	0	0	0	0	0	0	0	0	1	5	67	1738
YBL047C_1095	YBL047C_1096	YBL047C	1095	P34216	S	0	0	1	0	0	0	0	1	1	1	0	0	1	0	0	0	1	0	0	1	0	7	1	4	GESVSSIQESP	D	0	0	-	-	1	0	0	0	0	0	0	0	0	0	1	5	67	1738
YBL047C_1099	YBL047C_1100	YBL047C	1099	P34216	S	0	1	1	1	1	0	0	1	1	1	1	1	1	0	1	1	1	0	0	1	0	14	1	9	SSIQESPKISA	D	0	0	-	-	1	0	0	0	0	0	0	0	0	0	1	5	67	1738
YBL047C_1103	YBL047C_1104	YBL047C	1103	P34216	S	0	0	0	0	0	0	0	0	0	0	0	0	0	0	0	0	1	0	0	0	0	1	0	0	ESPKISAQPKA	D	0	0	-	-	1	0	0	0	0	0	0	0	0	0	1	5	67	1738
YBL047C_1110	YBL047C_1111	YBL047C	1110	P34216	T	0	0	0	1	0	0	0	0	0	0	0	0	0	0	0	0	0	0	0	0	0	1	0	1	QPKAKTINEEF	D	0	0	-	-	1	0	0	0	0	0	0	0	0	0	1	5	67	1738
YBL047C_1126	YBL047C_1127	YBL047C	1126	P34216	S	0	0	0	0	0	0	0	0	0	0	0	0	0	0	0	0	0	0	0	1	0	1	0	0	LHIDESDSSSS	D	0	0	-	-	1	0	0	0	0	0	0	0	0	0	1	5	67	1738
YBL047C_1128	YBL047C_1129	YBL047C	1128	P34216	S	0	0	0	0	0	0	0	0	0	0	0	0	0	0	0	0	0	0	0	1	0	1	0	0	IDESDSSSSDD	D	0	0	-	-	1	0	0	0	0	0	0	0	0	0	1	5	67	1738
YBL047C_1129	YBL047C_1130	YBL047C	1129	P34216	S	0	0	0	0	0	0	0	0	0	0	0	0	0	0	0	0	0	0	0	1	0	1	0	0	DESDSSSSDDD	D	0	0	-	-	1	0	0	0	0	0	0	0	0	0	1	5	67	1738
YBL047C_1130	YBL047C_1131	YBL047C	1130	P34216	S	0	0	0	0	0	0	0	0	0	0	0	0	0	0	0	0	0	0	0	1	0	1	0	0	ESDSSSSDDDE	D	0	0	-	-	1	0	0	0	0	0	0	0	0	0	1	5	67	1738
YBL047C_1131	YBL047C_1132	YBL047C	1131	P34216	S	0	0	0	0	0	0	0	0	0	0	0	0	0	0	0	0	0	0	0	1	0	1	0	0	SDSSSSDDDEF	D	0	0	-	-	1	0	0	0	0	0	0	0	0	0	1	5	67	1738
YBL047C_1178	YBL047C_1179	YBL047C	1178	P34216	S	0	1	0	0	1	0	0	0	0	0	0	0	0	0	0	0	0	0	0	0	0	2	0	2	PAPGTSPSHNE	D	0	0	-	-	1	0	0	0	0	0	0	0	0	0	1	5	67	1738
YBL047C_1180	YBL047C_1181	YBL047C	1180	P34216	S	0	1	0	0	0	0	0	0	0	1	0	0	0	0	0	0	0	0	0	0	0	2	0	2	PGTSPSHNEGN	D	0	0	-	-	1	0	0	0	0	0	0	0	0	0	1	5	67	1738
YBL047C_1186	YBL047C_1187	YBL047C	1186	P34216	S	0	0	0	0	0	0	0	0	1	1	1	1	1	0	0	0	0	0	0	1	0	6	1	4	HNEGNSKKAST	D	0	0	-	-	1	0	0	0	0	0	0	0	0	0	1	5	67	1738
YBL047C_1190	YBL047C_1191	YBL047C	1190	P34216	S	0	0	0	0	0	0	0	0	0	0	1	0	0	0	0	0	0	0	0	1	0	2	0	1	NSKKASTNSIL	D	0	0	-	-	1	0	0	0	0	0	0	0	0	0	1	5	67	1738
YBL047C_1191	YBL047C_1192	YBL047C	1191	P34216	T	0	0	0	0	0	0	0	0	0	0	0	0	0	0	0	0	0	0	0	1	0	1	0	0	SKKASTNSILP	D	0	0	-	-	1	0	0	0	0	0	0	0	0	0	1	5	67	1738
YBL047C_1193	YBL047C_1194	YBL047C	1193	P34216	S	0	0	0	0	0	0	0	0	0	0	1	0	0	0	0	1	0	0	0	1	0	3	1	1	KASTNSILPVK	D	0	0	-	-	1	0	0	0	0	0	0	0	0	0	1	5	67	1738
YBL047C_1283	YBL047C_1284	YBL047C	1283	P34216	S	0	0	0	0	0	0	0	0	0	0	0	0	0	0	0	1	0	0	0	1	0	2	0	0	DPAQVSNDEWD	D	0	0	-	-	1	0	0	0	0	0	0	0	0	0	1	5	67	1738
YBL047C_1302	YBL047C_1303	YBL047C	1302	P34216	T	0	0	0	0	0	0	0	0	0	0	0	0	0	0	0	0	1	0	0	0	0	1	0	0	SKAEPTKVATP	D	0	0	-	-	1	0	0	0	0	0	0	0	0	0	1	5	67	1738
YBL047C_1306	YBL047C_1307	YBL047C	1306	P34216	T	1	0	1	1	1	0	0	1	1	0	0	1	1	0	1	1	1	0	0	0	0	11	1	7	PTKVATPSIPQ	D	0	0	-	-	1	0	0	0	0	0	0	0	0	0	1	5	67	1738
YBL047C_1308	YBL047C_1309	YBL047C	1308	P34216	S	0	0	0	0	0	0	0	0	0	0	0	0	0	0	0	1	0	0	0	0	0	1	0	0	KVATPSIPQQP	D	0	0	-	-	1	0	0	0	0	0	0	0	0	0	1	5	67	1738
YBL047C_1339	YBL047C_1340	YBL047C	1339	P34216	T	0	1	0	0	0	0	0	0	0	0	0	1	1	0	1	0	0	0	0	0	0	4	1	2	RGVATTPKSLA	D	0	0	-	-	1	0	0	0	0	0	0	0	0	0	1	5	67	1738
YBL047C_1342	YBL047C_1343	YBL047C	1342	P34216	S	0	0	0	1	0	0	0	0	0	1	1	0	1	0	0	0	0	0	0	1	0	5	1	3	ATTPKSLAVEE	D	0	0	-	-	1	0	0	0	0	0	0	0	0	0	1	5	67	1738
YBL047C_236	YBL047C_237	YBL047C	236	P34216	T	0	0	0	0	0	0	0	0	1	0	0	0	0	0	0	0	0	0	0	0	0	1	0	1	NQPNRTTPLSA	D	0	0	-	-	1	0	0	0	0	0	0	0	0	0	1	5	67	1738
YBL047C_237	YBL047C_238	YBL047C	237	P34216	T	0	0	1	0	0	0	0	0	1	0	0	0	0	0	0	0	0	0	0	0	0	2	0	2	QPNRTTPLSAN	D	0	0	-	-	1	0	0	0	0	0	0	0	0	0	1	5	67	1738
YBL047C_240	YBL047C_241	YBL047C	240	P34216	S	1	0	1	1	1	0	1	1	1	1	1	0	0	1	1	0	1	1	0	0	0	13	1	9	RTTPLSANSTG	D	0	0	-	-	1	0	0	0	0	0	0	0	0	0	1	5	67	1738
YBL047C_243	YBL047C_244	YBL047C	243	P34216	S	0	0	1	0	0	0	1	1	1	1	0	0	0	1	0	0	1	1	0	0	0	8	1	5	PLSANSTGVSS	D	0	0	-	-	1	0	0	0	0	0	0	0	0	0	1	5	67	1738
YBL047C_244	YBL047C_245	YBL047C	244	P34216	T	1	0	1	0	0	0	1	1	1	0	0	0	0	0	0	0	1	0	0	0	0	6	1	5	LSANSTGVSSL	D	0	0	-	-	1	0	0	0	0	0	0	0	0	0	1	5	67	1738
YBL047C_247	YBL047C_248	YBL047C	247	P34216	S	0	0	1	0	0	0	0	0	1	0	1	0	0	0	0	0	0	0	0	0	0	3	1	3	NSTGVSSLTRH	D	0	0	-	-	1	0	0	0	0	0	0	0	0	0	1	5	67	1738
YBL047C_248	YBL047C_249	YBL047C	248	P34216	S	0	0	1	0	0	0	0	0	0	0	1	0	0	0	0	0	0	0	0	0	0	2	0	2	STGVSSLTRHS	D	0	0	-	-	1	0	0	0	0	0	0	0	0	0	1	5	67	1738
YBL047C_250	YBL047C_251	YBL047C	250	P34216	T	0	0	0	0	0	0	0	0	1	0	0	0	0	0	1	0	1	0	0	0	0	3	1	1	GVSSLTRHSTI	D	0	0	-	-	1	0	0	0	0	0	0	0	0	0	1	5	67	1738
YBL047C_254	YBL047C_255	YBL047C	254	P34216	T	0	0	0	0	0	0	0	0	0	0	0	0	0	0	1	0	0	0	0	0	0	1	0	0	LTRHSTISRLS	D	0	0	-	-	1	0	0	0	0	0	0	0	0	0	1	5	67	1738
YBL047C_260	YBL047C_261	YBL047C	260	P34216	T	0	0	0	0	0	0	0	0	0	1	0	0	0	0	0	0	0	0	0	0	0	1	0	1	ISRLSTGAFSN	D	0	0	-	-	1	0	0	0	0	0	0	0	0	0	1	5	67	1738
YBL047C_264	YBL047C_265	YBL047C	264	P34216	S	0	0	0	1	0	0	0	0	1	0	0	0	0	0	0	0	0	0	0	0	0	2	0	2	STGAFSNAASD	D	0	0	-	-	1	0	0	0	0	0	0	0	0	0	1	5	67	1738
YBL047C_418	YBL047C_419	YBL047C	418	P34216	S	0	0	0	1	0	0	0	0	0	0	0	0	0	0	0	0	0	0	0	0	0	1	0	1	VLPQNSNNGSL	D	0	0	-	-	1	0	0	0	0	0	0	0	0	0	1	5	67	1738
YBL047C_494	YBL047C_495	YBL047C	494	P34216	S	0	0	0	1	0	0	0	0	1	0	0	0	0	0	0	0	0	0	0	0	0	2	0	2	SNFGQSIIKEE	D	0	0	-	-	1	0	0	0	0	0	0	0	0	0	1	5	67	1738
YBL047C_847	YBL047C_848	YBL047C	847	P34216	S	0	0	0	1	0	0	0	0	0	0	0	0	0	0	0	0	0	0	0	0	0	1	0	1	MFDDLSQRKAS	D	0	0	-	-	1	0	0	0	0	0	0	0	0	0	1	5	67	1738
YBL047C_910	YBL047C_911	YBL047C	910	P34216	S	0	1	0	0	0	0	0	0	0	0	0	0	0	0	0	0	0	0	0	0	0	1	0	1	TKEATSRGNVH	D	0	0	-	-	1	0	0	0	0	0	0	0	0	0	1	5	67	1738
YBL047C_930	YBL047C_931	YBL047C	930	P34216	S	0	0	0	1	1	0	0	1	1	1	1	0	1	0	0	1	0	0	0	1	0	9	1	6	TTVENSNLNVN	D	0	0	-	-	1	0	0	0	0	0	0	0	0	0	1	5	67	1738
YBL047C_949	YBL047C_950	YBL047C	949	P34216	S	0	0	0	1	0	0	0	0	1	0	0	0	0	0	0	0	0	0	0	0	0	2	0	2	TERTESDVFDR	D	0	0	-	-	1	0	0	0	0	0	0	0	0	0	1	5	67	1738
YBL047C_963	YBL047C_964	YBL047C	963	P34216	S	0	0	0	0	0	0	0	0	1	0	0	0	0	0	0	0	0	0	0	0	0	1	0	1	TLGSQSDSENA	D	0	0	-	-	1	0	0	0	0	0	0	0	0	0	1	5	67	1738
YBL051C_188	YBL051C_189	YBL051C	188	P34217	S	0	1	1	0	0	0	0	1	1	1	0	0	0	0	0	0	0	0	0	0	0	5	1	5	EEQHRSSSNLS	D	0	0	-	-	0	0	0	0	0	0	0	0	0	0	0	3	39	625
YBL051C_189	YBL051C_190	YBL051C	189	P34217	S	0	0	0	0	1	0	0	0	0	0	0	0	0	1	0	0	0	0	0	0	0	2	0	1	EQHRSSSNLSL	D	0	0	-	-	0	0	0	0	0	0	0	0	0	0	0	3	39	625
YBL051C_190	YBL051C_191	YBL051C	190	P34217	S	0	0	0	0	0	0	0	0	0	1	0	0	0	1	1	0	1	0	0	0	0	4	1	1	QHRSSSNLSLD	D	0	0	-	-	0	0	0	0	0	0	0	0	0	0	0	3	39	625
YBL051C_193	YBL051C_194	YBL051C	193	P34217	S	0	0	0	0	1	0	0	1	1	1	1	0	0	1	0	0	1	0	0	1	0	8	1	5	SSSNLSLDSLS	D	0	0	-	-	0	0	0	0	0	0	0	0	0	0	0	3	39	625
YBL051C_196	YBL051C_197	YBL051C	196	P34217	S	0	0	0	0	1	0	0	1	0	1	1	0	0	0	0	0	1	0	0	1	0	6	1	4	NLSLDSLSKMS	D	0	0	-	-	0	0	0	0	0	0	0	0	0	0	0	3	39	625
YBL051C_392	YBL051C_393	YBL051C	392	P34217	S	0	0	0	0	0	0	0	0	0	1	0	0	0	0	0	0	0	0	0	0	0	1	0	1	NSTGGSMNRSQ	D	0	0	-	-	0	0	0	0	0	0	0	0	0	0	0	3	39	625
YBL051C_465	YBL051C_466	YBL051C	465	P34217	S	1	0	1	0	1	0	0	0	1	1	0	1	1	0	1	0	1	0	0	0	0	9	1	6	QPTLTSPKMNI	D	0	0	-	-	0	0	0	0	0	0	0	0	0	0	0	3	39	625
YBL051C_511	YBL051C_512	YBL051C	511	P34217	T	0	0	0	0	0	0	0	0	0	0	0	0	0	0	0	0	1	0	0	0	0	1	0	0	QQATLTPSSRI	D	0	0	-	-	0	0	0	0	0	0	0	0	0	0	0	3	39	625
YBL051C_537	YBL051C_538	YBL051C	537	P34217	S	0	0	0	0	0	0	0	0	0	0	0	0	0	0	0	0	1	1	0	0	0	2	0	0	PLLRNSQISPP	D	0	0	-	-	0	0	0	0	0	0	0	0	0	0	0	3	39	625
YBL051C_540	YBL051C_541	YBL051C	540	P34217	S	1	0	0	0	1	0	0	0	0	0	0	0	0	0	1	0	1	0	0	0	0	4	1	2	RNSQISPPNSQ	D	0	0	-	-	0	0	0	0	0	0	0	0	0	0	0	3	39	625
YBL051C_544	YBL051C_545	YBL051C	544	P34217	S	0	0	0	0	0	0	0	0	0	0	0	0	0	0	0	0	1	1	0	0	0	2	0	0	ISPPNSQIPIN	D	0	0	-	-	0	0	0	0	0	0	0	0	0	0	0	3	39	625
YBL051C_55	YBL051C_56	YBL051C	55	P34217	S	0	0	0	1	0	0	0	0	0	0	0	0	0	0	0	0	0	0	0	0	0	1	0	1	ETGENSAKNAE	D	0	0	-	-	0	0	0	0	0	0	0	0	0	0	0	3	39	625
YBL051C_628	YBL051C_629	YBL051C	628	P34217	S	0	0	0	1	0	0	0	0	0	0	0	0	0	0	0	0	0	0	0	0	0	1	0	1	AHNLNSADLIY	D	0	0	-	-	0	0	0	0	0	0	0	0	0	0	0	3	39	625
YBL051C_635	YBL051C_636	YBL051C	635	P34217	S	0	0	0	0	0	0	0	0	1	0	0	0	0	1	0	0	0	0	0	0	0	2	0	1	DLIYKSLSHSG	D	0	0	-	-	0	0	0	0	0	0	0	0	0	0	0	3	39	625
YBL051C_637	YBL051C_638	YBL051C	637	P34217	S	1	0	0	0	0	0	0	1	0	0	0	0	0	1	0	0	0	0	0	1	0	4	1	2	IYKSLSHSGLD	D	0	0	-	-	0	0	0	0	0	0	0	0	0	0	0	3	39	625
YBL051C_639	YBL051C_640	YBL051C	639	P34217	S	0	0	0	0	1	0	0	1	0	0	0	0	0	1	0	0	1	0	0	0	0	4	1	2	KSLSHSGLDDG	D	0	0	-	-	0	0	0	0	0	0	0	0	0	0	0	3	39	625
YBL051C_652	YBL051C_653	YBL051C	652	P34217	S	0	0	0	1	1	0	0	1	1	1	1	0	1	0	1	1	0	0	0	1	0	10	1	6	QGLNRSLSGLD	D	0	0	-	-	0	0	0	0	0	0	0	0	0	0	0	3	39	625
YBL051C_654	YBL051C_655	YBL051C	654	P34217	S	1	0	0	1	1	0	0	1	1	1	0	0	1	0	1	1	1	0	0	1	0	11	1	6	LNRSLSGLDLQ	D	0	0	-	-	0	0	0	0	0	0	0	0	0	0	0	3	39	625
YBL051C_65	YBL051C_66	YBL051C	65	P34217	S	0	0	0	0	1	0	0	0	0	0	0	0	0	0	0	0	0	0	0	0	0	1	0	1	EQNVSSTNLNN	D	0	0	-	-	0	0	0	0	0	0	0	0	0	0	0	3	39	625
YBL052C_245	YBL052C_246	YBL052C	245	P34218	T	0	0	0	0	0	0	0	0	1	0	0	0	0	0	0	0	0	0	0	0	0	1	0	1	CNHNETDQENE	D	0	0	-	-	0	0	0	0	0	0	0	0	0	0	0	3	7	1212
YBL052C_8	YBL052C_9	YBL052C	8	P34218	S	0	0	0	0	0	0	0	0	0	0	0	1	0	0	0	0	0	0	0	0	0	1	0	1	TANDESPKPKK	D	0	0	-	-	0	0	0	0	0	0	0	0	0	0	0	3	7	1212
YBL054W_223	YBL054W_224	YBL054W	223	P34219	S	0	0	0	1	0	0	0	0	0	0	0	0	0	0	0	0	0	0	0	0	0	1	0	1	FVKPRSFSHSI	D	0	0	-	-	0	0	0	0	0	0	0	0	0	0	0	0	5	X
YBL054W_225	YBL054W_226	YBL054W	225	P34219	S	0	0	0	0	0	0	0	0	0	0	0	0	0	0	1	0	0	0	0	0	0	1	0	0	KPRSFSHSITT	D	0	0	-	-	0	0	0	0	0	0	0	0	0	0	0	0	5	X
YBL054W_317	YBL054W_318	YBL054W	317	P34219	S	0	0	0	0	0	0	0	0	1	0	0	0	0	0	0	0	1	0	0	0	0	2	0	1	HSRRSSFNSHA	D	0	0	-	-	0	0	0	0	0	0	0	0	0	0	0	0	5	X
YBL054W_332	YBL054W_333	YBL054W	332	P34219	S	0	0	0	0	1	0	1	0	1	1	0	0	0	0	0	0	0	0	0	0	0	4	1	4	ISRRASLVVSP	D	0	0	-	-	0	0	0	0	0	0	0	0	0	0	0	0	5	X
YBL054W_340	YBL054W_341	YBL054W	340	P34219	S	0	0	0	0	1	0	1	0	1	1	0	0	0	0	0	0	0	0	0	0	0	4	1	4	VSPYMSPRRLS	D	0	0	-	-	0	0	0	0	0	0	0	0	0	0	0	0	5	X
YBL054W_365	YBL054W_366	YBL054W	365	P34219	S	0	0	1	0	0	0	0	0	0	0	0	0	0	0	0	0	0	0	0	0	0	1	0	1	LNPIASPNCKT	D	0	0	-	-	0	0	0	0	0	0	0	0	0	0	0	0	5	X
YBL056W_323	YBL056W_324	YBL056W	323	P34221	S	0	0	1	0	0	0	0	1	0	0	0	0	0	0	0	1	0	0	0	1	0	4	1	2	VQRRKSIFDFH	D	0	0	-	-	0	0	0	0	0	0	0	0	0	0	0	7	3	X
YBL056W_331	YBL056W_332	YBL056W	331	P34221	S	0	0	1	0	0	0	0	0	0	1	0	0	1	0	0	1	0	0	0	1	0	5	1	2	DFHDFSDDDNE	D	0	0	-	-	0	0	0	0	0	0	0	0	0	0	0	7	3	X
YBL057C_63	YBL057C_64	YBL057C	63	P34222	S	0	0	0	0	0	0	0	0	0	1	1	0	0	0	0	0	0	0	0	0	0	2	0	2	ESEDESDEDED	D	0	0	-	-	0	0	0	0	0	0	0	0	0	0	0	0	11	619
YBL058W_99	YBL058W_100	YBL058W	99	P34223	Y	0	0	0	0	0	0	0	0	0	0	0	0	0	1	0	0	0	0	0	0	0	1	0	0	QGSNEYLKRKG	D	0	0	-	-	0	0	0	0	0	0	0	0	0	0	0	2	160	859
YBL058W_107	YBL058W_108	YBL058W	107	P34223	S	0	0	0	0	0	0	0	0	0	0	0	1	0	0	1	0	1	0	0	0	0	3	1	1	RKGSTSPEPTK	D	0	0	-	-	0	0	0	0	0	0	0	0	0	0	0	2	160	859
YBL058W_111	YBL058W_112	YBL058W	111	P34223	T	0	0	0	0	0	0	0	0	0	0	0	1	0	0	0	0	0	0	0	0	0	1	0	1	TSPEPTKGSSR	D	0	0	-	-	0	0	0	0	0	0	0	0	0	0	0	2	160	859
YBL058W_127	YBL058W_128	YBL058W	127	P34223	S	0	0	0	0	0	0	0	1	1	1	0	0	0	0	0	0	0	0	0	0	0	3	1	3	NSRFMSFSDMV	D	0	0	-	-	0	0	0	0	0	0	0	0	0	0	0	2	160	859
YBL058W_129	YBL058W_130	YBL058W	129	P34223	S	0	0	0	0	0	0	0	0	0	1	0	0	0	0	0	0	0	0	0	0	0	1	0	1	RFMSFSDMVRG	D	0	0	-	-	0	0	0	0	0	0	0	0	0	0	0	2	160	859
YBL058W_209	YBL058W_210	YBL058W	209	P34223	S	0	0	0	0	1	0	0	0	1	0	0	0	0	0	0	0	0	0	0	0	0	2	0	2	GFRLGSTIDAA	D	0	0	-	-	0	0	0	0	0	0	0	0	0	0	0	2	160	859
YBL058W_223	YBL058W_224	YBL058W	223	P34223	S	0	0	0	0	0	0	0	0	1	0	0	0	0	0	0	0	0	0	0	0	0	1	0	1	VEDNTSQSQRR	D	0	0	-	-	0	0	0	0	0	0	0	0	0	0	0	2	160	859
YBL058W_225	YBL058W_226	YBL058W	225	P34223	S	0	0	0	1	0	0	0	0	0	0	0	0	0	0	0	0	0	0	0	0	0	1	0	1	DNTSQSQRRPE	D	0	0	-	-	0	0	0	0	0	0	0	0	0	0	0	2	160	859
YBL058W_314	YBL058W_315	YBL058W	314	P34223	S	1	0	1	1	1	0	0	1	1	1	1	1	1	1	1	1	1	1	0	1	0	16	1	9	GQRLGSPIPGE	D	0	0	-	-	0	0	0	0	0	0	0	0	0	0	0	2	160	859
YBL058W_320	YBL058W_321	YBL058W	320	P34223	S	0	0	0	0	0	0	0	0	1	1	0	0	1	0	0	1	0	1	0	1	0	6	1	2	PIPGESSPAEV	D	0	0	-	-	0	0	0	0	0	0	0	0	0	0	0	2	160	859
YBL058W_321	YBL058W_322	YBL058W	321	P34223	S	0	0	1	0	0	0	0	1	1	1	1	0	1	0	0	1	1	0	0	1	0	9	1	5	IPGESSPAEVP	D	0	0	-	-	0	0	0	0	0	0	0	0	0	0	0	2	160	859
YBL058W_330	YBL058W_331	YBL058W	330	P34223	T	0	0	0	0	0	0	0	1	0	1	0	0	1	0	0	1	1	0	0	0	0	5	1	2	VPKNETPAAQE	D	0	0	-	-	0	0	0	0	0	0	0	0	0	0	0	2	160	859
YBL058W_92	YBL058W_93	YBL058W	92	P34223	S	0	0	0	0	0	0	0	0	0	0	0	0	0	1	0	1	0	0	0	0	0	2	0	0	CPKPGSSQGSN	D	0	0	-	-	0	0	0	0	0	0	0	0	0	0	0	2	160	859
YBL058W_93	YBL058W_94	YBL058W	93	P34223	S	0	0	0	0	0	0	0	0	0	0	0	0	0	0	0	1	0	0	0	0	0	1	0	0	PKPGSSQGSNE	D	0	0	-	-	0	0	0	0	0	0	0	0	0	0	0	2	160	859
YBL058W_96	YBL058W_97	YBL058W	96	P34223	S	0	0	0	0	0	0	0	0	0	0	0	1	0	0	0	1	0	0	0	0	0	2	0	1	GSSQGSNEYLK	D	0	0	-	-	0	0	0	0	0	0	0	0	0	0	0	2	160	859
YBL060W_25	YBL060W_26	YBL060W	25	P34225	S	0	0	0	0	0	0	0	0	0	0	0	0	0	0	0	0	0	0	0	1	0	1	0	0	YNDNFSESEGV	D	0	0	-	-	0	0	0	0	0	0	0	0	0	0	0	0	9	X
YBL060W_27	YBL060W_28	YBL060W	27	P34225	S	0	0	0	0	0	0	0	0	0	0	0	0	0	0	0	0	0	0	0	1	0	1	0	0	DNFSESEGVLH	D	0	0	-	-	0	0	0	0	0	0	0	0	0	0	0	0	9	X
YBL060W_283	YBL060W_284	YBL060W	283	P34225	S	0	0	0	0	0	0	0	0	0	1	0	0	0	0	0	0	0	0	0	0	0	1	0	1	SDNQSSLKRFS	D	0	0	-	-	0	0	0	0	0	0	0	0	0	0	0	0	9	X
YBL060W_288	YBL060W_289	YBL060W	288	P34225	S	0	0	0	0	0	0	0	0	0	1	0	0	0	0	0	0	0	0	0	0	0	1	0	1	SLKRFSTLGSR	D	0	0	-	-	0	0	0	0	0	0	0	0	0	0	0	0	9	X
YBL060W_289	YBL060W_290	YBL060W	289	P34225	T	0	0	0	0	0	0	0	0	1	1	0	0	0	0	0	0	0	0	0	0	0	2	0	2	LKRFSTLGSRE	D	0	0	-	-	0	0	0	0	0	0	0	0	0	0	0	0	9	X
YBL060W_292	YBL060W_293	YBL060W	292	P34225	S	0	0	0	1	0	0	0	1	1	1	0	0	0	0	0	0	0	0	0	0	0	4	1	4	FSTLGSREFST	D	0	0	-	-	0	0	0	0	0	0	0	0	0	0	0	0	9	X
YBL060W_298	YBL060W_299	YBL060W	298	P34225	S	0	0	0	0	0	0	0	0	0	1	0	0	0	0	0	0	0	0	0	0	0	1	0	1	REFSTSNLRSV	D	0	0	-	-	0	0	0	0	0	0	0	0	0	0	0	0	9	X
YBL061C_147	YBL061C_148	YBL061C	147	P34226	S	0	0	0	1	0	0	0	0	0	0	0	0	0	0	0	0	0	0	0	0	0	1	0	1	KKRTRSVDLSH	D	0	0	-	-	0	0	0	0	0	0	0	0	0	0	0	2	98	1165
YBL061C_170	YBL061C_171	YBL061C	170	P34226	S	0	0	0	1	0	0	0	0	0	0	0	0	0	0	0	0	0	0	0	0	0	1	0	1	TATNESVADLS	D	0	0	-	-	0	0	0	0	0	0	0	0	0	0	0	2	98	1165
YBL061C_31	YBL061C_32	YBL061C	31	P34226	S	0	1	0	0	0	0	0	0	0	0	0	0	0	0	0	0	0	0	0	0	0	1	0	1	LQFQNSSLKVG	D	0	0	-	-	0	0	0	0	0	0	0	0	0	0	0	2	98	1165
YBL066C_159	YBL066C_160	YBL066C	159	P34228	S	0	0	0	0	0	0	0	0	0	1	0	0	0	0	0	0	0	0	0	0	0	1	0	1	PNPDSSPSSGS	D	0	0	-	-	0	0	0	0	0	0	0	0	0	0	0	0	7	2152
YBL066C_164	YBL066C_165	YBL066C	164	P34228	S	0	0	0	0	0	0	0	0	0	0	0	0	0	0	0	0	1	0	0	0	0	1	0	0	SPSSGSPTSSA	D	0	0	-	-	0	0	0	0	0	0	0	0	0	0	0	0	7	2152
YBL066C_262	YBL066C_263	YBL066C	262	P34228	S	0	0	0	1	0	0	0	0	0	0	0	0	1	0	0	1	0	0	0	1	0	4	1	1	FYKNNSAGNTP	D	0	0	-	-	0	0	0	0	0	0	0	0	0	0	0	0	7	2152
YBL066C_266	YBL066C_267	YBL066C	266	P34228	T	0	0	0	0	0	0	0	0	0	0	0	0	0	0	0	0	0	0	0	1	0	1	0	0	NSAGNTPNGPF	D	0	0	-	-	0	0	0	0	0	0	0	0	0	0	0	0	7	2152
YBL066C_272	YBL066C_273	YBL066C	272	P34228	S	0	0	0	0	0	0	0	0	0	0	0	0	0	0	1	1	1	0	0	0	0	3	1	0	PNGPFSPIQKT	D	0	0	-	-	0	0	0	0	0	0	0	0	0	0	0	0	7	2152
YBL066C_327	YBL066C_328	YBL066C	327	P34228	S	0	0	0	1	0	0	0	0	0	0	0	0	0	0	0	0	0	0	0	0	0	1	0	1	MPLLPSPHANV	D	0	0	-	-	0	0	0	0	0	0	0	0	0	0	0	0	7	2152
YBL066C_7	YBL066C_8	YBL066C	7	P34228	S	0	0	0	0	1	0	0	0	0	1	1	1	1	0	0	1	0	0	0	0	0	6	1	4	KDNRDSDQDQD	D	0	0	-	-	0	0	0	0	0	0	0	0	0	0	0	0	7	2152
YBL066C_805	YBL066C_806	YBL066C	805	P34228	S	0	0	0	0	0	0	0	0	0	1	0	0	0	0	0	0	0	0	0	0	0	1	0	1	KKRKFSSNGIY	D	0	0	-	-	0	0	0	0	0	0	0	0	0	0	0	0	7	2152
YBL066C_969	YBL066C_970	YBL066C	969	P34228	S	0	0	0	0	0	0	0	0	0	0	0	0	0	0	0	0	1	0	0	0	0	1	0	0	MKRSVSTPVNH	D	0	0	-	-	0	0	0	0	0	0	0	0	0	0	0	0	7	2152
YBL067C_197	YBL067C_198	YBL067C	197	P38187	S	0	1	0	1	0	0	0	0	0	0	0	0	0	0	0	0	0	0	0	0	0	2	0	2	IFTEASFEKSI	D	0	0	PF00443.25_UCH_Ubiquitin carboxyl-terminal hydrolase_264_139...665...1.3e-73	PF00443	0	0	0	0	0	0	0	0	0	0	0	1	10	761
YBL067C_260	YBL067C_261	YBL067C	260	P38187	S	0	0	0	0	0	0	0	0	0	0	0	0	0	0	0	1	0	0	0	0	0	1	0	0	NKKEGSPAILT	D	0	0	PF00443.25_UCH_Ubiquitin carboxyl-terminal hydrolase_264_139...665...1.3e-73	PF00443	0	0	0	0	0	0	0	0	0	0	0	1	10	761
YBL067C_321	YBL067C_322	YBL067C	321	P38187	S	0	0	0	0	0	0	0	0	0	0	0	0	0	0	0	0	0	0	0	1	0	1	0	0	NYENPSRGSSN	D	0	0	PF00443.25_UCH_Ubiquitin carboxyl-terminal hydrolase_264_139...665...1.3e-73	PF00443	0	0	0	0	0	0	0	0	0	0	0	1	10	761
YBL067C_324	YBL067C_325	YBL067C	324	P38187	S	0	0	0	0	0	0	0	0	0	0	0	0	0	0	0	0	0	0	0	1	0	1	0	0	NPSRGSSNSNN	D	0	0	PF00443.25_UCH_Ubiquitin carboxyl-terminal hydrolase_264_139...665...1.3e-73	PF00443	0	0	0	0	0	0	0	0	0	0	0	1	10	761
YBL067C_325	YBL067C_326	YBL067C	325	P38187	S	0	0	0	0	0	0	0	0	0	0	0	0	0	0	0	0	0	0	0	1	0	1	0	0	PSRGSSNSNNL	D	0	0	PF00443.25_UCH_Ubiquitin carboxyl-terminal hydrolase_264_139...665...1.3e-73	PF00443	0	0	0	0	0	0	0	0	0	0	0	1	10	761
YBL067C_327	YBL067C_328	YBL067C	327	P38187	S	0	0	0	0	0	0	0	0	0	0	0	0	0	0	0	0	0	0	0	1	0	1	0	0	RGSSNSNNLDL	D	0	0	PF00443.25_UCH_Ubiquitin carboxyl-terminal hydrolase_264_139...665...1.3e-73	PF00443	0	0	0	0	0	0	0	0	0	0	0	1	10	761
YBL067C_462	YBL067C_463	YBL067C	462	P38187	S	0	0	0	0	1	0	0	0	0	0	0	0	0	0	1	0	1	0	0	0	0	3	1	1	ASDINSDSEPS	D	0	0	PF13423.2_UCH_1_Ubiquitin carboxyl-terminal hydrolase_301_426...639...8.4e-28	PF13423	0	0	0	0	0	0	0	0	0	0	0	1	10	761
YBL074C_330	YBL074C_331	YBL074C	330	P32357	S	0	0	0	1	0	0	0	0	0	0	0	0	0	0	0	0	0	0	0	0	0	1	0	1	LIYGISDEERD	D	0	1	-	-	0	0	0	0	0	0	0	0	0	0	0	4	0	X
YBL076C_188	YBL076C_189	YBL076C	188	P09436	S	0	0	0	0	0	0	0	0	1	0	0	0	0	0	0	0	0	0	0	0	0	1	0	1	LTTPLSNFEAQ	D	1	1	PF00133.18_tRNA-synt_1_tRNA synthetases class I (I, L, M and V)_602_17...640...1.8e-243	PF00133	0	0	0	0	0	0	0	0	0	0	0	3	0	4976
YBL084C_266	YBL084C_267	YBL084C	266	P38042	S	0	0	0	0	0	0	0	0	0	0	0	0	0	0	0	0	0	0	0	0	1	0	1	0	FQSSNSPPSTS	D	0	1	-	-	1	0	0	0	0	0	0	0	0	0	1	16	46	1205
YBL084C_303	YBL084C_304	YBL084C	303	P38042	T	0	0	0	0	0	0	0	0	0	0	0	0	0	0	0	0	0	0	0	0	1	0	1	0	NKNTQTPKNPA	D	0	1	-	-	1	0	0	0	0	0	0	0	0	0	1	16	46	1205
YBL084C_327	YBL084C_328	YBL084C	327	P38042	S	0	0	0	0	0	0	0	0	0	0	0	0	0	0	0	0	0	0	0	0	1	0	1	0	SMNLVSPSSKQ	D	0	1	-	-	1	0	0	0	0	0	0	0	0	0	1	16	46	1205
YBL084C_350	YBL084C_351	YBL084C	350	P38042	T	0	0	0	0	0	0	0	0	0	0	0	0	0	0	0	0	0	0	0	0	1	0	1	0	NKLLTTPPSKL	D	0	1	-	-	1	0	0	0	0	0	0	0	0	0	1	16	46	1205
YBL084C_396	YBL084C_397	YBL084C	396	P38042	T	0	0	0	0	0	0	0	0	0	0	0	0	0	0	0	0	0	0	0	0	1	0	1	0	KTTFKTPRNLY	D	0	1	-	-	1	0	0	0	0	0	0	0	0	0	1	16	46	1205
YBL085W_103	YBL085W_104	YBL085W	103	P38041	S	0	0	1	0	1	0	0	1	1	1	1	1	0	0	0	1	1	0	0	0	0	9	1	7	GNLNDSASNIG	D	0	0	-	-	0	0	0	0	0	0	0	0	0	0	0	8	9	X
YBL085W_105	YBL085W_106	YBL085W	105	P38041	S	0	0	0	0	0	0	0	0	1	0	0	0	0	0	0	1	0	0	0	0	0	2	0	1	LNDSASNIGKV	D	0	0	-	-	0	0	0	0	0	0	0	0	0	0	0	8	9	X
YBL085W_127	YBL085W_128	YBL085W	127	P38041	S	0	0	0	0	0	0	0	0	1	1	0	0	0	0	0	0	0	0	0	0	0	2	0	2	LKSTMSDIDKA	D	0	0	-	-	0	0	0	0	0	0	0	0	0	0	0	8	9	X
YBL085W_150	YBL085W_151	YBL085W	150	P38041	T	0	0	0	0	0	0	0	0	0	1	0	0	0	0	0	0	0	0	0	0	0	1	0	1	VSKSPTRVPEV	D	0	0	-	-	0	0	0	0	0	0	0	0	0	0	0	8	9	X
YBL085W_157	YBL085W_158	YBL085W	157	P38041	T	0	0	0	0	0	0	0	0	1	0	0	0	0	0	0	0	0	0	0	0	0	1	0	1	VPEVSTPQLQD	D	0	0	-	-	0	0	0	0	0	0	0	0	0	0	0	8	9	X
YBL085W_195	YBL085W_196	YBL085W	195	P38041	S	0	0	0	0	0	0	0	0	0	0	0	0	0	0	0	0	0	0	0	1	0	1	0	0	NLSSESLKNIS	D	0	0	-	-	0	0	0	0	0	0	0	0	0	0	0	8	9	X
YBL085W_206	YBL085W_207	YBL085W	206	P38041	T	1	0	0	0	0	0	0	1	0	0	0	0	0	1	0	0	0	0	0	0	0	3	1	2	KSNISTKSLEP	D	0	0	-	-	0	0	0	0	0	0	0	0	0	0	0	8	9	X
YBL085W_208	YBL085W_209	YBL085W	208	P38041	S	1	0	1	0	1	0	0	1	0	1	0	1	0	1	1	1	1	0	0	1	0	11	1	6	NISTKSLEPSS	D	0	0	-	-	0	0	0	0	0	0	0	0	0	0	0	8	9	X
YBL085W_212	YBL085W_213	YBL085W	212	P38041	S	0	0	0	0	0	0	0	0	0	0	0	0	0	0	0	0	0	0	0	1	0	1	0	0	KSLEPSSESVR	D	0	0	-	-	0	0	0	0	0	0	0	0	0	0	0	8	9	X
YBL085W_213	YBL085W_214	YBL085W	213	P38041	S	0	0	0	0	0	0	0	0	0	0	0	0	0	0	0	0	0	0	0	1	0	1	0	0	SLEPSSESVRQ	D	0	0	-	-	0	0	0	0	0	0	0	0	0	0	0	8	9	X
YBL085W_215	YBL085W_216	YBL085W	215	P38041	S	0	0	0	0	0	0	0	0	0	0	0	0	0	0	0	0	0	0	0	1	0	1	0	0	EPSSESVRQLD	D	0	0	-	-	0	0	0	0	0	0	0	0	0	0	0	8	9	X
YBL085W_392	YBL085W_393	YBL085W	392	P38041	S	0	0	0	0	0	0	0	0	0	1	0	0	0	0	0	0	0	0	0	0	0	1	0	1	KDIFESPGRAP	D	0	0	-	-	0	0	0	0	0	0	0	0	0	0	0	8	9	X
YBL085W_404	YBL085W_405	YBL085W	404	P38041	S	0	0	0	0	0	0	0	0	1	0	0	0	0	0	0	0	0	0	0	0	0	1	0	1	PPSYPSPVQPP	D	0	0	-	-	0	0	0	0	0	0	0	0	0	0	0	8	9	X
YBL085W_411	YBL085W_412	YBL085W	411	P38041	S	0	0	0	0	0	0	0	0	1	0	0	0	0	0	0	0	1	0	0	0	0	2	0	1	VQPPQSPSFNN	D	0	0	-	-	0	0	0	0	0	0	0	0	0	0	0	8	9	X
YBL085W_522	YBL085W_523	YBL085W	522	P38041	T	0	0	0	0	0	0	0	0	0	0	0	0	0	0	0	0	1	0	0	0	0	1	0	0	NNHKRTESGSS	D	0	0	-	-	0	0	0	0	0	0	0	0	0	0	0	8	9	X
YBL085W_524	YBL085W_525	YBL085W	524	P38041	S	0	0	0	0	0	0	0	0	1	1	0	0	0	0	0	0	1	0	0	0	0	3	1	2	HKRTESGSSFV	D	0	0	-	-	0	0	0	0	0	0	0	0	0	0	0	8	9	X
YBL085W_526	YBL085W_527	YBL085W	526	P38041	S	0	0	0	0	0	0	0	0	0	0	0	0	0	0	0	0	1	0	0	0	0	1	0	0	RTESGSSFVDL	D	0	0	-	-	0	0	0	0	0	0	0	0	0	0	0	8	9	X
YBL085W_527	YBL085W_528	YBL085W	527	P38041	S	0	0	1	0	0	0	0	1	1	0	0	0	0	0	0	0	1	0	0	0	0	4	1	3	TESGSSFVDLF	D	0	0	-	-	0	0	0	0	0	0	0	0	0	0	0	8	9	X
YBL085W_539	YBL085W_540	YBL085W	539	P38041	S	0	0	0	0	0	0	0	0	0	1	0	0	0	0	0	0	0	0	0	0	0	1	0	1	RISMLSPVKSS	D	0	0	-	-	0	0	0	0	0	0	0	0	0	0	0	8	9	X
YBL085W_563	YBL085W_564	YBL085W	563	P38041	S	0	0	0	0	0	0	0	0	0	0	0	0	0	0	0	0	1	0	0	0	0	1	0	0	RAVFDSARRKS	D	0	0	-	-	0	0	0	0	0	0	0	0	0	0	0	8	9	X
YBL085W_573	YBL085W_574	YBL085W	573	P38041	S	0	0	0	0	0	0	0	0	0	0	0	0	0	0	0	0	0	0	0	1	0	1	0	0	SSYGHSRDASL	D	0	0	-	-	0	0	0	0	0	0	0	0	0	0	0	8	9	X
YBL085W_577	YBL085W_578	YBL085W	577	P38041	S	0	0	0	0	0	0	0	0	0	0	0	0	0	0	1	0	0	0	0	1	0	2	0	0	HSRDASLSEMK	D	0	0	-	-	0	0	0	0	0	0	0	0	0	0	0	8	9	X
YBL085W_588	YBL085W_589	YBL085W	588	P38041	S	0	0	0	0	1	0	0	1	1	1	0	0	0	0	0	0	0	0	0	1	0	5	1	4	KHRRNSSILSF	D	0	0	-	-	0	0	0	0	0	0	0	0	0	0	0	8	9	X
YBL085W_589	YBL085W_590	YBL085W	589	P38041	S	1	0	0	0	1	0	0	1	1	1	0	0	0	0	0	0	0	0	0	1	0	6	1	5	HRRNSSILSFF	D	0	0	-	-	0	0	0	0	0	0	0	0	0	0	0	8	9	X
YBL085W_592	YBL085W_593	YBL085W	592	P38041	S	0	0	0	0	0	0	0	1	1	0	0	0	0	0	0	0	0	0	0	1	0	3	1	2	NSSILSFFSSK	D	0	0	PF00169.25_PH_PH domain_106_592...621...1.6e-17	PF00169	0	0	0	0	0	0	0	0	0	0	0	8	9	X
YBL085W_598	YBL085W_599	YBL085W	598	P38041	S	0	0	0	0	0	0	0	0	0	1	0	0	0	0	0	0	0	0	0	0	0	1	0	1	FFSSKSQSNPT	D	0	0	PF00169.25_PH_PH domain_106_592...621...1.6e-17	PF00169	0	0	0	0	0	0	0	0	0	0	0	8	9	X
YBL085W_600	YBL085W_601	YBL085W	600	P38041	S	0	0	0	0	0	0	0	0	0	1	0	0	0	0	0	0	0	0	0	0	0	1	0	1	SSKSQSNPTSP	D	0	0	PF00169.25_PH_PH domain_106_592...621...1.6e-17	PF00169	0	0	0	0	0	0	0	0	0	0	0	8	9	X
YBL085W_643	YBL085W_644	YBL085W	643	P38041	S	0	0	1	0	1	0	0	0	1	1	0	0	0	0	0	1	1	0	0	0	0	6	1	4	HSRKHSLVTSP	D	0	0	-	-	0	0	0	0	0	0	0	0	0	0	0	8	9	X
YBL085W_647	YBL085W_648	YBL085W	647	P38041	S	0	0	0	0	0	0	0	0	0	0	0	0	0	0	0	0	1	0	0	0	0	1	0	0	HSLVTSPLKTS	D	0	0	-	-	0	0	0	0	0	0	0	0	0	0	0	8	9	X
YBL085W_651	YBL085W_652	YBL085W	651	P38041	T	0	0	0	0	0	0	0	0	0	0	0	0	0	0	0	0	0	0	0	1	0	1	0	0	TSPLKTSLSPI	D	0	0	-	-	0	0	0	0	0	0	0	0	0	0	0	8	9	X
YBL085W_652	YBL085W_653	YBL085W	652	P38041	S	0	0	0	0	0	0	0	0	0	0	0	0	0	0	0	0	0	0	0	1	0	1	0	0	SPLKTSLSPIN	D	0	0	-	-	0	0	0	0	0	0	0	0	0	0	0	8	9	X
YBL085W_654	YBL085W_655	YBL085W	654	P38041	S	1	0	0	1	1	0	0	1	1	0	0	0	1	0	1	1	1	0	0	1	0	10	1	5	LKTSLSPINSK	D	0	0	-	-	0	0	0	0	0	0	0	0	0	0	0	8	9	X
YBL085W_658	YBL085W_659	YBL085W	658	P38041	S	0	0	0	0	0	0	0	1	1	0	0	1	1	1	0	1	0	0	0	1	0	7	1	3	LSPINSKSNIA	D	0	0	-	-	0	0	0	0	0	0	0	0	0	0	0	8	9	X
YBL085W_660	YBL085W_661	YBL085W	660	P38041	S	0	0	0	0	0	0	0	0	0	0	0	1	1	1	0	1	0	0	0	1	0	5	1	1	PINSKSNIALA	D	0	0	-	-	0	0	0	0	0	0	0	0	0	0	0	8	9	X
YBL085W_669	YBL085W_670	YBL085W	669	P38041	T	0	0	0	0	1	0	0	0	0	0	0	0	0	0	1	0	0	0	0	1	0	3	1	1	LAHSETPTSSN	D	0	0	-	-	0	0	0	0	0	0	0	0	0	0	0	8	9	X
YBL085W_734	YBL085W_735	YBL085W	734	P38041	S	0	1	0	0	0	0	0	0	0	0	0	0	0	0	0	0	0	0	0	0	0	1	0	1	KEFKRSPSELT	D	0	0	-	-	0	0	0	0	0	0	0	0	0	0	0	8	9	X
YBL085W_736	YBL085W_737	YBL085W	736	P38041	S	0	0	0	0	0	0	0	0	1	1	0	1	0	0	1	1	0	0	0	0	0	5	1	3	FKRSPSELTQK	D	0	0	-	-	0	0	0	0	0	0	0	0	0	0	0	8	9	X
YBL085W_739	YBL085W_740	YBL085W	739	P38041	T	0	0	0	0	0	0	0	0	0	0	0	0	0	0	0	1	0	0	0	0	0	1	0	0	SPSELTQKSTK	D	0	0	-	-	0	0	0	0	0	0	0	0	0	0	0	8	9	X
YBL085W_745	YBL085W_746	YBL085W	745	P38041	S	0	0	0	0	0	0	0	0	0	0	0	0	0	0	0	1	0	0	0	0	0	1	0	0	QKSTKSILPRS	D	0	0	-	-	0	0	0	0	0	0	0	0	0	0	0	8	9	X
YBL085W_85	YBL085W_86	YBL085W	85	P38041	S	0	0	0	0	0	0	0	0	0	0	0	0	0	0	1	0	1	0	0	0	0	2	0	0	ENLHKSPTQES	D	0	0	-	-	0	0	0	0	0	0	0	0	0	0	0	8	9	X
YBL085W_87	YBL085W_88	YBL085W	87	P38041	T	0	0	0	0	0	0	0	0	0	0	0	0	0	0	0	0	1	0	0	0	0	1	0	0	LHKSPTQESGN	D	0	0	-	-	0	0	0	0	0	0	0	0	0	0	0	8	9	X
YBL086C_432	YBL086C_433	YBL086C	432	P38177	S	0	1	0	0	0	0	0	0	1	1	0	0	0	0	0	0	0	0	0	0	0	3	1	3	ANDKGSDKDNN	D	0	0	-	-	0	0	0	0	0	0	0	0	0	0	0	0	1	208
YBL086C_438	YBL086C_439	YBL086C	438	P38177	S	0	0	0	0	0	0	0	0	1	1	1	1	0	0	0	1	0	0	0	1	0	6	1	4	DKDNNSVEDNN	D	0	0	-	-	0	0	0	0	0	0	0	0	0	0	0	0	1	208
YBL091C_11	YBL091C_12	YBL091C	11	P38174	S	0	0	0	0	0	0	0	0	0	0	0	0	0	0	0	0	0	0	0	1	0	1	0	0	ENSPASDLKEL	D	0	0	-	-	0	0	0	0	0	0	0	0	0	0	0	0	8	1536
YBL091C_1	YBL091C_2	YBL091C	1	P38174	T	0	0	0	0	0	0	0	0	0	0	1	1	0	0	0	0	0	0	0	1	0	3	1	2	____MTDAEIE	D	0	0	-	-	0	0	0	0	0	0	0	0	0	0	0	0	8	1536
YBL091C_34	YBL091C_35	YBL091C	34	P38174	S	0	0	0	1	1	0	0	0	1	1	1	1	1	0	1	1	1	0	0	0	0	10	1	6	AKADESDPVES	D	0	0	-	-	0	0	0	0	0	0	0	0	0	0	0	0	8	1536
YBL091C_8	YBL091C_9	YBL091C	8	P38174	S	0	0	0	1	0	0	0	0	0	0	1	1	0	0	0	0	0	0	0	1	0	4	1	3	AEIENSPASDL	D	0	0	-	-	0	0	0	0	0	0	0	0	0	0	0	0	8	1536
YBL093C_203	YBL093C_204	YBL093C	203	P25046	T	0	0	0	0	0	0	0	0	0	0	0	0	0	0	0	0	0	0	0	1	0	1	0	0	GSSMATPTHSD	D	0	0	PF08633.6_Rox3_Rox3 mediator complex subunit_202_26...218...3.9e-31	PF08633	0	0	0	0	0	0	0	0	0	0	0	22	0	185
YBL097W_244	YBL097W_245	YBL097W	244	P38170	S	0	0	0	0	0	0	0	0	0	1	0	0	0	0	0	0	0	0	0	0	1	1	1	1	LIERDSLVDDE	D	0	1	PF05786.10_Cnd2_Condensin complex subunit 2_763_23...742...3.7e-141	PF05786	0	0	0	0	0	0	0	0	0	0	0	2	0	1283
YBL097W_253	YBL097W_254	YBL097W	253	P38170	S	0	0	0	0	0	0	0	0	0	0	0	0	0	0	0	0	0	0	0	0	1	0	1	0	DENEPSQSLIS	D	0	1	PF05786.10_Cnd2_Condensin complex subunit 2_763_23...742...3.7e-141	PF05786	0	0	0	0	0	0	0	0	0	0	0	2	0	1283
YBL097W_255	YBL097W_256	YBL097W	255	P38170	S	0	0	0	0	0	0	0	0	0	0	0	0	0	0	0	0	0	0	0	0	1	0	1	0	NEPSQSLISTR	D	0	1	PF05786.10_Cnd2_Condensin complex subunit 2_763_23...742...3.7e-141	PF05786	0	0	0	0	0	0	0	0	0	0	0	2	0	1283
YBL097W_263	YBL097W_264	YBL097W	263	P38170	S	0	0	0	0	0	0	0	0	0	0	0	0	0	0	0	0	0	0	0	0	1	0	1	0	STRNDSTVNDS	D	0	1	PF05786.10_Cnd2_Condensin complex subunit 2_763_23...742...3.7e-141	PF05786	0	0	0	0	0	0	0	0	0	0	0	2	0	1283
YBL097W_268	YBL097W_269	YBL097W	268	P38170	S	0	0	0	0	0	0	0	0	0	0	0	0	0	0	0	0	0	0	0	0	1	0	1	0	STVNDSVISAP	D	0	1	PF05786.10_Cnd2_Condensin complex subunit 2_763_23...742...3.7e-141	PF05786	0	0	0	0	0	0	0	0	0	0	0	2	0	1283
YBL097W_431	YBL097W_432	YBL097W	431	P38170	T	0	0	0	0	0	0	0	0	0	0	0	0	0	0	0	0	0	0	0	0	1	0	1	0	EETRTTIGDTT	D	0	1	PF05786.10_Cnd2_Condensin complex subunit 2_763_23...742...3.7e-141	PF05786	0	0	0	0	0	0	0	0	0	0	0	2	0	1283
YBL097W_533	YBL097W_534	YBL097W	533	P38170	S	0	0	0	0	0	0	0	0	0	0	0	0	0	0	0	0	0	0	0	0	1	0	1	0	TRGDVSSGLFE	D	0	1	PF05786.10_Cnd2_Condensin complex subunit 2_763_23...742...3.7e-141	PF05786	0	0	0	0	0	0	0	0	0	0	0	2	0	1283
YBL097W_541	YBL097W_542	YBL097W	541	P38170	T	0	0	0	0	0	0	0	0	0	0	0	0	0	0	0	0	0	0	0	0	1	0	1	0	LFEKSTVSANH	D	0	1	PF05786.10_Cnd2_Condensin complex subunit 2_763_23...742...3.7e-141	PF05786	0	0	0	0	0	0	0	0	0	0	0	2	0	1283
YBL097W_543	YBL097W_544	YBL097W	543	P38170	S	0	0	0	0	0	0	0	0	0	0	0	0	0	0	0	0	0	0	0	0	1	0	1	0	EKSTVSANHSN	D	0	1	PF05786.10_Cnd2_Condensin complex subunit 2_763_23...742...3.7e-141	PF05786	0	0	0	0	0	0	0	0	0	0	0	2	0	1283
YBL097W_547	YBL097W_548	YBL097W	547	P38170	S	0	0	0	0	0	0	0	0	0	1	0	0	0	0	0	0	0	0	0	0	1	1	1	1	VSANHSNNDIP	D	0	1	PF05786.10_Cnd2_Condensin complex subunit 2_763_23...742...3.7e-141	PF05786	0	0	0	0	0	0	0	0	0	0	0	2	0	1283
YBL097W_677	YBL097W_678	YBL097W	677	P38170	S	0	0	0	0	0	0	0	0	0	0	0	0	0	0	0	0	0	0	0	0	1	0	1	0	QSSNDSETHTE	D	0	1	PF05786.10_Cnd2_Condensin complex subunit 2_763_23...742...3.7e-141	PF05786	0	0	0	0	0	0	0	0	0	0	0	2	0	1283
YBL101C_1027	YBL101C_1028	YBL101C	1027	P38167	T	0	0	0	0	0	0	0	0	0	0	0	0	0	0	0	0	1	0	0	0	0	1	0	0	DKLLSTPSPVN	D	0	0	-	-	0	0	0	0	0	0	0	0	0	0	0	0	8	X
YBL101C_1029	YBL101C_1030	YBL101C	1029	P38167	S	0	0	0	0	0	0	0	1	1	1	0	0	0	0	0	0	1	0	0	0	0	4	1	3	LLSTPSPVNRS	D	0	0	-	-	0	0	0	0	0	0	0	0	0	0	0	0	8	X
YBL101C_1034	YBL101C_1035	YBL101C	1034	P38167	S	0	0	0	0	0	0	0	0	1	1	1	0	0	0	0	0	0	0	0	0	0	3	1	3	SPVNRSHNSSP	D	0	0	-	-	0	0	0	0	0	0	0	0	0	0	0	0	8	X
YBL101C_1038	YBL101C_1039	YBL101C	1038	P38167	S	0	0	0	0	0	0	0	0	0	1	0	0	0	0	0	0	0	0	0	0	0	1	0	1	RSHNSSPTNGL	D	0	0	-	-	0	0	0	0	0	0	0	0	0	0	0	0	8	X
YBL101C_114	YBL101C_115	YBL101C	114	P38167	S	0	0	0	0	0	0	0	1	0	0	0	0	0	0	0	0	0	0	0	0	0	1	0	1	TAIQGSISDSA	D	0	0	PF02752.18_Arrestin_C_Arrestin (or S-antigen), C-terminal domain_137_83...122...3.6e-13	PF02752	0	0	0	0	0	0	0	0	0	0	0	0	8	X
YBL101C_134	YBL101C_135	YBL101C	134	P38167	T	0	0	0	0	0	0	0	0	0	0	0	0	0	1	0	0	0	0	0	0	0	1	0	0	DTNRRTSGRLS	D	0	0	-	-	0	0	0	0	0	0	0	0	0	0	0	0	8	X
YBL101C_13	YBL101C_14	YBL101C	13	P38167	S	0	0	0	0	0	0	0	0	0	0	0	0	0	1	0	0	0	0	0	0	0	1	0	0	VAKNSSHSLSE	D	0	0	-	-	0	0	0	0	0	0	0	0	0	0	0	0	8	X
YBL101C_139	YBL101C_140	YBL101C	139	P38167	S	1	0	1	1	1	0	0	1	0	1	0	0	0	1	1	0	1	0	0	0	0	9	1	6	TSGRLSVDQEP	D	0	0	-	-	0	0	0	0	0	0	0	0	0	0	0	0	8	X
YBL101C_15	YBL101C_16	YBL101C	15	P38167	S	0	0	0	0	0	0	0	0	0	0	0	0	0	1	0	0	0	0	0	1	0	2	0	0	KNSSHSLSETD	D	0	0	-	-	0	0	0	0	0	0	0	0	0	0	0	0	8	X
YBL101C_17	YBL101C_18	YBL101C	17	P38167	S	0	0	0	0	1	0	0	0	0	1	0	0	0	0	1	0	1	0	0	1	0	5	1	2	SSHSLSETDLN	D	0	0	-	-	0	0	0	0	0	0	0	0	0	0	0	0	8	X
YBL101C_285	YBL101C_286	YBL101C	285	P38167	S	0	0	0	1	0	0	0	0	0	0	0	0	0	0	0	0	0	0	0	0	0	1	0	1	TESGGSINENR	D	0	0	-	-	0	0	0	0	0	0	0	0	0	0	0	0	8	X
YBL101C_299	YBL101C_300	YBL101C	299	P38167	S	0	0	0	0	0	0	0	0	0	0	0	0	0	0	0	0	1	0	0	0	0	1	0	0	LRENNSGDHPG	D	0	0	-	-	0	0	0	0	0	0	0	0	0	0	0	0	8	X
YBL101C_305	YBL101C_306	YBL101C	305	P38167	S	0	0	0	0	1	0	0	0	0	0	0	0	0	0	0	0	0	0	0	0	0	1	0	1	GDHPGSGSELN	D	0	0	-	-	0	0	0	0	0	0	0	0	0	0	0	0	8	X
YBL101C_32	YBL101C_33	YBL101C	32	P38167	S	0	0	0	0	0	0	0	0	0	0	0	0	0	0	1	1	1	0	0	0	0	3	1	0	QPFQPSPTKKL	D	0	0	-	-	0	0	0	0	0	0	0	0	0	0	0	0	8	X
YBL101C_424	YBL101C_425	YBL101C	424	P38167	T	0	0	0	0	0	0	0	0	0	0	0	0	0	0	0	0	0	0	0	1	0	1	0	0	LDKTKTKASLL	D	0	0	-	-	0	0	0	0	0	0	0	0	0	0	0	0	8	X
YBL101C_427	YBL101C_428	YBL101C	427	P38167	S	0	0	0	0	0	0	0	0	0	0	0	0	0	0	0	0	0	0	0	1	0	1	0	0	TKTKASLLNAI	D	0	0	-	-	0	0	0	0	0	0	0	0	0	0	0	0	8	X
YBL101C_526	YBL101C_527	YBL101C	526	P38167	S	0	0	1	0	0	0	0	1	0	1	0	0	0	1	0	0	0	0	0	0	0	4	1	3	AHRRISNTLFS	D	0	0	-	-	0	0	0	0	0	0	0	0	0	0	0	0	8	X
YBL101C_671	YBL101C_672	YBL101C	671	P38167	S	0	0	0	0	0	0	0	0	1	0	0	0	0	0	0	0	1	0	0	0	0	2	0	1	KERSVSLFEIR	D	0	0	PF02752.18_Arrestin_C_Arrestin (or S-antigen), C-terminal domain_137_585...877...3.6e-13	PF02752	0	0	0	0	0	0	0	0	0	0	0	0	8	X
YBL101C_774	YBL101C_775	YBL101C	774	P38167	S	0	0	1	0	1	0	0	1	0	1	0	0	0	0	0	0	1	0	0	0	0	5	1	4	SHRRPSVIGFL	D	0	0	PF02752.18_Arrestin_C_Arrestin (or S-antigen), C-terminal domain_137_585...877...3.6e-13	PF02752	0	0	0	0	0	0	0	0	0	0	0	0	8	X
YBL102W_59	YBL102W_60	YBL102W	59	P38166	S	0	0	0	1	0	0	0	0	0	0	0	0	0	0	0	0	0	0	0	0	0	1	0	1	QTLPVSRQDLV	D	0	0	-	-	0	0	0	0	0	0	0	0	0	0	0	0	66	622
YBL103C_122	YBL103C_123	YBL103C	122	P38165	S	0	0	1	0	0	0	0	1	1	1	0	0	0	0	0	0	0	0	0	0	0	4	1	4	PVTQNSISSIG	D	0	0	-	-	0	0	0	0	0	0	0	0	0	0	0	3	49	212
YBL103C_141	YBL103C_142	YBL103C	141	P38165	S	0	0	1	1	1	0	0	0	1	1	0	0	0	0	1	0	0	0	0	0	0	6	1	5	SMAYDSPVDRA	D	0	0	-	-	0	0	0	0	0	0	0	0	0	0	0	3	49	212
YBL103C_149	YBL103C_150	YBL103C	149	P38165	T	0	0	0	1	1	1	0	0	1	0	1	0	0	0	0	0	1	0	0	0	0	6	1	5	DRAMNTPLQQQ	D	0	0	-	-	0	0	0	0	0	0	0	0	0	0	0	3	49	212
YBL103C_226	YBL103C_227	YBL103C	226	P38165	S	0	0	0	1	0	0	0	1	1	1	0	0	0	0	1	0	0	0	0	0	0	5	1	4	SPKVRSPSSSF	D	0	0	-	-	0	0	0	0	0	0	0	0	0	0	0	3	49	212
YBL103C_235	YBL103C_236	YBL103C	235	P38165	S	0	0	0	1	0	0	0	1	0	1	0	0	0	0	1	0	1	0	0	0	0	5	1	3	SFRAGSFLSSS	D	0	0	-	-	0	0	0	0	0	0	0	0	0	0	0	3	49	212
YBL103C_240	YBL103C_241	YBL103C	240	P38165	S	0	0	0	0	1	0	0	1	0	0	0	0	0	0	0	0	0	0	0	0	0	2	0	2	SFLSSSFRHGS	D	0	0	-	-	0	0	0	0	0	0	0	0	0	0	0	3	49	212
YBL103C_245	YBL103C_246	YBL103C	245	P38165	S	0	0	0	0	1	0	0	0	0	1	0	0	0	0	0	0	1	0	0	0	0	3	1	2	SFRHGSINTPR	D	0	0	-	-	0	0	0	0	0	0	0	0	0	0	0	3	49	212
YBL103C_255	YBL103C_256	YBL103C	255	P38165	S	0	0	0	0	0	0	0	0	0	1	0	0	0	0	0	0	0	0	0	0	0	1	0	1	RTRHTSISSNM	D	0	0	-	-	0	0	0	0	0	0	0	0	0	0	0	3	49	212
YBL103C_268	YBL103C_269	YBL103C	268	P38165	S	0	0	0	0	1	0	0	1	1	1	0	0	0	0	0	0	0	0	0	0	0	4	1	4	NIGPGSVPKIL	D	0	0	-	-	0	0	0	0	0	0	0	0	0	0	0	3	49	212
YBL103C_375	YBL103C_376	YBL103C	375	P38165	S	0	0	0	0	0	0	0	0	0	0	0	0	0	0	0	0	1	0	0	0	0	1	0	0	SVAALSPFTNN	D	0	0	-	-	0	0	0	0	0	0	0	0	0	0	0	3	49	212
YBL103C_454	YBL103C_455	YBL103C	454	P38165	S	0	0	0	0	0	0	0	0	0	0	0	0	0	0	0	1	0	0	0	0	0	1	0	0	LKEFLSGDLIE	D	0	0	-	-	0	0	0	0	0	0	0	0	0	0	0	3	49	212
YBL103C_55	YBL103C_56	YBL103C	55	P38165	T	0	0	0	0	1	0	0	0	0	0	0	0	0	0	1	1	1	0	0	0	0	4	1	1	YPGGETPAQQH	D	0	0	-	-	0	0	0	0	0	0	0	0	0	0	0	3	49	212
YBL103C_80	YBL103C_81	YBL103C	80	P38165	S	0	0	0	0	1	0	0	0	1	0	0	0	0	0	0	0	0	0	0	0	0	2	0	2	NNLMGSQARSN	D	0	0	-	-	0	0	0	0	0	0	0	0	0	0	0	3	49	212
YBL105C_576	YBL105C_577	YBL105C	576	P24583	S	0	0	0	0	0	0	0	0	0	0	0	0	0	0	0	0	0	1	0	0	0	1	0	0	NGSDLSPSKLA	D	0	1	-	-	0	0	0	0	0	0	0	0	0	0	0	12	165	3494
YBL105C_598	YBL105C_599	YBL105C	598	P24583	T	0	0	0	0	0	0	0	0	0	0	0	0	0	0	0	0	0	0	0	1	0	1	0	0	RKHDKTPSPQK	D	0	1	-	-	0	0	0	0	0	0	0	0	0	0	0	12	165	3494
YBL105C_600	YBL105C_601	YBL105C	600	P24583	S	0	0	0	0	0	0	0	0	0	0	0	0	0	0	0	0	0	0	0	1	0	1	0	0	HDKTPSPQKVG	D	0	1	-	-	0	0	0	0	0	0	0	0	0	0	0	12	165	3494
YBL105C_655	YBL105C_656	YBL105C	655	P24583	S	0	0	0	0	0	0	0	0	0	0	0	0	0	0	0	0	0	1	0	0	0	1	0	0	QTAEFSSPEKT	D	0	1	-	-	0	0	0	0	0	0	0	0	0	0	0	12	165	3494
YBL105C_656	YBL105C_657	YBL105C	656	P24583	S	0	0	0	0	0	0	0	0	0	0	0	0	0	0	0	0	0	1	0	0	0	1	0	0	TAEFSSPEKTL	D	0	1	-	-	0	0	0	0	0	0	0	0	0	0	0	12	165	3494
YBL105C_669	YBL105C_670	YBL105C	669	P24583	S	0	0	0	0	0	0	0	0	0	0	0	0	0	0	0	0	0	1	0	0	0	1	0	0	TSNRRSLGLTD	D	0	1	PF02185.12_HR1_Hr1 repeat_69_662...703...4.4e-18	PF02185	0	0	0	0	0	0	0	0	0	0	0	12	165	3494
YBL105C_673	YBL105C_674	YBL105C	673	P24583	T	0	0	0	0	0	0	0	0	0	0	0	0	0	0	0	0	0	1	0	0	0	1	0	0	RSLGLTDLSIE	D	0	1	PF02185.12_HR1_Hr1 repeat_69_662...703...4.4e-18	PF02185	0	0	0	0	0	0	0	0	0	0	0	12	165	3494
YBL105C_682	YBL105C_683	YBL105C	682	P24583	T	0	0	0	0	0	0	0	0	0	0	0	0	0	0	0	0	0	1	0	0	0	1	0	0	IEHSQTWESKD	D	0	1	PF02185.12_HR1_Hr1 repeat_69_662...703...4.4e-18	PF02185	0	0	0	0	0	0	0	0	0	0	0	12	165	3494
YBL105C_685	YBL105C_686	YBL105C	685	P24583	S	0	0	0	0	0	0	0	0	0	0	0	0	0	0	0	0	0	1	0	0	0	1	0	0	SQTWESKDDLM	D	0	1	PF02185.12_HR1_Hr1 repeat_69_662...703...4.4e-18	PF02185	0	0	0	0	0	0	0	0	0	0	0	12	165	3494
YBL105C_752	YBL105C_753	YBL105C	752	P24583	T	0	0	0	0	0	0	0	0	0	1	0	0	0	0	0	0	0	0	0	0	0	1	0	1	IDSTHTNPFRD	D	0	1	-	-	0	0	0	0	0	0	0	0	0	0	0	12	165	3494
YBL105C_760	YBL105C_761	YBL105C	760	P24583	S	0	0	0	1	0	0	0	0	0	1	0	0	0	0	0	0	0	1	0	0	0	3	1	2	FRDMNSETFQI	D	0	1	-	-	0	0	0	0	0	0	0	0	0	0	0	12	165	3494
YBR001C_51	YBR001C_52	YBR001C	51	P35172	S	0	0	0	0	0	0	0	0	0	1	0	0	0	0	0	0	0	0	0	0	0	1	0	1	HHRRLSSMHEY	D	0	0	-	-	0	0	0	0	0	0	0	0	0	0	0	1	19	X
YBR001C_52	YBR001C_53	YBR001C	52	P35172	S	0	0	0	0	0	0	0	0	0	1	0	0	0	0	0	0	0	0	0	0	0	1	0	1	HRRLSSMHEYF	D	0	0	-	-	0	0	0	0	0	0	0	0	0	0	0	1	19	X
YBR001C_87	YBR001C_88	YBR001C	87	P35172	T	0	1	0	0	0	0	0	0	0	0	0	0	0	0	0	0	0	0	0	0	0	1	0	1	LNRTRTMSVFN	D	0	0	-	-	0	0	0	0	0	0	0	0	0	0	0	1	19	X
YBR005W_163	YBR005W_164	YBR005W	163	P38212	S	0	0	0	1	0	0	0	0	0	0	0	0	0	0	0	0	0	0	0	0	0	1	0	1	VHQANSLDTDY	D	0	0	-	-	0	0	0	0	0	0	0	0	0	0	0	0	9	X
YBR007C_330	YBR007C_331	YBR007C	330	P38213	S	0	0	0	0	0	0	0	0	0	0	0	0	0	0	0	1	0	0	0	0	0	1	0	0	TPIKPSPKRSN	D	0	0	-	-	0	0	0	0	0	0	0	0	0	0	0	0	12	303
YBR007C_367	YBR007C_368	YBR007C	367	P38213	S	0	0	0	0	0	0	0	0	0	0	0	0	0	0	0	1	0	0	0	0	0	1	0	0	HKKKTSLNSLK	D	0	0	-	-	0	0	0	0	0	0	0	0	0	0	0	0	12	303
YBR007C_370	YBR007C_371	YBR007C	370	P38213	S	0	0	0	0	0	0	0	0	0	0	0	0	0	0	0	1	0	0	0	0	0	1	0	0	KTSLNSLKKLF	D	0	0	-	-	0	0	0	0	0	0	0	0	0	0	0	0	12	303
YBR007C_390	YBR007C_391	YBR007C	390	P38213	S	0	0	0	0	0	0	0	1	0	1	0	0	0	0	0	0	1	0	0	0	0	3	1	2	KKDLESEGSSP	D	0	0	-	-	0	0	0	0	0	0	0	0	0	0	0	0	12	303
YBR007C_394	YBR007C_395	YBR007C	394	P38213	S	0	0	0	0	0	0	0	0	0	0	0	0	0	0	0	0	1	0	0	0	0	1	0	0	ESEGSSPIRSA	D	0	0	-	-	0	0	0	0	0	0	0	0	0	0	0	0	12	303
YBR007C_468	YBR007C_469	YBR007C	468	P38213	S	0	0	0	0	0	0	0	0	0	0	0	0	0	0	0	0	1	0	0	0	0	1	0	0	HLRTFSDFHTT	D	0	0	-	-	0	0	0	0	0	0	0	0	0	0	0	0	12	303
YBR007C_56	YBR007C_57	YBR007C	56	P38213	S	1	0	0	0	0	0	0	0	0	0	0	0	0	0	0	0	0	0	0	1	0	2	0	1	NKSSISFESIQ	D	0	0	-	-	0	0	0	0	0	0	0	0	0	0	0	0	12	303
YBR007C_59	YBR007C_60	YBR007C	59	P38213	S	0	0	0	0	0	0	0	0	0	0	0	0	0	0	0	0	0	0	0	1	0	1	0	0	SISFESIQTTE	D	0	0	-	-	0	0	0	0	0	0	0	0	0	0	0	0	12	303
YBR007C_62	YBR007C_63	YBR007C	62	P38213	T	0	0	0	0	0	0	0	0	0	0	0	0	0	0	0	0	0	0	0	1	0	1	0	0	FESIQTTERLL	D	0	0	-	-	0	0	0	0	0	0	0	0	0	0	0	0	12	303
YBR009C_1	YBR009C_2	YBR009C	1	P02309	S	0	0	0	0	0	0	0	0	0	0	0	0	0	0	0	0	0	0	0	0	1	0	1	0	____MSGRGKG	D	0	0	-	-	0	0	0	0	0	0	0	0	0	0	0	54	48	604
YBR011C_265	YBR011C_266	YBR011C	265	P00817	S	1	0	0	1	1	0	0	1	1	1	1	1	1	0	1	1	1	1	0	1	0	14	1	8	AIPPASPKADA	D	1	1	-	-	0	0	0	0	0	0	0	0	0	0	0	7	0	1556
YBR016W_1	YBR016W_2	YBR016W	1	P38216	S	0	0	0	0	0	0	0	0	0	0	0	1	0	0	0	0	0	0	0	0	0	1	0	1	____MSANDYY	D	0	0	-	-	0	0	0	0	0	0	0	0	0	0	0	0	8	357
YBR016W_20	YBR016W_21	YBR016W	20	P38216	S	0	0	0	0	0	0	0	0	0	1	0	0	0	0	0	0	0	0	0	0	0	1	0	1	QYSRPSNPPPS	D	0	0	-	-	0	0	0	0	0	0	0	0	0	0	0	0	8	357
YBR021W_42	YBR021W_43	YBR021W	42	P05316	S	0	0	0	0	0	0	0	0	0	0	0	0	0	0	0	0	0	0	0	0	1	0	1	0	KEYKSSQSNIT	D	1	0	-	-	0	0	0	0	0	0	0	0	0	0	0	0	0	1807
YBR021W_44	YBR021W_45	YBR021W	44	P05316	S	0	0	0	0	0	0	0	0	0	0	0	0	0	0	0	0	0	0	0	0	1	0	1	0	YKSSQSNITTE	D	1	0	-	-	0	0	0	0	0	0	0	0	0	0	0	0	0	1807
YBR021W_54	YBR021W_55	YBR021W	54	P05316	S	0	0	0	0	0	0	0	0	0	0	0	0	0	0	0	0	0	0	0	0	1	0	1	0	EVYEASSFEEK	D	1	0	-	-	0	0	0	0	0	0	0	0	0	0	0	0	0	1807
YBR021W_55	YBR021W_56	YBR021W	55	P05316	S	0	0	0	0	0	0	0	0	0	0	0	0	0	0	0	0	0	0	0	0	1	0	1	0	VYEASSFEEKV	D	1	0	-	-	0	0	0	0	0	0	0	0	0	0	0	0	0	1807
YBR021W_5	YBR021W_6	YBR021W	5	P05316	S	0	0	0	0	0	0	0	0	0	0	0	0	0	0	0	0	0	0	0	1	0	1	0	0	MPDNLSLHLSG	D	1	0	-	-	0	0	0	0	0	0	0	0	0	0	0	0	0	1807
YBR023C_146	YBR023C_147	YBR023C	146	P29465	S	0	0	0	0	0	0	0	0	0	0	0	0	0	0	0	0	1	0	0	0	0	1	0	0	NFEESSTQPIN	D	1	0	-	-	0	0	0	0	0	0	0	0	0	0	0	1	38	4473
YBR023C_536	YBR023C_537	YBR023C	536	P29465	S	0	0	1	0	0	0	0	0	1	1	1	1	1	0	0	1	0	0	0	1	0	8	1	5	GHKRASTFDLL	D	1	0	-	-	0	0	0	0	0	0	0	0	0	0	0	1	38	4473
YBR023C_537	YBR023C_538	YBR023C	537	P29465	T	0	0	1	0	0	0	0	0	1	1	1	1	0	0	0	0	0	0	0	1	0	6	1	5	HKRASTFDLLK	D	1	0	-	-	0	0	0	0	0	0	0	0	0	0	0	1	38	4473
YBR023C_595	YBR023C_596	YBR023C	595	P29465	S	0	0	0	0	0	0	0	0	0	0	0	0	0	0	0	0	0	0	0	1	0	1	0	0	NKAVHSRNPST	D	1	0	-	-	0	0	0	0	0	0	0	0	0	0	0	1	38	4473
YBR023C_599	YBR023C_600	YBR023C	599	P29465	S	0	0	0	0	0	0	0	0	1	0	0	0	0	0	0	0	0	0	0	0	0	1	0	1	HSRNPSTLLPT	D	1	0	-	-	0	0	0	0	0	0	0	0	0	0	0	1	38	4473
YBR028C_104	YBR028C_105	YBR028C	104	P38070	S	0	0	0	0	0	0	0	0	1	1	0	0	0	0	0	0	0	0	0	0	0	2	0	2	NTNRLSITPQD	D	0	0	-	-	0	0	0	0	0	0	0	0	0	0	0	0	10	915
YBR028C_106	YBR028C_107	YBR028C	106	P38070	T	1	0	0	0	0	0	0	0	1	1	0	0	0	0	0	0	0	0	0	0	0	3	1	3	NRLSITPQDII	D	0	0	-	-	0	0	0	0	0	0	0	0	0	0	0	0	10	915
YBR028C_81	YBR028C_82	YBR028C	81	P38070	T	1	0	0	0	0	0	0	0	0	0	0	0	0	0	0	0	0	0	0	0	0	1	0	1	KFPILTPPNTR	D	0	0	-	-	0	0	0	0	0	0	0	0	0	0	0	0	10	915
YBR028C_89	YBR028C_90	YBR028C	89	P38070	S	1	0	1	0	0	0	0	0	0	1	0	0	0	0	0	0	0	0	0	0	0	3	1	3	NTRRFSITGSD	D	0	0	-	-	0	0	0	0	0	0	0	0	0	0	0	0	10	915
YBR029C_18	YBR029C_19	YBR029C	18	P38221	S	0	0	0	0	0	0	0	0	0	0	0	0	0	0	0	1	0	0	0	0	0	1	0	0	KEIVESVTDAT	D	1	1	-	-	1	0	0	0	0	0	0	0	0	0	1	2	0	1525
YBR029C_39	YBR029C_40	YBR029C	39	P38221	S	0	0	0	0	0	0	0	0	0	0	0	0	0	0	0	1	0	0	0	0	0	1	0	0	LHKDASESVTP	D	1	1	-	-	1	0	0	0	0	0	0	0	0	0	1	2	0	1525
YBR033W_101	YBR033W_102	YBR033W	101	P38073	S	0	0	0	0	0	0	0	0	0	1	0	0	0	0	0	0	0	0	0	0	0	1	0	1	AKKRGSVVSIE	D	0	0	-	-	0	0	0	0	0	0	0	0	0	0	0	0	47	X
YBR033W_104	YBR033W_105	YBR033W	104	P38073	S	0	0	0	0	0	0	0	0	0	1	0	0	0	0	0	0	0	0	0	0	0	1	0	1	RGSVVSIEKFS	D	0	0	-	-	0	0	0	0	0	0	0	0	0	0	0	0	47	X
YBR033W_230	YBR033W_231	YBR033W	230	P38073	S	0	0	0	0	0	0	0	0	0	1	0	0	0	0	0	0	0	0	0	0	0	1	0	1	VRRQGSQSLPI	D	0	0	-	-	0	0	0	0	0	0	0	0	0	0	0	0	47	X
YBR038W_99	YBR038W_100	YBR038W	99	P14180	S	0	0	0	0	0	0	0	0	0	1	0	0	0	0	1	0	0	0	0	0	0	2	0	1	ANLQESPKRAG	D	1	0	-	-	0	0	0	0	0	0	0	0	0	0	0	1	0	2769
YBR038W_132	YBR038W_133	YBR038W	132	P14180	S	0	0	0	1	0	0	0	0	1	0	0	0	0	0	0	0	0	0	0	0	0	2	0	2	DPYHLSPQQQP	D	1	0	-	-	0	0	0	0	0	0	0	0	0	0	0	1	0	2769
YBR038W_144	YBR038W_145	YBR038W	144	P14180	S	0	0	0	0	0	0	0	0	1	0	0	0	0	0	0	0	0	0	0	0	0	1	0	1	NNLFGSGRLYS	D	1	0	-	-	0	0	0	0	0	0	0	0	0	0	0	1	0	2769
YBR038W_216	YBR038W_217	YBR038W	216	P14180	S	0	1	0	0	0	0	0	0	0	0	0	0	0	0	0	0	0	0	0	0	0	1	0	1	VRRANSESKRR	D	1	0	-	-	0	0	0	0	0	0	0	0	0	0	0	1	0	2769
YBR038W_224	YBR038W_225	YBR038W	224	P14180	S	0	0	0	0	1	0	0	0	0	0	0	0	0	0	0	0	0	0	0	0	0	1	0	1	KRRMVSDLPPP	D	1	0	-	-	0	0	0	0	0	0	0	0	0	0	0	1	0	2769
YBR038W_39	YBR038W_40	YBR038W	39	P14180	S	0	0	0	0	0	0	0	0	1	0	0	0	0	0	0	0	0	0	0	0	0	1	0	1	RWANPSEESLE	D	1	0	-	-	0	0	0	0	0	0	0	0	0	0	0	1	0	2769
YBR038W_59	YBR038W_60	YBR038W	59	P14180	S	0	0	0	0	0	0	0	0	0	1	0	0	0	0	0	0	0	0	0	0	0	1	0	1	QGLPASPSRAA	D	1	0	-	-	0	0	0	0	0	0	0	0	0	0	0	1	0	2769
YBR038W_81	YBR038W_82	YBR038W	81	P14180	S	0	0	0	0	1	0	0	0	0	1	0	0	0	0	0	0	0	0	0	0	0	2	0	2	QFYRDSAHNSP	D	1	0	-	-	0	0	0	0	0	0	0	0	0	0	0	1	0	2769
YBR038W_85	YBR038W_86	YBR038W	85	P14180	S	0	0	0	1	1	0	0	0	0	1	0	0	0	0	0	0	0	0	0	0	0	3	1	3	DSAHNSPVAPN	D	1	0	-	-	0	0	0	0	0	0	0	0	0	0	0	1	0	2769
YBR040W_287	YBR040W_288	YBR040W	287	P38224	S	0	0	1	0	0	0	0	0	0	0	0	0	0	0	0	0	0	0	0	0	0	1	0	1	RYNNYSSDSST	D	0	0	-	-	0	0	0	0	0	0	0	0	0	0	0	0	1	332
YBR040W_292	YBR040W_293	YBR040W	292	P38224	T	0	0	1	0	0	0	0	0	0	0	0	0	0	0	0	0	0	0	0	0	0	1	0	1	SSDSSTLHSKV	D	0	0	-	-	0	0	0	0	0	0	0	0	0	0	0	0	1	332
YBR040W_295	YBR040W_296	YBR040W	295	P38224	S	0	0	1	0	0	0	0	0	0	0	0	0	0	0	0	0	0	0	0	0	0	1	0	1	SSTLHSKV___	D	0	0	-	-	0	0	0	0	0	0	0	0	0	0	0	0	1	332
YBR043C_56	YBR043C_57	YBR043C	56	P38227	S	0	0	0	0	0	0	0	0	0	0	0	0	0	0	1	0	1	0	0	0	0	2	0	0	LESTASNSREH	D	0	0	-	-	0	0	0	0	0	0	0	0	0	0	0	0	1	1784
YBR049C_13	YBR049C_14	YBR049C	13	P21538	S	0	0	0	0	0	0	0	0	0	0	0	0	0	0	0	1	0	0	0	0	0	1	0	0	NANQESVEEAV	D	0	1	-	-	0	0	0	0	0	0	0	0	0	0	0	9	0	X
YBR049C_239	YBR049C_240	YBR049C	239	P21538	T	0	0	0	0	0	0	0	0	0	0	0	0	0	0	0	1	0	0	0	1	0	2	0	0	ADDNDTNNDVI	D	0	1	-	-	0	0	0	0	0	0	0	0	0	0	0	9	0	X
YBR049C_276	YBR049C_277	YBR049C	276	P21538	T	0	0	0	0	0	0	0	0	0	0	0	0	1	0	0	0	0	0	0	0	0	1	0	0	NTAADTDDNEK	D	0	1	-	-	0	0	0	0	0	0	0	0	0	0	0	9	0	X
YBR049C_344	YBR049C_345	YBR049C	344	P21538	S	0	0	0	0	0	0	0	0	0	0	0	0	0	0	0	1	0	0	0	0	0	1	0	0	LPKVISQDTQP	D	0	1	-	-	0	0	0	0	0	0	0	0	0	0	0	9	0	X
YBR049C_354	YBR049C_355	YBR049C	354	P21538	S	0	0	0	0	0	0	0	0	0	0	0	0	0	0	0	0	1	0	0	1	0	2	0	0	PHQQKSPSHDN	D	0	1	-	-	0	0	0	0	0	0	0	0	0	0	0	9	0	X
YBR049C_356	YBR049C_357	YBR049C	356	P21538	S	1	0	0	0	0	0	0	0	0	0	0	0	0	0	0	0	0	0	0	1	0	2	0	1	QQKSPSHDNEA	D	0	1	-	-	0	0	0	0	0	0	0	0	0	0	0	9	0	X
YBR049C_363	YBR049C_364	YBR049C	363	P21538	S	0	0	0	0	0	0	0	0	0	0	0	0	0	0	0	1	1	0	0	1	0	3	1	0	DNEAGSVDNSE	D	0	1	-	-	0	0	0	0	0	0	0	0	0	0	0	9	0	X
YBR049C_370	YBR049C_371	YBR049C	370	P21538	S	0	0	0	0	0	0	0	0	0	0	0	0	0	0	0	1	0	0	0	0	0	1	0	0	DNSEISQLLQS	D	0	1	-	-	0	0	0	0	0	0	0	0	0	0	0	9	0	X
YBR054W_289	YBR054W_290	YBR054W	289	P38079	S	0	0	0	0	0	0	0	0	0	1	0	0	0	0	0	1	0	0	0	1	0	3	1	1	EKKMPSPASFK	D	0	0	-	-	0	0	0	0	0	0	0	0	0	0	0	0	2	X
YBR054W_292	YBR054W_293	YBR054W	292	P38079	S	0	0	0	1	0	0	0	0	0	1	0	0	0	0	0	0	0	0	0	1	0	3	1	2	MPSPASFKSSD	D	0	0	-	-	0	0	0	0	0	0	0	0	0	0	0	0	2	X
YBR054W_295	YBR054W_296	YBR054W	295	P38079	S	0	0	0	0	0	0	0	0	0	0	0	0	0	1	0	0	0	0	0	0	0	1	0	0	PASFKSSDSDS	D	0	0	-	-	0	0	0	0	0	0	0	0	0	0	0	0	2	X
YBR054W_298	YBR054W_299	YBR054W	298	P38079	S	0	0	0	0	0	0	0	0	0	1	1	0	0	0	0	0	0	0	0	1	0	3	1	2	FKSSDSDSSIK	D	0	0	-	-	0	0	0	0	0	0	0	0	0	0	0	0	2	X
YBR054W_300	YBR054W_301	YBR054W	300	P38079	S	0	0	0	0	0	0	0	0	0	0	0	0	0	1	0	0	0	0	0	1	0	2	0	0	SSDSDSSIKEK	D	0	0	-	-	0	0	0	0	0	0	0	0	0	0	0	0	2	X
YBR054W_301	YBR054W_302	YBR054W	301	P38079	S	0	0	0	0	0	0	0	0	0	0	0	0	0	1	0	0	0	0	0	1	0	2	0	0	SDSDSSIKEKL	D	0	0	-	-	0	0	0	0	0	0	0	0	0	0	0	0	2	X
YBR054W_340	YBR054W_341	YBR054W	340	P38079	T	0	0	0	1	1	0	1	1	1	1	1	0	1	1	0	1	1	0	0	1	0	12	1	7	EEDVATDSE__	D	0	0	-	-	0	0	0	0	0	0	0	0	0	0	0	0	2	X
YBR054W_342	YBR054W_343	YBR054W	342	P38079	S	0	0	0	1	1	0	1	1	1	1	1	0	0	1	0	1	1	0	0	1	0	11	1	7	DVATDSE____	D	0	0	-	-	0	0	0	0	0	0	0	0	0	0	0	0	2	X
YBR059C_9	YBR059C_10	YBR059C	9	P38080	S	0	0	0	0	0	0	0	0	1	1	0	0	0	1	0	0	0	0	0	0	0	3	1	2	NGTSRSVSAMG	D	0	0	-	-	1	0	0	0	0	0	0	0	0	0	1	2	18	X
YBR059C_1047	YBR059C_1048	YBR059C	1047	P38080	S	0	0	0	0	0	0	0	1	1	1	0	1	0	1	0	0	0	0	0	1	0	6	1	4	SKDKDSNSSIT	D	0	0	-	-	1	0	0	0	0	0	0	0	0	0	1	2	18	X
YBR059C_1049	YBR059C_1050	YBR059C	1049	P38080	S	0	0	0	0	0	0	0	0	0	1	0	0	0	1	0	0	0	0	0	1	0	3	1	1	DKDSNSSITIS	D	0	0	-	-	1	0	0	0	0	0	0	0	0	0	1	2	18	X
YBR059C_1050	YBR059C_1051	YBR059C	1050	P38080	S	0	0	0	0	0	0	0	0	0	0	0	0	0	0	0	0	0	0	0	1	0	1	0	0	KDSNSSITIST	D	0	0	-	-	1	0	0	0	0	0	0	0	0	0	1	2	18	X
YBR059C_1052	YBR059C_1053	YBR059C	1052	P38080	T	0	0	0	0	0	0	0	0	0	0	0	0	0	0	0	0	0	0	0	1	0	1	0	0	SNSSITISTST	D	0	0	-	-	1	0	0	0	0	0	0	0	0	0	1	2	18	X
YBR059C_1071	YBR059C_1072	YBR059C	1071	P38080	S	0	0	1	1	1	1	0	1	0	1	1	0	0	0	1	0	1	0	0	0	0	9	1	7	ARARQSLDLER	D	0	0	-	-	1	0	0	0	0	0	0	0	0	0	1	2	18	X
YBR059C_1098	YBR059C_1099	YBR059C	1098	P38080	S	0	0	0	0	0	0	0	1	0	0	0	0	0	0	0	0	1	0	0	0	0	2	0	1	NGKRRSFFSVF	D	0	0	-	-	1	0	0	0	0	0	0	0	0	0	1	2	18	X
YBR059C_402	YBR059C_403	YBR059C	402	P38080	S	0	0	0	0	0	0	0	0	0	0	0	0	0	0	0	1	0	0	0	1	0	2	0	0	GHAAVSRIPSQ	D	0	0	-	-	1	0	0	0	0	0	0	0	0	0	1	2	18	X
YBR059C_406	YBR059C_407	YBR059C	406	P38080	S	0	0	0	1	1	0	0	0	0	1	0	0	0	0	0	1	0	0	0	1	0	5	1	3	VSRIPSQNVGQ	D	0	0	-	-	1	0	0	0	0	0	0	0	0	0	1	2	18	X
YBR059C_457	YBR059C_458	YBR059C	457	P38080	S	0	0	0	0	0	0	0	0	0	0	0	0	0	0	0	0	1	0	0	0	0	1	0	0	INTIQSPGIED	D	0	0	-	-	1	0	0	0	0	0	0	0	0	0	1	2	18	X
YBR059C_464	YBR059C_465	YBR059C	464	P38080	S	0	0	0	0	0	0	0	0	0	0	0	0	0	0	0	1	0	0	0	0	0	1	0	0	GIEDKSIFENK	D	0	0	-	-	1	0	0	0	0	0	0	0	0	0	1	2	18	X
YBR059C_470	YBR059C_471	YBR059C	470	P38080	T	0	0	0	1	0	0	0	0	1	0	0	0	0	0	0	1	0	0	0	0	0	3	1	2	IFENKTPGELY	D	0	0	-	-	1	0	0	0	0	0	0	0	0	0	1	2	18	X
YBR059C_495	YBR059C_496	YBR059C	495	P38080	S	0	0	0	0	0	0	0	0	0	0	0	0	0	0	0	0	1	0	0	1	0	2	0	0	LVKQSSDPTIS	D	0	0	-	-	1	0	0	0	0	0	0	0	0	0	1	2	18	X
YBR059C_500	YBR059C_501	YBR059C	500	P38080	S	0	0	0	0	0	0	0	0	1	0	0	0	0	0	0	0	0	0	0	0	0	1	0	1	SDPTISEQSPR	D	0	0	-	-	1	0	0	0	0	0	0	0	0	0	1	2	18	X
YBR059C_503	YBR059C_504	YBR059C	503	P38080	S	0	0	0	1	1	0	0	1	0	1	0	0	0	0	1	0	1	0	0	1	0	7	1	4	TISEQSPRLNT	D	0	0	-	-	1	0	0	0	0	0	0	0	0	0	1	2	18	X
YBR059C_510	YBR059C_511	YBR059C	510	P38080	S	0	0	0	1	0	0	0	0	0	0	0	0	0	0	0	0	0	0	0	0	0	1	0	1	RLNTQSLPQRQ	D	0	0	-	-	1	0	0	0	0	0	0	0	0	0	1	2	18	X
YBR059C_540	YBR059C_541	YBR059C	540	P38080	S	0	0	1	1	1	0	0	1	1	1	1	1	1	0	0	1	1	0	0	1	0	12	1	8	AATIGSDEALA	D	0	0	-	-	1	0	0	0	0	0	0	0	0	0	1	2	18	X
YBR059C_573	YBR059C_574	YBR059C	573	P38080	S	0	0	0	0	0	0	0	0	1	0	0	0	0	0	0	0	0	0	0	0	0	1	0	1	NVAYHSTNELS	D	0	0	-	-	1	0	0	0	0	0	0	0	0	0	1	2	18	X
YBR059C_800	YBR059C_801	YBR059C	800	P38080	S	0	0	1	1	0	0	0	1	0	1	0	0	1	0	0	1	0	0	0	1	0	7	1	4	LLIELSPLKED	D	0	0	-	-	1	0	0	0	0	0	0	0	0	0	1	2	18	X
YBR059C_810	YBR059C_811	YBR059C	810	P38080	S	0	0	0	0	0	0	0	0	0	0	0	0	0	0	0	1	0	0	0	0	0	1	0	0	DAGKQSFQDTN	D	0	0	-	-	1	0	0	0	0	0	0	0	0	0	1	2	18	X
YBR059C_845	YBR059C_846	YBR059C	845	P38080	S	0	0	0	1	0	0	0	0	1	0	0	0	0	0	0	0	0	0	0	0	0	2	0	2	GVLNLSLNEMD	D	0	0	-	-	1	0	0	0	0	0	0	0	0	0	1	2	18	X
YBR059C_949	YBR059C_950	YBR059C	949	P38080	S	0	0	0	0	0	0	0	0	0	0	0	0	0	1	0	0	0	0	0	0	0	1	0	0	KSKDFSSVSTR	D	0	0	-	-	1	0	0	0	0	0	0	0	0	0	1	2	18	X
YBR059C_952	YBR059C_953	YBR059C	952	P38080	S	0	0	0	0	0	0	0	0	1	0	0	0	0	1	0	0	0	0	0	0	0	2	0	1	DFSSVSTRQPR	D	0	0	-	-	1	0	0	0	0	0	0	0	0	0	1	2	18	X
YBR059C_959	YBR059C_960	YBR059C	959	P38080	S	0	0	0	0	1	0	0	1	1	1	0	0	0	1	0	0	0	0	0	0	0	5	1	4	RQPRQSLDLNF	D	0	0	-	-	1	0	0	0	0	0	0	0	0	0	1	2	18	X
YBR059C_970	YBR059C_971	YBR059C	970	P38080	S	0	0	0	0	0	0	0	0	0	0	0	0	0	1	0	0	0	0	0	0	0	1	0	0	QEVNLSSPTLT	D	0	0	-	-	1	0	0	0	0	0	0	0	0	0	1	2	18	X
YBR059C_996	YBR059C_997	YBR059C	996	P38080	S	0	0	0	0	0	0	0	0	1	0	0	0	0	0	0	0	0	0	0	0	0	1	0	1	HSYRVSPHAST	D	0	0	-	-	1	0	0	0	0	0	0	0	0	0	1	2	18	X
YBR060C_14	YBR060C_15	YBR060C	14	P32833	S	0	0	0	0	0	0	0	0	0	0	0	0	0	0	0	1	0	0	0	1	0	2	0	0	HNDILSSPAKS	D	0	1	-	-	0	0	0	0	0	0	0	0	0	0	0	11	226	773
YBR060C_15	YBR060C_16	YBR060C	15	P32833	S	0	0	0	0	0	0	0	0	0	0	0	0	1	0	0	0	0	0	0	1	1	2	1	0	NDILSSPAKSR	D	0	1	-	-	0	0	0	0	0	0	0	0	0	0	0	11	226	773
YBR060C_173	YBR060C_174	YBR060C	173	P32833	T	0	0	0	0	0	0	0	0	0	0	0	0	0	0	0	0	0	0	0	0	1	0	1	0	PPEPATPSKKS	D	0	1	-	-	0	0	0	0	0	0	0	0	0	0	0	11	226	773
YBR060C_186	YBR060C_187	YBR060C	186	P32833	T	0	0	0	0	0	0	0	0	1	1	0	1	1	0	0	1	0	0	0	1	0	6	1	3	TNHDFTSPLKQ	D	0	1	-	-	0	0	0	0	0	0	0	0	0	0	0	11	226	773
YBR060C_187	YBR060C_188	YBR060C	187	P32833	S	0	0	0	0	0	0	0	0	1	1	0	1	1	0	0	1	0	0	0	1	1	6	1	3	NHDFTSPLKQI	D	0	1	-	-	0	0	0	0	0	0	0	0	0	0	0	11	226	773
YBR060C_205	YBR060C_206	YBR060C	205	P32833	S	0	0	0	0	0	0	0	0	0	1	0	0	0	0	0	0	0	0	0	0	1	1	1	1	YKDSTSPGKLT	D	0	1	-	-	0	0	0	0	0	0	0	0	0	0	0	11	226	773
YBR060C_216	YBR060C_217	YBR060C	216	P32833	T	0	0	0	0	0	0	0	0	0	1	0	0	0	0	0	1	0	0	0	0	0	2	0	1	LSRNFTPTPVP	D	0	1	-	-	0	0	0	0	0	0	0	0	0	0	0	11	226	773
YBR060C_23	YBR060C_24	YBR060C	23	P32833	T	0	0	0	0	0	0	0	0	0	0	0	0	0	0	0	0	0	0	0	0	1	0	1	0	KSRNVTPKRVD	D	0	1	-	-	0	0	0	0	0	0	0	0	0	0	0	11	226	773
YBR060C_59	YBR060C_60	YBR060C	59	P32833	T	0	0	0	0	0	0	0	0	0	1	0	0	0	0	0	0	0	0	0	0	0	1	0	1	NERKNTSPDPA	D	0	1	-	-	0	0	0	0	0	0	0	0	0	0	0	11	226	773
YBR060C_60	YBR060C_61	YBR060C	60	P32833	S	0	0	0	0	0	0	0	0	0	0	0	0	0	0	0	1	0	0	0	0	0	1	0	0	ERKNTSPDPAL	D	0	1	-	-	0	0	0	0	0	0	0	0	0	0	0	11	226	773
YBR060C_69	YBR060C_70	YBR060C	69	P32833	T	0	0	0	0	0	0	0	0	0	0	0	0	0	0	0	0	0	0	0	0	1	0	1	0	ALKPKTPSKAP	D	0	1	-	-	0	0	0	0	0	0	0	0	0	0	0	11	226	773
YBR068C_14	YBR068C_15	YBR068C	14	P38084	T	0	0	1	0	0	0	0	0	0	1	0	0	0	0	0	0	0	0	0	0	0	2	0	2	SGKKETSPDSI	D	1	0	-	-	0	0	0	0	0	0	0	0	0	0	0	0	23	X
YBR068C_15	YBR068C_16	YBR068C	15	P38084	S	0	0	0	0	1	0	0	1	0	1	0	0	0	0	0	0	0	0	0	1	0	4	1	3	GKKETSPDSIS	D	1	0	-	-	0	0	0	0	0	0	0	0	0	0	0	0	23	X
YBR068C_18	YBR068C_19	YBR068C	18	P38084	S	0	0	0	0	1	0	0	1	1	1	0	0	0	0	0	0	0	0	0	1	0	5	1	4	ETSPDSISIRS	D	1	0	-	-	0	0	0	0	0	0	0	0	0	0	0	0	23	X
YBR068C_20	YBR068C_21	YBR068C	20	P38084	S	0	0	0	1	1	0	0	1	1	1	0	0	0	0	0	0	0	0	0	1	0	6	1	5	SPDSISIRSFS	D	1	0	-	-	0	0	0	0	0	0	0	0	0	0	0	0	23	X
YBR068C_23	YBR068C_24	YBR068C	23	P38084	S	0	0	1	0	1	0	0	1	1	1	0	0	0	0	0	0	0	0	0	1	0	6	1	5	SISIRSFSAGN	D	1	0	-	-	0	0	0	0	0	0	0	0	0	0	0	0	23	X
YBR068C_25	YBR068C_26	YBR068C	25	P38084	S	0	0	0	0	0	0	0	0	0	0	0	0	0	0	0	0	0	0	0	1	0	1	0	0	SIRSFSAGNNF	D	1	0	-	-	0	0	0	0	0	0	0	0	0	0	0	0	23	X
YBR068C_2	YBR068C_3	YBR068C	2	P38084	S	0	0	0	0	0	0	0	0	0	1	0	0	0	0	0	1	0	0	0	1	0	3	1	1	___MLSSEDFG	D	1	0	-	-	0	0	0	0	0	0	0	0	0	0	0	0	23	X
YBR068C_3	YBR068C_4	YBR068C	3	P38084	S	0	0	0	0	0	0	0	0	0	0	0	0	0	0	0	1	0	0	0	1	0	2	0	0	__MLSSEDFGS	D	1	0	-	-	0	0	0	0	0	0	0	0	0	0	0	0	23	X
YBR068C_75	YBR068C_76	YBR068C	75	P38084	S	0	0	0	0	0	0	0	0	1	0	0	0	0	0	0	0	0	0	0	0	0	1	0	1	INENTSDLEDG	D	1	0	-	-	0	0	0	0	0	0	0	0	0	0	0	0	23	X
YBR068C_83	YBR068C_84	YBR068C	83	P38084	S	0	0	0	0	0	0	0	1	0	1	1	0	0	0	0	0	0	0	0	1	0	4	1	3	EDGVESITSDS	D	1	0	-	-	0	0	0	0	0	0	0	0	0	0	0	0	23	X
YBR069C_12	YBR069C_13	YBR069C	12	P38085	S	0	1	0	0	0	0	0	0	0	1	1	0	0	1	0	1	0	0	0	0	0	5	1	3	IAKEASPAQYS	D	1	0	-	-	0	0	0	0	0	0	0	0	0	0	0	8	3	X
YBR069C_16	YBR069C_17	YBR069C	16	P38085	Y	0	0	0	0	0	0	0	0	0	0	0	0	0	1	0	0	0	0	0	0	0	1	0	0	ASPAQYSHSLH	D	1	0	-	-	0	0	0	0	0	0	0	0	0	0	0	8	3	X
YBR069C_17	YBR069C_18	YBR069C	17	P38085	S	0	1	0	0	0	0	0	0	0	1	0	0	0	1	0	1	0	0	0	1	0	5	1	2	SPAQYSHSLHE	D	1	0	-	-	0	0	0	0	0	0	0	0	0	0	0	8	3	X
YBR069C_19	YBR069C_20	YBR069C	19	P38085	S	0	1	0	0	0	0	0	0	0	1	0	0	0	1	0	1	0	0	0	0	0	4	1	2	AQYSHSLHERT	D	1	0	-	-	0	0	0	0	0	0	0	0	0	0	0	8	3	X
YBR069C_34	YBR069C_35	YBR069C	34	P38085	T	0	0	0	0	0	0	0	0	0	0	0	0	0	0	0	1	0	0	0	0	0	1	0	0	QKRDFTITEKQ	D	1	0	-	-	0	0	0	0	0	0	0	0	0	0	0	8	3	X
YBR069C_3	YBR069C_4	YBR069C	3	P38085	S	1	0	0	0	0	0	0	0	0	0	1	1	0	0	0	0	0	0	0	1	0	4	1	3	__MDDSVSFIA	D	1	0	-	-	0	0	0	0	0	0	0	0	0	0	0	8	3	X
YBR069C_43	YBR069C_44	YBR069C	43	P38085	S	1	0	0	0	1	0	1	0	0	0	0	0	0	0	0	1	0	0	0	0	0	4	1	3	KQDEVSGQTAE	D	1	0	-	-	0	0	0	0	0	0	0	0	0	0	0	8	3	X
YBR069C_46	YBR069C_47	YBR069C	46	P38085	T	0	0	0	0	1	0	1	0	0	0	0	0	0	0	0	1	0	0	0	0	0	3	1	2	EVSGQTAEPRR	D	1	0	-	-	0	0	0	0	0	0	0	0	0	0	0	8	3	X
YBR069C_595	YBR069C_596	YBR069C	595	P38085	S	0	0	0	0	0	0	0	0	0	0	0	0	0	0	0	1	0	0	0	1	0	2	0	0	KEYENSESSEN	D	1	0	-	-	0	0	0	0	0	0	0	0	0	0	0	8	3	X
YBR069C_5	YBR069C_6	YBR069C	5	P38085	S	0	0	0	0	0	0	0	0	0	0	1	0	0	0	0	0	0	0	0	1	0	2	0	1	MDDSVSFIAKE	D	1	0	-	-	0	0	0	0	0	0	0	0	0	0	0	8	3	X
YBR069C_79	YBR069C_80	YBR069C	79	P38085	S	0	1	0	0	0	0	0	0	0	0	0	0	1	0	0	1	0	0	0	1	0	4	1	1	PPDRNSELESQ	D	1	0	-	-	0	0	0	0	0	0	0	0	0	0	0	8	3	X
YBR069C_83	YBR069C_84	YBR069C	83	P38085	S	0	1	1	1	1	0	0	1	0	1	0	0	1	1	1	1	0	0	0	1	0	11	1	6	NSELESQEKNN	D	1	0	-	-	0	0	0	0	0	0	0	0	0	0	0	8	3	X
YBR071W_108	YBR071W_109	YBR071W	108	P38243	S	0	0	0	0	0	0	0	0	0	0	0	0	0	0	0	0	0	0	0	1	0	1	0	0	LRMAPSPTQST	D	0	0	-	-	0	0	0	0	0	0	0	0	0	0	0	0	4	X
YBR071W_206	YBR071W_207	YBR071W	206	P38243	S	0	0	0	0	0	0	0	0	1	0	0	0	0	0	0	0	1	0	0	0	0	2	0	1	SSRRTSLDFF_	D	0	0	-	-	0	0	0	0	0	0	0	0	0	0	0	0	4	X
YBR072W_1	YBR072W_2	YBR072W	1	P15992	S	0	0	0	0	0	0	0	0	0	0	1	0	0	0	0	0	0	0	0	0	0	1	0	1	____MSFNSPF	D	0	0	-	-	0	0	0	1	0	0	0	0	0	0	1	0	5	X
YBR072W_207	YBR072W_208	YBR072W	207	P15992	S	0	0	0	0	1	0	0	1	1	1	1	0	1	0	0	0	1	0	0	0	0	7	1	5	KIEVSSQESWG	D	0	0	-	-	0	0	0	1	0	0	0	0	0	0	1	0	5	X
YBR072W_210	YBR072W_211	YBR072W	210	P15992	S	0	0	0	0	1	0	0	1	1	1	1	0	0	0	0	0	1	0	0	1	0	7	1	5	VSSQESWGN__	D	0	0	-	-	0	0	0	1	0	0	0	0	0	0	1	0	5	X
YBR072W_41	YBR072W_42	YBR072W	41	P15992	T	0	0	0	1	1	1	0	0	0	1	1	0	0	0	1	0	1	0	0	0	0	7	1	5	RQLANTPAKDS	D	0	0	-	-	0	0	0	1	0	0	0	0	0	0	1	0	5	X
YBR072W_46	YBR072W_47	YBR072W	46	P15992	S	0	0	0	0	0	0	0	0	0	0	1	0	0	0	0	0	0	0	0	0	0	1	0	1	TPAKDSTGKEV	D	0	0	-	-	0	0	0	1	0	0	0	0	0	0	1	0	5	X
YBR073W_84	YBR073W_85	YBR073W	84	P38086	S	0	0	0	0	0	0	0	0	1	0	0	0	0	0	0	1	0	0	0	0	0	2	0	1	LKRSISAGPTL	D	0	0	-	-	0	0	0	0	0	0	0	0	0	0	0	1	19	1873
YBR074W_4	YBR074W_5	YBR074W	4	P38244	S	0	0	0	1	0	0	0	0	0	0	0	0	0	0	0	0	0	0	0	0	0	1	0	1	_MKLKSVFRSV	D	0	0	-	-	0	0	0	0	0	0	0	0	0	0	0	0	4	X
YBR074W_607	YBR074W_608	YBR074W	607	P38244	S	0	0	0	0	1	0	0	0	0	0	0	0	0	0	0	0	1	0	0	1	0	3	1	1	LKGSNSMEEGL	D	0	0	-	-	0	0	0	0	0	0	0	0	0	0	0	0	4	X
YBR079C_503	YBR079C_504	YBR079C	503	P38249	S	0	0	0	0	0	0	0	0	0	0	0	0	0	0	0	0	0	0	0	1	0	1	0	0	FASTASKEVSE	D	0	1	-	-	0	0	0	0	0	0	0	0	0	0	0	22	18	1849
YBR079C_507	YBR079C_508	YBR079C	507	P38249	S	0	0	0	1	0	0	0	0	0	0	0	0	0	0	0	1	0	0	0	0	0	2	0	1	ASKEVSEEENT	D	0	1	-	-	0	0	0	0	0	0	0	0	0	0	0	22	18	1849
YBR079C_512	YBR079C_513	YBR079C	512	P38249	T	0	0	0	0	0	0	0	0	0	0	0	0	0	0	0	1	0	0	0	0	0	1	0	0	SEEENTEPEVQ	D	0	1	-	-	0	0	0	0	0	0	0	0	0	0	0	22	18	1849
YBR079C_523	YBR079C_524	YBR079C	523	P38249	T	0	0	0	0	0	0	0	0	0	0	0	0	0	0	0	1	0	0	0	0	0	1	0	0	EEKEETDEALG	D	0	1	-	-	0	0	0	0	0	0	0	0	0	0	0	22	18	1849
YBR079C_892	YBR079C_893	YBR079C	892	P38249	S	0	0	0	0	0	0	0	0	0	0	0	0	0	0	1	0	1	0	0	0	0	2	0	0	PKATVSPDKAK	D	0	1	-	-	0	0	0	0	0	0	0	0	0	0	0	22	18	1849
YBR079C_920	YBR079C_921	YBR079C	920	P38249	T	0	0	0	0	0	0	0	0	0	0	0	0	0	0	0	0	0	1	0	0	0	1	0	0	RLAGRTAGGSS	D	0	1	-	-	0	0	0	0	0	0	0	0	0	0	0	22	18	1849
YBR079C_925	YBR079C_926	YBR079C	925	P38249	S	1	0	0	0	1	0	0	0	0	0	0	0	0	0	0	0	0	1	0	0	0	3	1	2	TAGGSSPATPA	D	0	1	-	-	0	0	0	0	0	0	0	0	0	0	0	22	18	1849
YBR079C_928	YBR079C_929	YBR079C	928	P38249	T	0	0	0	0	0	0	0	0	0	0	0	0	0	0	0	0	0	1	0	0	0	1	0	0	GSSPATPATPA	D	0	1	-	-	0	0	0	0	0	0	0	0	0	0	0	22	18	1849
YBR079C_934	YBR079C_935	YBR079C	934	P38249	T	0	0	1	0	0	0	0	0	0	0	0	0	0	0	0	0	0	0	0	0	0	1	0	1	PATPATPATPT	D	0	1	-	-	0	0	0	0	0	0	0	0	0	0	0	22	18	1849
YBR080C_14	YBR080C_15	YBR080C	14	P18759	T	0	0	0	1	0	0	0	0	0	0	0	0	0	0	0	0	0	0	0	0	0	1	0	1	AAANHTPPDMT	D	0	1	-	-	0	0	0	0	0	0	0	0	0	0	0	3	32	2513
YBR080C_217	YBR080C_218	YBR080C	217	P18759	S	0	0	0	0	0	0	0	0	0	1	0	0	0	0	0	0	0	0	0	0	0	1	0	1	LVNLKSSNSLR	D	0	1	-	-	0	0	0	0	0	0	0	0	0	0	0	3	32	2513
YBR080C_225	YBR080C_226	YBR080C	225	P18759	S	0	1	0	1	0	0	0	0	0	0	0	0	1	0	1	0	0	0	0	0	0	4	1	2	SLRPRSNAVIR	D	0	1	-	-	0	0	0	0	0	0	0	0	0	0	0	3	32	2513
YBR081C_1292	YBR081C_1293	YBR081C	1292	P35177	S	0	0	0	0	0	0	0	0	0	1	0	0	0	0	0	0	0	0	0	0	0	1	0	1	ENDGDSSLFLR	D	0	0	-	-	0	0	0	0	0	0	0	0	0	0	0	23	0	1994
YBR081C_1293	YBR081C_1294	YBR081C	1293	P35177	S	0	0	0	0	0	0	0	0	0	1	0	0	0	0	0	0	0	0	0	0	0	1	0	1	NDGDSSLFLRT	D	0	0	-	-	0	0	0	0	0	0	0	0	0	0	0	23	0	1994
YBR081C_366	YBR081C_367	YBR081C	366	P35177	T	0	0	0	0	0	0	0	0	0	0	0	0	0	0	0	1	0	0	0	0	0	1	0	0	NQKLPTPEGST	D	0	0	-	-	0	0	0	0	0	0	0	0	0	0	0	23	0	1994
YBR081C_77	YBR081C_78	YBR081C	77	P35177	T	0	0	0	1	0	0	0	1	0	0	0	0	0	0	0	0	0	0	0	1	0	3	1	2	KSFPLTQEEEH	D	0	0	-	-	0	0	0	0	0	0	0	0	0	0	0	23	0	1994
YBR081C_826	YBR081C_827	YBR081C	826	P35177	S	0	0	0	0	0	0	0	0	0	0	0	0	1	0	0	0	0	0	0	1	0	2	0	0	FHNDHSLNGNE	D	0	0	-	-	0	0	0	0	0	0	0	0	0	0	0	23	0	1994
YBR081C_87	YBR081C_88	YBR081C	87	P35177	S	0	0	1	1	0	0	0	1	0	1	0	0	0	0	0	1	1	0	0	1	0	7	1	4	HHGAVSPAVDT	D	0	0	-	-	0	0	0	0	0	0	0	0	0	0	0	23	0	1994
YBR083W_272	YBR083W_273	YBR083W	272	P18412	T	0	0	0	0	0	0	0	0	0	0	0	0	0	0	0	1	0	0	0	0	1	1	1	0	HSKLLTPITAS	D	0	0	PF01285.14_TEA_TEA/ATTS domain family_509_76...350...9e-94	PF01285	0	0	0	0	0	0	0	0	0	0	0	3	18	X
YBR083W_275	YBR083W_276	YBR083W	275	P18412	T	0	0	0	0	0	0	0	0	0	0	0	0	0	0	0	0	0	0	0	0	1	0	1	0	LLTPITASNEK	D	0	0	PF01285.14_TEA_TEA/ATTS domain family_509_76...350...9e-94	PF01285	0	0	0	0	0	0	0	0	0	0	0	3	18	X
YBR083W_475	YBR083W_476	YBR083W	475	P18412	T	0	0	0	0	0	0	0	0	1	0	0	0	0	0	0	0	0	0	0	0	0	1	0	1	HQRNFTPSNQS	D	0	0	PF01285.14_TEA_TEA/ATTS domain family_509_355...486...9e-94	PF01285	0	0	0	0	0	0	0	0	0	0	0	3	18	X
YBR083W_85	YBR083W_86	YBR083W	85	P18412	S	0	0	0	0	0	0	0	0	0	0	0	0	0	0	1	1	0	0	0	0	0	2	0	0	SDDLKSPSAKA	D	0	0	PF01285.14_TEA_TEA/ATTS domain family_509_76...350...9e-94	PF01285	0	0	0	0	0	0	0	0	0	0	0	3	18	X
YBR085C-A_9	YBR085C-A_10	YBR085C-A	9	O43137	T	1	0	0	0	0	0	0	0	0	0	0	0	0	0	0	0	0	0	0	0	0	1	0	1	LYKQSTNFTHS	D	0	0	-	-	0	0	0	0	0	0	0	0	0	0	0	0	0	X
YBR086C_620	YBR086C_621	YBR086C	620	P38250	S	0	0	0	1	0	0	0	0	0	0	0	0	1	0	0	1	0	0	0	1	0	4	1	1	FEKIPSPEFNS	D	0	0	-	-	0	0	0	0	0	0	0	0	0	0	0	1	18	869
YBR086C_625	YBR086C_626	YBR086C	625	P38250	S	0	0	0	0	0	0	0	0	0	0	0	0	1	0	0	1	0	0	0	0	0	2	0	0	SPEFNSNNEKE	D	0	0	-	-	0	0	0	0	0	0	0	0	0	0	0	1	18	869
YBR086C_637	YBR086C_638	YBR086C	637	P38250	S	0	1	0	0	0	0	0	0	0	1	0	1	1	0	0	0	0	0	0	1	0	5	1	3	VQRKGSANEKL	D	0	0	-	-	0	0	0	0	0	0	0	0	0	0	0	1	18	869
YBR086C_700	YBR086C_701	YBR086C	700	P38250	T	0	0	1	0	1	0	0	0	1	1	1	1	1	1	0	1	1	0	0	0	0	10	1	6	AVDNDTAGSAG	D	0	0	-	-	0	0	0	0	0	0	0	0	0	0	0	1	18	869
YBR086C_703	YBR086C_704	YBR086C	703	P38250	S	0	0	1	0	1	0	0	0	1	1	1	1	1	1	0	1	1	0	0	0	0	10	1	6	NDTAGSAGKKP	D	0	0	-	-	0	0	0	0	0	0	0	0	0	0	0	1	18	869
YBR086C_719	YBR086C_720	YBR086C	719	P38250	S	0	0	1	0	0	0	0	1	1	1	0	0	0	0	0	0	0	1	0	1	0	6	1	4	TEKRNSLVKVP	D	0	0	-	-	0	0	0	0	0	0	0	0	0	0	0	1	18	869
YBR086C_725	YBR086C_726	YBR086C	725	P38250	T	0	0	1	1	1	0	0	1	1	1	1	1	1	1	0	1	1	1	0	1	0	14	1	8	LVKVPTVGSYG	D	0	0	-	-	0	0	0	0	0	0	0	0	0	0	0	1	18	869
YBR086C_728	YBR086C_729	YBR086C	728	P38250	S	0	0	1	0	0	0	0	1	1	1	1	1	0	1	0	0	1	1	0	1	0	10	1	6	VPTVGSYGVAG	D	0	0	-	-	0	0	0	0	0	0	0	0	0	0	0	1	18	869
YBR086C_729	YBR086C_730	YBR086C	729	P38250	Y	1	0	0	0	1	0	0	0	0	0	0	0	0	1	0	0	1	0	0	0	0	4	1	2	PTVGSYGVAGA	D	0	0	-	-	0	0	0	0	0	0	0	0	0	0	0	1	18	869
YBR086C_735	YBR086C_736	YBR086C	735	P38250	T	0	0	0	0	0	0	0	0	0	0	0	0	0	0	0	0	0	0	0	1	0	1	0	0	GVAGATLPETI	D	0	0	-	-	0	0	0	0	0	0	0	0	0	0	0	1	18	869
YBR086C_756	YBR086C_757	YBR086C	756	P38250	S	1	1	1	1	1	1	0	1	1	1	1	0	1	1	1	0	1	0	0	1	0	15	1	10	DEDGKSIRDAK	D	0	0	-	-	0	0	0	0	0	0	0	0	0	0	0	1	18	869
YBR086C_762	YBR086C_763	YBR086C	762	P38250	S	0	0	0	0	0	0	0	0	0	0	0	0	0	1	0	0	0	0	0	0	0	1	0	0	IRDAKSSAESS	D	0	0	-	-	0	0	0	0	0	0	0	0	0	0	0	1	18	869
YBR086C_763	YBR086C_764	YBR086C	763	P38250	S	0	0	0	0	0	0	0	0	0	0	0	0	0	1	0	0	0	0	0	0	0	1	0	0	RDAKSSAESSN	D	0	0	-	-	0	0	0	0	0	0	0	0	0	0	0	1	18	869
YBR086C_766	YBR086C_767	YBR086C	766	P38250	S	0	0	0	0	1	0	0	0	0	0	0	0	0	1	1	0	1	0	0	0	0	4	1	1	KSSAESSNATN	D	0	0	-	-	0	0	0	0	0	0	0	0	0	0	0	1	18	869
YBR086C_770	YBR086C_771	YBR086C	770	P38250	T	0	0	0	0	1	0	0	0	0	0	0	0	0	0	0	0	0	0	0	0	0	1	0	1	ESSNATNNNTL	D	0	0	-	-	0	0	0	0	0	0	0	0	0	0	0	1	18	869
YBR086C_779	YBR086C_780	YBR086C	779	P38250	S	0	0	0	0	0	0	0	0	0	0	0	0	0	0	0	1	0	0	0	0	0	1	0	0	TLGTESKLLPD	D	0	0	-	-	0	0	0	0	0	0	0	0	0	0	0	1	18	869
YBR086C_792	YBR086C_793	YBR086C	792	P38250	S	0	0	0	1	1	0	0	1	1	0	0	0	1	0	0	1	1	0	0	1	0	8	1	4	AVDALSRKIDQ	D	0	0	-	-	0	0	0	0	0	0	0	0	0	0	0	1	18	869
YBR086C_843	YBR086C_844	YBR086C	843	P38250	S	0	0	0	0	0	0	0	1	1	1	0	1	1	1	0	1	0	0	0	1	0	8	1	4	VNDNQSKVSVA	D	0	0	-	-	0	0	0	0	0	0	0	0	0	0	0	1	18	869
YBR086C_846	YBR086C_847	YBR086C	846	P38250	S	0	0	0	1	1	0	0	1	1	1	0	1	1	1	0	1	0	0	0	1	0	10	1	6	NQSKVSVATEQ	D	0	0	-	-	0	0	0	0	0	0	0	0	0	0	0	1	18	869
YBR086C_849	YBR086C_850	YBR086C	849	P38250	T	0	0	0	0	0	0	0	0	1	1	0	0	1	0	0	1	0	0	0	1	0	5	1	2	KVSVATEQTKK	D	0	0	-	-	0	0	0	0	0	0	0	0	0	0	0	1	18	869
YBR086C_852	YBR086C_853	YBR086C	852	P38250	T	0	0	0	0	0	0	0	0	0	0	0	0	1	0	0	1	0	0	0	1	0	3	1	0	VATEQTKKTEV	D	0	0	-	-	0	0	0	0	0	0	0	0	0	0	0	1	18	869
YBR086C_855	YBR086C_856	YBR086C	855	P38250	T	0	0	0	0	0	0	0	0	0	0	0	0	0	0	0	1	0	0	0	1	0	2	0	0	EQTKKTEVSTK	D	0	0	-	-	0	0	0	0	0	0	0	0	0	0	0	1	18	869
YBR086C_858	YBR086C_859	YBR086C	858	P38250	S	0	0	0	0	0	0	0	0	0	0	0	0	1	0	0	0	0	0	0	0	0	1	0	0	KKTEVSTKNGP	D	0	0	-	-	0	0	0	0	0	0	0	0	0	0	0	1	18	869
YBR086C_859	YBR086C_860	YBR086C	859	P38250	T	0	0	0	0	0	0	0	0	0	0	0	0	1	0	0	0	0	0	0	0	0	1	0	0	KTEVSTKNGPS	D	0	0	-	-	0	0	0	0	0	0	0	0	0	0	0	1	18	869
YBR094W_509	YBR094W_510	YBR094W	509	P38254	S	0	0	0	0	0	0	0	0	0	0	1	0	0	0	0	1	0	0	0	0	0	2	0	1	FDDEDSEAEES	D	0	0	PF03133.11_TTL_Tubulin-tyrosine ligase family_295_389...731...1.7e-97	PF03133	0	0	0	0	0	0	0	0	0	0	0	2	10	1909
YBR094W_514	YBR094W_515	YBR094W	514	P38254	S	0	0	0	0	0	0	0	0	0	0	1	0	0	0	0	1	0	0	0	0	0	2	0	1	SEAEESGNDDD	D	0	0	PF03133.11_TTL_Tubulin-tyrosine ligase family_295_389...731...1.7e-97	PF03133	0	0	0	0	0	0	0	0	0	0	0	2	10	1909
YBR095C_135	YBR095C_136	YBR095C	135	P38255	S	0	0	0	0	0	0	0	0	0	0	0	0	0	0	0	1	0	0	0	0	0	1	0	0	NDIDGSEKEDE	D	0	0	PF08595.7_RXT2_N_RXT2-like, N-terminal_143_62...221...1.3e-42	PF08595	1	0	0	0	0	0	0	0	0	0	1	4	64	X
YBR095C_143	YBR095C_144	YBR095C	143	P38255	T	0	0	0	0	0	0	0	0	0	0	1	0	0	0	0	0	0	0	0	0	0	1	0	1	EDENITDEYYG	D	0	0	PF08595.7_RXT2_N_RXT2-like, N-terminal_143_62...221...1.3e-42	PF08595	1	0	0	0	0	0	0	0	0	0	1	4	64	X
YBR095C_248	YBR095C_249	YBR095C	248	P38255	S	0	0	0	1	0	0	0	0	0	0	0	0	0	0	1	0	0	0	0	0	0	2	0	1	EDRGASDEDDI	D	0	0	-	-	1	0	0	0	0	0	0	0	0	0	1	4	64	X
YBR098W_123	YBR098W_124	YBR098W	123	P38257	S	0	0	0	0	0	0	0	0	0	0	0	0	0	0	0	0	0	0	0	1	0	1	0	0	LDDLISDEWSA	D	0	0	-	-	0	0	0	0	0	0	0	0	0	0	0	2	51	269
YBR098W_127	YBR098W_128	YBR098W	127	P38257	S	0	0	0	0	0	0	0	0	0	0	0	0	0	0	0	0	0	0	0	1	0	1	0	0	ISDEWSADLES	D	0	0	-	-	0	0	0	0	0	0	0	0	0	0	0	2	51	269
YBR098W_132	YBR098W_133	YBR098W	132	P38257	S	0	0	0	0	0	0	0	0	0	0	0	0	0	0	0	0	0	0	0	1	0	1	0	0	SADLESSGKKH	D	0	0	-	-	0	0	0	0	0	0	0	0	0	0	0	2	51	269
YBR098W_133	YBR098W_134	YBR098W	133	P38257	S	0	0	0	0	0	0	0	0	0	0	0	0	0	0	0	0	0	0	0	1	0	1	0	0	ADLESSGKKHN	D	0	0	-	-	0	0	0	0	0	0	0	0	0	0	0	2	51	269
YBR098W_140	YBR098W_141	YBR098W	140	P38257	S	0	0	0	0	0	0	0	0	0	0	0	1	0	0	0	0	0	0	0	0	0	1	0	1	KKHNKSQYNLR	D	0	0	-	-	0	0	0	0	0	0	0	0	0	0	0	2	51	269
YBR098W_181	YBR098W_182	YBR098W	181	P38257	S	0	0	0	0	0	0	0	0	0	0	0	0	0	0	0	0	0	0	0	1	0	1	0	0	TNSDISDSPKS	D	0	0	-	-	0	0	0	0	0	0	0	0	0	0	0	2	51	269
YBR098W_183	YBR098W_184	YBR098W	183	P38257	S	0	0	0	0	0	0	0	0	0	0	0	0	0	0	0	0	0	0	0	1	0	1	0	0	SDISDSPKSQI	D	0	0	-	-	0	0	0	0	0	0	0	0	0	0	0	2	51	269
YBR098W_186	YBR098W_187	YBR098W	186	P38257	S	0	0	0	0	0	0	0	0	0	0	0	0	0	0	0	0	0	0	0	1	0	1	0	0	SDSPKSQIGAA	D	0	0	-	-	0	0	0	0	0	0	0	0	0	0	0	2	51	269
YBR098W_214	YBR098W_215	YBR098W	214	P38257	S	0	0	0	0	0	0	0	0	0	0	0	0	0	0	0	1	0	0	0	0	0	1	0	0	EEKHNSIANEN	D	0	0	-	-	0	0	0	0	0	0	0	0	0	0	0	2	51	269
YBR098W_221	YBR098W_222	YBR098W	221	P38257	S	0	0	0	0	0	0	0	0	0	0	0	0	0	0	0	1	0	0	0	0	0	1	0	0	ANENSSPDNSL	D	0	0	-	-	0	0	0	0	0	0	0	0	0	0	0	2	51	269
YBR098W_285	YBR098W_286	YBR098W	285	P38257	S	0	0	0	0	0	0	0	0	0	0	0	0	0	0	0	1	0	0	0	0	0	1	0	0	VELNLSKFLDS	D	0	0	-	-	0	0	0	0	0	0	0	0	0	0	0	2	51	269
YBR098W_290	YBR098W_291	YBR098W	290	P38257	S	0	0	0	0	0	0	0	0	0	1	0	0	0	0	0	0	0	0	0	1	0	2	0	1	SKFLDSSDSIT	D	0	0	-	-	0	0	0	0	0	0	0	0	0	0	0	2	51	269
YBR098W_291	YBR098W_292	YBR098W	291	P38257	S	0	0	0	0	0	0	0	0	0	0	0	0	0	0	0	0	0	0	0	1	0	1	0	0	KFLDSSDSITT	D	0	0	-	-	0	0	0	0	0	0	0	0	0	0	0	2	51	269
YBR098W_293	YBR098W_294	YBR098W	293	P38257	S	0	0	0	0	0	0	0	0	0	0	0	0	0	0	0	0	0	0	0	1	0	1	0	0	LDSSDSITTDV	D	0	0	-	-	0	0	0	0	0	0	0	0	0	0	0	2	51	269
YBR098W_47	YBR098W_48	YBR098W	47	P38257	S	0	0	0	0	0	0	0	0	0	1	0	0	0	0	0	0	0	0	0	0	0	1	0	1	KRAHVSSAEMI	D	0	0	-	-	0	0	0	0	0	0	0	0	0	0	0	2	51	269
YBR098W_48	YBR098W_49	YBR098W	48	P38257	S	0	0	0	0	0	0	0	0	0	1	0	0	0	0	0	0	0	0	0	0	0	1	0	1	RAHVSSAEMIP	D	0	0	-	-	0	0	0	0	0	0	0	0	0	0	0	2	51	269
YBR098W_60	YBR098W_61	YBR098W	60	P38257	S	0	0	0	0	0	0	0	1	1	1	0	0	0	0	0	1	0	0	0	1	0	5	1	3	SPQRKSVSNDV	D	0	0	-	-	0	0	0	0	0	0	0	0	0	0	0	2	51	269
YBR098W_62	YBR098W_63	YBR098W	62	P38257	S	0	0	0	0	0	0	0	1	0	1	0	0	0	0	0	0	0	0	0	1	0	3	1	2	QRKSVSNDVEN	D	0	0	-	-	0	0	0	0	0	0	0	0	0	0	0	2	51	269
YBR102C_138	YBR102C_139	YBR102C	138	P38261	S	0	0	0	1	0	0	0	0	0	0	0	0	0	0	0	0	0	0	0	0	0	1	0	1	STADLSLNDSS	D	0	0	-	-	0	0	0	0	0	0	0	0	0	0	0	11	0	575
YBR102C_27	YBR102C_28	YBR102C	27	P38261	T	0	0	0	0	0	0	0	0	0	1	0	0	0	0	0	0	0	0	0	0	0	1	0	1	PAKQKTPPSPA	D	0	0	-	-	0	0	0	0	0	0	0	0	0	0	0	11	0	575
YBR102C_30	YBR102C_31	YBR102C	30	P38261	S	0	0	0	0	0	0	0	0	0	1	0	0	0	0	0	1	0	0	0	0	0	2	0	1	QKTPPSPAKPK	D	0	0	-	-	0	0	0	0	0	0	0	0	0	0	0	11	0	575
YBR102C_470	YBR102C_471	YBR102C	470	P38261	T	0	1	0	0	0	0	0	0	0	0	0	0	0	0	0	0	0	0	0	0	0	1	0	1	RYLQSTQQTPG	D	0	0	-	-	0	0	0	0	0	0	0	0	0	0	0	11	0	575
YBR102C_481	YBR102C_482	YBR102C	481	P38261	S	0	1	0	0	0	0	0	0	0	0	0	0	0	0	0	0	0	0	0	0	0	1	0	1	RENNRSPNKNK	D	0	0	-	-	0	0	0	0	0	0	0	0	0	0	0	11	0	575
YBR102C_489	YBR102C_490	YBR102C	489	P38261	S	0	0	0	1	1	0	0	0	0	0	0	0	0	0	1	0	1	0	0	0	0	4	1	2	KNKRRSMGGSI	D	0	0	-	-	0	0	0	0	0	0	0	0	0	0	0	11	0	575
YBR102C_57	YBR102C_58	YBR102C	57	P38261	T	0	0	0	0	0	0	0	0	1	0	0	0	0	0	0	0	0	0	0	0	0	1	0	1	SYTLPTINARE	D	0	0	-	-	0	0	0	0	0	0	0	0	0	0	0	11	0	575
YBR103W_136	YBR103W_137	YBR103W	136	P38262	S	0	0	1	0	0	0	0	1	0	0	1	0	0	0	0	0	0	1	0	1	0	5	1	3	EDDTNSIDSSD	D	0	0	-	-	0	0	0	0	0	0	0	0	0	0	0	11	59	457
YBR103W_139	YBR103W_140	YBR103W	139	P38262	S	0	0	0	0	0	0	0	0	0	0	1	0	0	0	0	0	0	1	0	0	0	2	0	1	TNSIDSSDDLD	D	0	0	-	-	0	0	0	0	0	0	0	0	0	0	0	11	59	457
YBR105C_26	YBR105C_27	YBR105C	26	P38263	S	0	0	0	1	0	0	0	0	0	0	0	0	0	0	0	0	0	0	0	0	0	1	0	1	SEQAASPEPTP	D	0	0	-	-	1	0	0	0	0	0	0	0	0	0	1	2	71	X
YBR108W_470	YBR108W_471	YBR108W	470	P38266	T	0	0	0	0	0	0	0	0	0	0	0	0	0	0	1	0	0	0	0	0	0	1	0	0	IQPNTTSSAAS	D	0	0	-	-	0	0	0	0	0	0	0	0	0	0	0	4	14	X
YBR108W_475	YBR108W_476	YBR108W	475	P38266	S	0	0	0	1	0	0	0	0	0	0	0	0	0	0	0	1	1	0	0	0	0	3	1	1	TSSAASLPAKH	D	0	0	-	-	0	0	0	0	0	0	0	0	0	0	0	4	14	X
YBR108W_56	YBR108W_57	YBR108W	56	P38266	S	0	0	0	0	0	0	0	0	0	1	1	0	0	0	0	0	0	0	0	1	0	3	1	2	SGKKNSSDEEY	D	0	0	PF17096.1_AIM3_Altered inheritance of mitochondria protein 3_92_8...99...5.9e-37	PF17096	0	0	0	0	0	0	0	0	0	0	0	4	14	X
YBR108W_57	YBR108W_58	YBR108W	57	P38266	S	0	0	0	0	0	0	0	0	0	1	1	0	0	0	0	0	0	0	0	1	0	3	1	2	GKKNSSDEEYD	D	0	0	PF17096.1_AIM3_Altered inheritance of mitochondria protein 3_92_8...99...5.9e-37	PF17096	0	0	0	0	0	0	0	0	0	0	0	4	14	X
YBR108W_63	YBR108W_64	YBR108W	63	P38266	S	0	0	0	1	0	0	0	0	0	1	1	0	0	0	0	0	0	0	0	1	0	4	1	3	DEEYDSEDEME	D	0	0	PF17096.1_AIM3_Altered inheritance of mitochondria protein 3_92_8...99...5.9e-37	PF17096	0	0	0	0	0	0	0	0	0	0	0	4	14	X
YBR108W_728	YBR108W_729	YBR108W	728	P38266	T	0	1	0	1	1	0	0	0	0	1	0	0	1	0	0	1	0	0	0	0	0	6	1	4	RKRAPTPPAPS	D	0	0	PF17096.1_AIM3_Altered inheritance of mitochondria protein 3_92_696...738...5.9e-37	PF17096	0	0	0	0	0	0	0	0	0	0	0	4	14	X
YBR108W_800	YBR108W_801	YBR108W	800	P38266	T	0	0	0	0	0	0	0	0	0	0	0	0	0	0	0	0	0	0	0	1	0	1	0	0	YPKELTREATG	D	0	0	-	-	0	0	0	0	0	0	0	0	0	0	0	4	14	X
YBR108W_804	YBR108W_805	YBR108W	804	P38266	T	1	0	0	0	1	0	0	1	0	1	0	0	1	0	0	0	1	0	0	1	0	7	1	4	LTREATGQDEV	D	0	0	-	-	0	0	0	0	0	0	0	0	0	0	0	4	14	X
YBR108W_825	YBR108W_826	YBR108W	825	P38266	T	0	0	0	0	0	0	0	0	1	0	0	0	0	0	0	0	0	0	0	0	0	1	0	1	IKLRKTNVNLE	D	0	0	-	-	0	0	0	0	0	0	0	0	0	0	0	4	14	X
YBR108W_842	YBR108W_843	YBR108W	842	P38266	S	0	0	0	0	0	0	0	0	0	0	1	0	0	1	0	0	0	0	0	0	0	2	0	1	KVKDSSPVPSD	D	0	0	-	-	0	0	0	0	0	0	0	0	0	0	0	4	14	X
YBR108W_846	YBR108W_847	YBR108W	846	P38266	S	0	0	0	0	0	0	0	0	0	0	1	0	0	1	0	0	0	0	0	1	0	3	1	1	SSPVPSDLDEK	D	0	0	-	-	0	0	0	0	0	0	0	0	0	0	0	4	14	X
YBR108W_854	YBR108W_855	YBR108W	854	P38266	S	0	0	0	0	0	0	0	0	0	0	0	0	0	0	0	0	0	0	0	1	0	1	0	0	DEKYVSASGSI	D	0	0	-	-	0	0	0	0	0	0	0	0	0	0	0	4	14	X
YBR108W_858	YBR108W_859	YBR108W	858	P38266	S	0	0	0	0	0	0	0	0	0	0	0	0	0	0	0	0	0	0	0	1	0	1	0	0	VSASGSITPPR	D	0	0	-	-	0	0	0	0	0	0	0	0	0	0	0	4	14	X
YBR108W_860	YBR108W_861	YBR108W	860	P38266	T	0	0	0	1	0	0	0	0	0	0	0	0	0	0	0	0	0	0	0	1	0	2	0	1	ASGSITPPRPP	D	0	0	-	-	0	0	0	0	0	0	0	0	0	0	0	4	14	X
YBR108W_913	YBR108W_914	YBR108W	913	P38266	Y	0	0	0	0	1	0	0	0	0	0	0	0	0	0	0	0	0	0	0	0	0	1	0	1	EMERAYSGDIS	D	0	0	-	-	0	0	0	0	0	0	0	0	0	0	0	4	14	X
YBR108W_914	YBR108W_915	YBR108W	914	P38266	S	1	0	0	0	0	0	0	0	0	0	0	0	0	0	0	0	0	0	0	0	0	1	0	1	MERAYSGDISA	D	0	0	-	-	0	0	0	0	0	0	0	0	0	0	0	4	14	X
YBR112C_425	YBR112C_426	YBR112C	425	P14922	T	0	0	0	0	1	0	0	0	0	0	0	0	0	0	0	0	0	0	0	0	0	1	0	1	SNGAPTNASPA	D	0	0	-	-	0	0	0	0	0	0	0	1	0	0	1	14	18	2141
YBR112C_428	YBR112C_429	YBR112C	428	P14922	S	0	0	0	1	0	0	0	0	1	0	0	0	0	0	1	0	1	0	0	0	0	4	1	2	APTNASPAPPP	D	0	0	-	-	0	0	0	0	0	0	0	1	0	0	1	14	18	2141
YBR112C_439	YBR112C_440	YBR112C	439	P14922	T	0	0	0	0	0	0	0	0	0	0	0	0	0	0	0	0	1	0	0	0	0	1	0	0	VILQPTLQPND	D	0	0	-	-	0	0	0	0	0	0	0	1	0	0	1	14	18	2141
YBR112C_474	YBR112C_475	YBR112C	474	P14922	T	0	0	0	1	0	0	0	0	0	0	0	0	0	0	0	0	0	0	0	0	0	1	0	1	HPAQQTPINSS	D	0	0	-	-	0	0	0	0	0	0	0	1	0	0	1	14	18	2141
YBR112C_709	YBR112C_710	YBR112C	709	P14922	S	0	1	0	1	0	0	0	0	0	1	0	0	1	0	0	0	0	0	0	0	0	4	1	3	ENNTKSPRQPT	D	0	0	-	-	0	0	0	0	0	0	0	1	0	0	1	14	18	2141
YBR112C_740	YBR112C_741	YBR112C	740	P14922	S	0	0	0	1	1	0	0	0	1	1	1	1	1	0	0	1	1	0	0	1	0	10	1	6	KQKLNSPNSNI	D	0	0	-	-	0	0	0	0	0	0	0	1	0	0	1	14	18	2141
YBR112C_767	YBR112C_768	YBR112C	767	P14922	S	0	0	0	1	1	0	0	0	0	0	0	1	1	0	1	1	1	0	0	0	0	7	1	3	EVSNQSPAVVE	D	0	0	-	-	0	0	0	0	0	0	0	1	0	0	1	14	18	2141
YBR112C_804	YBR112C_805	YBR112C	804	P14922	S	1	0	0	0	0	0	0	0	0	0	0	1	0	0	0	1	1	0	0	0	0	4	1	2	PPQEASPAEEA	D	0	0	-	-	0	0	0	0	0	0	0	1	0	0	1	14	18	2141
YBR112C_814	YBR112C_815	YBR112C	814	P14922	S	0	0	1	1	1	0	0	1	1	1	0	0	1	0	0	0	1	0	0	1	0	9	1	6	ATKAASVSPST	D	0	0	-	-	0	0	0	0	0	0	0	1	0	0	1	14	18	2141
YBR112C_816	YBR112C_817	YBR112C	816	P14922	S	0	0	1	1	1	0	0	1	1	1	0	0	1	0	0	0	0	0	0	1	0	8	1	6	KAASVSPSTKP	D	0	0	-	-	0	0	0	0	0	0	0	1	0	0	1	14	18	2141
YBR112C_824	YBR112C_825	YBR112C	824	P14922	T	0	0	0	0	0	0	0	0	0	1	0	0	0	0	0	0	0	0	0	0	0	1	0	1	TKPLNTEPESS	D	0	0	-	-	0	0	0	0	0	0	0	1	0	0	1	14	18	2141
YBR112C_865	YBR112C_866	YBR112C	865	P14922	S	0	0	0	1	1	0	0	0	0	0	0	0	1	0	0	1	0	0	0	0	0	4	1	2	VPAEASPVEDE	D	0	0	-	-	0	0	0	0	0	0	0	1	0	0	1	14	18	2141
YBR112C_938	YBR112C_939	YBR112C	938	P14922	S	0	0	0	0	0	0	0	0	0	0	0	0	0	0	0	0	1	0	0	0	0	1	0	0	EEEQTSQEKSP	D	0	0	-	-	0	0	0	0	0	0	0	1	0	0	1	14	18	2141
YBR112C_942	YBR112C_943	YBR112C	942	P14922	S	0	0	1	1	1	0	0	1	1	1	1	1	1	1	1	1	1	0	0	0	0	13	1	8	TSQEKSPQENT	D	0	0	-	-	0	0	0	0	0	0	0	1	0	0	1	14	18	2141
YBR112C_947	YBR112C_948	YBR112C	947	P14922	T	0	0	0	0	0	0	0	0	0	0	0	0	0	0	0	1	0	0	0	0	0	1	0	0	SPQENTLPREN	D	0	0	-	-	0	0	0	0	0	0	0	1	0	0	1	14	18	2141
YBR114W_108	YBR114W_109	YBR114W	108	P31244	S	0	0	1	1	1	0	0	1	1	1	0	0	0	1	1	1	1	0	0	1	0	11	1	6	EERDVSDDDEP	D	0	0	-	-	0	0	0	0	0	0	0	0	0	0	0	15	5	3462
YBR114W_24	YBR114W_25	YBR114W	24	P31244	S	0	0	1	1	1	0	0	1	1	1	0	1	1	0	0	1	1	0	0	1	0	11	1	7	NYNELSDDDTA	D	0	0	-	-	0	0	0	0	0	0	0	0	0	0	0	15	5	3462
YBR114W_48	YBR114W_49	YBR114W	48	P31244	S	0	0	0	1	0	0	0	0	0	0	0	1	1	0	0	1	0	0	0	1	0	5	1	2	ENVNDSQDEEY	D	0	0	-	-	0	0	0	0	0	0	0	0	0	0	0	15	5	3462
YBR114W_75	YBR114W_76	YBR114W	75	P31244	T	0	0	0	0	0	0	0	0	1	0	0	0	0	0	0	1	0	0	0	1	0	3	1	1	FIIDLTGSDKE	D	0	0	-	-	0	0	0	0	0	0	0	0	0	0	0	15	5	3462
YBR114W_77	YBR114W_78	YBR114W	77	P31244	S	0	0	0	0	0	0	0	0	1	0	0	0	0	0	0	1	0	0	0	1	0	3	1	1	IDLTGSDKERT	D	0	0	-	-	0	0	0	0	0	0	0	0	0	0	0	15	5	3462
YBR121C_665	YBR121C_666	YBR121C	665	P38088	T	0	0	0	1	1	0	0	1	0	0	1	1	0	0	0	1	0	0	0	0	0	6	1	5	EAEAETD____	D	1	1	-	-	0	0	0	0	0	0	0	0	0	0	0	0	0	3155
YBR123C_542	YBR123C_543	YBR123C	542	P32367	S	0	0	0	0	0	0	0	0	0	0	0	0	0	0	0	0	0	0	0	1	0	1	0	0	NMDAGSQMSSN	D	0	1	PF09734.5_Tau95_RNA polymerase III transcription factor (TF)IIIC subunit_291_498...581...4.6e-64	PF09734	0	0	0	0	0	0	0	0	0	0	0	7	43	411
YBR127C_3	YBR127C_4	YBR127C	3	P16140	S	1	0	0	1	0	0	0	0	0	0	1	0	0	0	0	0	0	0	0	0	0	3	1	3	__MVLSDKELF	D	1	0	-	-	1	0	0	0	0	1	0	0	0	0	2	12	0	3032
YBR127C_500	YBR127C_501	YBR127C	500	P16140	T	0	0	0	0	0	0	0	0	0	0	0	0	0	0	0	0	0	0	0	1	0	1	0	0	EEDPDTRSSGK	D	1	0	-	-	1	0	0	0	0	1	0	0	0	0	2	12	0	3032
YBR127C_502	YBR127C_503	YBR127C	502	P16140	S	0	1	0	1	0	0	0	0	0	0	0	0	0	0	0	0	1	0	0	1	0	4	1	2	DPDTRSSGKKK	D	1	0	-	-	1	0	0	0	0	1	0	0	0	0	2	12	0	3032
YBR127C_503	YBR127C_504	YBR127C	503	P16140	S	0	0	0	1	1	0	0	0	0	0	0	0	0	1	0	0	1	0	0	1	0	5	1	2	PDTRSSGKKKD	D	1	0	-	-	1	0	0	0	0	1	0	0	0	0	2	12	0	3032
YBR127C_510	YBR127C_511	YBR127C	510	P16140	S	0	0	1	1	0	0	0	0	1	1	0	0	0	0	0	1	1	0	0	1	0	7	1	4	KKKDASQEESL	D	1	0	-	-	1	0	0	0	0	1	0	0	0	0	2	12	0	3032
YBR127C_514	YBR127C_515	YBR127C	514	P16140	S	0	0	1	1	1	0	0	1	1	1	1	0	0	0	0	1	1	0	0	1	0	10	1	7	ASQEESLI___	D	1	0	-	-	1	0	0	0	0	1	0	0	0	0	2	12	0	3032
YBR129C_187	YBR129C_188	YBR129C	187	P38271	S	0	0	0	0	0	0	0	0	0	0	0	0	1	0	0	0	0	0	0	0	0	1	0	0	SSSKHSCSLTM	D	0	0	-	-	0	0	0	0	0	0	0	0	0	0	0	0	2	X
YBR129C_189	YBR129C_190	YBR129C	189	P38271	S	0	0	0	0	0	0	0	1	1	0	0	0	0	0	0	0	0	0	0	0	0	2	0	2	SKHSCSLTMDE	D	0	0	-	-	0	0	0	0	0	0	0	0	0	0	0	0	2	X
YBR130C_26	YBR130C_27	YBR130C	26	P38272	S	0	0	0	0	0	0	0	0	0	0	0	0	0	0	0	0	1	0	0	0	0	1	0	0	MANLESSPTKD	D	0	0	-	-	0	0	0	0	0	0	0	0	0	0	0	5	5	150
YBR130C_27	YBR130C_28	YBR130C	27	P38272	S	0	1	0	0	0	0	0	0	0	0	0	0	0	0	0	0	0	0	0	0	0	1	0	1	ANLESSPTKDR	D	0	0	-	-	0	0	0	0	0	0	0	0	0	0	0	5	5	150
YBR130C_29	YBR130C_30	YBR130C	29	P38272	T	0	0	0	0	0	0	0	0	0	0	0	0	0	0	0	0	1	0	0	0	0	1	0	0	LESSPTKDRNT	D	0	0	-	-	0	0	0	0	0	0	0	0	0	0	0	5	5	150
YBR130C_342	YBR130C_343	YBR130C	342	P38272	S	0	0	1	0	0	0	0	0	0	0	0	0	0	0	1	0	0	0	0	0	0	2	0	1	NNKRRSFYTAS	D	0	0	-	-	0	0	0	0	0	0	0	0	0	0	0	5	5	150
YBR130C_347	YBR130C_348	YBR130C	347	P38272	S	0	0	0	0	0	0	0	0	0	0	0	0	0	0	0	0	0	0	0	1	0	1	0	0	SFYTASPLLSS	D	0	0	-	-	0	0	0	0	0	0	0	0	0	0	0	5	5	150
YBR130C_360	YBR130C_361	YBR130C	360	P38272	S	1	0	0	0	0	0	0	0	1	0	0	1	1	0	1	1	1	0	0	0	0	7	1	3	IPKSASPVLPG	D	0	0	-	-	0	0	0	0	0	0	0	0	0	0	0	5	5	150
YBR130C_385	YBR130C_386	YBR130C	385	P38272	T	0	0	0	0	0	0	0	0	0	0	0	0	0	0	0	0	1	0	0	0	0	1	0	0	SKTNVTHNNDP	D	0	0	-	-	0	0	0	0	0	0	0	0	0	0	0	5	5	150
YBR130C_393	YBR130C_394	YBR130C	393	P38272	S	1	0	0	1	1	0	0	0	1	0	0	0	0	0	1	0	1	0	0	1	0	7	1	4	NDPSTSPTISV	D	0	0	-	-	0	0	0	0	0	0	0	0	0	0	0	5	5	150
YBR130C_397	YBR130C_398	YBR130C	397	P38272	S	0	0	0	0	0	0	0	0	0	0	0	0	0	0	0	0	1	0	0	0	0	1	0	0	TSPTISVPPGV	D	0	0	-	-	0	0	0	0	0	0	0	0	0	0	0	5	5	150
YBR133C_613	YBR133C_614	YBR133C	613	P38274	T	0	0	0	1	0	0	0	0	0	0	0	0	0	0	0	0	0	0	0	0	0	1	0	1	KFSEETLMNTR	D	0	0	PF05185.12_PRMT5_PRMT5 arginine-N-methyltransferase_453_187...678...2.8e-164	PF05185	0	0	0	0	0	0	0	0	0	0	0	3	0	X
YBR133C_717	YBR133C_718	YBR133C	717	P38274	S	0	1	0	0	0	0	0	0	0	0	0	0	0	0	0	0	0	0	0	0	0	1	0	1	HNRHYSATTNQ	D	0	0	PF16950.1_SAMBD_SAM-binding_domain_292_654...755...9.2e-101	PF16950	0	0	0	0	0	0	0	0	0	0	0	3	0	X
YBR133C_720	YBR133C_721	YBR133C	720	P38274	T	0	0	0	0	0	0	0	0	0	0	0	0	0	0	0	1	0	0	0	0	0	1	0	0	HYSATTNQKLD	D	0	0	PF16950.1_SAMBD_SAM-binding_domain_292_654...755...9.2e-101	PF16950	0	0	0	0	0	0	0	0	0	0	0	3	0	X
YBR133C_752	YBR133C_753	YBR133C	752	P38274	S	0	0	0	0	0	0	0	0	0	0	0	0	0	0	0	0	0	0	0	0	1	0	1	0	ETGWQSVQDIH	D	0	0	PF16950.1_SAMBD_SAM-binding_domain_292_654...755...9.2e-101	PF16950	0	0	0	0	0	0	0	0	0	0	0	3	0	X
YBR140C_1341	YBR140C_1342	YBR140C	1341	P18963	S	0	0	0	0	0	0	0	1	0	0	0	0	0	0	0	0	0	0	0	1	0	2	0	1	EGDSLSFESRN	D	0	1	-	-	0	0	0	0	0	0	0	0	0	0	0	1	0	X
YBR140C_1344	YBR140C_1345	YBR140C	1344	P18963	S	0	0	0	0	0	0	0	0	0	0	0	0	0	0	0	0	0	0	0	1	0	1	0	0	SLSFESRNPAY	D	0	1	-	-	0	0	0	0	0	0	0	0	0	0	0	1	0	X
YBR140C_3075	YBR140C_3076	YBR140C	3075	P18963	Y	0	0	0	0	0	0	0	0	0	0	0	0	0	0	1	0	0	0	0	0	0	1	0	0	HQVAIYERKRL	D	0	1	-	-	0	0	0	0	0	0	0	0	0	0	0	1	0	X
YBR140C_496	YBR140C_497	YBR140C	496	P18963	S	0	0	0	1	0	0	0	1	1	0	0	0	0	0	0	0	0	0	0	0	0	3	1	3	PQRIFSLDDIS	D	0	1	-	-	0	0	0	0	0	0	0	0	0	0	0	1	0	X
YBR142W_134	YBR142W_135	YBR142W	134	P38112	T	0	0	1	1	0	0	0	0	1	0	1	0	0	0	0	0	0	0	0	0	0	4	1	4	ESSKLTDPSED	D	0	0	-	-	0	0	0	0	0	0	0	0	0	0	0	20	0	2127
YBR142W_137	YBR142W_138	YBR142W	137	P38112	S	0	0	1	1	0	0	0	0	1	0	1	0	0	0	0	0	0	0	0	0	0	4	1	4	KLTDPSEDVDE	D	0	0	-	-	0	0	0	0	0	0	0	0	0	0	0	20	0	2127
YBR142W_677	YBR142W_678	YBR142W	677	P38112	S	0	0	1	1	1	0	0	1	1	1	1	1	1	0	1	1	1	0	0	1	0	13	1	8	GIDVDSDEDDI	D	0	0	PF04851.11_ResIII_Type III restriction enzyme, res subunit_172_666...698...3.1e-07	PF04851	0	0	0	0	0	0	0	0	0	0	0	20	0	2127
YBR142W_687	YBR142W_688	YBR142W	687	P38112	S	0	0	0	0	0	0	0	0	0	0	0	0	1	0	0	1	0	0	0	0	0	2	0	0	ISKSNSDTFLL	D	0	0	PF04851.11_ResIII_Type III restriction enzyme, res subunit_172_666...698...3.1e-07	PF04851	0	0	0	0	0	0	0	0	0	0	0	20	0	2127
YBR142W_85	YBR142W_86	YBR142W	85	P38112	S	0	0	0	0	0	0	0	0	0	0	0	0	0	0	0	0	0	0	0	1	0	1	0	0	GDDQESVENES	D	0	0	-	-	0	0	0	0	0	0	0	0	0	0	0	20	0	2127
YBR142W_90	YBR142W_91	YBR142W	90	P38112	S	0	0	0	0	0	0	0	0	0	0	0	0	0	0	0	0	0	0	0	1	0	1	0	0	SVENESGSDSE	D	0	0	-	-	0	0	0	0	0	0	0	0	0	0	0	20	0	2127
YBR142W_92	YBR142W_93	YBR142W	92	P38112	S	0	0	0	0	0	0	0	0	0	0	0	0	0	0	0	0	0	0	0	1	0	1	0	0	ENESGSDSESE	D	0	0	-	-	0	0	0	0	0	0	0	0	0	0	0	20	0	2127
YBR142W_94	YBR142W_95	YBR142W	94	P38112	S	0	0	0	1	0	0	0	0	0	0	0	0	0	0	0	0	0	0	0	1	0	2	0	1	ESGSDSESELL	D	0	0	-	-	0	0	0	0	0	0	0	0	0	0	0	20	0	2127
YBR143C_420	YBR143C_421	YBR143C	420	P12385	S	0	0	0	0	0	0	0	1	0	0	0	1	0	0	0	0	0	0	0	0	0	2	0	2	QLVDESEDEYY	D	0	0	PF03464.11_eRF1_2_eRF1 domain 2_133_413...427...1.4e-47	PF03464	0	0	0	0	0	0	0	0	0	0	0	16	0	2274
YBR152W_39	YBR152W_40	YBR152W	39	P38282	S	0	0	0	0	0	0	0	0	0	0	0	0	0	0	0	0	0	0	0	1	0	1	0	0	KSASLSHSDLG	D	0	0	-	-	0	0	0	0	0	0	0	0	0	0	0	18	50	X
YBR152W_41	YBR152W_42	YBR152W	41	P38282	S	0	0	0	0	0	0	0	0	0	0	0	0	0	0	0	0	0	0	0	1	0	1	0	0	ASLSHSDLGGE	D	0	0	-	-	0	0	0	0	0	0	0	0	0	0	0	18	50	X
YBR156C_117	YBR156C_118	YBR156C	117	P38283	S	0	0	0	0	0	0	0	0	0	0	0	0	1	0	0	1	0	0	0	0	0	2	0	0	LHNDKSITPKS	D	0	0	-	-	0	0	0	0	0	0	0	0	0	0	0	3	0	307
YBR156C_119	YBR156C_120	YBR156C	119	P38283	T	0	0	0	0	0	0	0	0	0	0	0	0	1	0	0	1	0	0	0	0	0	2	0	0	NDKSITPKSLR	D	0	0	-	-	0	0	0	0	0	0	0	0	0	0	0	3	0	307
YBR156C_136	YBR156C_137	YBR156C	136	P38283	S	0	0	0	0	0	0	0	0	0	0	0	0	1	0	0	0	0	0	0	0	0	1	0	0	GMNRFSIHDTN	D	0	0	-	-	0	0	0	0	0	0	0	0	0	0	0	3	0	307
YBR156C_143	YBR156C_144	YBR156C	143	P38283	S	0	0	0	0	0	0	0	0	0	1	0	0	0	0	0	1	0	0	0	0	0	2	0	1	HDTNKSPVEPL	D	0	0	-	-	0	0	0	0	0	0	0	0	0	0	0	3	0	307
YBR156C_158	YBR156C_159	YBR156C	158	P38283	S	0	0	0	0	0	0	0	0	0	0	0	0	0	0	0	0	0	0	0	1	0	1	0	0	VDANESEKSSP	D	0	0	-	-	0	0	0	0	0	0	0	0	0	0	0	3	0	307
YBR156C_182	YBR156C_183	YBR156C	182	P38283	S	0	0	0	0	0	0	0	0	0	0	0	0	0	0	0	0	0	0	0	1	0	1	0	0	SKTSESPINTK	D	0	0	-	-	0	0	0	0	0	0	0	0	0	0	0	3	0	307
YBR156C_267	YBR156C_268	YBR156C	267	P38283	S	0	1	0	0	0	0	0	0	0	1	0	0	1	0	0	1	0	0	0	0	0	4	1	2	RTVKESPIAFK	D	0	0	-	-	0	0	0	0	0	0	0	0	0	0	0	3	0	307
YBR156C_279	YBR156C_280	YBR156C	279	P38283	S	0	0	0	0	1	0	0	0	0	0	0	0	0	0	0	0	1	0	0	0	0	2	0	1	KSTINSPAIRA	D	0	0	-	-	0	0	0	0	0	0	0	0	0	0	0	3	0	307
YBR156C_328	YBR156C_329	YBR156C	328	P38283	S	0	0	0	0	0	0	0	0	0	0	0	0	0	0	0	0	0	0	0	1	0	1	0	0	KYSSSSIDLTG	D	0	0	-	-	0	0	0	0	0	0	0	0	0	0	0	3	0	307
YBR156C_420	YBR156C_421	YBR156C	420	P38283	S	0	0	0	0	0	0	0	0	0	0	0	0	0	1	0	0	0	0	0	1	0	2	0	0	VHKTGSRPHSI	D	0	0	-	-	0	0	0	0	0	0	0	0	0	0	0	3	0	307
YBR156C_424	YBR156C_425	YBR156C	424	P38283	S	0	0	0	0	0	0	0	0	0	0	0	0	1	0	0	0	0	0	0	1	0	2	0	0	GSRPHSISPTK	D	0	0	-	-	0	0	0	0	0	0	0	0	0	0	0	3	0	307
YBR156C_426	YBR156C_427	YBR156C	426	P38283	S	0	0	0	0	0	0	0	0	0	0	0	0	0	1	0	0	0	0	0	0	0	1	0	0	RPHSISPTKIS	D	0	0	-	-	0	0	0	0	0	0	0	0	0	0	0	3	0	307
YBR156C_447	YBR156C_448	YBR156C	447	P38283	S	0	0	0	0	0	0	0	0	0	0	0	0	0	0	0	1	1	0	0	0	0	2	0	0	KNYYQSPVRGY	D	0	0	-	-	0	0	0	0	0	0	0	0	0	0	0	3	0	307
YBR156C_488	YBR156C_489	YBR156C	488	P38283	S	0	0	0	1	1	0	0	0	0	1	0	0	0	0	0	0	1	0	0	0	0	4	1	3	TLRKLSPNIAD	D	0	0	-	-	0	0	0	0	0	0	0	0	0	0	0	3	0	307
YBR156C_495	YBR156C_496	YBR156C	495	P38283	S	0	0	0	0	1	0	0	0	0	0	0	0	0	0	0	0	0	0	0	0	0	1	0	1	NIADISKPESR	D	0	0	-	-	0	0	0	0	0	0	0	0	0	0	0	3	0	307
YBR156C_532	YBR156C_533	YBR156C	532	P38283	S	0	0	0	0	0	0	0	0	0	1	0	0	0	0	0	0	0	0	0	1	0	2	0	1	FDKRLSGIMRS	D	0	0	-	-	0	0	0	0	0	0	0	0	0	0	0	3	0	307
YBR156C_553	YBR156C_554	YBR156C	553	P38283	S	0	1	0	0	0	0	0	0	0	1	0	0	0	0	0	1	0	0	0	0	0	3	1	2	KQKRMSHLEQD	D	0	0	-	-	0	0	0	0	0	0	0	0	0	0	0	3	0	307
YBR156C_577	YBR156C_578	YBR156C	577	P38283	S	0	0	0	0	0	0	0	0	0	1	0	0	0	0	0	1	0	0	0	1	1	3	1	1	IRLKESLAPFD	D	0	0	-	-	0	0	0	0	0	0	0	0	0	0	0	3	0	307
YBR156C_588	YBR156C_589	YBR156C	588	P38283	T	0	0	0	0	0	0	0	0	0	0	0	0	0	0	0	0	0	0	0	1	0	1	0	0	NHVRDTINKNT	D	0	0	-	-	0	0	0	0	0	0	0	0	0	0	0	3	0	307
YBR156C_632	YBR156C_633	YBR156C	632	P38283	T	0	0	0	0	0	0	0	0	0	0	0	0	0	0	0	0	0	0	0	1	0	1	0	0	LPEINTDSEDE	D	0	0	PF03941.11_INCENP_ARK-bind_Inner centromere protein, ARK binding region_56_630...680...1e-17	PF03941	0	0	0	0	0	0	0	0	0	0	0	3	0	307
YBR156C_634	YBR156C_635	YBR156C	634	P38283	S	0	0	0	0	0	0	0	0	0	0	0	0	0	0	0	0	0	0	0	1	0	1	0	0	EINTDSEDEAS	D	0	0	PF03941.11_INCENP_ARK-bind_Inner centromere protein, ARK binding region_56_630...680...1e-17	PF03941	0	0	0	0	0	0	0	0	0	0	0	3	0	307
YBR156C_72	YBR156C_73	YBR156C	72	P38283	S	0	0	0	0	0	0	0	0	0	0	0	0	0	0	0	1	0	0	0	0	0	1	0	0	EESLISPENTH	D	0	0	-	-	0	0	0	0	0	0	0	0	0	0	0	3	0	307
YBR156C_76	YBR156C_77	YBR156C	76	P38283	T	0	0	0	0	0	0	0	0	0	0	0	0	0	0	0	1	0	0	0	0	0	1	0	0	ISPENTHNKMD	D	0	0	-	-	0	0	0	0	0	0	0	0	0	0	0	3	0	307
YBR156C_94	YBR156C_95	YBR156C	94	P38283	S	0	0	0	0	0	0	0	0	0	0	0	0	0	0	0	0	0	0	0	1	0	1	0	0	GEYELSNSQND	D	0	0	-	-	0	0	0	0	0	0	0	0	0	0	0	3	0	307
YBR156C_96	YBR156C_97	YBR156C	96	P38283	S	0	0	0	1	0	0	0	0	0	0	0	0	1	0	0	0	0	0	0	1	0	3	1	1	YELSNSQNDAA	D	0	0	-	-	0	0	0	0	0	0	0	0	0	0	0	3	0	307
YBR157C_104	YBR157C_105	YBR157C	104	P38284	S	0	0	0	0	0	0	0	0	0	0	0	0	0	0	1	0	0	0	0	0	0	1	0	0	KPNAVSPLRVE	D	0	0	-	-	0	0	0	0	0	0	0	0	0	0	0	0	4	X
YBR157C_121	YBR157C_122	YBR157C	121	P38284	S	0	0	0	0	1	0	0	0	0	0	0	0	0	0	0	0	0	0	0	0	0	1	0	1	HSHSRSLSHEL	D	0	0	-	-	0	0	0	0	0	0	0	0	0	0	0	0	4	X
YBR157C_123	YBR157C_124	YBR157C	123	P38284	S	0	0	0	0	1	0	0	0	0	0	0	0	0	0	1	0	0	0	0	0	0	2	0	1	HSRSLSHELTK	D	0	0	-	-	0	0	0	0	0	0	0	0	0	0	0	0	4	X
YBR157C_140	YBR157C_141	YBR157C	140	P38284	S	0	0	0	0	0	0	0	0	0	0	0	0	0	0	1	0	1	0	0	0	0	2	0	0	SYHRKSHAISF	D	0	0	-	-	0	0	0	0	0	0	0	0	0	0	0	0	4	X
YBR157C_144	YBR157C_145	YBR157C	144	P38284	S	0	0	0	0	0	0	0	0	0	0	0	0	0	0	0	0	1	0	0	0	0	1	0	0	KSHAISFSRSC	D	0	0	-	-	0	0	0	0	0	0	0	0	0	0	0	0	4	X
YBR157C_159	YBR157C_160	YBR157C	159	P38284	S	0	0	0	0	0	0	0	0	0	0	0	0	0	0	0	0	0	0	0	1	0	1	0	0	IDGYDSNSSIG	D	0	0	-	-	0	0	0	0	0	0	0	0	0	0	0	0	4	X
YBR157C_171	YBR157C_172	YBR157C	171	P38284	S	1	0	0	0	0	0	0	0	0	0	0	0	0	0	0	0	0	0	0	0	0	1	0	1	NSRKTSLASSF	D	0	0	-	-	0	0	0	0	0	0	0	0	0	0	0	0	4	X
YBR157C_174	YBR157C_175	YBR157C	174	P38284	S	0	0	0	0	0	0	0	0	0	0	0	0	0	0	0	0	0	0	0	1	0	1	0	0	KTSLASSFLDK	D	0	0	-	-	0	0	0	0	0	0	0	0	0	0	0	0	4	X
YBR157C_29	YBR157C_30	YBR157C	29	P38284	S	0	0	0	0	0	0	0	1	0	0	0	0	0	0	0	0	0	0	0	1	0	2	0	1	STSIKSLGSPL	D	0	0	-	-	0	0	0	0	0	0	0	0	0	0	0	0	4	X
YBR157C_32	YBR157C_33	YBR157C	32	P38284	S	0	0	0	0	0	0	0	0	0	0	0	0	0	0	0	0	1	0	0	0	0	1	0	0	IKSLGSPLYGR	D	0	0	-	-	0	0	0	0	0	0	0	0	0	0	0	0	4	X
YBR161W_353	YBR161W_354	YBR161W	353	P38287	S	0	0	1	0	0	0	0	0	0	0	0	0	0	0	0	0	0	0	0	0	0	1	0	1	RLRKDSNIPYD	D	1	0	-	-	0	0	0	0	0	0	0	0	0	0	0	0	2	X
YBR167C_114	YBR167C_115	YBR167C	114	P38291	S	0	0	0	1	0	0	0	0	0	0	0	0	0	0	0	0	0	0	0	0	0	1	0	1	DIDMESDVEDD	D	0	0	PF12328.4_Rpp20_Rpp20 subunit of nuclear RNase MRP and P_137_29...137...1.8e-29	PF12328	0	0	0	0	0	0	0	0	0	0	0	7	0	278
YBR169C_678	YBR169C_679	YBR169C	678	P32590	S	0	0	0	0	1	0	1	0	0	0	0	0	1	0	0	1	1	0	0	0	0	5	1	2	RARAASDDSDD	D	0	0	-	-	0	0	0	0	0	0	0	0	0	0	0	4	20	X
YBR169C_681	YBR169C_682	YBR169C	681	P32590	S	0	0	0	0	1	0	1	0	0	0	1	1	1	0	0	0	1	0	0	0	0	6	1	4	AASDDSDDNND	D	0	0	-	-	0	0	0	0	0	0	0	0	0	0	0	4	20	X
YBR172C_11	YBR172C_12	YBR172C	11	P32909	S	0	0	0	0	0	0	0	1	1	1	0	0	0	0	0	0	0	0	0	0	0	3	1	3	QRLFGSFDEQF	D	0	0	-	-	0	0	0	0	0	0	0	0	0	0	0	0	4	283
YBR172C_124	YBR172C_125	YBR172C	124	P32909	S	0	0	0	0	0	0	0	0	0	1	0	0	0	0	0	0	0	0	0	0	0	1	0	1	GDHPESRVSTP	D	0	0	-	-	0	0	0	0	0	0	0	0	0	0	0	0	4	283
YBR172C_128	YBR172C_129	YBR172C	128	P32909	T	0	0	1	0	0	0	0	0	1	1	0	0	0	0	0	0	1	0	0	0	0	4	1	3	ESRVSTPVQQH	D	0	0	-	-	0	0	0	0	0	0	0	0	0	0	0	0	4	283
YBR172C_319	YBR172C_320	YBR172C	319	P32909	T	0	0	0	0	0	0	0	0	0	1	0	0	1	0	0	0	0	0	0	0	0	2	0	1	IFKPLTHDNIW	D	0	0	-	-	0	0	0	0	0	0	0	0	0	0	0	0	4	283
YBR172C_341	YBR172C_342	YBR172C	341	P32909	S	0	0	0	0	0	0	0	0	0	0	0	0	0	0	0	1	0	0	0	0	0	1	0	0	DIKLASATTIS	D	0	0	-	-	0	0	0	0	0	0	0	0	0	0	0	0	4	283
YBR172C_466	YBR172C_467	YBR172C	466	P32909	S	0	0	0	0	0	0	0	0	0	0	0	0	0	0	0	1	0	0	0	0	0	1	0	0	PAPWASKVKVN	D	0	0	-	-	0	0	0	0	0	0	0	0	0	0	0	0	4	283
YBR172C_536	YBR172C_537	YBR172C	536	P32909	S	0	0	0	1	0	0	0	0	0	0	0	0	0	0	0	0	0	0	0	0	0	1	0	1	SQFQKSPKGMK	D	0	0	-	-	0	0	0	0	0	0	0	0	0	0	0	0	4	283
YBR172C_543	YBR172C_544	YBR172C	543	P32909	S	0	0	0	0	0	0	0	0	0	0	0	0	0	0	0	0	0	0	0	0	1	0	1	0	KGMKESSPLKE	D	0	0	-	-	0	0	0	0	0	0	0	0	0	0	0	0	4	283
YBR172C_544	YBR172C_545	YBR172C	544	P32909	S	0	0	0	0	0	0	0	0	0	1	0	0	0	0	0	0	0	0	0	0	0	1	0	1	GMKESSPLKEL	D	0	0	-	-	0	0	0	0	0	0	0	0	0	0	0	0	4	283
YBR172C_601	YBR172C_602	YBR172C	601	P32909	S	1	0	1	1	0	0	0	0	0	1	0	1	0	0	1	0	1	0	0	0	0	7	1	5	IGTVVSPYSKT	D	0	0	-	-	0	0	0	0	0	0	0	0	0	0	0	0	4	283
YBR172C_69	YBR172C_70	YBR172C	69	P32909	T	0	0	0	0	1	0	0	0	1	1	0	0	0	0	0	0	1	0	0	0	0	4	1	3	TFRSNTPLLGG	D	0	0	-	-	0	0	0	0	0	0	0	0	0	0	0	0	4	283
YBR172C_79	YBR172C_80	YBR172C	79	P32909	S	0	0	0	0	0	0	0	0	0	0	0	0	0	0	0	0	1	0	0	0	0	1	0	0	GRHPLSRTSSL	D	0	0	-	-	0	0	0	0	0	0	0	0	0	0	0	0	4	283
YBR172C_82	YBR172C_83	YBR172C	82	P32909	S	0	0	0	0	0	0	0	0	0	0	0	0	0	0	1	0	0	0	0	0	0	1	0	0	PLSRTSSLIDS	D	0	0	-	-	0	0	0	0	0	0	0	0	0	0	0	0	4	283
YBR172C_83	YBR172C_84	YBR172C	83	P32909	S	1	0	0	0	0	0	0	0	0	0	0	0	0	0	0	0	1	1	0	0	0	3	1	1	LSRTSSLIDSI	D	0	0	-	-	0	0	0	0	0	0	0	0	0	0	0	0	4	283
YBR172C_95	YBR172C_96	YBR172C	95	P32909	S	0	0	0	1	0	0	0	0	0	0	0	0	0	0	0	0	1	0	0	0	0	2	0	1	IQRAASPFSSM	D	0	0	-	-	0	0	0	0	0	0	0	0	0	0	0	0	4	283
YBR181C_231	YBR181C_232	YBR181C	231	P0CX38	S	0	0	0	0	0	0	0	0	0	0	0	0	0	0	0	0	0	0	0	0	1	0	1	0	RKRRASSLKA_	D	0	0	-	-	0	0	0	0	0	0	1	0	0	1	2	0	56	X
YBR181C_232	YBR181C_233	YBR181C	232	P0CX38	S	0	0	0	0	0	0	0	0	0	0	0	0	0	0	0	0	0	0	0	0	1	0	1	0	KRRASSLKA__	D	0	0	-	-	0	0	0	0	0	0	1	0	0	1	2	0	56	X
YBR182C_375	YBR182C_376	YBR182C	375	P38128	S	0	0	0	0	0	0	0	0	0	0	0	0	0	0	0	0	0	0	0	0	1	0	1	0	ASNMSSPLSRS	D	0	0	-	-	0	0	0	0	0	0	0	0	0	0	0	1	7	X
YBR188C_138	YBR188C_139	YBR188C	138	P38302	S	0	0	0	1	1	0	1	1	1	1	1	1	0	0	0	0	1	0	0	0	0	9	1	8	RDNDDSG____	D	0	0	-	-	0	0	0	0	0	0	0	0	0	0	0	7	5	X
YBR189W_183	YBR189W_184	YBR189W	183	P05755	S	1	0	1	1	1	0	1	1	1	1	1	0	0	0	0	1	1	0	0	0	0	11	1	9	RKAEASGEAAE	D	0	0	-	-	0	0	0	0	0	0	0	0	0	0	0	5	0	1039
YBR196C_1	YBR196C_2	YBR196C	1	P12709	S	0	0	0	0	0	0	0	0	0	0	0	1	0	0	0	0	0	0	0	0	0	1	0	1	____MSNNSFT	D	1	1	-	-	1	0	0	0	0	0	0	0	0	0	1	2	4	2882
YBR196C_4	YBR196C_5	YBR196C	4	P12709	S	0	0	0	0	0	0	0	0	0	0	1	1	0	0	0	0	0	0	0	0	0	2	0	2	_MSNNSFTNFK	D	1	1	-	-	1	0	0	0	0	0	0	0	0	0	1	2	4	2882
YBR197C_23	YBR197C_24	YBR197C	23	P38306	S	0	0	0	0	0	0	0	0	0	0	0	0	0	0	1	0	1	0	0	0	0	2	0	0	TNRRKSSSQEG	D	0	0	-	-	0	0	0	0	0	0	0	0	0	0	0	0	3	X
YBR197C_53	YBR197C_54	YBR197C	53	P38306	S	0	0	0	0	0	0	0	0	0	0	0	0	0	0	0	0	0	0	0	1	0	1	0	0	SDSTASIMGSS	D	0	0	-	-	0	0	0	0	0	0	0	0	0	0	0	0	3	X
YBR198C_298	YBR198C_299	YBR198C	298	P38129	S	0	0	0	1	0	0	0	0	0	0	0	0	0	0	0	0	0	0	0	0	0	1	0	1	GIKVLSDSENG	D	0	1	-	-	1	0	0	0	0	0	0	0	0	0	1	35	119	2278
YBR198C_410	YBR198C_411	YBR198C	410	P38129	S	0	0	0	1	0	0	0	1	1	0	0	1	0	0	0	0	0	0	0	1	0	5	1	4	GEKKDSNLSSP	D	0	1	-	-	1	0	0	0	0	0	0	0	0	0	1	35	119	2278
YBR198C_413	YBR198C_414	YBR198C	413	P38129	S	0	0	0	0	0	0	0	0	0	0	0	0	0	0	0	0	0	0	0	1	0	1	0	0	KDSNLSSPARD	D	0	1	-	-	1	0	0	0	0	0	0	0	0	0	1	35	119	2278
YBR198C_414	YBR198C_415	YBR198C	414	P38129	S	0	0	0	0	0	0	0	0	1	0	0	0	0	0	0	0	0	0	0	1	0	2	0	1	DSNLSSPARDI	D	0	1	-	-	1	0	0	0	0	0	0	0	0	0	1	35	119	2278
YBR198C_94	YBR198C_95	YBR198C	94	P38129	S	0	0	0	0	0	0	0	0	0	1	0	0	0	0	0	0	0	0	0	0	0	1	0	1	PQNKQSPANTK	D	0	1	-	-	1	0	0	0	0	0	0	0	0	0	1	35	119	2278
YBR200W_20	YBR200W_21	YBR200W	20	P29366	S	0	0	0	0	0	0	0	0	0	0	0	0	0	0	1	0	1	0	0	0	0	2	0	0	KGRITSADIST	D	0	0	-	-	0	0	0	0	0	0	0	0	0	0	0	12	260	1010
YBR200W_254	YBR200W_255	YBR200W	254	P29366	S	0	0	0	0	0	0	0	1	1	1	0	1	1	0	0	0	0	0	0	1	0	6	1	4	KASNISLGSVE	D	0	0	-	-	0	0	0	0	0	0	0	0	0	0	0	12	260	1010
YBR200W_257	YBR200W_258	YBR200W	257	P29366	S	0	0	0	0	0	0	0	1	1	0	0	1	1	0	0	0	0	0	0	1	0	5	1	3	NISLGSVEQQQ	D	0	0	-	-	0	0	0	0	0	0	0	0	0	0	0	12	260	1010
YBR200W_265	YBR200W_266	YBR200W	265	P29366	S	0	0	0	0	0	0	0	0	1	0	0	0	0	0	0	0	0	0	0	0	0	1	0	1	QQQQQSITKPQ	D	0	0	-	-	0	0	0	0	0	0	0	0	0	0	0	12	260	1010
YBR200W_457	YBR200W_458	YBR200W	457	P29366	S	1	0	1	1	1	0	1	1	1	1	1	1	1	1	0	1	1	0	0	1	0	15	1	10	LNKKLSDLSLS	D	0	0	-	-	0	0	0	0	0	0	0	0	0	0	0	12	260	1010
YBR200W_460	YBR200W_461	YBR200W	460	P29366	S	1	0	1	1	0	0	1	1	1	1	1	1	1	1	0	1	1	0	0	1	0	14	1	9	KLSDLSLSGSK	D	0	0	-	-	0	0	0	0	0	0	0	0	0	0	0	12	260	1010
YBR200W_464	YBR200W_465	YBR200W	464	P29366	S	0	0	0	0	0	0	0	0	0	0	0	0	0	0	0	1	0	0	0	0	0	1	0	0	LSLSGSKQAPA	D	0	0	-	-	0	0	0	0	0	0	0	0	0	0	0	12	260	1010
YBR200W_46	YBR200W_47	YBR200W	46	P29366	S	0	0	0	0	0	0	0	1	0	0	0	0	0	0	0	0	0	0	0	0	0	1	0	1	PVRYLSSSSTP	D	0	0	-	-	0	0	0	0	0	0	0	0	0	0	0	12	260	1010
YBR202W_810	YBR202W_811	YBR202W	810	P38132	T	0	0	1	1	0	0	0	0	0	0	0	0	0	0	0	1	0	0	0	1	1	4	1	2	DGTMDTDQEDS	D	0	1	-	-	0	0	0	0	0	0	0	0	0	0	0	9	0	2945
YBR202W_815	YBR202W_816	YBR202W	815	P38132	S	0	0	0	0	0	0	0	0	0	0	1	0	0	0	0	0	0	0	0	1	1	2	1	1	TDQEDSLVSTP	D	0	1	-	-	0	0	0	0	0	0	0	0	0	0	0	9	0	2945
YBR202W_818	YBR202W_819	YBR202W	818	P38132	S	0	0	0	1	0	0	0	0	0	0	0	0	0	0	0	0	0	0	0	0	0	1	0	1	EDSLVSTPKLA	D	0	1	-	-	0	0	0	0	0	0	0	0	0	0	0	9	0	2945
YBR202W_819	YBR202W_820	YBR202W	819	P38132	T	0	0	0	0	0	0	0	0	0	0	0	1	0	0	0	0	0	0	0	0	1	1	1	1	DSLVSTPKLAP	D	0	1	-	-	0	0	0	0	0	0	0	0	0	0	0	9	0	2945
YBR202W_837	YBR202W_838	YBR202W	837	P38132	S	0	0	0	0	0	0	0	0	1	0	0	0	1	0	0	0	1	0	0	0	0	3	1	1	VSAQDSDIDLQ	D	0	1	-	-	0	0	0	0	0	0	0	0	0	0	0	9	0	2945
YBR207W_448	YBR207W_449	YBR207W	448	P38310	S	0	1	0	1	1	0	0	1	1	0	1	0	0	0	0	0	1	0	0	0	0	7	1	6	DSQRRSKDSSV	D	0	0	-	-	0	0	0	0	0	0	0	0	0	0	0	4	2	1112
YBR207W_452	YBR207W_453	YBR207W	452	P38310	S	0	0	0	0	0	0	0	0	0	1	0	0	0	0	0	0	0	0	0	0	0	1	0	1	RSKDSSVPLII	D	0	0	-	-	0	0	0	0	0	0	0	0	0	0	0	4	2	1112
YBR211C_100	YBR211C_101	YBR211C	100	P38313	S	1	0	0	1	0	0	0	0	1	0	0	0	0	0	1	0	1	0	0	0	0	5	1	3	SLISESPQNVR	D	0	1	-	-	0	0	0	0	0	0	0	0	0	0	0	8	66	X
YBR211C_40	YBR211C_41	YBR211C	40	P38313	S	0	0	1	1	0	0	0	1	1	1	0	1	0	0	0	0	0	0	0	1	0	7	1	6	YREENSPIQSP	D	0	1	-	-	0	0	0	0	0	0	0	0	0	0	0	8	66	X
YBR211C_44	YBR211C_45	YBR211C	44	P38313	S	0	0	1	0	0	0	0	0	0	1	0	0	0	0	0	1	0	0	0	1	0	4	1	2	NSPIQSPVQPI	D	0	1	-	-	0	0	0	0	0	0	0	0	0	0	0	8	66	X
YBR211C_51	YBR211C_52	YBR211C	51	P38313	S	0	0	0	0	0	0	0	0	0	0	0	0	1	0	0	1	0	0	0	1	0	3	1	0	VQPILSSPKLA	D	0	1	-	-	0	0	0	0	0	0	0	0	0	0	0	8	66	X
YBR211C_52	YBR211C_53	YBR211C	52	P38313	S	0	0	0	0	0	0	0	1	0	0	0	0	1	0	0	1	0	0	0	1	0	4	1	1	QPILSSPKLAN	D	0	1	-	-	0	0	0	0	0	0	0	0	0	0	0	8	66	X
YBR211C_58	YBR211C_59	YBR211C	58	P38313	S	0	0	0	1	0	0	0	0	0	0	0	0	0	0	0	0	0	0	0	0	0	1	0	1	PKLANSFEFPI	D	0	1	-	-	0	0	0	0	0	0	0	0	0	0	0	8	66	X
YBR212W_458	YBR212W_459	YBR212W	458	P32831	S	0	0	0	1	0	0	0	0	0	0	0	0	0	0	0	0	0	0	0	0	0	1	0	1	GLRAPSAASSV	D	0	0	-	-	0	0	0	0	0	0	0	0	0	0	0	0	10	699
YBR212W_523	YBR212W_524	YBR212W	523	P32831	S	1	0	0	1	1	0	0	1	0	1	1	0	0	1	1	0	1	0	0	0	0	9	1	6	RNKNGSHSDLV	D	0	0	-	-	0	0	0	0	0	0	0	0	0	0	0	0	10	699
YBR212W_525	YBR212W_526	YBR212W	525	P32831	S	0	0	0	0	0	0	0	0	0	0	0	0	0	0	0	0	1	0	0	0	0	1	0	0	KNGSHSDLVNL	D	0	0	-	-	0	0	0	0	0	0	0	0	0	0	0	0	10	699
YBR212W_636	YBR212W_637	YBR212W	636	P32831	T	0	0	0	0	1	0	0	0	0	0	0	0	0	0	0	0	0	0	0	0	0	1	0	1	VSRMMTPPLNI	D	0	0	-	-	0	0	0	0	0	0	0	0	0	0	0	0	10	699
YBR214W_25	YBR214W_26	YBR214W	25	P38314	S	0	0	0	1	0	0	0	0	0	0	0	0	0	0	0	0	0	0	0	0	0	1	0	1	TSRHASIVEML	D	0	0	-	-	0	0	0	0	0	0	0	0	0	0	0	0	22	965
YBR214W_446	YBR214W_447	YBR214W	446	P38314	S	0	0	0	1	0	0	0	0	0	0	0	0	0	0	0	0	0	0	0	0	0	1	0	1	SLNSHSPLMTA	D	0	0	-	-	0	0	0	0	0	0	0	0	0	0	0	0	22	965
YBR214W_457	YBR214W_458	YBR214W	457	P38314	S	0	0	1	1	1	0	0	1	1	1	1	0	0	0	1	0	0	0	0	0	0	8	1	7	MEDPPSPRSSA	D	0	0	-	-	0	0	0	0	0	0	0	0	0	0	0	0	22	965
YBR214W_523	YBR214W_524	YBR214W	523	P38314	S	0	1	0	1	0	0	0	0	0	1	0	0	0	0	0	0	0	0	0	0	0	3	1	3	RRQRGSIAM__	D	0	0	-	-	0	0	0	0	0	0	0	0	0	0	0	0	22	965
YBR214W_93	YBR214W_94	YBR214W	93	P38314	S	0	0	0	1	1	0	0	0	1	0	0	0	0	0	1	1	1	0	0	0	0	6	1	3	MTQTPSQCLSC	D	0	0	-	-	0	0	0	0	0	0	0	0	0	0	0	0	22	965
YBR215W_125	YBR215W_126	YBR215W	125	Q01448	S	0	0	0	0	0	0	0	0	0	0	0	0	0	0	0	0	0	0	0	1	0	1	0	0	ELYQHSPSPVM	D	0	0	-	-	0	0	0	0	0	0	0	0	0	0	0	0	30	319
YBR215W_127	YBR215W_128	YBR215W	127	Q01448	S	0	0	0	0	0	0	0	0	0	0	0	0	0	0	0	0	0	0	0	1	0	1	0	0	YQHSPSPVMTT	D	0	0	-	-	0	0	0	0	0	0	0	0	0	0	0	0	30	319
YBR215W_152	YBR215W_153	YBR215W	152	Q01448	T	0	0	0	0	1	0	0	0	0	1	0	0	0	0	0	0	0	0	0	0	0	2	0	2	MDNKNTPERGS	D	0	0	-	-	0	0	0	0	0	0	0	0	0	0	0	0	30	319
YBR215W_387	YBR215W_388	YBR215W	387	Q01448	S	0	0	0	0	1	0	0	0	0	0	0	0	0	0	0	0	0	0	0	0	0	1	0	1	VKKENSSLSSI	D	0	0	-	-	0	0	0	0	0	0	0	0	0	0	0	0	30	319
YBR215W_432	YBR215W_433	YBR215W	432	Q01448	T	0	0	0	0	0	0	0	0	0	0	0	0	0	0	0	0	1	0	0	1	0	2	0	0	LVAAPTVSPPK	D	0	0	-	-	0	0	0	0	0	0	0	0	0	0	0	0	30	319
YBR215W_434	YBR215W_435	YBR215W	434	Q01448	S	0	0	0	1	0	0	0	0	0	0	0	1	1	0	0	0	1	0	0	1	0	5	1	2	AAPTVSPPKIL	D	0	0	-	-	0	0	0	0	0	0	0	0	0	0	0	0	30	319
YBR215W_44	YBR215W_45	YBR215W	44	Q01448	T	0	0	0	1	0	0	0	0	0	0	0	0	0	0	0	0	0	0	0	0	0	1	0	1	SIKKETGSDSE	D	0	0	-	-	0	0	0	0	0	0	0	0	0	0	0	0	30	319
YBR215W_46	YBR215W_47	YBR215W	46	Q01448	S	0	0	0	1	1	0	0	1	0	0	1	1	0	0	1	0	1	0	0	0	0	7	1	5	KKETGSDSEDL	D	0	0	-	-	0	0	0	0	0	0	0	0	0	0	0	0	30	319
YBR215W_48	YBR215W_49	YBR215W	48	Q01448	S	0	0	0	1	0	0	0	0	0	0	0	0	0	0	0	0	0	0	0	0	0	1	0	1	ETGSDSEDLFN	D	0	0	-	-	0	0	0	0	0	0	0	0	0	0	0	0	30	319
YBR215W_506	YBR215W_507	YBR215W	506	Q01448	S	0	0	0	0	0	0	0	0	0	0	0	0	0	0	0	0	0	0	0	1	0	1	0	0	LLMQLSDHSNG	D	0	0	-	-	0	0	0	0	0	0	0	0	0	0	0	0	30	319
YBR215W_509	YBR215W_510	YBR215W	509	Q01448	S	0	0	0	0	0	0	0	0	0	0	0	0	0	0	0	0	0	0	0	1	0	1	0	0	QLSDHSNGSLE	D	0	0	-	-	0	0	0	0	0	0	0	0	0	0	0	0	30	319
YBR215W_512	YBR215W_513	YBR215W	512	Q01448	S	0	0	0	0	0	0	0	0	0	0	0	0	0	0	0	0	0	0	0	1	0	1	0	0	DHSNGSLEKEK	D	0	0	-	-	0	0	0	0	0	0	0	0	0	0	0	0	30	319
YBR217W_54	YBR217W_55	YBR217W	54	P38316	S	0	0	0	1	0	0	0	0	0	0	0	0	0	0	0	0	0	0	0	0	0	1	0	1	FSRRLSQLGLA	D	0	0	-	-	0	0	0	0	0	0	0	0	0	0	0	6	9	276
YBR225W_104	YBR225W_105	YBR225W	104	P38321	S	0	0	0	0	0	0	0	1	1	0	0	0	0	0	0	0	0	0	0	0	0	2	0	2	LFSNSSRRSSD	D	0	0	-	-	0	0	0	0	0	0	0	0	0	0	0	2	12	X
YBR225W_108	YBR225W_109	YBR225W	108	P38321	S	0	0	0	0	1	0	0	0	0	0	0	0	0	0	1	0	1	0	0	0	0	3	1	1	SSRRSSDSAAS	D	0	0	-	-	0	0	0	0	0	0	0	0	0	0	0	2	12	X
YBR225W_358	YBR225W_359	YBR225W	358	P38321	S	0	1	0	0	0	0	0	0	0	0	0	0	0	0	0	0	1	0	0	0	0	2	0	1	TTRQHSNPTIS	D	0	0	-	-	0	0	0	0	0	0	0	0	0	0	0	2	12	X
YBR225W_530	YBR225W_531	YBR225W	530	P38321	S	0	0	0	0	0	0	0	0	0	0	0	0	0	1	0	0	0	0	0	0	0	1	0	0	FASSRSLSLPS	D	0	0	-	-	0	0	0	0	0	0	0	0	0	0	0	2	12	X
YBR225W_532	YBR225W_533	YBR225W	532	P38321	S	0	0	0	0	0	0	0	0	1	0	0	0	0	0	0	0	0	0	0	0	0	1	0	1	SSRSLSLPSSG	D	0	0	-	-	0	0	0	0	0	0	0	0	0	0	0	2	12	X
YBR225W_535	YBR225W_536	YBR225W	535	P38321	S	0	0	0	0	0	0	0	0	0	0	0	0	0	1	0	0	0	0	0	0	0	1	0	0	SLSLPSSGADA	D	0	0	-	-	0	0	0	0	0	0	0	0	0	0	0	2	12	X
YBR225W_597	YBR225W_598	YBR225W	597	P38321	S	0	0	0	0	0	0	0	0	0	0	0	0	0	0	1	0	0	0	0	0	0	1	0	0	PQSHISSPPRT	D	0	0	-	-	0	0	0	0	0	0	0	0	0	0	0	2	12	X
YBR230C_11	YBR230C_12	YBR230C	11	P38325	S	0	1	0	0	0	0	0	0	0	0	0	0	0	0	0	0	0	0	0	0	0	1	0	1	HDSNASPNSDS	D	0	0	-	-	0	0	0	0	0	0	0	0	0	0	0	0	4	X
YBR230C_14	YBR230C_15	YBR230C	14	P38325	S	0	1	0	0	1	0	0	0	0	0	0	0	0	0	0	0	0	0	0	1	0	3	1	2	NASPNSDSEDG	D	0	0	-	-	0	0	0	0	0	0	0	0	0	0	0	0	4	X
YBR231C_208	YBR231C_209	YBR231C	208	P38326	S	0	1	0	0	0	0	0	0	0	0	0	0	0	0	0	0	0	0	0	0	0	1	0	1	TKSNESRQHLR	D	0	0	-	-	0	0	0	0	0	0	0	0	0	0	0	10	136	391
YBR231C_39	YBR231C_40	YBR231C	39	P38326	S	0	0	0	0	0	0	0	0	0	1	0	0	0	0	0	1	0	0	0	1	0	3	1	1	KLGGGSDDSDA	D	0	0	-	-	0	0	0	0	0	0	0	0	0	0	0	10	136	391
YBR231C_42	YBR231C_43	YBR231C	42	P38326	S	0	0	0	0	0	0	0	0	0	1	1	0	0	0	0	1	0	0	0	1	0	4	1	2	GGSDDSDASDG	D	0	0	-	-	0	0	0	0	0	0	0	0	0	0	0	10	136	391
YBR231C_45	YBR231C_46	YBR231C	45	P38326	S	0	0	0	0	0	0	0	0	0	1	1	0	0	0	0	1	0	0	0	1	0	4	1	2	DDSDASDGGDD	D	0	0	-	-	0	0	0	0	0	0	0	0	0	0	0	10	136	391
YBR233W_19	YBR233W_20	YBR233W	19	P38151	S	1	0	0	0	0	0	0	0	0	0	0	0	0	0	0	0	0	0	0	0	0	1	0	1	TTVLVSPNTLK	D	0	0	-	-	0	0	0	0	0	0	0	0	0	0	0	1	4	566
YBR233W_50	YBR233W_51	YBR233W	50	P38151	S	0	0	0	0	0	0	0	0	0	0	0	0	0	0	0	0	1	0	0	0	0	1	0	0	LKDADSHSDND	D	0	0	-	-	0	0	0	0	0	0	0	0	0	0	0	1	4	566
YBR233W_52	YBR233W_53	YBR233W	52	P38151	S	0	0	0	0	0	0	0	0	0	0	0	0	0	1	0	0	1	0	0	0	0	2	0	0	DADSHSDNDHD	D	0	0	-	-	0	0	0	0	0	0	0	0	0	0	0	1	4	566
YBR233W_58	YBR233W_59	YBR233W	58	P38151	S	0	0	0	0	0	0	0	0	1	0	0	0	0	0	0	0	1	0	0	0	0	2	0	1	DNDHDSPDNVP	D	0	0	-	-	0	0	0	0	0	0	0	0	0	0	0	1	4	566
YBR235W_1027	YBR235W_1028	YBR235W	1027	P38329	S	0	0	0	0	0	0	0	0	0	0	0	0	0	0	0	1	0	0	0	0	0	1	0	0	VLPELSPCCSK	D	0	0	-	-	0	0	0	0	0	0	0	0	0	0	0	0	32	X
YBR235W_28	YBR235W_29	YBR235W	28	P38329	S	0	0	0	0	0	0	0	0	0	1	0	0	0	0	0	0	0	0	0	0	0	1	0	1	SSSLLSARRIS	D	0	0	-	-	0	0	0	0	0	0	0	0	0	0	0	0	32	X
YBR235W_33	YBR235W_34	YBR235W	33	P38329	S	0	0	0	0	0	0	0	1	1	1	0	0	0	0	0	0	1	0	0	0	0	4	1	3	SARRISQTYFN	D	0	0	-	-	0	0	0	0	0	0	0	0	0	0	0	0	32	X
YBR235W_653	YBR235W_654	YBR235W	653	P38329	S	0	1	0	0	0	0	0	0	0	0	0	0	0	0	0	0	0	0	0	0	0	1	0	1	IPQSRSQNNLQ	D	0	0	-	-	0	0	0	0	0	0	0	0	0	0	0	0	32	X
YBR235W_869	YBR235W_870	YBR235W	869	P38329	S	0	0	0	0	0	0	0	0	0	0	0	0	0	0	0	0	1	0	0	0	0	1	0	0	PKRRFSTIEPQ	D	0	0	-	-	0	0	0	0	0	0	0	0	0	0	0	0	32	X
YBR235W_914	YBR235W_915	YBR235W	914	P38329	S	0	0	0	0	0	0	0	1	1	0	0	0	0	0	0	0	1	0	0	0	0	3	1	2	DTPCESEDSDL	D	0	0	-	-	0	0	0	0	0	0	0	0	0	0	0	0	32	X
YBR235W_917	YBR235W_918	YBR235W	917	P38329	S	0	0	0	0	1	0	0	1	1	1	0	0	0	0	0	0	1	0	0	0	0	5	1	4	CESEDSDLDTD	D	0	0	-	-	0	0	0	0	0	0	0	0	0	0	0	0	32	X
YBR236C_114	YBR236C_115	YBR236C	114	P32783	S	0	0	0	0	0	1	0	0	0	0	0	0	0	0	0	0	0	0	0	0	0	1	0	1	MTANRSINVDQ	D	0	1	PF03291.12_Pox_MCEL_mRNA capping enzyme_333_110...424...2.9e-109	PF03291	0	0	0	0	0	0	0	0	0	0	0	3	124	861
YBR237W_511	YBR237W_512	YBR237W	511	P21372	S	0	0	0	0	0	0	0	0	0	0	0	0	0	0	0	0	0	0	0	1	0	1	0	0	FDEVQSENDGQ	D	0	1	-	-	0	0	0	0	0	0	0	0	0	0	0	0	0	1699
YBR238C_605	YBR238C_606	YBR238C	605	P38330	S	0	0	0	0	1	0	0	0	0	0	0	0	0	0	0	0	0	0	0	0	0	1	0	1	NSTQISRTATP	D	0	0	-	-	0	0	0	0	0	0	0	0	0	0	0	1	89	384
YBR245C_174	YBR245C_175	YBR245C	174	P38144	S	0	0	0	0	0	0	0	0	0	0	1	0	0	0	0	0	0	0	0	0	0	1	0	1	LKEEDSDDDES	D	0	0	PF09110.7_HAND_HAND_111_149...177...3.6e-32	PF09110	0	0	0	0	0	0	0	0	0	0	0	25	16	3767
YBR245C_688	YBR245C_689	YBR245C	688	P38144	T	0	0	0	0	0	0	0	0	0	0	0	0	0	1	0	0	0	0	0	0	0	1	0	0	KSGTSTGSAGT	D	0	0	-	-	0	0	0	0	0	0	0	0	0	0	0	25	16	3767
YBR245C_690	YBR245C_691	YBR245C	690	P38144	S	0	0	0	0	0	0	0	0	0	1	0	0	0	0	0	0	0	1	0	0	0	2	0	1	GTSTGSAGTPE	D	0	0	-	-	0	0	0	0	0	0	0	0	0	0	0	25	16	3767
YBR245C_693	YBR245C_694	YBR245C	693	P38144	T	0	0	0	0	0	0	0	0	0	1	0	0	0	1	0	0	0	0	0	0	0	2	0	1	TGSAGTPEPGS	D	0	0	-	-	0	0	0	0	0	0	0	0	0	0	0	25	16	3767
YBR245C_759	YBR245C_760	YBR245C	759	P38144	S	0	0	0	0	0	0	0	0	0	0	0	0	1	0	0	1	0	0	0	0	0	2	0	0	QRDIISPLLLN	D	0	0	-	-	0	0	0	0	0	0	0	0	0	0	0	25	16	3767
YBR245C_845	YBR245C_846	YBR245C	845	P38144	S	0	0	0	1	0	0	0	1	0	0	0	0	0	0	1	1	0	0	0	0	0	4	1	2	AYGDISDEEEK	D	0	0	PF09110.7_HAND_HAND_111_776...883...3.6e-32	PF09110	0	0	0	0	0	0	0	0	0	0	0	25	16	3767
YBR247C_171	YBR247C_172	YBR247C	171	P38333	S	0	0	0	1	0	0	0	0	1	1	0	0	0	0	0	0	0	0	0	0	0	3	1	3	IREKESQVEDM	D	0	1	PF05291.7_Bystin_Bystin_292_156...467...1.6e-121	PF05291	0	0	0	0	0	0	0	0	0	0	0	55	29	1504
YBR247C_189	YBR247C_190	YBR247C	189	P38333	S	0	0	0	0	0	0	0	0	0	1	0	0	0	0	0	0	0	0	0	0	0	1	0	1	NEQNTSRGNIS	D	0	1	PF05291.7_Bystin_Bystin_292_156...467...1.6e-121	PF05291	0	0	0	0	0	0	0	0	0	0	0	55	29	1504
YBR249C_1	YBR249C_2	YBR249C	1	P32449	S	0	0	0	0	0	0	0	0	0	0	0	0	0	0	0	0	0	0	0	1	0	1	0	0	____MSESPMF	D	1	0	-	-	0	0	0	0	0	0	0	0	0	0	0	0	3	1516
YBR249C_3	YBR249C_4	YBR249C	3	P32449	S	1	0	0	0	0	0	0	0	0	0	0	0	0	0	0	0	0	0	0	1	0	2	0	1	__MSESPMFAA	D	1	0	-	-	0	0	0	0	0	0	0	0	0	0	0	0	3	1516
YBR255W_262	YBR255W_263	YBR255W	262	P38335	T	0	0	0	1	1	0	0	0	0	0	0	0	0	0	0	1	0	0	0	0	0	3	1	2	PKRVMTNEEDN	D	0	0	-	-	1	0	0	0	0	0	0	0	0	0	1	0	23	356
YBR255W_282	YBR255W_283	YBR255W	282	P38335	T	1	0	0	0	0	0	0	0	0	0	0	0	0	0	0	0	0	0	0	0	0	1	0	1	TKIATTPEAQI	D	0	0	-	-	1	0	0	0	0	0	0	0	0	0	1	0	23	356
YBR255W_355	YBR255W_356	YBR255W	355	P38335	S	0	0	0	0	0	0	0	0	0	0	0	0	0	0	1	0	0	0	0	0	0	1	0	0	HYRSKSAGPPE	D	0	0	-	-	1	0	0	0	0	0	0	0	0	0	1	0	23	356
YBR255W_469	YBR255W_470	YBR255W	469	P38335	S	0	0	0	0	0	0	0	0	0	0	0	0	0	0	0	1	0	0	0	0	0	1	0	0	KTSNRSLRAEG	D	0	0	-	-	1	0	0	0	0	0	0	0	0	0	1	0	23	356
YBR255W_480	YBR255W_481	YBR255W	480	P38335	S	0	0	0	1	0	0	0	1	1	0	0	0	0	0	0	1	0	0	0	1	0	5	1	3	EQALESDKELP	D	0	0	-	-	1	0	0	0	0	0	0	0	0	0	1	0	23	356
YBR255W_490	YBR255W_491	YBR255W	490	P38335	S	0	0	0	0	0	0	0	1	0	0	0	0	0	0	0	0	0	0	0	0	0	1	0	1	PNGAGSIYEGA	D	0	0	-	-	1	0	0	0	0	0	0	0	0	0	1	0	23	356
YBR255W_492	YBR255W_493	YBR255W	492	P38335	Y	0	0	0	0	0	0	0	1	1	0	0	0	0	0	0	0	0	0	0	0	0	2	0	2	GAGSIYEGAPR	D	0	0	-	-	1	0	0	0	0	0	0	0	0	0	1	0	23	356
YBR255W_82	YBR255W_83	YBR255W	82	P38335	S	0	0	0	0	0	0	0	0	0	0	0	0	0	0	0	0	0	0	0	1	0	1	0	0	NQQENSVSPIL	D	0	0	-	-	1	0	0	0	0	0	0	0	0	0	1	0	23	356
YBR260C_335	YBR260C_336	YBR260C	335	P38339	S	0	0	0	0	1	0	1	0	0	1	0	0	0	0	0	0	1	0	0	0	0	4	1	3	GQKNKSPPKFA	D	0	0	-	-	0	0	0	0	0	0	0	0	0	0	0	3	107	1317
YBR260C_432	YBR260C_433	YBR260C	432	P38339	S	0	0	0	0	0	0	0	0	0	0	0	0	0	0	0	1	0	0	0	0	0	1	0	0	DPGNNSPQIPE	D	0	0	-	-	0	0	0	0	0	0	0	0	0	0	0	3	107	1317
YBR267W_139	YBR267W_140	YBR267W	139	P38344	T	0	0	0	1	0	0	0	0	0	0	0	0	0	0	0	0	0	0	0	0	0	1	0	1	EPEQLTEEEMA	D	0	0	-	-	0	0	0	0	0	0	1	0	0	0	1	4	44	1159
YBR269C_82	YBR269C_83	YBR269C	82	P38345	S	0	0	0	0	0	0	0	0	0	0	0	0	0	0	0	1	0	0	0	0	0	1	0	0	KESLNSPLLTK	D	0	0	-	-	0	0	0	0	0	0	0	0	0	0	0	0	5	340
YBR270C_136	YBR270C_137	YBR270C	136	P38346	S	0	0	0	0	0	0	0	0	0	1	0	0	0	0	0	0	0	0	0	0	0	1	0	1	NKRRLSIFTNS	D	0	0	-	-	0	0	0	0	0	0	0	0	0	0	0	5	38	X
YBR273C_347	YBR273C_348	YBR273C	347	P38349	S	0	0	0	0	0	0	0	0	0	0	0	0	0	1	0	0	0	0	0	0	0	1	0	0	HEVRSSTPLSG	D	0	0	-	-	0	0	0	0	0	0	0	0	0	0	0	1	3	459
YBR273C_351	YBR273C_352	YBR273C	351	P38349	S	0	0	0	0	0	0	0	0	0	0	0	0	0	1	0	0	0	0	0	0	0	1	0	0	SSTPLSGAASS	D	0	0	-	-	0	0	0	0	0	0	0	0	0	0	0	1	3	459
YBR273C_375	YBR273C_376	YBR273C	375	P38349	S	0	0	0	1	0	0	0	0	1	0	0	0	0	0	0	0	0	0	0	0	0	2	0	2	SSAHASPMLTP	D	0	0	-	-	0	0	0	0	0	0	0	0	0	0	0	1	3	459
YBR273C_387	YBR273C_388	YBR273C	387	P38349	S	0	0	0	1	0	0	0	1	1	1	1	0	0	0	1	0	0	0	0	0	0	6	1	5	GTRYPSETNLT	D	0	0	-	-	0	0	0	0	0	0	0	0	0	0	0	1	3	459
YBR274W_320	YBR274W_321	YBR274W	320	P38147	T	0	0	0	0	0	0	0	0	0	0	0	0	0	0	0	0	0	0	0	0	1	0	1	0	NYLKFTQDTNS	D	0	0	-	-	0	0	0	0	0	0	0	0	0	0	0	2	70	X
YBR274W_332	YBR274W_333	YBR274W	332	P38147	T	0	0	0	0	0	0	0	0	0	0	0	0	0	0	0	0	0	0	0	0	1	0	1	0	NRYISTQPIGN	D	0	0	-	-	0	0	0	0	0	0	0	0	0	0	0	2	70	X
YBR274W_355	YBR274W_356	YBR274W	355	P38147	T	0	0	0	0	0	0	0	0	0	0	0	0	0	0	0	0	0	0	0	0	1	0	1	0	QTVSNTQRAFT	D	0	0	-	-	0	0	0	0	0	0	0	0	0	0	0	2	70	X
YBR274W_381	YBR274W_382	YBR274W	381	P38147	T	0	0	0	0	0	0	0	0	0	0	0	0	0	0	0	0	0	0	0	0	1	0	1	0	QEAKWTQFISY	D	0	0	PF00069.21_Pkinase_Protein kinase domain_262_380...415...2.6e-61	PF00069	0	0	0	0	0	0	0	0	0	0	0	2	70	X
YBR275C_1636	YBR275C_1637	YBR275C	1636	P29539	S	0	1	1	1	1	0	0	1	1	1	0	1	1	1	0	1	1	0	0	0	0	12	1	8	VDDLRSDEDEH	D	0	0	-	-	0	0	0	0	0	0	0	0	0	0	0	2	10	170
YBR275C_1643	YBR275C_1644	YBR275C	1643	P29539	T	0	0	0	0	0	0	0	0	0	0	0	0	0	0	0	0	1	0	0	0	0	1	0	0	EDEHGTVAQEK	D	0	0	-	-	0	0	0	0	0	0	0	0	0	0	0	2	10	170
YBR275C_1794	YBR275C_1795	YBR275C	1794	P29539	S	0	0	0	1	0	0	0	0	1	0	0	0	0	0	0	0	0	0	0	0	0	2	0	2	LMPPDSPPRMT	D	0	0	-	-	0	0	0	0	0	0	0	0	0	0	0	2	10	170
YBR275C_179	YBR275C_180	YBR275C	179	P29539	T	0	0	0	0	0	0	0	0	0	0	0	0	0	0	0	0	0	0	0	1	0	1	0	0	NGNIFTSPYKE	D	0	0	-	-	0	0	0	0	0	0	0	0	0	0	0	2	10	170
YBR275C_180	YBR275C_181	YBR275C	180	P29539	S	0	0	0	0	0	0	0	0	0	0	0	0	0	0	0	0	0	0	0	1	0	1	0	0	GNIFTSPYKET	D	0	0	-	-	0	0	0	0	0	0	0	0	0	0	0	2	10	170
YBR275C_44	YBR275C_45	YBR275C	44	P29539	S	0	0	0	0	0	0	0	0	0	0	0	0	0	0	0	1	0	0	0	0	0	1	0	0	NLPPPSPQAHM	D	0	0	-	-	0	0	0	0	0	0	0	0	0	0	0	2	10	170
YBR275C_78	YBR275C_79	YBR275C	78	P29539	S	0	0	0	0	0	0	0	0	0	0	0	0	0	0	0	1	0	0	0	0	0	1	0	0	KQFDLSAINKN	D	0	0	-	-	0	0	0	0	0	0	0	0	0	0	0	2	10	170
YBR275C_96	YBR275C_97	YBR275C	96	P29539	S	0	0	0	1	0	0	0	0	0	0	0	0	0	0	0	0	0	0	0	0	0	1	0	1	SRLMQSLPELS	D	0	0	-	-	0	0	0	0	0	0	0	0	0	0	0	2	10	170
YBR278W_165	YBR278W_166	YBR278W	165	P27344	S	0	0	0	0	0	0	0	0	0	0	0	0	0	0	0	0	0	0	0	1	0	1	0	0	DKSTRSVASLL	D	0	0	-	-	0	0	0	0	0	0	0	0	0	0	0	3	130	58
YBR278W_168	YBR278W_169	YBR278W	168	P27344	S	0	0	0	0	0	0	0	0	0	0	0	0	0	0	0	0	0	0	0	1	0	1	0	0	TRSVASLLSRF	D	0	0	-	-	0	0	0	0	0	0	0	0	0	0	0	3	130	58
YBR278W_177	YBR278W_178	YBR278W	177	P27344	S	0	0	0	0	0	0	0	0	0	0	0	0	0	0	0	0	1	0	0	1	0	2	0	0	RFQYKSALDVG	D	0	0	-	-	0	0	0	0	0	0	0	0	0	0	0	3	130	58
YBR278W_185	YBR278W_186	YBR278W	185	P27344	S	0	1	1	1	1	0	1	0	1	1	0	1	0	0	0	0	1	0	0	1	0	10	1	8	DVGEHSDSSDI	D	0	0	-	-	0	0	0	0	0	0	0	0	0	0	0	3	130	58
YBR278W_187	YBR278W_188	YBR278W	187	P27344	S	0	0	0	0	1	0	1	0	1	0	0	0	0	0	0	0	1	0	0	1	0	5	1	3	GEHSDSSDIEV	D	0	0	-	-	0	0	0	0	0	0	0	0	0	0	0	3	130	58
YBR278W_188	YBR278W_189	YBR278W	188	P27344	S	0	1	0	0	1	0	1	0	1	0	0	0	0	0	0	0	1	0	0	1	0	6	1	4	EHSDSSDIEVD	D	0	0	-	-	0	0	0	0	0	0	0	0	0	0	0	3	130	58
YBR278W_195	YBR278W_196	YBR278W	195	P27344	T	0	0	0	0	0	0	0	0	0	1	0	0	0	0	0	0	0	0	0	0	0	1	0	1	IEVDHTKSTDP	D	0	0	-	-	0	0	0	0	0	0	0	0	0	0	0	3	130	58
YBR279W_146	YBR279W_147	YBR279W	146	P38351	S	1	0	1	1	1	0	1	1	1	1	1	1	1	1	1	1	1	0	0	1	0	16	1	10	LDDGDSDDENL	D	0	0	PF03985.9_Paf1_Paf1_423_6...414...6e-102	PF03985	1	0	0	0	0	0	0	0	0	0	1	12	0	574
YBR279W_387	YBR279W_388	YBR279W	387	P38351	S	0	0	0	1	0	0	0	0	0	0	1	0	0	0	0	1	0	0	0	1	0	4	1	2	SKTEGSEQEGE	D	0	0	PF03985.9_Paf1_Paf1_423_6...414...6e-102	PF03985	1	0	0	0	0	0	0	0	0	0	1	12	0	574
YBR279W_421	YBR279W_422	YBR279W	421	P38351	T	0	0	0	0	0	0	0	0	1	1	1	0	0	0	0	1	1	0	0	0	0	5	1	3	NRAADTPETSD	D	0	0	-	-	1	0	0	0	0	0	0	0	0	0	1	12	0	574
YBR287W_198	YBR287W_199	YBR287W	198	P38355	T	0	0	0	1	0	0	0	0	0	0	0	0	0	0	0	0	0	0	0	0	0	1	0	1	SLLERTPNIDN	D	0	0	PF03547.14_Mem_trans_Membrane transport protein_387_14...412...4.1e-80	PF03547	0	0	0	0	0	0	0	0	0	0	0	1	7	1367
YBR289W_817	YBR289W_818	YBR289W	817	P18480	S	0	0	0	1	0	0	0	0	1	0	0	0	0	0	0	0	0	0	0	0	0	2	0	2	NAMLPSPESLK	D	0	0	-	-	1	0	0	0	0	0	0	0	0	0	1	12	43	769
YBR296C_330	YBR296C_331	YBR296C	330	P38361	T	0	0	0	0	0	0	0	0	0	1	0	0	0	0	0	0	0	0	0	0	0	1	0	1	LVRTETEPETK	D	1	0	PF01384.16_PHO4_Phosphate transporter family_353_24...554...2.1e-122	PF01384	0	0	0	0	0	0	0	0	0	0	0	0	4	2412
YCL010C_100	YCL010C_101	YCL010C	100	P25554	S	0	0	0	1	0	0	0	0	0	0	0	0	0	0	0	0	0	0	0	0	0	1	0	1	TRMALSQGKKA	D	0	0	-	-	0	0	0	0	0	0	0	0	0	0	0	12	90	728
YCL014W_9	YCL014W_10	YCL014W	9	P25558	S	0	0	0	0	0	0	0	1	1	0	1	0	0	0	0	1	0	0	0	1	0	5	1	3	LSSLYSEKKDK	D	0	0	-	-	0	0	0	0	0	0	0	0	0	0	0	4	9	X
YCL014W_1016	YCL014W_1017	YCL014W	1016	P25558	T	0	0	0	0	0	0	0	0	0	0	0	0	0	0	0	1	0	0	0	0	0	1	0	0	KLDAETDDQII	D	0	0	-	-	0	0	0	0	0	0	0	0	0	0	0	4	9	X
YCL014W_1044	YCL014W_1045	YCL014W	1044	P25558	T	0	0	0	0	0	0	0	0	1	0	0	0	0	0	0	0	0	0	0	0	0	1	0	1	LAEVTTANRVS	D	0	0	PF12015.4_DUF3507_Domain of unknown function (DUF3507)_182_1043...1080...3.6e-74	PF12015	0	0	0	0	0	0	0	0	0	0	0	4	9	X
YCL014W_1062	YCL014W_1063	YCL014W	1062	P25558	S	0	0	0	1	0	0	0	0	1	0	0	0	0	0	0	0	0	0	0	0	0	2	0	2	RIDTQSEFLRA	D	0	0	PF12015.4_DUF3507_Domain of unknown function (DUF3507)_182_1043...1080...3.6e-74	PF12015	0	0	0	0	0	0	0	0	0	0	0	4	9	X
YCL014W_1074	YCL014W_1075	YCL014W	1074	P25558	S	0	0	1	1	1	0	1	1	1	1	1	0	0	0	1	0	1	0	0	0	0	10	1	8	DVENLSDDDEH	D	0	0	PF12015.4_DUF3507_Domain of unknown function (DUF3507)_182_1043...1080...3.6e-74	PF12015	0	0	0	0	0	0	0	0	0	0	0	4	9	X
YCL014W_1133	YCL014W_1134	YCL014W	1133	P25558	S	0	0	0	1	1	0	0	1	1	1	0	1	1	0	0	1	0	0	0	1	0	9	1	6	ENTNISLKTNE	D	0	0	-	-	0	0	0	0	0	0	0	0	0	0	0	4	9	X
YCL014W_1136	YCL014W_1137	YCL014W	1136	P25558	T	0	0	0	0	0	0	0	0	0	0	0	1	0	0	0	1	0	0	0	1	0	3	1	1	NISLKTNEDAS	D	0	0	-	-	0	0	0	0	0	0	0	0	0	0	0	4	9	X
YCL014W_1142	YCL014W_1143	YCL014W	1142	P25558	T	0	0	0	0	0	0	0	0	1	0	0	0	0	0	0	0	0	0	0	0	0	1	0	1	NEDASTLTQKL	D	0	0	-	-	0	0	0	0	0	0	0	0	0	0	0	4	9	X
YCL014W_1148	YCL014W_1149	YCL014W	1148	P25558	S	0	0	0	1	0	0	0	0	0	0	0	0	1	0	0	1	0	0	0	1	0	4	1	1	LTQKLSPQASK	D	0	0	-	-	0	0	0	0	0	0	0	0	0	0	0	4	9	X
YCL014W_1152	YCL014W_1153	YCL014W	1152	P25558	S	0	0	0	0	0	0	0	0	0	0	0	0	1	0	0	1	0	0	0	1	0	3	1	0	LSPQASKVLTE	D	0	0	-	-	0	0	0	0	0	0	0	0	0	0	0	4	9	X
YCL014W_1156	YCL014W_1157	YCL014W	1156	P25558	T	0	0	0	1	0	0	0	1	0	1	0	0	1	1	0	1	0	0	0	1	0	7	1	3	ASKVLTENSNE	D	0	0	-	-	0	0	0	0	0	0	0	0	0	0	0	4	9	X
YCL014W_1159	YCL014W_1160	YCL014W	1159	P25558	S	0	0	0	1	1	0	0	1	1	1	0	0	1	1	0	1	0	0	0	1	0	9	1	5	VLTENSNELKD	D	0	0	-	-	0	0	0	0	0	0	0	0	0	0	0	4	9	X
YCL014W_1182	YCL014W_1183	YCL014W	1182	P25558	S	1	0	0	0	0	0	0	1	1	0	1	0	0	1	0	0	0	0	0	0	0	5	1	4	LGDDYSDKETA	D	0	0	-	-	0	0	0	0	0	0	0	0	0	0	0	4	9	X
YCL014W_1218	YCL014W_1219	YCL014W	1218	P25558	S	0	0	0	0	0	0	0	0	0	0	0	0	0	0	0	1	0	0	0	0	0	1	0	0	LAPPASKINFQ	D	0	0	-	-	0	0	0	0	0	0	0	0	0	0	0	4	9	X
YCL014W_1227	YCL014W_1228	YCL014W	1227	P25558	S	0	0	0	0	0	0	0	0	0	1	0	0	0	0	0	0	0	0	0	0	0	1	0	1	FQRSPSYIELF	D	0	0	-	-	0	0	0	0	0	0	0	0	0	0	0	4	9	X
YCL014W_1253	YCL014W_1254	YCL014W	1253	P25558	S	0	0	0	1	1	0	0	1	1	1	0	1	1	1	0	1	0	0	0	1	0	10	1	6	WKRLASQVSLS	D	0	0	-	-	0	0	0	0	0	0	0	0	0	0	0	4	9	X
YCL014W_1256	YCL014W_1257	YCL014W	1256	P25558	S	0	0	0	1	1	0	0	1	1	0	0	1	1	1	0	1	0	0	0	1	0	9	1	5	LASQVSLSEGL	D	0	0	-	-	0	0	0	0	0	0	0	0	0	0	0	4	9	X
YCL014W_1311	YCL014W_1312	YCL014W	1311	P25558	S	0	0	0	0	0	0	0	0	0	0	0	0	0	0	0	1	0	0	0	0	0	1	0	0	AHLDDSGIEKS	D	0	0	-	-	0	0	0	0	0	0	0	0	0	0	0	4	9	X
YCL014W_1365	YCL014W_1366	YCL014W	1365	P25558	S	0	1	0	0	0	0	0	0	0	0	0	0	0	0	0	0	0	0	0	0	0	1	0	1	KVIRTSPVRII	D	0	0	-	-	0	0	0	0	0	0	0	0	0	0	0	4	9	X
YCL014W_1384	YCL014W_1385	YCL014W	1384	P25558	S	0	0	0	0	0	0	0	0	0	1	0	0	0	0	0	1	0	0	0	1	0	3	1	1	KYENGSPSDIS	D	0	0	-	-	0	0	0	0	0	0	0	0	0	0	0	4	9	X
YCL014W_1386	YCL014W_1387	YCL014W	1386	P25558	S	0	0	0	0	0	0	0	0	0	0	0	0	0	0	0	1	0	0	0	1	0	2	0	0	ENGSPSDISFT	D	0	0	-	-	0	0	0	0	0	0	0	0	0	0	0	4	9	X
YCL014W_1389	YCL014W_1390	YCL014W	1389	P25558	S	0	0	0	0	0	0	0	0	1	0	0	0	0	0	0	1	0	0	0	1	0	3	1	1	SPSDISFTYDT	D	0	0	-	-	0	0	0	0	0	0	0	0	0	0	0	4	9	X
YCL014W_1411	YCL014W_1412	YCL014W	1411	P25558	S	0	0	0	1	0	0	0	1	1	0	0	0	0	0	0	1	0	0	0	0	0	4	1	3	ELKFPSQDEIP	D	0	0	-	-	0	0	0	0	0	0	0	0	0	0	0	4	9	X
YCL014W_1428	YCL014W_1429	YCL014W	1428	P25558	T	0	0	0	0	0	0	0	0	1	0	0	0	0	0	0	0	0	0	0	0	0	1	0	1	PAEEPTAEFPV	D	0	0	-	-	0	0	0	0	0	0	0	0	0	0	0	4	9	X
YCL014W_1439	YCL014W_1440	YCL014W	1439	P25558	T	0	0	0	1	0	0	0	1	1	1	0	0	0	0	0	0	0	0	0	0	0	4	1	4	EELPNTPRSIN	D	0	0	-	-	0	0	0	0	0	0	0	0	0	0	0	4	9	X
YCL014W_1442	YCL014W_1443	YCL014W	1442	P25558	S	0	0	0	1	1	0	0	0	1	1	0	0	0	0	0	0	1	0	0	0	0	5	1	4	PNTPRSINVTT	D	0	0	-	-	0	0	0	0	0	0	0	0	0	0	0	4	9	X
YCL014W_1496	YCL014W_1497	YCL014W	1496	P25558	S	0	0	0	0	0	0	0	0	0	1	0	0	0	0	0	0	0	0	0	0	0	1	0	1	NMKISSDLSSN	D	0	0	-	-	0	0	0	0	0	0	0	0	0	0	0	4	9	X
YCL014W_1499	YCL014W_1500	YCL014W	1499	P25558	S	0	0	0	0	0	0	0	0	0	0	0	0	0	0	0	1	0	0	0	1	0	2	0	0	ISSDLSSNKTV	D	0	0	-	-	0	0	0	0	0	0	0	0	0	0	0	4	9	X
YCL014W_1500	YCL014W_1501	YCL014W	1500	P25558	S	0	0	0	0	0	0	0	0	0	1	0	0	0	0	0	1	0	0	0	1	0	3	1	1	SSDLSSNKTVL	D	0	0	-	-	0	0	0	0	0	0	0	0	0	0	0	4	9	X
YCL014W_1503	YCL014W_1504	YCL014W	1503	P25558	T	0	0	0	0	0	0	0	0	0	0	0	0	0	0	0	0	0	0	0	1	0	1	0	0	LSSNKTVLGNA	D	0	0	-	-	0	0	0	0	0	0	0	0	0	0	0	4	9	X
YCL014W_1514	YCL014W_1515	YCL014W	1514	P25558	S	0	0	0	0	0	0	0	0	0	1	0	0	0	0	0	0	0	0	0	1	0	2	0	1	QKVQESPSGPL	D	0	0	-	-	0	0	0	0	0	0	0	0	0	0	0	4	9	X
YCL014W_1548	YCL014W_1549	YCL014W	1548	P25558	S	0	0	0	0	0	0	0	0	0	1	0	1	0	0	0	1	0	0	0	0	0	3	1	2	EPIWVSPSKID	D	0	0	-	-	0	0	0	0	0	0	0	0	0	0	0	4	9	X
YCL014W_1565	YCL014W_1566	YCL014W	1565	P25558	T	0	0	0	0	0	0	0	0	0	1	0	1	1	0	0	1	0	0	0	0	0	4	1	2	RTKALTPERNT	D	0	0	-	-	0	0	0	0	0	0	0	0	0	0	0	4	9	X
YCL014W_1588	YCL014W_1589	YCL014W	1588	P25558	S	0	0	0	0	0	0	0	0	0	1	0	0	0	0	0	0	0	0	0	0	0	1	0	1	YTGEGSIGNMT	D	0	0	-	-	0	0	0	0	0	0	0	0	0	0	0	4	9	X
YCL014W_1602	YCL014W_1603	YCL014W	1602	P25558	S	0	0	0	0	0	0	0	1	0	0	0	1	0	0	0	1	0	0	0	0	0	3	1	2	LTKDASYAYLK	D	0	0	-	-	0	0	0	0	0	0	0	0	0	0	0	4	9	X
YCL014W_1613	YCL014W_1614	YCL014W	1613	P25558	S	0	0	1	1	1	0	0	1	1	0	0	1	0	0	0	1	0	0	0	1	0	8	1	6	DFVALSDDEDE	D	0	0	-	-	0	0	0	0	0	0	0	0	0	0	0	4	9	X
YCL014W_19	YCL014W_20	YCL014W	19	P25558	T	0	0	0	0	0	0	0	0	0	0	0	0	0	0	0	1	0	0	0	0	0	1	0	0	KENDETLFNIK	D	0	0	-	-	0	0	0	0	0	0	0	0	0	0	0	4	9	X
YCL014W_303	YCL014W_304	YCL014W	303	P25558	S	0	0	0	0	0	0	0	0	0	1	0	0	0	0	0	0	0	0	0	0	0	1	0	1	EINGLSTTKLN	D	0	0	-	-	0	0	0	0	0	0	0	0	0	0	0	4	9	X
YCL014W_304	YCL014W_305	YCL014W	304	P25558	T	0	0	0	0	0	0	0	0	0	1	0	0	0	0	0	0	0	0	0	0	0	1	0	1	INGLSTTKLNR	D	0	0	-	-	0	0	0	0	0	0	0	0	0	0	0	4	9	X
YCL014W_5	YCL014W_6	YCL014W	5	P25558	S	0	0	0	0	0	0	0	0	0	0	1	0	0	0	0	0	0	0	0	1	0	2	0	1	MEKDLSSLYSE	D	0	0	-	-	0	0	0	0	0	0	0	0	0	0	0	4	9	X
YCL014W_6	YCL014W_7	YCL014W	6	P25558	S	0	0	0	0	0	0	0	0	1	0	0	0	0	0	0	1	0	0	0	1	0	3	1	1	EKDLSSLYSEK	D	0	0	-	-	0	0	0	0	0	0	0	0	0	0	0	4	9	X
YCL014W_759	YCL014W_760	YCL014W	759	P25558	S	0	0	0	0	0	0	0	0	0	0	0	0	0	0	0	0	0	0	0	1	0	1	0	0	HRAVNSKLSGA	D	0	0	-	-	0	0	0	0	0	0	0	0	0	0	0	4	9	X
YCL014W_762	YCL014W_763	YCL014W	762	P25558	S	0	0	0	0	0	0	0	0	0	1	0	0	0	0	0	0	0	0	0	1	0	2	0	1	VNSKLSGASDF	D	0	0	-	-	0	0	0	0	0	0	0	0	0	0	0	4	9	X
YCL014W_765	YCL014W_766	YCL014W	765	P25558	S	0	0	0	0	0	0	0	0	1	0	0	0	1	0	0	1	0	0	0	1	0	4	1	1	KLSGASDFDAT	D	0	0	-	-	0	0	0	0	0	0	0	0	0	0	0	4	9	X
YCL014W_788	YCL014W_789	YCL014W	788	P25558	S	0	0	0	0	0	0	0	0	0	0	0	0	0	0	0	0	0	0	0	1	0	1	0	0	FRSYTSDLKDS	D	0	0	-	-	0	0	0	0	0	0	0	0	0	0	0	4	9	X
YCL014W_793	YCL014W_794	YCL014W	793	P25558	S	0	0	0	0	0	0	0	0	1	0	0	0	0	0	0	0	0	0	0	0	0	1	0	1	SDLKDSPSGDN	D	0	0	-	-	0	0	0	0	0	0	0	0	0	0	0	4	9	X
YCL014W_912	YCL014W_913	YCL014W	912	P25558	S	0	0	0	0	0	0	0	0	0	0	0	0	0	0	0	0	0	0	0	1	0	1	0	0	KKKSTSFSTKE	D	0	0	-	-	0	0	0	0	0	0	0	0	0	0	0	4	9	X
YCL014W_920	YCL014W_921	YCL014W	920	P25558	T	0	0	0	0	0	0	0	0	0	0	0	0	0	0	0	0	0	0	0	1	0	1	0	0	TKESQTAKSSL	D	0	0	-	-	0	0	0	0	0	0	0	0	0	0	0	4	9	X
YCL014W_923	YCL014W_924	YCL014W	923	P25558	S	0	0	0	0	0	0	0	0	0	1	0	0	0	0	0	1	0	0	0	1	0	3	1	1	SQTAKSSLRAV	D	0	0	-	-	0	0	0	0	0	0	0	0	0	0	0	4	9	X
YCL014W_924	YCL014W_925	YCL014W	924	P25558	S	0	0	0	0	0	0	0	0	0	1	0	0	0	0	0	1	0	0	0	1	0	3	1	1	QTAKSSLRAVE	D	0	0	-	-	0	0	0	0	0	0	0	0	0	0	0	4	9	X
YCL024W_387	YCL024W_388	YCL024W	387	P25389	S	0	0	0	0	0	0	0	0	0	1	0	0	0	0	0	0	0	0	0	0	0	1	0	1	KKNKRSSTLSS	D	0	0	-	-	0	0	0	0	0	0	0	0	0	0	0	6	10	X
YCL024W_388	YCL024W_389	YCL024W	388	P25389	S	0	0	0	0	0	0	0	0	0	1	0	0	0	0	0	0	0	0	0	0	0	1	0	1	KNKRSSTLSSS	D	0	0	-	-	0	0	0	0	0	0	0	0	0	0	0	6	10	X
YCL024W_389	YCL024W_390	YCL024W	389	P25389	T	0	0	0	0	0	0	0	0	0	1	0	0	0	0	0	0	0	0	0	0	0	1	0	1	NKRSSTLSSSS	D	0	0	-	-	0	0	0	0	0	0	0	0	0	0	0	6	10	X
YCL024W_395	YCL024W_396	YCL024W	395	P25389	S	0	0	0	0	0	0	0	0	1	0	0	0	0	0	0	0	0	0	0	0	0	1	0	1	LSSSSSLLLNN	D	0	0	-	-	0	0	0	0	0	0	0	0	0	0	0	6	10	X
YCL024W_570	YCL024W_571	YCL024W	570	P25389	S	0	0	0	0	0	0	0	0	0	0	0	0	0	0	0	1	0	0	0	0	0	1	0	0	EDEFGSEVSDG	D	0	0	-	-	0	0	0	0	0	0	0	0	0	0	0	6	10	X
YCL024W_573	YCL024W_574	YCL024W	573	P25389	S	0	0	0	0	0	0	0	0	0	0	0	0	0	0	0	1	0	0	0	0	0	1	0	0	FGSEVSDGMKE	D	0	0	-	-	0	0	0	0	0	0	0	0	0	0	0	6	10	X
YCL024W_665	YCL024W_666	YCL024W	665	P25389	S	0	0	0	0	0	0	0	0	0	0	0	0	0	0	0	1	0	0	0	0	0	1	0	0	SKFLGSLLNVR	D	0	0	-	-	0	0	0	0	0	0	0	0	0	0	0	6	10	X
YCL024W_674	YCL024W_675	YCL024W	674	P25389	S	0	0	0	1	0	0	0	0	0	0	0	0	1	0	0	1	0	0	0	0	0	3	1	1	VRGGLSPGKSE	D	0	0	-	-	0	0	0	0	0	0	0	0	0	0	0	6	10	X
YCL024W_706	YCL024W_707	YCL024W	706	P25389	S	0	0	0	0	0	0	0	1	1	1	0	0	0	0	0	0	0	0	0	0	0	3	1	3	EPRRISDVEVP	D	0	0	-	-	0	0	0	0	0	0	0	0	0	0	0	6	10	X
YCL024W_728	YCL024W_729	YCL024W	728	P25389	S	0	0	0	1	0	0	0	0	1	1	0	0	0	0	0	0	0	0	0	0	0	3	1	3	ANNRRSVLSLY	D	0	0	-	-	0	0	0	0	0	0	0	0	0	0	0	6	10	X
YCL024W_731	YCL024W_732	YCL024W	731	P25389	S	0	0	0	0	0	0	0	0	1	0	0	0	0	0	0	0	0	0	0	0	0	1	0	1	RRSVLSLYAKD	D	0	0	-	-	0	0	0	0	0	0	0	0	0	0	0	6	10	X
YCL024W_776	YCL024W_777	YCL024W	776	P25389	S	0	0	0	0	0	0	0	1	0	0	0	0	0	0	0	0	0	0	0	0	0	1	0	1	ESITDSRNIQY	D	0	0	-	-	0	0	0	0	0	0	0	0	0	0	0	6	10	X
YCL024W_821	YCL024W_822	YCL024W	821	P25389	S	0	0	0	1	0	0	0	0	0	0	0	0	0	0	0	1	0	0	0	0	0	2	0	1	KNPNQSPISKS	D	0	0	-	-	0	0	0	0	0	0	0	0	0	0	0	6	10	X
YCL024W_824	YCL024W_825	YCL024W	824	P25389	S	0	0	0	1	0	0	0	0	0	0	0	0	0	0	0	0	0	0	0	0	0	1	0	1	NQSPISKSAEP	D	0	0	-	-	0	0	0	0	0	0	0	0	0	0	0	6	10	X
YCL024W_826	YCL024W_827	YCL024W	826	P25389	S	0	0	0	0	0	0	0	0	0	0	0	0	0	0	0	1	0	0	0	0	0	1	0	0	SPISKSAEPTL	D	0	0	-	-	0	0	0	0	0	0	0	0	0	0	0	6	10	X
YCL024W_837	YCL024W_838	YCL024W	837	P25389	S	0	0	0	1	0	0	0	0	1	0	0	0	0	0	0	1	1	0	0	1	0	5	1	2	VVKLPSLSSFQ	D	0	0	-	-	0	0	0	0	0	0	0	0	0	0	0	6	10	X
YCL024W_840	YCL024W_841	YCL024W	840	P25389	S	0	0	0	0	0	0	0	0	1	0	0	0	0	0	0	0	1	0	0	1	0	3	1	1	LPSLSSFQGKN	D	0	0	-	-	0	0	0	0	0	0	0	0	0	0	0	6	10	X
YCL024W_847	YCL024W_848	YCL024W	847	P25389	S	1	0	0	0	0	0	0	0	1	0	0	0	0	0	0	1	0	0	0	0	0	3	1	2	QGKNASGLGLY	D	0	0	-	-	0	0	0	0	0	0	0	0	0	0	0	6	10	X
YCL024W_857	YCL024W_858	YCL024W	857	P25389	S	0	0	0	0	0	0	0	0	0	0	0	0	0	0	0	1	0	0	0	0	0	1	0	0	YQREPSKVTLP	D	0	0	-	-	0	0	0	0	0	0	0	0	0	0	0	6	10	X
YCL024W_863	YCL024W_864	YCL024W	863	P25389	S	0	0	0	0	0	0	0	0	0	0	0	0	0	0	0	0	0	0	0	1	0	1	0	0	KVTLPSLTSNN	D	0	0	-	-	0	0	0	0	0	0	0	0	0	0	0	6	10	X
YCL024W_869	YCL024W_870	YCL024W	869	P25389	S	0	0	0	0	0	0	0	0	0	0	1	0	1	0	0	0	0	0	0	1	0	3	1	1	LTSNNSSVGEN	D	0	0	-	-	0	0	0	0	0	0	0	0	0	0	0	6	10	X
YCL024W_870	YCL024W_871	YCL024W	870	P25389	S	0	0	0	0	0	0	0	0	1	0	0	0	1	0	0	0	0	0	0	1	0	3	1	1	TSNNSSVGENI	D	0	0	-	-	0	0	0	0	0	0	0	0	0	0	0	6	10	X
YCL024W_891	YCL024W_892	YCL024W	891	P25389	S	0	0	0	0	0	0	0	0	0	0	0	0	1	0	0	1	0	0	0	1	0	3	1	0	EKIAASLSDDD	D	0	0	-	-	0	0	0	0	0	0	0	0	0	0	0	6	10	X
YCL024W_893	YCL024W_894	YCL024W	893	P25389	S	0	0	0	0	0	0	0	0	0	0	0	1	1	0	0	1	0	0	0	1	0	4	1	1	IAASLSDDDLK	D	0	0	-	-	0	0	0	0	0	0	0	0	0	0	0	6	10	X
YCL024W_908	YCL024W_909	YCL024W	908	P25389	T	0	0	0	0	0	0	0	0	0	0	0	0	0	0	0	1	0	0	0	0	0	1	0	0	KKDNDTVNAPT	D	0	0	-	-	0	0	0	0	0	0	0	0	0	0	0	6	10	X
YCL025C_100	YCL025C_101	YCL025C	100	P25376	S	0	0	0	0	0	0	0	0	1	1	0	1	0	0	0	0	0	0	0	0	0	3	1	3	LEKNESSDNIG	D	1	0	-	-	0	0	0	0	0	0	0	0	0	0	0	0	37	1764
YCL025C_101	YCL025C_102	YCL025C	101	P25376	S	0	0	0	0	0	0	0	0	0	1	0	0	0	0	0	0	0	0	0	0	0	1	0	1	EKNESSDNIGA	D	1	0	-	-	0	0	0	0	0	0	0	0	0	0	0	0	37	1764
YCL025C_108	YCL025C_109	YCL025C	108	P25376	T	0	0	0	0	0	0	0	0	0	0	0	1	0	0	0	0	0	0	0	0	0	1	0	1	NIGANTGHKSD	D	1	0	-	-	0	0	0	0	0	0	0	0	0	0	0	0	37	1764
YCL025C_86	YCL025C_87	YCL025C	86	P25376	S	0	0	0	0	1	0	0	0	0	0	0	0	0	0	0	0	0	0	0	0	0	1	0	1	LTSAISPSSRQ	D	1	0	-	-	0	0	0	0	0	0	0	0	0	0	0	0	37	1764
YCL027W_189	YCL027W_190	YCL027W	189	P11710	S	0	0	1	0	0	0	0	0	0	0	0	0	0	0	0	0	0	0	0	0	0	1	0	1	NPYAWSGKNIS	D	0	0	-	-	0	0	0	0	0	0	0	0	0	0	0	7	0	X
YCL027W_280	YCL027W_281	YCL027W	280	P11710	T	0	0	1	0	0	0	0	0	0	0	0	0	0	0	0	0	0	0	0	0	0	1	0	1	KTSLKTPTGAP	D	0	0	-	-	0	0	0	0	0	0	0	0	0	0	0	7	0	X
YCL027W_423	YCL027W_424	YCL027W	423	P11710	T	0	0	1	0	0	0	0	0	0	0	0	0	0	0	0	1	0	0	0	0	0	2	0	1	KPLPLTPNSKY	D	0	0	-	-	0	0	0	0	0	0	0	0	0	0	0	7	0	X
YCL028W_142	YCL028W_143	YCL028W	142	P25367	S	0	0	0	1	0	0	0	0	0	0	0	0	0	0	0	0	0	0	0	0	0	1	0	1	LAALASQFFKS	D	0	0	-	-	0	0	0	0	0	0	0	0	0	0	0	1	0	X
YCL029C_100	YCL029C_101	YCL029C	100	P11709	S	0	0	0	0	0	0	0	0	0	0	0	0	1	0	0	1	0	0	0	1	0	3	1	0	IPKNRSIVRLT	D	0	0	-	-	0	0	0	0	0	0	0	0	0	0	0	3	55	X
YCL029C_109	YCL029C_110	YCL029C	109	P11709	S	0	0	1	1	0	0	0	0	0	0	0	0	0	0	0	0	0	0	0	0	0	2	0	2	LTNQFSPMDDP	D	0	0	-	-	0	0	0	0	0	0	0	0	0	0	0	3	55	X
YCL029C_82	YCL029C_83	YCL029C	82	P11709	S	0	0	0	0	0	0	0	0	0	0	0	0	0	0	0	0	1	0	0	0	0	1	0	0	EKASISQTSRR	D	0	0	-	-	0	0	0	0	0	0	0	0	0	0	0	3	55	X
YCL029C_89	YCL029C_90	YCL029C	89	P11709	T	0	0	0	0	0	0	0	0	0	1	0	0	0	0	0	0	0	0	0	0	0	1	0	1	TSRRTTMEPLS	D	0	0	-	-	0	0	0	0	0	0	0	0	0	0	0	3	55	X
YCL029C_94	YCL029C_95	YCL029C	94	P11709	S	0	0	0	1	0	0	0	0	0	1	0	0	0	0	0	0	0	0	0	0	0	2	0	2	TMEPLSIPKNR	D	0	0	-	-	0	0	0	0	0	0	0	0	0	0	0	3	55	X
YCL032W_154	YCL032W_155	YCL032W	154	P25344	S	0	0	0	0	0	0	0	0	0	0	0	0	0	0	0	0	0	0	0	0	1	0	1	0	TSSSSSPINTH	D	0	0	-	-	0	0	0	0	0	0	0	0	0	0	0	4	198	268
YCL032W_195	YCL032W_196	YCL032W	195	P25344	S	0	0	0	0	0	0	0	0	0	0	0	0	0	0	0	0	0	0	0	0	1	0	1	0	VHNRQSPSRRE	D	0	0	-	-	0	0	0	0	0	0	0	0	0	0	0	4	198	268
YCL032W_201	YCL032W_202	YCL032W	201	P25344	S	0	0	1	1	1	0	0	1	0	1	1	0	0	1	1	0	1	0	0	0	1	9	1	6	PSRRESPVTVF	D	0	0	-	-	0	0	0	0	0	0	0	0	0	0	0	4	198	268
YCL032W_243	YCL032W_244	YCL032W	243	P25344	T	0	0	0	0	0	0	0	0	1	1	0	0	1	0	0	1	0	0	0	1	1	5	1	2	VSTANTPGPSP	D	0	0	-	-	0	0	0	0	0	0	0	0	0	0	0	4	198	268
YCL032W_247	YCL032W_248	YCL032W	247	P25344	S	0	0	1	1	0	0	0	0	1	1	0	0	1	0	0	1	0	0	0	1	1	7	1	4	NTPGPSPNEAL	D	0	0	PF00788.19_RA_Ras association (RalGDS/AF-6) domain_93_246...326...2.4e-15	PF00788	0	0	0	0	0	0	0	0	0	0	0	4	198	268
YCL032W_340	YCL032W_341	YCL032W	340	P25344	T	0	0	0	0	0	0	0	0	0	0	0	0	0	0	0	0	0	0	0	0	1	0	1	0	GSDNVTPGGRL	D	0	0	-	-	0	0	0	0	0	0	0	0	0	0	0	4	198	268
YCL034W_300	YCL034W_301	YCL034W	300	P25369	S	0	0	0	0	0	0	0	0	0	0	1	0	0	0	0	0	0	0	0	0	0	1	0	1	SAQDDSSDESD	D	0	0	-	-	0	0	0	0	0	0	0	0	0	0	0	2	1	421
YCL034W_301	YCL034W_302	YCL034W	301	P25369	S	0	0	0	0	0	0	0	0	0	0	1	0	0	0	0	0	0	0	0	0	0	1	0	1	AQDDSSDESDH	D	0	0	-	-	0	0	0	0	0	0	0	0	0	0	0	2	1	421
YCL037C_147	YCL037C_148	YCL037C	147	P25567	S	0	0	0	0	0	0	0	0	1	0	0	0	0	0	0	1	0	0	0	1	0	3	1	1	KDGFESAVGEE	D	0	0	-	-	0	0	0	0	0	0	0	0	0	0	0	9	0	X
YCL037C_31	YCL037C_32	YCL037C	31	P25567	T	0	0	0	0	0	0	0	0	0	0	0	0	0	0	0	1	0	0	0	0	0	1	0	0	KQVNLTPAPLP	D	0	0	-	-	0	0	0	0	0	0	0	0	0	0	0	9	0	X
YCL037C_39	YCL037C_40	YCL037C	39	P25567	S	0	0	0	0	0	0	0	0	0	0	0	0	0	0	1	0	0	0	0	0	1	1	1	0	PLPTSSPWKLA	D	0	0	-	-	0	0	0	0	0	0	0	0	0	0	0	9	0	X
YCL037C_421	YCL037C_422	YCL037C	421	P25567	S	0	0	0	1	0	0	0	0	0	0	1	0	0	0	0	0	0	0	0	0	0	2	0	2	ETKEDSAPVAA	D	0	0	-	-	0	0	0	0	0	0	0	0	0	0	0	9	0	X
YCL037C_54	YCL037C_55	YCL037C	54	P25567	S	0	0	0	1	0	0	0	0	0	0	1	0	0	0	0	0	0	0	0	0	0	2	0	2	PVSTISIEDLD	D	0	0	-	-	0	0	0	0	0	0	0	0	0	0	0	9	0	X
YCL037C_68	YCL037C_69	YCL037C	68	P25567	T	0	0	0	0	0	0	0	0	0	0	0	0	0	0	0	0	0	0	0	0	1	0	1	0	KKKNRTPTPKS	D	0	0	-	-	0	0	0	0	0	0	0	0	0	0	0	9	0	X
YCL037C_70	YCL037C_71	YCL037C	70	P25567	T	0	0	0	0	0	0	0	0	0	0	0	0	0	0	0	0	0	0	0	0	1	0	1	0	KNRTPTPKSST	D	0	0	-	-	0	0	0	0	0	0	0	0	0	0	0	9	0	X
YCL038C_277	YCL038C_278	YCL038C	277	P25568	S	0	0	0	1	0	0	0	0	0	0	0	0	0	0	0	0	0	0	0	0	0	1	0	1	DSTLASARSPY	D	1	0	PF11700.4_ATG22_Vacuole effluxer Atg22 like_467_21...514...1.1e-161	PF11700	0	0	0	0	0	0	0	0	0	0	0	0	10	271
YCL040W_1	YCL040W_2	YCL040W	1	P17709	S	1	0	0	1	0	1	0	0	0	0	1	1	0	0	0	0	0	0	0	1	0	6	1	5	____MSFDDLH	D	1	0	-	-	0	0	0	0	0	0	0	0	0	0	0	1	0	1465
YCL050C_59	YCL050C_60	YCL050C	59	P16550	T	0	0	1	1	1	0	0	1	1	1	0	0	0	0	1	0	1	0	0	0	0	8	1	6	PERGQTPEGED	D	1	0	-	-	0	0	0	0	0	0	0	0	0	0	0	0	6	X
YCL051W_102	YCL051W_103	YCL051W	102	P25579	S	0	0	0	0	0	0	0	0	0	0	0	0	0	0	0	1	1	0	0	0	0	2	0	0	RFYPLSPKNNL	D	0	0	-	-	0	0	0	0	0	0	0	0	0	0	0	2	7	X
YCL051W_109	YCL051W_110	YCL051W	109	P25579	T	0	0	0	0	0	0	0	0	0	0	0	0	0	0	0	0	1	0	0	0	0	1	0	0	KNNLQTPSPRF	D	0	0	-	-	0	0	0	0	0	0	0	0	0	0	0	2	7	X
YCL051W_111	YCL051W_112	YCL051W	111	P25579	S	0	0	0	0	0	0	0	0	0	0	0	0	0	0	0	0	1	0	0	0	0	1	0	0	NLQTPSPRFFI	D	0	0	-	-	0	0	0	0	0	0	0	0	0	0	0	2	7	X
YCL051W_456	YCL051W_457	YCL051W	456	P25579	S	0	0	0	0	0	0	0	0	0	0	0	0	0	0	0	0	1	0	0	0	0	1	0	0	HSVVKSCTPDG	D	0	0	-	-	0	0	0	0	0	0	0	0	0	0	0	2	7	X
YCL051W_515	YCL051W_516	YCL051W	515	P25579	S	0	0	0	1	0	0	0	1	1	0	0	0	0	0	0	0	0	0	0	0	0	3	1	3	AQRKASNETGD	D	0	0	-	-	0	0	0	0	0	0	0	0	0	0	0	2	7	X
YCL051W_518	YCL051W_519	YCL051W	518	P25579	T	0	0	0	0	0	0	0	1	1	0	0	0	0	0	0	0	0	0	0	0	0	2	0	2	KASNETGDLVF	D	0	0	-	-	0	0	0	0	0	0	0	0	0	0	0	2	7	X
YCL051W_547	YCL051W_548	YCL051W	547	P25579	S	0	0	0	0	0	0	0	0	1	0	0	0	0	0	0	0	0	0	0	0	0	1	0	1	ATSNESWCISD	D	0	0	-	-	0	0	0	0	0	0	0	0	0	0	0	2	7	X
YCL051W_551	YCL051W_552	YCL051W	551	P25579	S	0	0	0	0	0	0	0	0	1	0	0	0	0	0	0	0	0	0	0	0	0	1	0	1	ESWCISDDALG	D	0	0	-	-	0	0	0	0	0	0	0	0	0	0	0	2	7	X
YCL054W_346	YCL054W_347	YCL054W	346	P25582	T	0	0	0	0	0	0	0	0	0	0	0	0	0	0	0	1	0	0	0	0	0	1	0	0	EVVPLTEEEQI	D	0	1	PF11861.4_DUF3381_Domain of unknown function (DUF3381)_164_236...384...3.1e-45	PF11861	0	0	0	0	0	0	0	0	0	0	0	7	0	3503
YCL054W_431	YCL054W_432	YCL054W	431	P25582	T	0	0	0	0	0	0	0	0	0	0	0	0	1	0	0	1	0	0	0	0	0	2	0	0	KRMIFTDDELA	D	0	1	-	-	0	0	0	0	0	0	0	0	0	0	0	7	0	3503
YCL054W_454	YCL054W_455	YCL054W	454	P25582	S	0	0	1	0	0	0	0	0	1	0	0	0	1	0	0	1	0	0	0	1	0	5	1	2	IKDKDSAADAD	D	0	1	PF11861.4_DUF3381_Domain of unknown function (DUF3381)_164_451...485...3.1e-45	PF11861	0	0	0	0	0	0	0	0	0	0	0	7	0	3503
YCL054W_463	YCL054W_464	YCL054W	463	P25582	S	0	0	0	0	0	0	0	0	1	0	0	0	1	0	0	0	0	0	0	1	0	3	1	1	ADDLESELNAM	D	0	1	PF11861.4_DUF3381_Domain of unknown function (DUF3381)_164_451...485...3.1e-45	PF11861	0	0	0	0	0	0	0	0	0	0	0	7	0	3503
YCL054W_504	YCL054W_505	YCL054W	504	P25582	S	0	0	0	0	0	0	0	0	0	0	0	0	0	0	0	1	0	0	0	1	0	2	0	0	GFNEGSLEKKE	D	0	1	PF11861.4_DUF3381_Domain of unknown function (DUF3381)_164_503...547...3.1e-45	PF11861	0	0	0	0	0	0	0	0	0	0	0	7	0	3503
YCL054W_528	YCL054W_529	YCL054W	528	P25582	S	0	0	1	1	1	0	0	0	1	1	1	1	1	0	1	1	1	0	0	1	0	12	1	7	GVEGDSDDDEA	D	0	1	PF11861.4_DUF3381_Domain of unknown function (DUF3381)_164_503...547...3.1e-45	PF11861	0	0	0	0	0	0	0	0	0	0	0	7	0	3503
YCL054W_764	YCL054W_765	YCL054W	764	P25582	S	0	0	0	0	0	0	0	0	0	0	0	0	0	0	0	1	0	0	0	0	0	1	0	0	LINDDSDKTEK	D	0	1	PF07780.8_Spb1_C_Spb1 C-terminal domain_211_615...835...1.2e-82	PF07780	0	0	0	0	0	0	0	0	0	0	0	7	0	3503
YCL055W_328	YCL055W_329	YCL055W	328	P25583	S	0	0	0	1	0	0	0	0	0	0	0	0	1	0	0	1	0	0	0	1	0	4	1	1	LLRPRSPVQKA	D	0	0	-	-	0	0	0	0	0	0	0	0	0	0	0	0	7	1062
YCL061C_1009	YCL061C_1010	YCL061C	1009	P25588	S	0	0	0	0	0	0	0	0	0	0	0	0	0	0	0	1	0	0	0	0	0	1	0	0	PSIIKSFASRT	D	0	0	-	-	0	0	0	0	0	0	0	0	0	0	0	2	96	710
YCL061C_1092	YCL061C_1093	YCL061C	1092	P25588	S	0	0	0	1	0	0	0	0	0	0	0	0	0	0	0	0	0	0	0	0	0	1	0	1	ESGQDSFDN__	D	0	0	-	-	0	0	0	0	0	0	0	0	0	0	0	2	96	710
YCL061C_122	YCL061C_123	YCL061C	122	P25588	T	0	0	0	0	0	0	0	0	0	0	0	0	0	0	0	0	0	0	0	0	1	0	1	0	VSSSFTQTQRI	D	0	0	-	-	0	0	0	0	0	0	0	0	0	0	0	2	96	710
YCL061C_143	YCL061C_144	YCL061C	143	P25588	S	0	0	0	1	0	0	0	0	0	0	0	0	0	0	0	0	0	0	0	0	0	1	0	1	NVPIHSVNDGK	D	0	0	-	-	0	0	0	0	0	0	0	0	0	0	0	2	96	710
YCL061C_150	YCL061C_151	YCL061C	150	P25588	T	0	0	0	0	0	0	0	0	0	0	0	0	0	0	0	0	0	0	0	0	1	0	1	0	NDGKPTQLIKE	D	0	0	-	-	0	0	0	0	0	0	0	0	0	0	0	2	96	710
YCL061C_163	YCL061C_164	YCL061C	163	P25588	S	0	0	0	0	0	0	0	0	0	0	0	0	0	0	0	0	0	0	0	0	1	0	1	0	LVNETSQALKT	D	0	0	-	-	0	0	0	0	0	0	0	0	0	0	0	2	96	710
YCL061C_178	YCL061C_179	YCL061C	178	P25588	T	0	0	0	0	0	0	0	0	0	0	0	0	0	0	0	0	0	0	0	0	1	0	1	0	GRPGATQRIDS	D	0	0	-	-	0	0	0	0	0	0	0	0	0	0	0	2	96	710
YCL061C_188	YCL061C_189	YCL061C	188	P25588	S	0	0	0	0	0	0	0	0	0	0	0	0	0	0	0	0	0	0	0	0	1	0	1	0	SSGATSQTQPI	D	0	0	-	-	0	0	0	0	0	0	0	0	0	0	0	2	96	710
YCL061C_214	YCL061C_215	YCL061C	214	P25588	S	0	0	0	1	0	0	0	0	0	0	0	0	0	0	1	1	0	0	0	0	0	3	1	1	HSNALSPKIPI	D	0	0	-	-	0	0	0	0	0	0	0	0	0	0	0	2	96	710
YCL061C_228	YCL061C_229	YCL061C	228	P25588	S	0	0	0	0	0	0	0	0	0	0	0	0	0	0	0	0	1	0	0	0	0	1	0	0	ELIGTSPLFQS	D	0	0	-	-	0	0	0	0	0	0	0	0	0	0	0	2	96	710
YCL061C_241	YCL061C_242	YCL061C	241	P25588	T	0	0	0	0	0	0	0	0	0	0	0	0	0	0	0	0	0	0	0	0	1	0	1	0	NRGPDTQMDVP	D	0	0	-	-	0	0	0	0	0	0	0	0	0	0	0	2	96	710
YCL061C_271	YCL061C_272	YCL061C	271	P25588	T	0	0	0	0	0	0	0	0	0	0	0	0	0	0	0	0	0	0	0	0	1	0	1	0	HQEQKTQIDTV	D	0	0	-	-	0	0	0	0	0	0	0	0	0	0	0	2	96	710
YCL061C_299	YCL061C_300	YCL061C	299	P25588	S	0	0	0	0	0	0	0	0	0	0	0	0	0	0	0	1	0	0	0	0	0	1	0	0	QSELASEDSKR	D	0	0	PF09444.6_MRC1_MRC1-like domain_148_281...352...3.1e-41	PF09444	0	0	0	0	0	0	0	0	0	0	0	2	96	710
YCL061C_337	YCL061C_338	YCL061C	337	P25588	S	0	0	0	0	0	0	0	0	0	0	0	0	0	0	0	1	0	0	0	1	0	2	0	0	ADFDDSSSNED	D	0	0	PF09444.6_MRC1_MRC1-like domain_148_281...352...3.1e-41	PF09444	0	0	0	0	0	0	0	0	0	0	0	2	96	710
YCL061C_338	YCL061C_339	YCL061C	338	P25588	S	0	0	0	0	0	0	0	0	0	0	0	0	0	0	0	1	0	0	0	1	0	2	0	0	DFDDSSSNEDD	D	0	0	PF09444.6_MRC1_MRC1-like domain_148_281...352...3.1e-41	PF09444	0	0	0	0	0	0	0	0	0	0	0	2	96	710
YCL061C_339	YCL061C_340	YCL061C	339	P25588	S	0	0	0	0	0	0	0	0	0	0	1	0	0	0	0	1	0	0	0	1	0	3	1	1	FDDSSSNEDDD	D	0	0	PF09444.6_MRC1_MRC1-like domain_148_281...352...3.1e-41	PF09444	0	0	0	0	0	0	0	0	0	0	0	2	96	710
YCL061C_408	YCL061C_409	YCL061C	408	P25588	S	0	0	0	0	0	0	0	0	0	1	1	0	1	0	0	1	0	0	0	0	0	4	1	2	TLDLDSDSDEY	D	0	0	PF09444.6_MRC1_MRC1-like domain_148_364...413...3.1e-41	PF09444	0	0	0	0	0	0	0	0	0	0	0	2	96	710
YCL061C_410	YCL061C_411	YCL061C	410	P25588	S	0	0	0	0	0	0	0	0	0	1	1	0	0	0	0	1	0	0	0	0	0	3	1	2	DLDSDSDEYGD	D	0	0	PF09444.6_MRC1_MRC1-like domain_148_364...413...3.1e-41	PF09444	0	0	0	0	0	0	0	0	0	0	0	2	96	710
YCL061C_428	YCL061C_429	YCL061C	428	P25588	S	0	0	0	0	0	0	0	0	0	0	0	0	0	0	0	1	0	0	0	0	0	1	0	0	LSKDESVLPIS	D	0	0	-	-	0	0	0	0	0	0	0	0	0	0	0	2	96	710
YCL061C_433	YCL061C_434	YCL061C	433	P25588	S	0	0	0	1	0	0	0	0	0	0	0	0	0	0	0	0	0	0	0	0	1	1	1	1	SVLPISQLSKA	D	0	0	-	-	0	0	0	0	0	0	0	0	0	0	0	2	96	710
YCL061C_578	YCL061C_579	YCL061C	578	P25588	S	0	0	0	0	0	0	0	0	0	0	1	0	0	0	0	0	0	0	0	0	0	1	0	1	DNRRESDSEKE	D	0	0	-	-	0	0	0	0	0	0	0	0	0	0	0	2	96	710
YCL061C_580	YCL061C_581	YCL061C	580	P25588	S	0	0	0	0	0	0	0	0	0	0	1	0	0	0	0	0	0	0	0	0	0	1	0	1	RRESDSEKEDD	D	0	0	-	-	0	0	0	0	0	0	0	0	0	0	0	2	96	710
YCL061C_604	YCL061C_605	YCL061C	604	P25588	S	0	1	1	0	1	0	1	0	1	1	1	1	1	0	0	1	1	0	0	1	0	12	1	8	HIINESDSDTE	D	0	0	-	-	0	0	0	0	0	0	0	0	0	0	0	2	96	710
YCL061C_606	YCL061C_607	YCL061C	606	P25588	S	0	0	1	0	1	0	1	1	1	1	1	1	1	0	0	1	1	0	0	1	0	12	1	8	INESDSDTEVE	D	0	0	-	-	0	0	0	0	0	0	0	0	0	0	0	2	96	710
YCL061C_608	YCL061C_609	YCL061C	608	P25588	T	0	1	0	0	0	0	1	0	1	0	0	0	0	0	0	0	1	0	0	1	0	5	1	3	ESDSDTEVEAK	D	0	0	-	-	0	0	0	0	0	0	0	0	0	0	0	2	96	710
YCL061C_621	YCL061C_622	YCL061C	621	P25588	S	0	0	0	1	0	0	0	0	0	0	0	0	0	0	0	0	0	0	0	0	0	1	0	1	EKADESLPKRI	D	0	0	-	-	0	0	0	0	0	0	0	0	0	0	0	2	96	710
YCL061C_652	YCL061C_653	YCL061C	652	P25588	T	0	0	0	0	0	0	0	0	0	0	0	0	0	0	0	0	0	0	0	0	1	0	1	0	TNVLDTQNIEE	D	0	0	-	-	0	0	0	0	0	0	0	0	0	0	0	2	96	710
YCL061C_800	YCL061C_801	YCL061C	800	P25588	S	0	0	0	1	0	0	0	0	1	0	0	0	0	0	0	0	0	0	0	0	0	2	0	2	KRAKNSLELEL	D	0	0	PF09444.6_MRC1_MRC1-like domain_148_711...851...3.1e-41	PF09444	0	0	0	0	0	0	0	0	0	0	0	2	96	710
YCL061C_806	YCL061C_807	YCL061C	806	P25588	S	0	0	0	1	0	0	0	1	1	1	0	0	1	0	0	0	0	0	0	0	0	5	1	4	LELELSDDDED	D	0	0	PF09444.6_MRC1_MRC1-like domain_148_711...851...3.1e-41	PF09444	0	0	0	0	0	0	0	0	0	0	0	2	96	710
YCL061C_817	YCL061C_818	YCL061C	817	P25588	Y	0	0	0	0	0	0	0	0	1	0	0	0	0	0	0	0	0	0	0	0	0	1	0	1	DVLQQYRLKRR	D	0	0	PF09444.6_MRC1_MRC1-like domain_148_711...851...3.1e-41	PF09444	0	0	0	0	0	0	0	0	0	0	0	2	96	710
YCL061C_881	YCL061C_882	YCL061C	881	P25588	T	0	0	0	0	0	0	0	0	0	0	0	0	0	0	0	0	0	0	0	0	1	0	1	0	ATDLDTQDNSI	D	0	0	-	-	0	0	0	0	0	0	0	0	0	0	0	2	96	710
YCL061C_89	YCL061C_90	YCL061C	89	P25588	T	0	0	0	0	0	0	0	0	0	0	0	0	0	0	0	0	0	0	0	0	1	0	1	0	ENSLPTQLISN	D	0	0	-	-	0	0	0	0	0	0	0	0	0	0	0	2	96	710
YCL061C_910	YCL061C_911	YCL061C	910	P25588	S	0	0	0	1	0	0	0	0	0	0	0	0	0	0	0	0	0	0	0	0	0	1	0	1	KKVIISEDFVQ	D	0	0	-	-	0	0	0	0	0	0	0	0	0	0	0	2	96	710
YCL061C_964	YCL061C_965	YCL061C	964	P25588	S	0	0	0	0	0	0	0	0	0	0	0	0	0	0	0	0	0	0	0	0	1	0	1	0	KSFTNSQTDST	D	0	0	-	-	0	0	0	0	0	0	0	0	0	0	0	2	96	710
YCL063W_169	YCL063W_170	YCL063W	169	P25591	S	0	0	0	0	0	0	0	0	0	0	0	0	1	0	0	0	0	0	0	0	0	1	0	0	EVDCPSKTNSL	D	0	0	-	-	0	0	0	0	0	0	0	0	0	0	0	5	13	X
YCL063W_177	YCL063W_178	YCL063W	177	P25591	S	0	0	0	0	0	0	0	0	0	0	0	0	1	0	0	0	0	0	0	0	0	1	0	0	NSLPCSPKKQP	D	0	0	-	-	0	0	0	0	0	0	0	0	0	0	0	5	13	X
YCR002C_308	YCR002C_309	YCR002C	308	P25342	S	0	0	0	0	0	0	0	0	0	0	0	0	0	0	1	0	0	0	0	0	0	1	0	0	KENANSRSSAH	D	0	0	-	-	0	0	0	0	0	0	0	0	0	0	0	7	127	1368
YCR002C_315	YCR002C_316	YCR002C	315	P25342	S	0	0	0	0	0	0	0	0	0	1	0	0	0	0	0	0	0	0	0	0	0	1	0	1	SSAHMSSNAIQ	D	0	0	-	-	0	0	0	0	0	0	0	0	0	0	0	7	127	1368
YCR002C_316	YCR002C_317	YCR002C	316	P25342	S	0	0	0	0	0	0	0	0	0	1	0	0	0	0	1	0	0	0	0	0	0	2	0	1	SAHMSSNAIQR	D	0	0	-	-	0	0	0	0	0	0	0	0	0	0	0	7	127	1368
YCR005C_20	YCR005C_21	YCR005C	20	P08679	S	0	0	0	0	0	0	0	0	1	0	0	0	0	0	0	0	0	0	0	0	0	1	0	1	LQSNSSQEKTL	D	1	0	-	-	0	0	0	0	0	0	0	0	0	0	0	0	2	X
YCR008W_69	YCR008W_70	YCR008W	69	P25333	T	0	0	0	0	0	0	0	0	1	0	0	0	0	0	0	0	0	0	0	0	0	1	0	1	GLHTPTTATPR	D	0	0	-	-	0	0	0	0	0	0	0	0	0	0	0	0	14	1746
YCR008W_70	YCR008W_71	YCR008W	70	P25333	T	0	0	0	0	0	0	0	0	1	0	0	0	0	0	0	0	0	0	0	0	0	1	0	1	LHTPTTATPRV	D	0	0	-	-	0	0	0	0	0	0	0	0	0	0	0	0	14	1746
YCR011C_658	YCR011C_659	YCR011C	658	P25371	S	0	0	0	1	1	0	0	1	1	1	0	0	0	0	0	0	1	0	0	0	0	6	1	5	RIRNISDLEAG	D	0	0	-	-	0	0	0	0	0	0	0	0	0	0	0	0	5	3516
YCR011C_701	YCR011C_702	YCR011C	701	P25371	S	0	0	0	1	0	0	0	1	1	0	0	0	0	0	1	0	0	0	0	0	0	4	1	3	RDEIRSLLRDE	D	0	0	-	-	0	0	0	0	0	0	0	0	0	0	0	0	5	3516
YCR012W_3	YCR012W_4	YCR012W	3	P00560	S	1	0	0	0	0	0	0	0	0	0	0	0	0	0	0	0	0	0	0	0	0	1	0	1	__MSLSSKLSV	D	1	1	-	-	0	0	0	0	1	0	0	0	0	0	1	8	8	2045
YCR016W_222	YCR016W_223	YCR016W	222	P25617	S	0	0	0	0	0	0	0	0	0	0	0	0	0	0	0	1	0	0	0	0	0	1	0	0	AEDKASEPING	D	0	0	-	-	0	0	0	0	0	0	0	0	0	0	0	0	46	X
YCR021C_307	YCR021C_308	YCR021C	307	P25619	S	0	0	0	1	0	0	0	1	0	1	0	0	1	0	1	0	0	0	0	0	0	5	1	3	EAVPESPRASG	D	0	0	-	-	0	0	0	0	0	0	0	0	0	0	0	0	56	676
YCR021C_311	YCR021C_312	YCR021C	311	P25619	S	0	0	0	0	0	0	0	1	0	0	0	0	0	0	0	0	0	0	0	0	0	1	0	1	ESPRASGETAI	D	0	0	-	-	0	0	0	0	0	0	0	0	0	0	0	0	56	676
YCR021C_330	YCR021C_331	YCR021C	330	P25619	T	0	0	0	1	0	0	0	0	0	0	1	0	0	0	0	0	0	0	0	0	0	2	0	2	QAVEDTA____	D	0	0	-	-	0	0	0	0	0	0	0	0	0	0	0	0	56	676
YCR023C_274	YCR023C_275	YCR023C	274	P25351	S	0	0	0	1	0	0	0	0	0	0	0	0	0	0	0	0	0	0	0	0	0	1	0	1	NENVNSIRGQD	D	0	0	PF07690.12_MFS_1_Major Facilitator Superfamily_352_24...528...3.8e-30	PF07690	0	0	0	0	0	0	0	0	0	0	0	0	1	1443
YCR023C_312	YCR023C_313	YCR023C	312	P25351	S	0	0	1	0	0	0	0	1	0	1	0	0	0	1	0	0	0	0	0	0	0	4	1	3	LTRRQSVGLIR	D	0	0	PF07690.12_MFS_1_Major Facilitator Superfamily_352_24...528...3.8e-30	PF07690	0	0	0	0	0	0	0	0	0	0	0	0	1	1443
YCR023C_602	YCR023C_603	YCR023C	602	P25351	S	1	0	0	0	0	0	0	0	1	0	0	0	0	0	0	0	0	0	0	0	0	2	0	2	RSSLSSLSNQR	D	0	0	-	-	0	0	0	0	0	0	0	0	0	0	0	0	1	1443
YCR030C_263	YCR030C_264	YCR030C	263	P25623	S	0	0	1	0	0	0	0	0	0	1	0	0	0	0	0	0	1	0	0	1	0	4	1	2	VPNNASPASAT	D	0	0	-	-	0	0	0	0	0	0	0	0	0	0	0	3	5	867
YCR030C_266	YCR030C_267	YCR030C	266	P25623	S	0	0	0	0	0	0	0	0	0	0	0	0	0	0	0	0	1	0	0	0	0	1	0	0	NASPASATGAR	D	0	0	-	-	0	0	0	0	0	0	0	0	0	0	0	3	5	867
YCR030C_274	YCR030C_275	YCR030C	274	P25623	S	0	0	0	0	0	0	0	0	0	0	0	0	0	0	0	1	0	0	0	0	0	1	0	0	GARPVSVSNGA	D	0	0	-	-	0	0	0	0	0	0	0	0	0	0	0	3	5	867
YCR030C_276	YCR030C_277	YCR030C	276	P25623	S	0	0	0	0	0	0	0	0	0	0	0	0	0	0	0	0	1	0	0	0	0	1	0	0	RPVSVSNGAAN	D	0	0	-	-	0	0	0	0	0	0	0	0	0	0	0	3	5	867
YCR030C_296	YCR030C_297	YCR030C	296	P25623	S	0	0	0	0	0	1	0	0	0	0	0	0	0	0	0	0	0	0	0	0	0	1	0	1	KDKRKSAFGNI	D	0	0	-	-	0	0	0	0	0	0	0	0	0	0	0	3	5	867
YCR030C_330	YCR030C_331	YCR030C	330	P25623	S	0	0	0	0	0	0	0	0	1	0	0	0	0	0	0	0	0	0	0	1	0	2	0	1	STNNSSLKSKK	D	0	0	-	-	0	0	0	0	0	0	0	0	0	0	0	3	5	867
YCR030C_346	YCR030C_347	YCR030C	346	P25623	S	0	0	0	0	0	0	0	1	1	1	0	0	0	0	0	0	1	0	0	0	0	4	1	3	RSKVGSIFGRN	D	0	0	PF10291.5_muHD_Muniscin C-terminal mu homology domain_262_346...408...5.2e-79	PF10291	0	0	0	0	0	0	0	0	0	0	0	3	5	867
YCR030C_374	YCR030C_375	YCR030C	374	P25623	T	0	0	0	0	0	0	0	0	1	1	0	0	0	0	0	0	0	0	0	0	0	2	0	2	ASITETPNNSS	D	0	0	PF10291.5_muHD_Muniscin C-terminal mu homology domain_262_346...408...5.2e-79	PF10291	0	0	0	0	0	0	0	0	0	0	0	3	5	867
YCR030C_389	YCR030C_390	YCR030C	389	P25623	S	0	0	0	0	0	0	0	0	1	0	0	0	0	0	1	0	1	0	0	0	0	3	1	1	STATSSIYQKQ	D	0	0	PF10291.5_muHD_Muniscin C-terminal mu homology domain_262_346...408...5.2e-79	PF10291	0	0	0	0	0	0	0	0	0	0	0	3	5	867
YCR030C_404	YCR030C_405	YCR030C	404	P25623	S	0	0	0	0	0	0	0	0	1	0	0	0	0	0	0	0	0	0	0	1	0	2	0	1	YSSSKSNNWTP	D	0	0	PF10291.5_muHD_Muniscin C-terminal mu homology domain_262_346...408...5.2e-79	PF10291	0	0	0	0	0	0	0	0	0	0	0	3	5	867
YCR030C_413	YCR030C_414	YCR030C	413	P25623	S	0	0	0	0	0	0	0	0	0	0	0	0	0	0	0	0	0	0	0	1	0	1	0	0	TPGEASDTPPL	D	0	0	-	-	0	0	0	0	0	0	0	0	0	0	0	3	5	867
YCR030C_415	YCR030C_416	YCR030C	415	P25623	T	0	0	0	0	0	0	0	0	1	0	0	0	0	0	0	1	0	0	0	1	0	3	1	1	GEASDTPPLPP	D	0	0	-	-	0	0	0	0	0	0	0	0	0	0	0	3	5	867
YCR030C_495	YCR030C_496	YCR030C	495	P25623	S	0	0	1	0	0	0	0	0	0	1	0	0	0	0	0	0	1	0	0	0	0	3	1	2	PVEPASPSISL	D	0	0	-	-	0	0	0	0	0	0	0	0	0	0	0	3	5	867
YCR030C_499	YCR030C_500	YCR030C	499	P25623	S	0	0	1	0	0	0	0	0	0	1	0	0	0	0	0	0	0	0	0	1	0	3	1	2	ASPSISLPTAT	D	0	0	-	-	0	0	0	0	0	0	0	0	0	0	0	3	5	867
YCR030C_576	YCR030C_577	YCR030C	576	P25623	T	0	0	0	1	0	0	0	0	0	1	0	0	0	0	0	0	0	0	0	0	0	2	0	2	LSSQITGELRE	D	0	0	-	-	0	0	0	0	0	0	0	0	0	0	0	3	5	867
YCR031C_1	YCR031C_2	YCR031C	1	P06367	S	1	0	0	0	0	1	0	0	0	0	0	0	0	0	0	0	0	0	0	0	0	2	0	2	____MSNVVQA	D	0	0	-	-	0	0	0	0	0	0	1	0	0	1	2	2	22	X
YCR033W_1036	YCR033W_1037	YCR033W	1036	P25357	S	0	0	0	1	0	0	0	0	0	0	0	0	0	0	0	0	0	0	0	0	0	1	0	1	PPRLPSIQFPR	D	0	0	-	-	0	0	0	0	0	0	0	0	0	0	0	9	219	349
YCR033W_186	YCR033W_187	YCR033W	186	P25357	S	0	0	0	1	0	0	0	0	0	0	0	0	0	0	0	0	0	0	0	0	0	1	0	1	SRRPRSMDDYS	D	0	0	-	-	0	0	0	0	0	0	0	0	0	0	0	9	219	349
YCR033W_317	YCR033W_318	YCR033W	317	P25357	S	0	0	0	0	0	0	0	0	0	0	0	0	0	0	0	0	0	0	0	1	0	1	0	0	FPPRKSVSKPN	D	0	0	-	-	0	0	0	0	0	0	0	0	0	0	0	9	219	349
YCR033W_394	YCR033W_395	YCR033W	394	P25357	S	0	0	0	1	0	0	0	0	0	0	0	0	0	0	0	0	0	0	0	0	0	1	0	1	AKTVASAVEVS	D	0	0	-	-	0	0	0	0	0	0	0	0	0	0	0	9	219	349
YCR033W_795	YCR033W_796	YCR033W	795	P25357	T	0	0	0	1	0	1	0	0	1	0	0	0	0	0	0	1	0	0	0	0	0	4	1	3	GDPLGTPEKVE	D	0	0	-	-	0	0	0	0	0	0	0	0	0	0	0	9	219	349
YCR034W_333	YCR034W_334	YCR034W	333	P25358	T	0	1	1	0	1	0	1	1	1	1	1	0	1	0	0	1	1	0	0	1	0	12	1	8	LKNVPTPSPSP	D	1	0	-	-	0	0	0	0	0	0	0	0	0	0	0	0	44	1495
YCR034W_335	YCR034W_336	YCR034W	335	P25358	S	0	1	1	0	1	0	1	1	1	1	0	0	0	0	0	1	1	0	0	1	0	10	1	7	NVPTPSPSPKP	D	1	0	-	-	0	0	0	0	0	0	0	0	0	0	0	0	44	1495
YCR034W_337	YCR034W_338	YCR034W	337	P25358	S	0	1	1	0	1	0	1	1	1	1	0	0	1	0	0	1	1	0	0	1	0	11	1	7	PTPSPSPKPQH	D	1	0	-	-	0	0	0	0	0	0	0	0	0	0	0	0	44	1495
YCR037C_145	YCR037C_146	YCR037C	145	P25360	S	0	0	0	0	0	0	0	0	0	0	0	0	0	0	0	1	0	0	0	0	0	1	0	0	RSSSVSSEGKT	D	1	0	PF03105.15_SPX_SPX domain_228_1...334...5.1e-46	PF03105	0	0	0	0	0	0	0	0	0	0	0	0	4	2353
YCR037C_146	YCR037C_147	YCR037C	146	P25360	S	0	0	0	0	0	0	0	0	0	0	0	0	0	0	0	1	0	0	0	0	0	1	0	0	SSSVSSEGKTL	D	1	0	PF03105.15_SPX_SPX domain_228_1...334...5.1e-46	PF03105	0	0	0	0	0	0	0	0	0	0	0	0	4	2353
YCR037C_51	YCR037C_52	YCR037C	51	P25360	S	0	0	0	0	0	0	0	0	0	0	0	0	0	0	0	1	0	0	0	0	0	1	0	0	NDDADSQTPGP	D	1	0	PF03105.15_SPX_SPX domain_228_1...334...5.1e-46	PF03105	0	0	0	0	0	0	0	0	0	0	0	0	4	2353
YCR037C_53	YCR037C_54	YCR037C	53	P25360	T	0	0	0	0	0	0	0	0	0	0	0	0	0	0	0	1	0	0	0	0	0	1	0	0	DADSQTPGPIA	D	1	0	PF03105.15_SPX_SPX domain_228_1...334...5.1e-46	PF03105	0	0	0	0	0	0	0	0	0	0	0	0	4	2353
YCR042C_157	YCR042C_158	YCR042C	157	P23255	T	0	0	0	0	0	0	0	0	1	0	0	0	0	0	0	0	0	0	0	1	0	2	0	1	ALSNYTPITPS	D	0	0	-	-	0	0	0	0	0	0	0	0	0	0	0	15	0	2622
YCR042C_160	YCR042C_161	YCR042C	160	P23255	T	0	0	0	1	0	0	0	0	1	0	0	0	0	0	0	0	0	0	0	0	0	2	0	2	NYTPITPSIKT	D	0	0	-	-	0	0	0	0	0	0	0	0	0	0	0	15	0	2622
YCR042C_162	YCR042C_163	YCR042C	162	P23255	S	0	0	0	0	0	0	0	0	1	0	0	0	0	0	0	0	0	0	0	0	0	1	0	1	TPITPSIKTTP	D	0	0	-	-	0	0	0	0	0	0	0	0	0	0	0	15	0	2622
YCR042C_260	YCR042C_261	YCR042C	260	P23255	S	0	0	0	0	0	0	0	0	0	0	0	0	0	0	0	1	0	0	0	0	0	1	0	0	QNGEESEKEKE	D	0	0	-	-	0	0	0	0	0	0	0	0	0	0	0	15	0	2622
YCR042C_267	YCR042C_268	YCR042C	267	P23255	T	0	0	0	0	0	0	0	0	0	0	0	0	0	0	0	1	0	0	0	0	0	1	0	0	KEKEDTPEHDE	D	0	0	-	-	0	0	0	0	0	0	0	0	0	0	0	15	0	2622
YCR042C_317	YCR042C_318	YCR042C	317	P23255	S	0	0	1	1	1	0	0	0	0	0	1	0	0	0	0	0	0	0	0	0	0	4	1	4	EEEGESDEEEE	D	0	0	-	-	0	0	0	0	0	0	0	0	0	0	0	15	0	2622
YCR042C_8	YCR042C_9	YCR042C	8	P23255	T	0	0	0	0	0	0	0	0	0	0	0	0	0	0	0	1	0	0	0	1	0	2	0	0	FSKNATPRAIV	D	0	0	-	-	0	0	0	0	0	0	0	0	0	0	0	15	0	2622
YCR048W_44	YCR048W_45	YCR048W	44	P25628	S	0	0	1	1	0	0	0	0	1	1	1	0	0	0	0	0	0	0	0	0	0	5	1	5	ESMEVSPRSST	D	1	0	-	-	0	0	0	0	0	0	0	0	0	0	0	0	2	X
YCR054C_432	YCR054C_433	YCR054C	432	P25355	T	0	0	0	1	0	0	0	0	0	0	0	0	0	0	0	0	0	0	0	0	0	1	0	1	FNRVNTNESFI	D	0	1	-	-	0	0	0	0	0	0	0	0	0	0	0	0	0	364
YCR054C_558	YCR054C_559	YCR054C	558	P25355	S	0	0	0	1	1	0	0	0	1	0	1	0	0	0	0	0	1	0	0	0	0	5	1	4	NSEIISIDED_	D	0	1	-	-	0	0	0	0	0	0	0	0	0	0	0	0	0	364
YCR057C_231	YCR057C_232	YCR057C	231	P25635	S	0	0	1	1	1	0	1	1	0	1	1	1	0	1	1	1	1	0	0	1	0	13	1	8	DDDNESEDDDK	D	0	1	-	-	0	0	0	0	0	0	0	0	0	0	0	67	0	4051
YCR057C_906	YCR057C_907	YCR057C	906	P25635	S	0	0	0	0	0	0	0	0	0	0	1	0	0	0	0	1	0	0	0	1	0	3	1	1	NKLPLSNENDS	D	0	1	-	-	0	0	0	0	0	0	0	0	0	0	0	67	0	4051
YCR057C_911	YCR057C_912	YCR057C	911	P25635	S	0	0	1	1	1	0	1	1	1	1	0	1	1	0	0	1	1	0	0	1	0	12	1	8	SNENDSSDEEE	D	0	1	-	-	0	0	0	0	0	0	0	0	0	0	0	67	0	4051
YCR057C_912	YCR057C_913	YCR057C	912	P25635	S	0	0	1	1	1	0	1	1	1	1	0	1	1	0	0	1	1	0	0	1	0	12	1	8	NENDSSDEEEN	D	0	1	-	-	0	0	0	0	0	0	0	0	0	0	0	67	0	4051
YCR061W_218	YCR061W_219	YCR061W	218	P25639	S	0	0	0	1	0	0	0	0	1	0	0	0	0	0	0	0	0	0	0	0	0	2	0	2	PVMVNSARGSP	D	0	0	-	-	0	0	0	0	0	0	0	0	0	0	0	0	2	1428
YCR065W_310	YCR065W_311	YCR065W	310	P25364	T	0	0	0	0	0	0	0	0	0	0	0	0	0	0	0	1	0	0	0	0	0	1	0	0	MKKYHTSLGLP	D	0	0	-	-	0	0	0	0	0	0	1	0	0	0	1	1	69	484
YCR065W_341	YCR065W_342	YCR065W	341	P25364	T	0	0	0	1	0	0	0	0	0	0	0	0	0	0	0	0	0	0	0	0	0	1	0	1	ANRFNTLPITS	D	0	0	-	-	0	0	0	0	0	0	1	0	0	0	1	1	69	484
YCR065W_495	YCR065W_496	YCR065W	495	P25364	S	0	0	0	1	0	0	0	0	0	0	0	0	0	0	0	0	1	0	0	0	0	2	0	1	LETQISPRKSS	D	0	0	-	-	0	0	0	0	0	0	1	0	0	0	1	1	69	484
YCR065W_500	YCR065W_501	YCR065W	500	P25364	S	0	0	0	0	0	0	0	0	0	0	0	0	0	0	0	0	1	0	0	0	0	1	0	0	SPRKSSAPDVL	D	0	0	-	-	0	0	0	0	0	0	1	0	0	0	1	1	69	484
YCR065W_60	YCR065W_61	YCR065W	60	P25364	S	0	0	0	0	0	0	0	0	0	0	0	0	0	0	0	1	0	0	0	0	0	1	0	0	PSHPLSPDHSS	D	0	0	-	-	0	0	0	0	0	0	1	0	0	0	1	1	69	484
YCR065W_64	YCR065W_65	YCR065W	64	P25364	S	0	0	0	0	0	0	0	0	0	0	0	0	0	0	0	1	0	0	0	0	0	1	0	0	LSPDHSSPIAP	D	0	0	-	-	0	0	0	0	0	0	1	0	0	0	1	1	69	484
YCR065W_65	YCR065W_66	YCR065W	65	P25364	S	0	0	0	0	0	0	0	0	0	0	0	0	0	0	0	1	0	0	0	0	0	1	0	0	SPDHSSPIAPS	D	0	0	-	-	0	0	0	0	0	0	1	0	0	0	1	1	69	484
YCR066W_154	YCR066W_155	YCR066W	154	P10862	T	0	1	0	1	0	0	0	0	0	0	0	0	0	0	0	0	0	0	0	0	0	2	0	2	AKRSMTDILPL	D	0	0	-	-	0	0	0	0	0	0	1	0	0	0	1	5	58	345
YCR066W_173	YCR066W_174	YCR066W	173	P10862	S	0	1	0	0	0	0	0	0	0	0	0	0	0	0	0	0	0	0	0	0	0	1	0	1	FAMFRSERIKK	D	0	0	-	-	0	0	0	0	0	0	1	0	0	0	1	5	58	345
YCR066W_243	YCR066W_244	YCR066W	243	P10862	T	0	0	0	1	0	0	0	0	0	0	0	0	0	0	0	1	0	0	0	0	0	2	0	1	RFKVRTPEVDK	D	0	0	-	-	0	0	0	0	0	0	1	0	0	0	1	5	58	345
YCR066W_430	YCR066W_431	YCR066W	430	P10862	S	0	0	0	0	0	0	0	0	0	1	0	0	0	0	0	1	0	0	0	0	0	2	0	1	VEKVQSDQGTE	D	0	0	-	-	0	0	0	0	0	0	1	0	0	0	1	5	58	345
YCR066W_463	YCR066W_464	YCR066W	463	P10862	S	0	0	0	0	0	0	0	0	0	0	0	0	0	0	0	0	1	0	0	0	0	1	0	0	LPNEDSTDADL	D	0	0	-	-	0	0	0	0	0	0	1	0	0	0	1	5	58	345
YCR073W-A_41	YCR073W-A_42	YCR073W-A	41	P37262	S	0	1	1	1	1	0	1	1	1	1	1	0	0	0	0	1	1	0	0	0	0	11	1	9	NERKHSVPNIS	D	0	0	-	-	0	0	0	0	0	0	0	0	0	0	0	0	14	X
YCR077C_231	YCR077C_232	YCR077C	231	P25644	S	0	0	0	1	0	0	0	0	0	0	0	0	0	0	0	0	0	0	0	0	0	1	0	1	MSNTPSPGPVV	D	0	0	PF09770.5_PAT1_Topoisomerase II-associated protein PAT1_847_116...742...3.7e-76	PF09770	0	0	0	0	0	1	0	0	0	0	1	15	226	1406
YCR077C_254	YCR077C_255	YCR077C	254	P25644	S	0	0	0	0	0	0	0	0	0	0	0	0	0	0	0	0	1	0	0	0	0	1	0	0	SKRDLSPEEQR	D	0	0	PF09770.5_PAT1_Topoisomerase II-associated protein PAT1_847_116...742...3.7e-76	PF09770	0	0	0	0	0	1	0	0	0	0	1	15	226	1406
YCR077C_354	YCR077C_355	YCR077C	354	P25644	S	0	0	0	0	0	0	0	0	0	0	0	0	1	0	0	0	0	0	0	0	0	1	0	0	LQRMQSQVEKA	D	0	0	PF09770.5_PAT1_Topoisomerase II-associated protein PAT1_847_116...742...3.7e-76	PF09770	0	0	0	0	0	1	0	0	0	0	1	15	226	1406
YCR077C_455	YCR077C_456	YCR077C	455	P25644	S	0	1	0	0	1	0	0	1	1	1	0	0	0	0	0	0	1	0	0	0	0	6	1	5	KQRRRSSYAFN	D	0	0	PF09770.5_PAT1_Topoisomerase II-associated protein PAT1_847_116...742...3.7e-76	PF09770	0	0	0	0	0	1	0	0	0	0	1	15	226	1406
YCR077C_456	YCR077C_457	YCR077C	456	P25644	S	0	0	0	0	1	0	0	1	1	1	0	0	0	0	0	0	1	0	0	0	0	5	1	4	QRRRSSYAFNN	D	0	0	PF09770.5_PAT1_Topoisomerase II-associated protein PAT1_847_116...742...3.7e-76	PF09770	0	0	0	0	0	1	0	0	0	0	1	15	226	1406
YCR077C_457	YCR077C_458	YCR077C	457	P25644	Y	0	1	0	0	1	0	0	0	0	0	0	0	0	0	0	0	0	0	0	0	0	2	0	2	RRRSSYAFNNG	D	0	0	PF09770.5_PAT1_Topoisomerase II-associated protein PAT1_847_116...742...3.7e-76	PF09770	0	0	0	0	0	1	0	0	0	0	1	15	226	1406
YCR088W_156	YCR088W_157	YCR088W	156	P15891	T	0	0	0	0	0	0	0	0	0	0	0	0	0	0	0	1	1	0	0	0	0	2	0	0	QGKASTPPVKK	D	0	0	-	-	0	0	0	0	0	0	0	0	0	0	0	17	11	1029
YCR088W_162	YCR088W_163	YCR088W	162	P15891	S	0	0	0	0	0	0	0	0	0	0	0	0	0	1	0	0	1	0	0	0	0	2	0	0	PPVKKSFTPSK	D	0	0	-	-	0	0	0	0	0	0	0	0	0	0	0	17	11	1029
YCR088W_164	YCR088W_165	YCR088W	164	P15891	T	1	0	0	0	0	0	0	0	1	1	0	0	1	1	0	0	1	1	0	1	0	8	1	3	VKKSFTPSKSP	D	0	0	-	-	0	0	0	0	0	0	0	0	0	0	0	17	11	1029
YCR088W_166	YCR088W_167	YCR088W	166	P15891	S	0	0	0	0	0	0	0	0	0	0	0	0	0	1	0	0	0	0	0	0	0	1	0	0	KSFTPSKSPAP	D	0	0	-	-	0	0	0	0	0	0	0	0	0	0	0	17	11	1029
YCR088W_168	YCR088W_169	YCR088W	168	P15891	S	1	1	0	1	1	0	0	1	1	1	0	1	1	1	1	0	1	0	0	1	0	13	1	8	FTPSKSPAPVS	D	0	0	-	-	0	0	0	0	0	0	0	0	0	0	0	17	11	1029
YCR088W_180	YCR088W_181	YCR088W	180	P15891	T	0	1	1	1	1	0	0	1	0	1	1	0	1	1	0	1	1	0	0	1	0	12	1	7	KEPVKTPSPAP	D	0	0	-	-	0	0	0	0	0	0	0	0	0	0	0	17	11	1029
YCR088W_182	YCR088W_183	YCR088W	182	P15891	S	0	1	1	1	1	0	0	1	0	1	1	0	0	1	1	1	1	0	0	1	0	12	1	7	PVKTPSPAPAA	D	0	0	-	-	0	0	0	0	0	0	0	0	0	0	0	17	11	1029
YCR088W_191	YCR088W_192	YCR088W	191	P15891	S	0	0	0	0	0	0	0	0	0	0	0	0	0	0	0	0	0	0	0	1	0	1	0	0	AAKISSRVNDN	D	0	0	-	-	0	0	0	0	0	0	0	0	0	0	0	17	11	1029
YCR088W_281	YCR088W_282	YCR088W	281	P15891	S	0	0	0	1	0	0	0	0	0	0	0	0	0	0	0	0	0	0	0	0	0	1	0	1	DSEFNSFLGTT	D	0	0	-	-	0	0	0	0	0	0	0	0	0	0	0	17	11	1029
YCR088W_290	YCR088W_291	YCR088W	290	P15891	S	0	0	0	1	0	0	0	0	0	0	0	0	0	0	0	0	0	0	0	0	0	1	0	1	TTKPPSMTESS	D	0	0	-	-	0	0	0	0	0	0	0	0	0	0	0	17	11	1029
YCR088W_312	YCR088W_313	YCR088W	312	P15891	S	0	0	0	1	1	1	0	1	0	1	0	0	1	0	1	1	1	0	0	0	0	9	1	5	FRNEKSPAQLW	D	0	0	-	-	0	0	0	0	0	0	0	0	0	0	0	17	11	1029
YCR088W_364	YCR088W_365	YCR088W	364	P15891	S	0	0	1	1	1	1	0	1	1	1	1	0	1	0	0	1	0	0	0	1	0	11	1	8	EGLAASEKEEE	D	0	0	-	-	0	0	0	0	0	0	0	0	0	0	0	17	11	1029
YCR088W_382	YCR088W_383	YCR088W	382	P15891	S	0	0	0	0	0	0	0	0	0	0	0	0	0	0	0	1	0	0	0	0	0	1	0	0	PPPKKSEPTII	D	0	0	-	-	0	0	0	0	0	0	0	0	0	0	0	17	11	1029
YCR088W_388	YCR088W_389	YCR088W	388	P15891	S	0	1	0	1	0	0	0	0	0	0	0	0	1	0	0	1	0	0	0	0	0	4	1	2	EPTIISPKPFS	D	0	0	-	-	0	0	0	0	0	0	0	0	0	0	0	17	11	1029
YCR088W_457	YCR088W_458	YCR088W	457	P15891	S	0	0	0	1	1	0	0	0	1	0	0	0	0	0	0	0	1	0	0	0	0	4	1	3	SRNVASGAPVQ	D	0	0	-	-	0	0	0	0	0	0	0	0	0	0	0	17	11	1029
YCR088W_474	YCR088W_475	YCR088W	474	P15891	S	0	0	0	0	0	0	0	0	0	0	0	0	0	0	0	1	1	0	0	0	0	2	0	0	EEIAPSLPSRN	D	0	0	-	-	0	0	0	0	0	0	0	0	0	0	0	17	11	1029
YCR088W_477	YCR088W_478	YCR088W	477	P15891	S	0	0	0	0	0	0	0	0	1	0	0	0	0	0	0	0	0	0	0	0	0	1	0	1	APSLPSRNSIP	D	0	0	-	-	0	0	0	0	0	0	0	0	0	0	0	17	11	1029
YCR088W_480	YCR088W_481	YCR088W	480	P15891	S	0	0	1	1	0	0	0	0	0	0	0	0	0	0	0	0	1	0	0	0	0	3	1	2	LPSRNSIPAPK	D	0	0	-	-	0	0	0	0	0	0	0	0	0	0	0	17	11	1029
YCR088W_525	YCR088W_526	YCR088W	525	P15891	T	0	0	0	0	0	0	0	0	0	0	0	0	1	0	1	1	0	0	0	0	0	3	1	0	PPRRATPEKKP	D	0	0	-	-	0	0	0	0	0	0	0	0	0	0	0	17	11	1029
YCR091W_202	YCR091W_203	YCR091W	202	P25341	S	0	0	0	1	1	0	0	1	1	1	1	0	0	1	0	0	0	0	0	0	0	7	1	6	DSRNLSNGSLN	D	0	0	-	-	0	0	0	0	0	0	0	0	0	0	0	0	50	X
YCR091W_205	YCR091W_206	YCR091W	205	P25341	S	0	0	0	1	1	0	0	1	1	1	0	0	0	1	0	0	0	0	0	0	0	6	1	5	NLSNGSLNDIN	D	0	0	-	-	0	0	0	0	0	0	0	0	0	0	0	0	50	X
YCR091W_641	YCR091W_642	YCR091W	641	P25341	S	0	0	0	0	0	0	0	0	0	0	0	0	0	0	1	0	1	0	0	0	0	2	0	0	HPKRNSVSEQE	D	0	0	-	-	0	0	0	0	0	0	0	0	0	0	0	0	50	X
YCR092C_101	YCR092C_102	YCR092C	101	P25336	S	0	0	0	0	0	0	0	0	0	0	0	0	0	0	0	1	0	0	0	0	0	1	0	0	IMKRRSDENVE	D	0	0	-	-	0	0	0	0	0	0	0	0	0	0	0	6	8	1713
YCR093W_2101	YCR093W_2102	YCR093W	2101	P25655	T	1	0	0	1	1	0	0	0	0	1	0	0	0	0	0	0	1	0	0	0	1	5	1	4	INRRQTPLQSN	D	0	1	-	-	0	0	0	0	0	0	0	0	0	0	0	13	0	2987
YCR093W_2105	YCR093W_2106	YCR093W	2105	P25655	S	0	0	0	0	0	0	0	0	0	1	0	0	0	0	0	0	0	0	0	0	0	1	0	1	QTPLQSNA___	D	0	1	-	-	0	0	0	0	0	0	0	0	0	0	0	13	0	2987
YCR095C_290	YCR095C_291	YCR095C	290	P25366	S	0	1	0	0	0	0	0	0	0	0	0	0	0	0	0	0	0	0	0	0	0	1	0	1	LKKTSSDLGIF	D	0	0	-	-	0	0	0	0	0	0	0	0	0	0	0	3	15	381
YCR098C_510	YCR098C_511	YCR098C	510	P25346	S	0	0	0	0	0	0	0	0	0	1	0	0	0	0	0	0	0	0	0	0	0	1	0	1	NAEIISVRQVD	D	1	0	-	-	0	0	0	0	0	0	0	0	0	0	0	0	2	1943
YDL003W_160	YDL003W_161	YDL003W	160	Q12158	S	0	0	0	1	0	0	0	0	0	0	0	0	0	0	0	0	0	0	0	0	0	1	0	1	MAQENSMERKV	D	0	1	-	-	0	0	0	0	0	0	0	0	0	0	0	7	23	342
YDL003W_174	YDL003W_175	YDL003W	174	Q12158	S	0	0	0	0	0	0	0	0	0	0	0	0	0	0	0	0	0	0	0	0	1	0	1	0	APWDTSLEVGR	D	0	1	-	-	0	0	0	0	0	0	0	0	0	0	0	7	23	342
YDL003W_262	YDL003W_263	YDL003W	262	Q12158	S	0	0	0	0	1	0	0	0	0	0	0	0	0	0	0	0	1	0	0	0	1	2	1	1	DDDDNSVEQGR	D	0	1	-	-	0	0	0	0	0	0	0	0	0	0	0	7	23	342
YDL003W_306	YDL003W_307	YDL003W	306	Q12158	S	0	0	0	1	0	0	0	0	0	0	0	0	0	0	0	0	0	0	0	0	0	1	0	1	DAMTESQPKQT	D	0	1	-	-	0	0	0	0	0	0	0	0	0	0	0	7	23	342
YDL003W_353	YDL003W_354	YDL003W	353	Q12158	T	0	0	0	1	1	0	0	0	0	0	0	0	0	0	0	1	0	0	0	0	0	3	1	2	SNNLLTPQPTN	D	0	1	-	-	0	0	0	0	0	0	0	0	0	0	0	7	23	342
YDL005C_207	YDL005C_208	YDL005C	207	Q12124	S	0	0	0	0	0	0	0	0	0	0	0	0	0	0	0	0	0	0	0	0	1	0	1	0	NGAAFSPLTTT	D	0	0	-	-	0	0	0	0	0	0	0	0	0	0	0	25	16	X
YDL005C_5	YDL005C_6	YDL005C	5	Q12124	S	0	0	0	1	1	0	0	0	0	0	0	0	0	0	0	0	0	0	0	0	0	2	0	2	MVVQNSPVSSV	D	0	0	-	-	0	0	0	0	0	0	0	0	0	0	0	25	16	X
YDL006W_1	YDL006W_2	YDL006W	1	P35182	S	0	0	0	0	0	0	0	0	0	0	0	0	0	0	0	0	0	0	0	1	0	1	0	0	____MSNHSEI	D	0	0	-	-	0	0	0	0	0	0	0	0	0	0	0	3	218	848
YDL006W_4	YDL006W_5	YDL006W	4	P35182	S	0	0	0	0	0	0	0	0	0	0	0	0	0	0	0	0	0	0	0	1	0	1	0	0	_MSNHSEILER	D	0	0	-	-	0	0	0	0	0	0	0	0	0	0	0	3	218	848
YDL013W_13	YDL013W_14	YDL013W	13	P32828	S	0	0	0	0	0	0	0	1	0	0	0	0	0	0	0	0	0	0	0	0	0	1	0	1	TKSNNSPSDNN	D	0	0	-	-	0	0	0	0	0	0	0	0	0	0	0	2	151	307
YDL017W_482	YDL017W_483	YDL017W	482	P06243	S	0	0	0	0	0	0	0	0	0	0	0	0	0	0	0	1	0	0	0	0	0	1	0	0	LLDGESTDEDD	D	0	1	-	-	0	0	0	0	0	0	0	0	0	0	0	6	107	950
YDL017W_483	YDL017W_484	YDL017W	483	P06243	T	0	0	0	0	0	0	0	0	0	0	0	0	0	0	0	1	0	0	0	0	0	1	0	0	LDGESTDEDDV	D	0	1	-	-	0	0	0	0	0	0	0	0	0	0	0	6	107	950
YDL019C_1147	YDL019C_1148	YDL019C	1147	Q12451	T	0	0	0	0	0	0	0	0	0	0	0	0	0	0	0	0	1	0	0	0	0	1	0	0	LEKTRTAASAG	D	0	0	PF01237.14_Oxysterol_BP_Oxysterol-binding protein_350_897...1268...8.2e-133	PF01237	0	0	0	0	0	0	0	0	0	0	0	2	2	2733
YDL019C_1150	YDL019C_1151	YDL019C	1150	Q12451	S	0	0	0	1	0	0	0	0	0	0	0	0	0	0	0	0	1	0	0	1	0	3	1	1	TRTAASAGNGP	D	0	0	PF01237.14_Oxysterol_BP_Oxysterol-binding protein_350_897...1268...8.2e-133	PF01237	0	0	0	0	0	0	0	0	0	0	0	2	2	2733
YDL019C_1	YDL019C_2	YDL019C	1	Q12451	S	0	0	0	0	0	0	0	0	0	0	1	1	0	0	0	0	0	0	0	1	0	3	1	2	____MSREDLS	D	0	0	-	-	0	0	0	0	0	0	0	0	0	0	0	2	2	2733
YDL019C_409	YDL019C_410	YDL019C	409	Q12451	S	0	0	0	0	0	0	0	0	0	0	0	0	0	0	0	1	0	0	0	0	0	1	0	0	ALKNKSPALIS	D	0	0	-	-	0	0	0	0	0	0	0	0	0	0	0	2	2	2733
YDL019C_418	YDL019C_419	YDL019C	418	Q12451	T	0	0	0	0	0	0	0	0	0	0	0	0	0	0	0	1	0	0	0	1	0	2	0	0	ISHSKTQGSLP	D	0	0	-	-	0	0	0	0	0	0	0	0	0	0	0	2	2	2733
YDL019C_421	YDL019C_422	YDL019C	421	Q12451	S	0	1	0	1	0	0	0	0	0	0	0	0	0	0	0	1	0	0	0	1	0	4	1	2	SKTQGSLPEAS	D	0	0	-	-	0	0	0	0	0	0	0	0	0	0	0	2	2	2733
YDL019C_444	YDL019C_445	YDL019C	444	Q12451	S	1	0	0	0	0	0	0	1	0	0	0	0	0	0	0	0	1	0	0	0	0	3	1	2	QPSSVSLYRRP	D	0	0	-	-	0	0	0	0	0	0	0	0	0	0	0	2	2	2733
YDL019C_450	YDL019C_451	YDL019C	450	Q12451	S	0	0	0	0	0	0	0	1	1	1	0	0	0	0	0	0	0	0	0	0	0	3	1	3	LYRRPSNNLSV	D	0	0	-	-	0	0	0	0	0	0	0	0	0	0	0	2	2	2733
YDL019C_454	YDL019C_455	YDL019C	454	Q12451	S	0	0	0	0	0	0	0	0	1	1	0	0	0	0	0	0	0	0	0	0	0	2	0	2	PSNNLSVVSSE	D	0	0	-	-	0	0	0	0	0	0	0	0	0	0	0	2	2	2733
YDL019C_457	YDL019C_458	YDL019C	457	Q12451	S	0	0	0	0	0	0	0	0	1	0	0	0	0	0	0	0	0	0	0	0	0	1	0	1	NLSVVSSEIQL	D	0	0	-	-	0	0	0	0	0	0	0	0	0	0	0	2	2	2733
YDL019C_458	YDL019C_459	YDL019C	458	Q12451	S	0	0	0	0	0	0	0	0	1	0	0	0	0	0	0	0	0	0	0	0	0	1	0	1	LSVVSSEIQLN	D	0	0	-	-	0	0	0	0	0	0	0	0	0	0	0	2	2	2733
YDL019C_485	YDL019C_486	YDL019C	485	Q12451	S	0	0	0	0	0	0	0	0	0	1	0	0	0	0	0	0	1	0	0	0	0	2	0	1	NRLDGSKTPVG	D	0	0	-	-	0	0	0	0	0	0	0	0	0	0	0	2	2	2733
YDL019C_487	YDL019C_488	YDL019C	487	Q12451	T	0	0	0	1	0	0	0	0	0	0	0	0	0	1	0	0	1	0	0	0	0	3	1	1	LDGSKTPVGVH	D	0	0	-	-	0	0	0	0	0	0	0	0	0	0	0	2	2	2733
YDL019C_502	YDL019C_503	YDL019C	502	Q12451	S	0	1	0	0	0	0	0	0	0	0	0	0	1	0	0	0	0	0	0	0	0	2	0	1	LQRVRSSNTLK	D	0	0	-	-	0	0	0	0	0	0	0	0	0	0	0	2	2	2733
YDL019C_505	YDL019C_506	YDL019C	505	Q12451	T	0	0	0	0	0	0	0	0	0	0	0	0	1	0	0	0	0	0	0	0	0	1	0	0	VRSSNTLKSNR	D	0	0	-	-	0	0	0	0	0	0	0	0	0	0	0	2	2	2733
YDL019C_508	YDL019C_509	YDL019C	508	Q12451	S	0	0	0	0	0	0	0	0	0	0	0	0	0	0	0	0	0	0	0	1	0	1	0	0	SNTLKSNRSMQ	D	0	0	-	-	0	0	0	0	0	0	0	0	0	0	0	2	2	2733
YDL019C_511	YDL019C_512	YDL019C	511	Q12451	S	0	0	0	0	0	0	0	1	1	0	0	0	0	0	0	0	0	0	0	1	0	3	1	2	LKSNRSMQSGS	D	0	0	-	-	0	0	0	0	0	0	0	0	0	0	0	2	2	2733
YDL019C_514	YDL019C_515	YDL019C	514	Q12451	S	0	0	0	0	0	0	0	1	1	0	0	0	0	0	0	1	0	0	0	1	0	4	1	2	NRSMQSGSGVA	D	0	0	-	-	0	0	0	0	0	0	0	0	0	0	0	2	2	2733
YDL019C_516	YDL019C_517	YDL019C	516	Q12451	S	0	0	0	0	0	0	0	0	0	0	0	0	0	0	0	1	0	0	0	0	0	1	0	0	SMQSGSGVASP	D	0	0	-	-	0	0	0	0	0	0	0	0	0	0	0	2	2	2733
YDL019C_520	YDL019C_521	YDL019C	520	Q12451	S	0	0	0	0	0	0	0	0	0	0	0	0	1	0	0	1	0	0	0	0	0	2	0	0	GSGVASPIDKV	D	0	0	-	-	0	0	0	0	0	0	0	0	0	0	0	2	2	2733
YDL019C_6	YDL019C_7	YDL019C	6	Q12451	S	1	0	0	0	0	0	0	0	0	0	0	0	0	0	0	0	0	0	0	1	0	2	0	1	SREDLSIAEDL	D	0	0	-	-	0	0	0	0	0	0	0	0	0	0	0	2	2	2733
YDL019C_716	YDL019C_717	YDL019C	716	Q12451	S	0	0	0	0	0	0	0	1	0	0	0	0	1	0	0	1	0	0	0	1	0	4	1	1	DKEQESDTTAS	D	0	0	PF01237.14_Oxysterol_BP_Oxysterol-binding protein_350_652...832...8.2e-133	PF01237	0	0	0	0	0	0	0	0	0	0	0	2	2	2733
YDL019C_719	YDL019C_720	YDL019C	719	Q12451	T	0	0	0	0	0	0	0	0	0	0	0	0	0	0	0	0	0	0	0	1	0	1	0	0	QESDTTASTLG	D	0	0	PF01237.14_Oxysterol_BP_Oxysterol-binding protein_350_652...832...8.2e-133	PF01237	0	0	0	0	0	0	0	0	0	0	0	2	2	2733
YDL019C_721	YDL019C_722	YDL019C	721	Q12451	S	0	0	0	0	0	0	0	0	0	0	0	0	0	0	0	0	0	0	0	1	0	1	0	0	SDTTASTLGQI	D	0	0	PF01237.14_Oxysterol_BP_Oxysterol-binding protein_350_652...832...8.2e-133	PF01237	0	0	0	0	0	0	0	0	0	0	0	2	2	2733
YDL019C_722	YDL019C_723	YDL019C	722	Q12451	T	0	0	0	0	0	0	0	0	0	0	0	0	0	0	0	0	0	0	0	1	0	1	0	0	DTTASTLGQIA	D	0	0	PF01237.14_Oxysterol_BP_Oxysterol-binding protein_350_652...832...8.2e-133	PF01237	0	0	0	0	0	0	0	0	0	0	0	2	2	2733
YDL019C_740	YDL019C_741	YDL019C	740	Q12451	S	0	0	0	0	0	0	0	0	0	0	1	0	0	0	0	1	0	0	0	1	0	3	1	1	EEDEASDADEF	D	0	0	PF01237.14_Oxysterol_BP_Oxysterol-binding protein_350_652...832...8.2e-133	PF01237	0	0	0	0	0	0	0	0	0	0	0	2	2	2733
YDL019C_782	YDL019C_783	YDL019C	782	Q12451	T	0	0	0	0	0	0	0	0	1	0	0	0	0	0	0	0	0	0	0	1	0	2	0	1	PVPNETDNDSQ	D	0	0	PF01237.14_Oxysterol_BP_Oxysterol-binding protein_350_652...832...8.2e-133	PF01237	0	0	0	0	0	0	0	0	0	0	0	2	2	2733
YDL019C_786	YDL019C_787	YDL019C	786	Q12451	S	0	0	0	1	1	0	0	0	1	0	0	0	0	0	0	0	1	0	0	1	0	5	1	3	ETDNDSQYVQD	D	0	0	PF01237.14_Oxysterol_BP_Oxysterol-binding protein_350_652...832...8.2e-133	PF01237	0	0	0	0	0	0	0	0	0	0	0	2	2	2733
YDL019C_788	YDL019C_789	YDL019C	788	Q12451	Y	0	0	0	0	0	0	0	0	0	0	0	0	0	0	0	0	1	0	0	0	0	1	0	0	DNDSQYVQDEK	D	0	0	PF01237.14_Oxysterol_BP_Oxysterol-binding protein_350_652...832...8.2e-133	PF01237	0	0	0	0	0	0	0	0	0	0	0	2	2	2733
YDL019C_821	YDL019C_822	YDL019C	821	Q12451	T	0	0	0	0	0	0	0	0	0	0	0	0	0	0	0	1	0	0	0	1	0	2	0	0	EDEPKTDQSLK	D	0	0	PF00169.25_PH_PH domain_106_816...870...1.3e-12	PF00169	0	0	0	0	0	0	0	0	0	0	0	2	2	2733
YDL019C_824	YDL019C_825	YDL019C	824	Q12451	S	0	0	0	0	0	0	0	1	0	1	0	1	1	0	1	1	0	0	0	0	0	6	1	3	PKTDQSLKNFK	D	0	0	PF00169.25_PH_PH domain_106_816...870...1.3e-12	PF00169	0	0	0	0	0	0	0	0	0	0	0	2	2	2733
YDL020C_213	YDL020C_214	YDL020C	213	Q03465	S	0	0	0	0	0	0	0	0	0	0	0	0	0	0	0	0	0	0	0	0	1	0	1	0	NNEFDSDDDDI	D	0	0	-	-	0	0	0	0	0	0	1	0	0	0	1	1	160	384
YDL020C_219	YDL020C_220	YDL020C	219	Q03465	S	0	0	0	0	0	0	0	0	0	0	0	0	0	0	0	0	0	0	0	0	1	0	1	0	DDDDISDDEED	D	0	0	-	-	0	0	0	0	0	0	1	0	0	0	1	1	160	384
YDL020C_325	YDL020C_326	YDL020C	325	Q03465	S	0	0	0	0	0	0	0	0	0	1	0	0	0	0	0	0	0	0	0	0	0	1	0	1	NRRKQSFVLNK	D	0	0	-	-	0	0	0	0	0	0	1	0	0	0	1	1	160	384
YDL022W_1	YDL022W_2	YDL022W	1	Q00055	S	0	0	0	0	0	0	0	0	0	0	0	1	0	0	0	0	0	0	0	0	0	1	0	1	____MSAAADR	D	1	0	-	-	0	0	0	0	0	0	0	0	0	0	0	0	0	1563
YDL022W_21	YDL022W_22	YDL022W	21	Q00055	S	0	0	0	0	0	0	0	0	0	0	0	0	0	1	0	0	0	0	0	0	0	1	0	0	AGRKRSSSSVS	D	1	0	-	-	0	0	0	0	0	0	0	0	0	0	0	0	0	1563
YDL022W_23	YDL022W_24	YDL022W	23	Q00055	S	1	0	1	0	1	0	0	1	1	1	1	0	0	1	1	0	1	0	0	0	1	10	1	7	RKRSSSSVSLK	D	1	0	-	-	0	0	0	0	0	0	0	0	0	0	0	0	0	1563
YDL022W_24	YDL022W_25	YDL022W	24	Q00055	S	0	0	0	0	0	0	0	0	1	1	0	0	0	0	0	0	0	0	0	0	0	2	0	2	KRSSSSVSLKA	D	1	0	-	-	0	0	0	0	0	0	0	0	0	0	0	0	0	1563
YDL022W_26	YDL022W_27	YDL022W	26	Q00055	S	1	0	1	0	1	0	0	1	1	1	1	1	0	1	0	1	1	0	0	1	0	12	1	8	SSSSVSLKAAE	D	1	0	-	-	0	0	0	0	0	0	0	0	0	0	0	0	0	1563
YDL025C_103	YDL025C_104	YDL025C	103	Q12100	S	0	0	0	1	1	0	0	0	0	0	0	0	0	0	0	0	1	0	0	0	0	3	1	2	TLTGISPTSAK	D	0	0	-	-	0	0	0	0	0	0	0	0	0	0	0	1	4	813
YDL025C_11	YDL025C_12	YDL025C	11	Q12100	S	0	0	0	0	0	0	0	0	0	0	0	0	0	1	0	0	0	0	0	0	0	1	0	0	LHSSSSTSLSS	D	0	0	-	-	0	0	0	0	0	0	0	0	0	0	0	1	4	813
YDL025C_13	YDL025C_14	YDL025C	13	Q12100	S	0	0	0	0	0	0	0	0	0	0	0	0	0	1	0	0	0	0	0	0	0	1	0	0	SSSSTSLSSLF	D	0	0	-	-	0	0	0	0	0	0	0	0	0	0	0	1	4	813
YDL025C_177	YDL025C_178	YDL025C	177	Q12100	S	0	0	0	0	0	0	0	0	0	0	0	0	0	0	0	0	0	0	0	1	0	1	0	0	VSSAKSDTPSS	D	0	0	-	-	0	0	0	0	0	0	0	0	0	0	0	1	4	813
YDL025C_179	YDL025C_180	YDL025C	179	Q12100	T	0	0	0	0	0	0	0	0	0	0	0	0	0	0	0	0	0	0	0	1	0	1	0	0	SAKSDTPSSNL	D	0	0	-	-	0	0	0	0	0	0	0	0	0	0	0	1	4	813
YDL025C_181	YDL025C_182	YDL025C	181	Q12100	S	0	0	0	0	0	0	0	0	0	0	0	0	0	0	0	0	0	0	0	1	0	1	0	0	KSDTPSSNLSY	D	0	0	-	-	0	0	0	0	0	0	0	0	0	0	0	1	4	813
YDL025C_182	YDL025C_183	YDL025C	182	Q12100	S	0	0	0	0	0	0	0	0	0	0	0	0	0	0	0	0	0	0	0	1	0	1	0	0	SDTPSSNLSYQ	D	0	0	-	-	0	0	0	0	0	0	0	0	0	0	0	1	4	813
YDL025C_185	YDL025C_186	YDL025C	185	Q12100	S	0	0	0	0	0	0	0	0	0	0	0	0	0	0	0	0	0	0	0	1	0	1	0	0	PSSNLSYQAHM	D	0	0	-	-	0	0	0	0	0	0	0	0	0	0	0	1	4	813
YDL025C_215	YDL025C_216	YDL025C	215	Q12100	S	0	0	0	1	0	0	0	0	0	0	0	0	0	0	0	0	0	0	0	0	0	1	0	1	ASTPGSVELQH	D	0	0	-	-	0	0	0	0	0	0	0	0	0	0	0	1	4	813
YDL025C_57	YDL025C_58	YDL025C	57	Q12100	T	0	0	0	1	0	0	0	0	0	0	0	0	0	0	0	0	0	0	0	1	0	2	0	1	SSKKNTDSDQE	D	0	0	-	-	0	0	0	0	0	0	0	0	0	0	0	1	4	813
YDL025C_59	YDL025C_60	YDL025C	59	Q12100	S	0	0	0	1	1	0	0	0	0	0	0	0	0	0	1	1	1	0	0	1	0	6	1	2	KKNTDSDQEDQ	D	0	0	-	-	0	0	0	0	0	0	0	0	0	0	0	1	4	813
YDL028C_21	YDL028C_22	YDL028C	21	P54199	S	0	0	0	0	0	0	0	0	0	0	0	0	0	0	0	0	0	0	0	1	0	1	0	0	NTRQFSDDEEF	D	0	1	-	-	0	0	0	0	0	0	0	0	0	0	0	2	60	1200
YDL031W_100	YDL031W_101	YDL031W	100	Q12389	S	0	0	1	1	1	0	0	0	1	1	1	1	1	0	0	1	0	0	0	1	0	10	1	7	PMLEMSDDENN	D	0	1	-	-	0	0	0	0	0	0	0	0	0	0	0	10	0	3519
YDL031W_397	YDL031W_398	YDL031W	397	Q12389	S	0	0	0	1	1	0	0	0	1	0	1	0	0	0	0	1	1	0	0	1	0	7	1	4	NNEADSDSDDE	D	0	1	-	-	0	0	0	0	0	0	0	0	0	0	0	10	0	3519
YDL031W_399	YDL031W_400	YDL031W	399	Q12389	S	0	0	0	1	1	0	0	0	1	0	1	0	0	0	0	1	1	0	0	1	0	7	1	4	EADSDSDDEND	D	0	1	PF08147.8_DBP10CT_DBP10CT (NUC160) domain_65_400...418...1e-18	PF08147	0	0	0	0	0	0	0	0	0	0	0	10	0	3519
YDL035C_370	YDL035C_371	YDL035C	370	Q12361	T	0	0	0	0	0	0	0	0	0	0	0	0	0	0	0	0	0	0	0	1	0	1	0	0	FRKTNTGSDEN	D	0	0	-	-	0	0	0	0	0	0	0	0	0	0	0	2	16	465
YDL035C_372	YDL035C_373	YDL035C	372	Q12361	S	0	0	0	0	1	0	0	0	1	1	0	0	0	0	0	0	1	0	0	1	0	5	1	3	KTNTGSDENVS	D	0	0	-	-	0	0	0	0	0	0	0	0	0	0	0	2	16	465
YDL035C_902	YDL035C_903	YDL035C	902	Q12361	S	0	0	1	1	0	0	0	0	1	0	0	1	1	0	0	1	0	0	0	0	0	6	1	4	NDDENSIEEDK	D	0	0	-	-	0	0	0	0	0	0	0	0	0	0	0	2	16	465
YDL036C_68	YDL036C_69	YDL036C	68	Q12069	S	0	0	0	0	0	0	0	0	0	0	0	1	0	0	0	0	0	0	0	0	0	1	0	1	TQSKKSPDLIN	D	0	0	-	-	0	0	0	0	0	0	0	0	0	0	0	0	19	X
YDL040C_673	YDL040C_674	YDL040C	673	P12945	S	0	0	0	1	0	0	0	0	0	0	0	0	0	0	0	0	0	0	0	0	0	1	0	1	VAAYPSDQDND	D	0	0	PF12569.4_NARP1_NMDA receptor-regulated protein 1_519_548...736...3.1e-119	PF12569	0	0	0	0	0	0	0	0	0	0	0	4	0	1802
YDL042C_22	YDL042C_23	YDL042C	22	P06700	S	0	0	0	0	0	0	0	0	1	1	0	0	0	0	0	0	0	0	0	0	0	2	0	2	VSNTVSPTQDK	D	1	0	-	-	0	0	0	0	1	0	0	0	1	0	2	10	0	X
YDL042C_24	YDL042C_25	YDL042C	24	P06700	T	0	0	0	0	0	0	0	0	0	0	0	1	0	0	0	0	0	0	0	0	0	1	0	1	NTVSPTQDKDA	D	1	0	-	-	0	0	0	0	1	0	0	0	1	0	2	10	0	X
YDL048C_152	YDL048C_153	YDL048C	152	Q07351	S	0	0	0	0	0	0	0	1	0	1	0	0	0	0	0	0	0	0	0	0	0	2	0	2	EFNGRSNSLHA	D	0	0	-	-	1	0	0	0	0	0	0	0	0	0	1	0	6	X
YDL048C_154	YDL048C_155	YDL048C	154	Q07351	S	0	0	0	0	0	0	0	0	1	0	0	0	0	0	0	0	0	0	0	0	0	1	0	1	NGRSNSLHANF	D	0	0	-	-	1	0	0	0	0	0	0	0	0	0	1	0	6	X
YDL048C_190	YDL048C_191	YDL048C	190	Q07351	T	0	0	0	0	0	0	0	0	0	0	0	0	0	0	0	0	0	0	0	1	0	1	0	0	GFKTITPSPPT	D	0	0	-	-	1	0	0	0	0	0	0	0	0	0	1	0	6	X
YDL048C_192	YDL048C_193	YDL048C	192	Q07351	S	0	0	0	0	0	0	0	0	0	0	0	0	0	0	0	0	0	0	0	1	0	1	0	0	KTITPSPPTQH	D	0	0	-	-	1	0	0	0	0	0	0	0	0	0	1	0	6	X
YDL051W_14	YDL051W_15	YDL051W	14	P33399	S	0	1	0	1	1	0	0	0	0	0	1	0	1	0	0	1	0	0	0	1	0	7	1	4	QEKPQSRRNSF	D	0	0	PF00076.18_RRM_1_RNA recognition motif. (a.k.a. RRM, RBD, or RNP domain)_70_15...26...7e-08	PF00076	0	0	0	0	0	0	0	0	0	0	0	11	24	267
YDL051W_18	YDL051W_19	YDL051W	18	P33399	S	1	1	1	1	1	0	1	1	1	1	1	0	1	0	1	1	1	1	0	1	0	16	1	10	QSRRNSFAVIE	D	0	0	PF00076.18_RRM_1_RNA recognition motif. (a.k.a. RRM, RBD, or RNP domain)_70_15...26...7e-08	PF00076	0	0	0	0	0	0	0	0	0	0	0	11	24	267
YDL051W_229	YDL051W_230	YDL051W	229	P33399	S	0	1	0	0	0	0	0	0	0	0	0	0	0	0	0	0	0	0	0	0	0	1	0	1	KSKNFSGRSRS	D	0	0	-	-	0	0	0	0	0	0	0	0	0	0	0	11	24	267
YDL051W_232	YDL051W_233	YDL051W	232	P33399	S	0	1	0	0	0	0	0	0	0	0	0	0	0	0	0	0	0	0	0	0	0	1	0	1	NFSGRSRSFNG	D	0	0	-	-	0	0	0	0	0	0	0	0	0	0	0	11	24	267
YDL051W_234	YDL051W_235	YDL051W	234	P33399	S	0	1	0	0	0	0	0	0	0	0	0	0	0	0	1	0	0	0	0	0	0	2	0	1	SGRSRSFNGHK	D	0	0	-	-	0	0	0	0	0	0	0	0	0	0	0	11	24	267
YDL051W_262	YDL051W_263	YDL051W	262	P33399	S	0	0	0	0	0	0	0	0	0	0	0	0	0	0	0	1	0	0	0	1	0	2	0	0	ESKEDSSAIAD	D	0	0	-	-	0	0	0	0	0	0	0	0	0	0	0	11	24	267
YDL051W_263	YDL051W_264	YDL051W	263	P33399	S	0	0	0	0	0	0	0	0	0	0	1	0	0	0	0	1	0	0	0	1	0	3	1	1	SKEDSSAIADD	D	0	0	-	-	0	0	0	0	0	0	0	0	0	0	0	11	24	267
YDL054C_254	YDL054C_255	YDL054C	254	Q07376	S	0	0	0	1	0	0	0	0	0	0	0	0	0	0	0	0	1	0	0	0	0	2	0	1	TDVEQSPLLER	D	0	0	PF07690.12_MFS_1_Major Facilitator Superfamily_352_37...428...1.3e-15	PF07690	0	0	0	0	0	0	0	0	0	0	0	0	12	844
YDL056W_109	YDL056W_110	YDL056W	109	P39678	S	0	0	0	1	0	0	0	0	0	1	0	0	1	0	0	1	1	0	0	1	0	6	1	2	TDGSASPPPAP	D	0	0	-	-	0	0	0	0	0	0	0	0	0	0	0	2	17	1003
YDL056W_324	YDL056W_325	YDL056W	324	P39678	T	0	0	0	0	0	0	0	0	1	1	0	0	0	0	0	0	0	0	0	0	0	2	0	2	FPGGGTSPIIS	D	0	0	-	-	0	0	0	0	0	0	0	0	0	0	0	2	17	1003
YDL056W_325	YDL056W_326	YDL056W	325	P39678	S	0	0	0	0	0	0	0	0	1	1	0	0	0	0	0	0	0	0	0	0	0	2	0	2	PGGGTSPIISM	D	0	0	-	-	0	0	0	0	0	0	0	0	0	0	0	2	17	1003
YDL056W_329	YDL056W_330	YDL056W	329	P39678	S	0	0	0	0	0	0	0	0	0	1	0	0	0	0	0	0	0	0	0	0	0	1	0	1	TSPIISMIPRY	D	0	0	-	-	0	0	0	0	0	0	0	0	0	0	0	2	17	1003
YDL056W_826	YDL056W_827	YDL056W	826	P39678	S	0	0	0	1	0	0	0	0	0	0	0	0	0	0	0	0	0	0	0	0	0	1	0	1	QIITISNANSH	D	0	0	-	-	0	0	0	0	0	0	0	0	0	0	0	2	17	1003
YDL058W_1031	YDL058W_1032	YDL058W	1031	P25386	S	0	0	0	1	0	0	0	0	0	0	0	0	0	0	0	1	0	0	0	0	0	2	0	1	LKKTISDLEQT	D	0	1	PF04871.9_Uso1_p115_C_Uso1 / p115 like vesicle tethering protein, C terminal region_126_1007...1072...5.3e-17	PF04871	0	0	0	0	0	0	0	0	0	0	0	3	54	2913
YDL058W_1769	YDL058W_1770	YDL058W	1769	P25386	S	0	0	0	0	1	0	1	0	1	1	1	0	0	0	0	1	0	0	0	0	0	6	1	5	LGVEISSDEED	D	0	1	PF04871.9_Uso1_p115_C_Uso1 / p115 like vesicle tethering protein, C terminal region_126_1663...1786...5.3e-17	PF04871	0	0	0	0	0	0	0	0	0	0	0	3	54	2913
YDL058W_1770	YDL058W_1771	YDL058W	1770	P25386	S	0	0	0	0	1	0	1	0	1	1	1	0	0	0	0	0	0	0	0	0	0	5	1	5	GVEISSDEEDD	D	0	1	PF04871.9_Uso1_p115_C_Uso1 / p115 like vesicle tethering protein, C terminal region_126_1663...1786...5.3e-17	PF04871	0	0	0	0	0	0	0	0	0	0	0	3	54	2913
YDL065C_61	YDL065C_62	YDL065C	61	Q07418	S	0	0	0	1	1	0	0	1	1	1	1	1	0	0	1	1	1	0	0	1	0	11	1	7	QVANESEEDPE	D	0	0	-	-	0	0	0	0	0	0	0	0	0	0	0	3	65	308
YDL070W_263	YDL070W_264	YDL070W	263	Q07442	S	0	0	1	0	0	0	0	0	0	1	0	0	0	0	0	0	0	0	0	0	0	2	0	2	NEDMDSPLVIR	D	0	0	-	-	0	0	0	0	0	0	0	0	0	0	0	2	15	X
YDL070W_270	YDL070W_271	YDL070W	270	Q07442	S	0	0	0	0	1	0	0	0	0	0	0	0	0	0	0	0	0	0	0	0	0	1	0	1	LVIRRSVSTTN	D	0	0	-	-	0	0	0	0	0	0	0	0	0	0	0	2	15	X
YDL070W_592	YDL070W_593	YDL070W	592	Q07442	S	0	0	0	0	1	0	0	0	0	0	0	0	0	0	0	0	0	0	0	0	0	1	0	1	SKRKLSGNYST	D	0	0	PF17035.1_BET_Bromodomain extra-terminal - transcription regulation_65_588...609...4.4e-07	PF17035	0	0	0	0	0	0	0	0	0	0	0	2	15	X
YDL072C_152	YDL072C_153	YDL072C	152	Q07451	S	0	0	0	0	0	0	0	0	0	0	0	0	0	0	0	1	0	0	0	0	0	1	0	0	VKKNDSVTAEA	D	0	0	PF05529.8_Bap31_B-cell receptor-associated protein 31-like_200_1...201...3.3e-46	PF05529	1	0	0	0	0	0	0	0	0	0	1	0	0	484
YDL073W_775	YDL073W_776	YDL073W	775	Q07454	S	0	0	0	0	1	0	0	0	0	1	0	0	0	0	0	0	0	0	0	0	0	2	0	2	KHGNNSGSMVS	D	0	0	-	-	0	0	0	0	0	0	0	0	0	0	0	0	0	41
YDL077C_246	YDL077C_247	YDL077C	246	Q07468	S	0	0	0	0	0	0	0	0	0	1	0	0	0	0	0	0	0	0	0	0	0	1	0	1	MSRKSSMSSLW	D	0	0	-	-	1	0	0	0	0	1	0	0	0	0	2	6	99	494
YDL079C_12	YDL079C_13	YDL079C	12	P50873	S	0	0	0	0	0	0	0	0	0	1	0	0	0	0	0	0	0	0	0	0	0	1	0	1	LVRKISFNNSD	D	0	0	-	-	0	0	0	0	0	0	0	0	0	0	0	0	9	X
YDL080C_594	YDL080C_595	YDL080C	594	Q07471	T	0	0	0	0	0	0	0	0	0	0	0	0	0	0	0	0	0	0	0	1	0	1	0	0	AVNTPTPEFQP	D	1	0	-	-	0	0	0	0	0	0	0	0	0	0	0	3	33	X
YDL081C_95	YDL081C_96	YDL081C	95	P05318	S	0	0	0	1	1	0	0	1	1	1	0	0	1	0	0	1	0	0	0	0	1	7	1	5	EAKEESDDDMG	D	0	0	PF00428.15_Ribosomal_60s_60s Acidic ribosomal protein_89_20...105...6.4e-24	PF00428	0	0	0	0	0	0	0	0	0	0	0	2	89	444
YDL084W_12	YDL084W_13	YDL084W	12	Q07478	S	1	0	1	1	1	0	0	0	0	0	1	1	0	0	0	0	0	0	0	1	0	7	1	6	DLLEYSDNEQE	D	0	1	-	-	0	0	0	0	0	0	0	0	0	0	0	10	0	2263
YDL084W_1	YDL084W_2	YDL084W	1	Q07478	S	0	0	0	0	0	0	0	0	0	0	0	0	0	0	0	0	0	0	0	1	0	1	0	0	____MSHEGEE	D	0	1	-	-	0	0	0	0	0	0	0	0	0	0	0	10	0	2263
YDL084W_31	YDL084W_32	YDL084W	31	Q07478	T	0	0	0	0	0	0	0	0	0	0	0	0	0	0	0	0	1	0	0	0	0	1	0	0	AEAGETGAATS	D	0	1	-	-	0	0	0	0	0	0	0	0	0	0	0	10	0	2263
YDL084W_35	YDL084W_36	YDL084W	35	Q07478	T	0	0	0	0	0	0	0	0	0	0	0	0	0	0	0	0	1	0	0	0	0	1	0	0	ETGAATSATEG	D	0	1	-	-	0	0	0	0	0	0	0	0	0	0	0	10	0	2263
YDL084W_36	YDL084W_37	YDL084W	36	Q07478	S	0	0	0	0	0	0	0	0	1	0	0	0	0	0	1	0	1	0	0	0	0	3	1	1	TGAATSATEGD	D	0	1	-	-	0	0	0	0	0	0	0	0	0	0	0	10	0	2263
YDL084W_38	YDL084W_39	YDL084W	38	Q07478	T	0	0	0	0	0	0	0	0	0	0	0	0	0	0	0	0	1	0	0	0	0	1	0	0	AATSATEGDNN	D	0	1	-	-	0	0	0	0	0	0	0	0	0	0	0	10	0	2263
YDL084W_46	YDL084W_47	YDL084W	46	Q07478	T	0	0	0	0	0	0	0	0	0	0	0	0	0	0	0	1	0	0	0	0	0	1	0	0	DNNNNTAAGDK	D	0	1	-	-	0	0	0	0	0	0	0	0	0	0	0	10	0	2263
YDL088C_149	YDL088C_150	YDL088C	149	Q05166	S	0	0	0	0	0	0	0	0	0	0	0	0	0	0	0	1	0	0	0	0	0	1	0	0	TMRNFSKQNQD	D	0	0	-	-	0	0	0	0	0	0	0	0	0	0	0	1	37	463
YDL088C_457	YDL088C_458	YDL088C	457	Q05166	S	0	0	0	0	0	0	0	0	1	0	0	0	0	0	0	0	0	0	0	0	0	1	0	1	PTNISSPIVAN	D	0	0	-	-	0	0	0	0	0	0	0	0	0	0	0	1	37	463
YDL089W_2	YDL089W_3	YDL089W	2	Q12066	S	0	0	0	1	0	0	0	0	0	0	0	0	0	0	0	0	0	0	0	0	0	1	0	1	___MGSNDLIN	D	0	0	-	-	0	0	0	0	0	0	0	0	0	0	0	3	7	X
YDL089W_414	YDL089W_415	YDL089W	414	Q12066	S	0	0	0	0	0	0	0	0	0	1	0	0	0	0	0	0	0	0	0	0	0	1	0	1	NNLAQSSSNEN	D	0	0	-	-	0	0	0	0	0	0	0	0	0	0	0	3	7	X
YDL089W_415	YDL089W_416	YDL089W	415	Q12066	S	0	0	0	0	0	0	0	0	0	1	0	0	0	0	0	0	0	0	0	0	0	1	0	1	NLAQSSSNENL	D	0	0	-	-	0	0	0	0	0	0	0	0	0	0	0	3	7	X
YDL089W_416	YDL089W_417	YDL089W	416	Q12066	S	0	0	0	0	0	0	0	0	1	1	0	0	0	0	0	0	1	0	0	0	0	3	1	2	LAQSSSNENLE	D	0	0	-	-	0	0	0	0	0	0	0	0	0	0	0	3	7	X
YDL089W_438	YDL089W_439	YDL089W	438	Q12066	S	0	0	0	0	0	0	0	0	0	0	0	0	0	0	0	1	0	0	0	0	0	1	0	0	NRPSKSLSPLR	D	0	0	-	-	0	0	0	0	0	0	0	0	0	0	0	3	7	X
YDL089W_440	YDL089W_441	YDL089W	440	Q12066	S	0	0	0	0	0	0	0	0	0	0	0	0	0	0	0	1	0	0	0	0	0	1	0	0	PSKSLSPLRKT	D	0	0	-	-	0	0	0	0	0	0	0	0	0	0	0	3	7	X
YDL089W_445	YDL089W_446	YDL089W	445	Q12066	T	0	0	0	0	0	0	0	0	0	1	0	0	0	0	0	0	0	0	0	0	0	1	0	1	SPLRKTPLSAR	D	0	0	-	-	0	0	0	0	0	0	0	0	0	0	0	3	7	X
YDL089W_448	YDL089W_449	YDL089W	448	Q12066	S	0	0	0	0	0	0	0	0	0	1	0	0	0	0	0	0	0	0	0	0	0	1	0	1	RKTPLSARQKR	D	0	0	-	-	0	0	0	0	0	0	0	0	0	0	0	3	7	X
YDL089W_473	YDL089W_474	YDL089W	473	Q12066	S	0	0	0	0	1	0	0	0	0	1	0	1	0	0	0	1	0	0	0	0	1	4	1	3	NSILRSPKKKK	D	0	0	-	-	0	0	0	0	0	0	0	0	0	0	0	3	7	X
YDL090C_16	YDL090C_17	YDL090C	16	P22007	T	0	0	0	1	0	0	0	0	0	0	0	0	0	0	0	0	0	0	0	0	0	1	0	1	AKFINTALLGR	D	1	0	-	-	0	0	0	0	0	0	0	0	0	0	0	2	0	X
YDL097C_37	YDL097C_38	YDL097C	37	Q12377	S	0	0	0	0	0	0	0	0	0	0	0	0	0	0	0	0	0	0	0	0	1	0	1	0	KDSSQSSAAAG	D	0	1	-	-	0	0	0	0	0	0	0	0	0	0	0	24	0	1461
YDL099W_114	YDL099W_115	YDL099W	114	Q12191	S	0	0	0	0	0	0	0	0	0	0	1	0	0	0	0	0	0	0	0	1	0	2	0	1	INSTSSNVGKD	D	0	0	-	-	0	0	0	0	0	0	0	0	0	0	0	1	9	176
YDL099W_124	YDL099W_125	YDL099W	124	Q12191	T	0	0	0	0	0	0	0	0	0	0	0	1	0	0	0	0	0	0	0	0	0	1	0	1	DDAENTKKEEV	D	0	0	-	-	0	0	0	0	0	0	0	0	0	0	0	1	9	176
YDL099W_169	YDL099W_170	YDL099W	169	Q12191	S	0	0	0	0	0	0	0	0	0	1	0	0	0	0	0	0	0	0	0	0	0	1	0	1	EPSNTSEAADD	D	0	0	-	-	0	0	0	0	0	0	0	0	0	0	0	1	9	176
YDL099W_291	YDL099W_292	YDL099W	291	Q12191	T	0	0	0	0	0	0	0	0	1	0	0	0	0	0	0	0	0	0	0	0	0	1	0	1	SSNNLTPSQSV	D	0	0	-	-	0	0	0	0	0	0	0	0	0	0	0	1	9	176
YDL099W_297	YDL099W_298	YDL099W	297	Q12191	T	0	0	0	0	0	0	0	0	1	0	0	0	0	0	0	0	0	0	0	0	0	1	0	1	PSQSVTNSGTQ	D	0	0	-	-	0	0	0	0	0	0	0	0	0	0	0	1	9	176
YDL099W_50	YDL099W_51	YDL099W	50	Q12191	T	0	0	0	0	0	0	0	0	1	0	0	0	0	0	0	0	0	0	0	0	0	1	0	1	SIGSETPDLEG	D	0	0	-	-	0	0	0	0	0	0	0	0	0	0	0	1	9	176
YDL099W_56	YDL099W_57	YDL099W	56	Q12191	T	0	0	0	0	0	0	0	0	0	0	0	0	0	0	0	0	0	0	0	1	0	1	0	0	PDLEGTPGEES	D	0	0	-	-	0	0	0	0	0	0	0	0	0	0	0	1	9	176
YDL099W_61	YDL099W_62	YDL099W	61	Q12191	S	0	0	0	0	1	0	0	0	0	0	0	0	0	0	0	0	0	0	0	0	0	1	0	1	TPGEESTQEET	D	0	0	-	-	0	0	0	0	0	0	0	0	0	0	0	1	9	176
YDL099W_86	YDL099W_87	YDL099W	86	Q12191	S	0	0	1	1	1	0	0	1	1	1	1	0	0	1	1	1	1	0	0	0	0	11	1	7	DVDEESEEKEI	D	0	0	-	-	0	0	0	0	0	0	0	0	0	0	0	1	9	176
YDL099W_96	YDL099W_97	YDL099W	96	Q12191	S	0	0	0	0	0	0	0	0	0	0	0	0	0	0	0	1	0	0	0	0	0	1	0	0	IEQVKSDPSGT	D	0	0	-	-	0	0	0	0	0	0	0	0	0	0	0	1	9	176
YDL101C_9	YDL101C_10	YDL101C	9	P39009	S	0	1	0	1	1	0	0	0	0	0	0	1	0	0	0	0	0	0	0	0	1	4	1	4	TKREHSGDVTD	D	0	0	-	-	0	0	0	0	0	0	0	0	0	0	0	4	50	1467
YDL101C_140	YDL101C_141	YDL101C	140	P39009	S	0	0	0	0	0	0	0	0	0	0	0	0	0	0	0	0	0	0	0	0	1	0	1	0	KYASSSSTDIE	D	0	0	PF00498.22_FHA_FHA domain_69_140...154...1e-17	PF00498	0	0	0	0	0	0	0	0	0	0	0	4	50	1467
YDL101C_141	YDL101C_142	YDL101C	141	P39009	S	0	0	0	0	0	0	0	0	0	0	0	0	0	0	0	0	0	0	0	0	1	0	1	0	YASSSSTDIEN	D	0	0	PF00498.22_FHA_FHA domain_69_140...154...1e-17	PF00498	0	0	0	0	0	0	0	0	0	0	0	4	50	1467
YDL101C_142	YDL101C_143	YDL101C	142	P39009	T	0	0	0	0	0	0	0	0	0	0	0	0	0	0	0	0	1	0	0	0	0	1	0	0	ASSSSTDIEND	D	0	0	PF00498.22_FHA_FHA domain_69_140...154...1e-17	PF00498	0	0	0	0	0	0	0	0	0	0	0	4	50	1467
YDL101C_157	YDL101C_158	YDL101C	157	P39009	S	0	0	0	0	0	0	0	0	0	0	0	0	0	0	0	0	0	0	0	0	1	0	1	0	SSESRSYKNDD	D	0	0	-	-	0	0	0	0	0	0	0	0	0	0	0	4	50	1467
YDL101C_158	YDL101C_159	YDL101C	158	P39009	Y	0	1	0	0	0	0	0	0	0	0	0	0	0	0	0	0	0	0	0	0	0	1	0	1	SESRSYKNDDE	D	0	0	-	-	0	0	0	0	0	0	0	0	0	0	0	4	50	1467
YDL101C_15	YDL101C_16	YDL101C	15	P39009	S	0	1	0	0	0	0	0	0	0	0	0	0	0	0	0	0	0	0	0	0	1	1	1	1	GDVTDSSFKRQ	D	0	0	-	-	0	0	0	0	0	0	0	0	0	0	0	4	50	1467
YDL101C_16	YDL101C_17	YDL101C	16	P39009	S	0	1	0	0	0	0	0	0	0	0	0	0	0	0	0	0	0	0	0	0	1	1	1	1	DVTDSSFKRQQ	D	0	0	-	-	0	0	0	0	0	0	0	0	0	0	0	4	50	1467
YDL101C_171	YDL101C_172	YDL101C	171	P39009	S	0	0	0	0	0	0	0	0	0	0	0	0	0	0	0	0	0	0	0	0	1	0	1	0	KKPQISATSSQ	D	0	0	-	-	0	0	0	0	0	0	0	0	0	0	0	4	50	1467
YDL101C_174	YDL101C_175	YDL101C	174	P39009	S	0	0	0	0	0	0	0	0	0	0	0	0	0	0	0	0	0	0	0	0	1	0	1	0	QISATSSQNAT	D	0	0	-	-	0	0	0	0	0	0	0	0	0	0	0	4	50	1467
YDL101C_175	YDL101C_176	YDL101C	175	P39009	S	0	0	0	0	0	0	0	0	0	0	0	0	0	0	0	0	0	0	0	0	1	0	1	0	ISATSSQNATT	D	0	0	-	-	0	0	0	0	0	0	0	0	0	0	0	4	50	1467
YDL101C_23	YDL101C_24	YDL101C	23	P39009	S	0	0	0	0	0	0	0	0	0	0	0	0	0	0	0	0	0	0	0	0	1	0	1	0	KRQQRSNKPSS	D	0	0	-	-	0	0	0	0	0	0	0	0	0	0	0	4	50	1467
YDL101C_28	YDL101C_29	YDL101C	28	P39009	S	0	0	0	0	0	0	0	0	0	0	0	0	0	0	0	0	0	0	0	0	1	0	1	0	SNKPSSEYTCL	D	0	0	-	-	0	0	0	0	0	0	0	0	0	0	0	4	50	1467
YDL101C_344	YDL101C_345	YDL101C	344	P39009	S	0	0	0	0	0	0	0	0	0	0	0	0	0	0	0	0	0	0	0	0	1	0	1	0	RRENPSQVQLG	D	0	0	PF07714.13_Pkinase_Tyr_Protein tyrosine kinase_260_202...473...2.2e-36	PF07714	0	0	0	0	0	0	0	0	0	0	0	4	50	1467
YDL102W_18	YDL102W_19	YDL102W	18	P15436	T	0	0	0	0	0	0	0	0	0	0	0	0	0	0	0	1	0	0	0	0	0	1	0	0	IDDEDTPQLEK	D	0	1	-	-	0	0	0	0	0	0	0	0	0	0	0	2	114	4179
YDL102W_29	YDL102W_30	YDL102W	29	P15436	S	0	0	1	1	1	0	0	1	1	1	0	1	1	0	0	1	1	0	0	1	0	11	1	7	KIKRQSIDHGV	D	0	1	-	-	0	0	0	0	0	0	0	0	0	0	0	2	114	4179
YDL102W_36	YDL102W_37	YDL102W	36	P15436	S	0	0	0	0	0	0	0	0	1	0	0	0	0	0	0	0	0	0	0	0	0	1	0	1	DHGVGSEPVST	D	0	1	-	-	0	0	0	0	0	0	0	0	0	0	0	2	114	4179
YDL105W_12	YDL105W_13	YDL105W	12	P43124	S	0	0	0	0	0	0	0	0	0	0	0	0	0	0	0	0	1	0	0	0	0	1	0	0	RKRRNSTVTEP	D	0	1	-	-	0	0	0	0	0	0	0	0	0	0	0	1	0	337
YDL105W_13	YDL105W_14	YDL105W	13	P43124	T	0	1	0	0	0	0	0	0	0	0	0	0	0	0	0	0	0	0	0	0	0	1	0	1	KRRNSTVTEPD	D	0	1	-	-	0	0	0	0	0	0	0	0	0	0	0	1	0	337
YDL106C_315	YDL106C_316	YDL106C	315	P07269	S	0	0	0	0	1	0	0	0	0	0	0	0	0	0	0	0	0	0	0	0	0	1	0	1	DNDDNSNEDND	D	0	0	-	-	0	0	0	0	0	1	0	0	0	0	1	4	31	462
YDL106C_541	YDL106C_542	YDL106C	541	P07269	T	0	0	0	1	0	0	0	0	0	0	0	0	0	0	0	0	0	0	0	0	0	1	0	1	SELPNTPDFLK	D	0	0	-	-	0	0	0	0	0	1	0	0	0	0	1	4	31	462
YDL110C_67	YDL110C_68	YDL110C	67	Q12513	S	0	0	1	1	1	0	0	1	1	1	1	1	1	0	1	1	1	1	0	1	0	14	1	8	LEADDSDDLEN	D	0	0	-	-	0	0	0	0	0	0	0	0	0	0	0	1	42	70
YDL115C_312	YDL115C_313	YDL115C	312	Q07532	S	0	0	0	1	0	0	0	0	0	0	0	0	0	0	0	0	0	0	0	0	0	1	0	1	DNEDDSDEGDD	D	0	0	PF08574.6_DUF1762_Protein of unknown function (DUF1762)_76_296...317...6.7e-15	PF08574	0	0	0	0	0	1	0	0	0	0	1	9	88	374
YDL115C_54	YDL115C_55	YDL115C	54	Q07532	S	0	0	0	0	0	0	0	0	0	0	0	0	0	0	0	0	0	0	0	1	0	1	0	0	SESYQSEQESS	D	0	0	PF08574.6_DUF1762_Protein of unknown function (DUF1762)_76_51...89...6.7e-15	PF08574	0	0	0	0	0	1	0	0	0	0	1	9	88	374
YDL115C_85	YDL115C_86	YDL115C	85	Q07532	S	0	0	0	0	1	0	0	0	0	0	0	0	0	0	0	0	0	0	0	0	0	1	0	1	KSRRDSDDEKS	D	0	0	PF08574.6_DUF1762_Protein of unknown function (DUF1762)_76_51...89...6.7e-15	PF08574	0	0	0	0	0	1	0	0	0	0	1	9	88	374
YDL116W_571	YDL116W_572	YDL116W	571	P52891	S	0	0	0	0	0	0	0	0	0	0	0	0	0	0	0	1	0	0	0	0	0	1	0	0	IADNISKDENE	D	0	0	PF04121.9_Nup84_Nup100_Nuclear pore protein 84 / 107_693_66...721...1.2e-176	PF04121	1	0	0	0	0	0	0	0	0	0	1	11	0	949
YDL117W_117	YDL117W_118	YDL117W	117	Q07533	S	0	0	0	0	0	0	0	0	0	0	0	0	1	0	0	1	0	0	0	1	0	3	1	0	KKLSSSMPNSP	D	0	0	-	-	0	0	0	0	0	0	0	0	0	0	0	1	88	X
YDL117W_121	YDL117W_122	YDL117W	121	Q07533	S	0	0	0	0	0	0	0	0	1	1	0	1	0	0	0	1	0	0	0	1	0	5	1	3	SSMPNSPKKPV	D	0	0	-	-	0	0	0	0	0	0	0	0	0	0	0	1	88	X
YDL117W_158	YDL117W_159	YDL117W	158	Q07533	S	0	0	0	0	0	0	0	0	0	0	0	0	0	0	0	1	0	0	0	0	0	1	0	0	RHHNNSAPNLP	D	0	0	-	-	0	0	0	0	0	0	0	0	0	0	0	1	88	X
YDL117W_208	YDL117W_209	YDL117W	208	Q07533	S	0	0	1	0	0	0	0	0	0	1	0	0	0	0	0	0	0	0	0	0	0	2	0	2	PKKSYSANDLH	D	0	0	-	-	0	0	0	0	0	0	0	0	0	0	0	1	88	X
YDL117W_291	YDL117W_292	YDL117W	291	Q07533	S	0	0	0	0	0	0	0	0	1	0	0	0	0	0	0	0	0	0	0	0	0	1	0	1	HKYAQSFSDSL	D	0	0	-	-	0	0	0	0	0	0	0	0	0	0	0	1	88	X
YDL117W_312	YDL117W_313	YDL117W	312	Q07533	S	0	0	0	1	0	0	0	0	1	0	0	0	1	0	0	1	0	0	0	0	0	4	1	2	TKINDSQEFGD	D	0	0	-	-	0	0	0	0	0	0	0	0	0	0	0	1	88	X
YDL117W_349	YDL117W_350	YDL117W	349	Q07533	S	0	0	0	0	0	0	0	0	0	0	0	0	0	0	0	1	0	0	0	0	0	1	0	0	YSSSVSSPKSP	D	0	0	-	-	0	0	0	0	0	0	0	0	0	0	0	1	88	X
YDL117W_350	YDL117W_351	YDL117W	350	Q07533	S	0	0	0	0	0	0	0	0	0	0	0	0	0	0	0	1	0	0	0	0	0	1	0	0	SSSVSSPKSPK	D	0	0	-	-	0	0	0	0	0	0	0	0	0	0	0	1	88	X
YDL117W_353	YDL117W_354	YDL117W	353	Q07533	S	0	0	1	0	0	0	0	0	0	0	0	0	0	0	0	0	0	0	0	1	0	2	0	1	VSSPKSPKAYP	D	0	0	-	-	0	0	0	0	0	0	0	0	0	0	0	1	88	X
YDL117W_390	YDL117W_391	YDL117W	390	Q07533	T	0	1	0	0	0	0	0	0	0	0	0	0	0	0	0	0	0	0	0	0	0	1	0	1	LNRARTLTKYD	D	0	0	-	-	0	0	0	0	0	0	0	0	0	0	0	1	88	X
YDL122W_529	YDL122W_530	YDL122W	529	P25037	S	0	0	1	1	1	0	1	0	1	1	0	0	1	1	0	1	1	0	0	1	0	11	1	6	AAQQDSSEDEN	D	0	0	PF13423.2_UCH_1_Ubiquitin carboxyl-terminal hydrolase_301_222...701...8.9e-09	PF13423	0	0	0	0	0	0	0	0	0	0	0	4	92	1229
YDL122W_530	YDL122W_531	YDL122W	530	P25037	S	0	0	1	1	1	0	1	0	1	1	0	1	1	1	0	1	1	0	0	1	0	12	1	7	AQQDSSEDENI	D	0	0	PF13423.2_UCH_1_Ubiquitin carboxyl-terminal hydrolase_301_222...701...8.9e-09	PF13423	0	0	0	0	0	0	0	0	0	0	0	4	92	1229
YDL122W_554	YDL122W_555	YDL122W	554	P25037	S	0	0	1	1	0	0	0	1	1	1	1	0	1	0	0	1	0	0	0	0	0	8	1	6	QEFEDSEEEKE	D	0	0	PF13423.2_UCH_1_Ubiquitin carboxyl-terminal hydrolase_301_222...701...8.9e-09	PF13423	0	0	0	0	0	0	0	0	0	0	0	4	92	1229
YDL122W_591	YDL122W_592	YDL122W	591	P25037	T	0	0	0	0	0	0	0	0	0	0	1	1	0	0	0	0	0	0	0	1	0	3	1	2	EVDGVTSDDED	D	0	0	PF13423.2_UCH_1_Ubiquitin carboxyl-terminal hydrolase_301_222...701...8.9e-09	PF13423	0	0	0	0	0	0	0	0	0	0	0	4	92	1229
YDL122W_592	YDL122W_593	YDL122W	592	P25037	S	0	0	0	0	0	0	0	0	0	0	1	1	0	0	0	0	0	0	0	1	0	3	1	2	VDGVTSDDEDE	D	0	0	PF13423.2_UCH_1_Ubiquitin carboxyl-terminal hydrolase_301_222...701...8.9e-09	PF13423	0	0	0	0	0	0	0	0	0	0	0	4	92	1229
YDL122W_637	YDL122W_638	YDL122W	637	P25037	S	0	0	1	1	1	0	0	1	1	1	1	1	1	0	0	1	0	0	0	1	0	11	1	8	EIDNVSLDEPK	D	0	0	PF13423.2_UCH_1_Ubiquitin carboxyl-terminal hydrolase_301_222...701...8.9e-09	PF13423	0	0	0	0	0	0	0	0	0	0	0	4	92	1229
YDL122W_651	YDL122W_652	YDL122W	651	P25037	T	0	0	0	0	1	0	0	1	1	1	0	0	0	0	0	0	0	0	0	0	0	4	1	4	EDQLETSSDEE	D	0	0	PF13423.2_UCH_1_Ubiquitin carboxyl-terminal hydrolase_301_222...701...8.9e-09	PF13423	0	0	0	0	0	0	0	0	0	0	0	4	92	1229
YDL122W_652	YDL122W_653	YDL122W	652	P25037	S	0	0	0	0	1	0	0	0	1	1	0	0	0	0	0	0	0	0	0	0	0	3	1	3	DQLETSSDEED	D	0	0	PF13423.2_UCH_1_Ubiquitin carboxyl-terminal hydrolase_301_222...701...8.9e-09	PF13423	0	0	0	0	0	0	0	0	0	0	0	4	92	1229
YDL122W_653	YDL122W_654	YDL122W	653	P25037	S	0	0	0	0	1	0	0	0	1	1	0	0	0	0	0	0	0	0	0	0	0	3	1	3	QLETSSDEEDV	D	0	0	PF13423.2_UCH_1_Ubiquitin carboxyl-terminal hydrolase_301_222...701...8.9e-09	PF13423	0	0	0	0	0	0	0	0	0	0	0	4	92	1229
YDL122W_669	YDL122W_670	YDL122W	669	P25037	S	0	0	1	0	0	0	0	0	0	0	0	0	0	0	0	0	0	0	0	0	0	1	0	1	INYARSFSTVP	D	0	0	PF13423.2_UCH_1_Ubiquitin carboxyl-terminal hydrolase_301_222...701...8.9e-09	PF13423	0	0	0	0	0	0	0	0	0	0	0	4	92	1229
YDL122W_672	YDL122W_673	YDL122W	672	P25037	T	1	0	0	0	0	0	0	0	0	0	0	0	0	0	0	0	0	0	0	0	0	1	0	1	ARSFSTVPATP	D	0	0	PF13423.2_UCH_1_Ubiquitin carboxyl-terminal hydrolase_301_222...701...8.9e-09	PF13423	0	0	0	0	0	0	0	0	0	0	0	4	92	1229
YDL122W_754	YDL122W_755	YDL122W	754	P25037	S	0	0	1	1	1	0	0	0	0	1	1	1	0	0	0	1	1	0	0	1	0	9	1	6	LEAIQSNNEED	D	0	0	-	-	0	0	0	0	0	0	0	0	0	0	0	4	92	1229
YDL122W_775	YDL122W_776	YDL122W	775	P25037	S	0	0	0	0	0	0	0	0	0	0	0	0	0	0	0	1	0	0	0	0	0	1	0	0	QEPKESQEQGE	D	0	0	-	-	0	0	0	0	0	0	0	0	0	0	0	4	92	1229
YDL123W_133	YDL123W_134	YDL123W	133	Q07549	S	1	0	0	0	0	0	0	0	0	0	0	0	0	0	0	0	0	0	0	0	0	1	0	1	QSLVESPPPYV	D	0	0	-	-	0	0	0	0	0	0	0	0	0	0	0	0	1	142
YDL124W_1	YDL124W_2	YDL124W	1	Q07551	S	0	0	0	0	0	0	0	0	0	0	0	0	0	0	0	0	0	0	0	1	0	1	0	0	____MSFHQQF	D	0	0	-	-	0	0	0	0	0	0	0	0	0	0	0	0	2	779
YDL126C_11	YDL126C_12	YDL126C	11	P25694	S	0	0	0	0	0	0	0	0	0	0	0	0	0	0	0	1	0	0	0	0	0	1	0	0	PLLDASGVDPR	D	0	1	-	-	0	0	0	0	0	0	0	0	0	0	0	22	126	4492
YDL126C_317	YDL126C_318	YDL126C	317	P25694	S	0	0	0	1	0	0	0	0	0	0	0	0	0	0	0	0	0	0	0	0	0	1	0	1	IDEIDSIAPKR	D	0	1	PF00005.23_ABC_tran_ABC transporter_137_246...441...8.2e-06	PF00005	0	0	0	0	0	0	0	0	0	0	0	22	126	4492
YDL126C_598	YDL126C_599	YDL126C	598	P25694	S	0	0	0	1	1	0	0	0	0	0	0	0	0	0	0	0	1	0	0	0	0	3	1	2	KARGGSLGDAG	D	0	1	PF00005.23_ABC_tran_ABC transporter_137_515...619...8.2e-06	PF00005	0	0	0	0	0	0	0	0	0	0	0	22	126	4492
YDL126C_734	YDL126C_735	YDL126C	734	P25694	T	0	0	0	1	0	0	0	0	1	1	0	0	1	0	0	1	0	0	0	0	0	5	1	3	EDVEMTDEGAK	D	0	1	PF00005.23_ABC_tran_ABC transporter_137_720...790...8.2e-06	PF00005	0	0	0	0	0	0	0	0	0	0	0	22	126	4492
YDL126C_769	YDL126C_770	YDL126C	769	P25694	S	0	1	1	1	0	0	0	0	1	1	0	0	0	1	0	0	1	0	0	0	0	7	1	5	AKRSVSDAELR	D	0	1	PF00005.23_ABC_tran_ABC transporter_137_720...790...8.2e-06	PF00005	0	0	0	0	0	0	0	0	0	0	0	22	126	4492
YDL128W_12	YDL128W_13	YDL128W	12	Q99385	S	1	0	0	0	0	0	0	0	0	0	0	0	0	0	0	0	0	0	0	0	0	1	0	1	LTVANSHPARN	D	0	0	-	-	0	0	0	0	0	0	0	0	0	0	0	0	3	1544
YDL129W_7	YDL129W_8	YDL129W	7	Q07555	S	0	0	0	1	0	0	0	1	0	0	0	0	0	0	0	0	0	0	0	0	0	2	0	2	LRSRRSAEAYL	D	0	0	-	-	0	0	0	0	0	0	0	0	0	0	0	0	5	X
YDL130W_72	YDL130W_73	YDL130W	72	P10622	S	0	0	0	0	0	0	0	0	0	0	0	0	0	0	0	0	0	0	0	0	1	0	1	0	GAGAASGAAAA	D	0	0	PF00428.15_Ribosomal_60s_60s Acidic ribosomal protein_89_19...105...4.1e-26	PF00428	0	0	0	0	0	0	1	0	0	0	1	3	24	439
YDL130W_95	YDL130W_96	YDL130W	95	P10622	S	0	0	0	1	1	0	0	0	0	0	0	0	0	0	0	0	0	0	0	0	1	2	1	2	EAAEESDDDMG	D	0	0	PF00428.15_Ribosomal_60s_60s Acidic ribosomal protein_89_19...105...4.1e-26	PF00428	0	0	0	0	0	0	1	0	0	0	1	3	24	439
YDL130W-A_23	YDL130W-A_24	YDL130W-A	23	P01098	S	0	0	0	1	0	0	0	0	0	0	0	0	0	0	0	0	0	0	0	0	0	1	0	1	ASRFYSDGPLG	D	0	0	-	-	0	0	0	0	0	0	0	0	0	0	0	0	20	X
YDL131W_427	YDL131W_428	YDL131W	427	Q12122	S	0	0	0	0	0	0	0	0	0	0	0	0	0	0	0	1	1	0	0	0	0	2	0	0	DNIDISNGHVS	D	1	0	-	-	0	0	0	0	0	0	0	0	0	0	0	0	11	2371
YDL133W_137	YDL133W_138	YDL133W	137	Q12516	S	0	0	0	0	0	0	0	0	0	0	0	0	1	0	0	0	0	0	0	0	0	1	0	0	QNYNPSHKSYD	D	0	0	-	-	0	0	0	0	0	0	0	0	0	0	0	0	110	637
YDL133W_218	YDL133W_219	YDL133W	218	Q12516	S	0	0	0	0	0	0	0	0	0	0	0	0	0	0	0	1	0	0	0	0	0	1	0	0	KKNPESPESVH	D	0	0	-	-	0	0	0	0	0	0	0	0	0	0	0	0	110	637
YDL133W_221	YDL133W_222	YDL133W	221	Q12516	S	0	0	0	1	1	0	0	0	0	0	0	0	0	0	0	1	0	0	0	0	0	3	1	2	PESPESVHNKV	D	0	0	-	-	0	0	0	0	0	0	0	0	0	0	0	0	110	637
YDL133W_42	YDL133W_43	YDL133W	42	Q12516	S	0	0	0	0	0	0	0	0	0	0	1	0	0	0	0	0	0	0	0	1	0	2	0	1	QTVRKSGSLEA	D	0	0	-	-	0	0	0	0	0	0	0	0	0	0	0	0	110	637
YDL133W_44	YDL133W_45	YDL133W	44	Q12516	S	0	0	1	1	0	0	0	1	0	0	0	0	0	0	1	0	1	0	0	1	0	6	1	3	VRKSGSLEALQ	D	0	0	-	-	0	0	0	0	0	0	0	0	0	0	0	0	110	637
YDL133W_59	YDL133W_60	YDL133W	59	Q12516	S	0	0	0	0	0	0	0	0	0	0	0	0	0	0	0	1	0	0	0	0	0	1	0	0	HVPKHSDGSPL	D	0	0	-	-	0	0	0	0	0	0	0	0	0	0	0	0	110	637
YDL133W_62	YDL133W_63	YDL133W	62	Q12516	S	0	0	0	0	0	0	0	0	0	0	0	0	0	0	0	1	0	0	0	0	0	1	0	0	KHSDGSPLDYP	D	0	0	-	-	0	0	0	0	0	0	0	0	0	0	0	0	110	637
YDL135C_8	YDL135C_9	YDL135C	8	Q12434	S	0	0	0	0	0	0	0	0	0	0	0	0	0	0	0	0	0	0	0	1	0	1	0	0	ESTDFSQFEEE	D	0	0	-	-	0	0	0	0	0	0	0	0	0	0	0	3	41	638
YDL140C_1470	YDL140C_1471	YDL140C	1470	P04050	T	0	0	0	1	0	0	0	0	0	0	0	0	0	0	0	0	0	0	0	0	0	1	0	1	QDGGVTPYSNE	D	0	1	-	-	0	0	0	0	0	0	0	0	0	0	0	61	9	8592
YDL140C_1542	YDL140C_1543	YDL140C	1542	P04050	S	0	0	0	0	0	0	0	0	0	0	0	0	0	0	0	0	0	0	0	0	1	0	1	0	SSPGFSPTSPT	D	0	1	PF05001.9_RNA_pol_Rpb1_R_RNA polymerase Rpb1 C-terminal repeat_14_1530...1549...1.2e-20	PF05001	0	0	0	0	0	0	0	0	0	0	0	61	9	8592
YDL140C_1545	YDL140C_1546	YDL140C	1545	P04050	S	0	0	0	0	0	0	0	0	0	0	0	0	0	0	0	0	0	0	0	0	1	0	1	0	GFSPTSPTYSP	D	0	1	PF05001.9_RNA_pol_Rpb1_R_RNA polymerase Rpb1 C-terminal repeat_14_1530...1549...1.2e-20	PF05001	0	0	0	0	0	0	0	0	0	0	0	61	9	8592
YDL140C_1549	YDL140C_1550	YDL140C	1549	P04050	S	0	0	0	0	0	0	0	0	0	0	0	0	0	0	0	0	0	0	0	0	1	0	1	0	TSPTYSPTSPA	D	0	1	PF05001.9_RNA_pol_Rpb1_R_RNA polymerase Rpb1 C-terminal repeat_14_1550...1563...1.2e-20	PF05001	0	0	0	0	0	0	0	0	0	0	0	61	9	8592
YDL140C_1552	YDL140C_1553	YDL140C	1552	P04050	S	0	0	0	0	0	0	0	0	0	0	0	0	0	0	0	0	0	0	0	0	1	0	1	0	TYSPTSPAYSP	D	0	1	PF05001.9_RNA_pol_Rpb1_R_RNA polymerase Rpb1 C-terminal repeat_14_1550...1563...1.2e-20	PF05001	0	0	0	0	0	0	0	0	0	0	0	61	9	8592
YDL140C_1556	YDL140C_1557	YDL140C	1556	P04050	S	0	0	0	0	0	0	0	0	0	0	0	0	0	0	0	0	0	0	0	0	1	0	1	0	TSPAYSPTSPS	D	0	1	PF05001.9_RNA_pol_Rpb1_R_RNA polymerase Rpb1 C-terminal repeat_14_1550...1563...1.2e-20	PF05001	0	0	0	0	0	0	0	0	0	0	0	61	9	8592
YDL140C_1559	YDL140C_1560	YDL140C	1559	P04050	S	0	0	0	0	0	0	0	0	0	0	0	0	0	0	0	0	0	0	0	0	1	0	1	0	AYSPTSPSYSP	D	0	1	PF05001.9_RNA_pol_Rpb1_R_RNA polymerase Rpb1 C-terminal repeat_14_1550...1563...1.2e-20	PF05001	0	0	0	0	0	0	0	0	0	0	0	61	9	8592
YDL140C_1561	YDL140C_1562	YDL140C	1561	P04050	S	0	0	0	0	0	0	0	0	0	0	0	0	0	0	0	0	0	0	0	0	1	0	1	0	SPTSPSYSPTS	D	0	1	PF05001.9_RNA_pol_Rpb1_R_RNA polymerase Rpb1 C-terminal repeat_14_1550...1563...1.2e-20	PF05001	0	0	0	0	0	0	0	0	0	0	0	61	9	8592
YDL140C_1563	YDL140C_1564	YDL140C	1563	P04050	S	0	0	0	0	0	0	0	0	0	0	0	0	0	0	0	0	0	0	0	0	1	0	1	0	TSPSYSPTSPS	D	0	1	PF05001.9_RNA_pol_Rpb1_R_RNA polymerase Rpb1 C-terminal repeat_14_1564...1577...1.2e-20	PF05001	0	0	0	0	0	0	0	0	0	0	0	61	9	8592
YDL140C_1566	YDL140C_1567	YDL140C	1566	P04050	S	0	0	0	0	0	0	0	0	0	0	0	0	0	0	0	0	0	0	0	0	1	0	1	0	SYSPTSPSYSP	D	0	1	PF05001.9_RNA_pol_Rpb1_R_RNA polymerase Rpb1 C-terminal repeat_14_1564...1577...1.2e-20	PF05001	0	0	0	0	0	0	0	0	0	0	0	61	9	8592
YDL140C_1568	YDL140C_1569	YDL140C	1568	P04050	S	0	0	0	0	0	0	0	0	0	0	0	0	0	0	0	0	0	0	0	0	1	0	1	0	SPTSPSYSPTS	D	0	1	PF05001.9_RNA_pol_Rpb1_R_RNA polymerase Rpb1 C-terminal repeat_14_1564...1577...1.2e-20	PF05001	0	0	0	0	0	0	0	0	0	0	0	61	9	8592
YDL140C_1570	YDL140C_1571	YDL140C	1570	P04050	S	0	0	0	0	0	0	0	0	0	0	0	0	0	0	0	0	0	0	0	0	1	0	1	0	TSPSYSPTSPS	D	0	1	PF05001.9_RNA_pol_Rpb1_R_RNA polymerase Rpb1 C-terminal repeat_14_1564...1577...1.2e-20	PF05001	0	0	0	0	0	0	0	0	0	0	0	61	9	8592
YDL140C_1573	YDL140C_1574	YDL140C	1573	P04050	S	0	0	0	0	0	0	0	0	0	0	0	0	0	0	0	0	0	0	0	0	1	0	1	0	SYSPTSPSYSP	D	0	1	PF05001.9_RNA_pol_Rpb1_R_RNA polymerase Rpb1 C-terminal repeat_14_1564...1577...1.2e-20	PF05001	0	0	0	0	0	0	0	0	0	0	0	61	9	8592
YDL140C_1575	YDL140C_1576	YDL140C	1575	P04050	S	0	0	0	0	0	0	0	0	0	0	0	0	0	0	0	0	0	0	0	0	1	0	1	0	SPTSPSYSPTS	D	0	1	PF05001.9_RNA_pol_Rpb1_R_RNA polymerase Rpb1 C-terminal repeat_14_1564...1577...1.2e-20	PF05001	0	0	0	0	0	0	0	0	0	0	0	61	9	8592
YDL140C_1577	YDL140C_1578	YDL140C	1577	P04050	S	0	0	0	0	0	0	0	0	0	0	0	0	0	0	0	0	0	0	0	0	1	0	1	0	TSPSYSPTSPS	D	0	1	PF05001.9_RNA_pol_Rpb1_R_RNA polymerase Rpb1 C-terminal repeat_14_1578...1591...1.2e-20	PF05001	0	0	0	0	0	0	0	0	0	0	0	61	9	8592
YDL140C_1580	YDL140C_1581	YDL140C	1580	P04050	S	0	0	0	0	0	0	0	0	0	0	0	0	0	0	0	0	0	0	0	0	1	0	1	0	SYSPTSPSYSP	D	0	1	PF05001.9_RNA_pol_Rpb1_R_RNA polymerase Rpb1 C-terminal repeat_14_1578...1591...1.2e-20	PF05001	0	0	0	0	0	0	0	0	0	0	0	61	9	8592
YDL140C_1582	YDL140C_1583	YDL140C	1582	P04050	S	0	0	0	0	0	0	0	0	0	0	0	0	0	0	0	0	0	0	0	0	1	0	1	0	SPTSPSYSPTS	D	0	1	PF05001.9_RNA_pol_Rpb1_R_RNA polymerase Rpb1 C-terminal repeat_14_1578...1591...1.2e-20	PF05001	0	0	0	0	0	0	0	0	0	0	0	61	9	8592
YDL140C_1584	YDL140C_1585	YDL140C	1584	P04050	S	0	0	0	0	0	0	0	0	0	0	0	0	0	0	0	0	0	0	0	0	1	0	1	0	TSPSYSPTSPS	D	0	1	PF05001.9_RNA_pol_Rpb1_R_RNA polymerase Rpb1 C-terminal repeat_14_1578...1591...1.2e-20	PF05001	0	0	0	0	0	0	0	0	0	0	0	61	9	8592
YDL140C_1587	YDL140C_1588	YDL140C	1587	P04050	S	0	0	0	0	0	0	0	0	0	0	0	0	0	0	0	0	0	0	0	0	1	0	1	0	SYSPTSPSYSP	D	0	1	PF05001.9_RNA_pol_Rpb1_R_RNA polymerase Rpb1 C-terminal repeat_14_1578...1591...1.2e-20	PF05001	0	0	0	0	0	0	0	0	0	0	0	61	9	8592
YDL140C_1589	YDL140C_1590	YDL140C	1589	P04050	S	0	0	0	0	0	0	0	0	0	0	0	0	0	0	0	0	0	0	0	0	1	0	1	0	SPTSPSYSPTS	D	0	1	PF05001.9_RNA_pol_Rpb1_R_RNA polymerase Rpb1 C-terminal repeat_14_1578...1591...1.2e-20	PF05001	0	0	0	0	0	0	0	0	0	0	0	61	9	8592
YDL140C_1591	YDL140C_1592	YDL140C	1591	P04050	S	0	0	0	0	0	0	0	0	0	0	0	0	0	0	0	0	0	0	0	0	1	0	1	0	TSPSYSPTSPS	D	0	1	PF05001.9_RNA_pol_Rpb1_R_RNA polymerase Rpb1 C-terminal repeat_14_1592...1605...1.2e-20	PF05001	0	0	0	0	0	0	0	0	0	0	0	61	9	8592
YDL140C_1594	YDL140C_1595	YDL140C	1594	P04050	S	0	0	0	0	0	0	0	0	0	0	0	0	0	0	0	0	0	0	0	0	1	0	1	0	SYSPTSPSYSP	D	0	1	PF05001.9_RNA_pol_Rpb1_R_RNA polymerase Rpb1 C-terminal repeat_14_1592...1605...1.2e-20	PF05001	0	0	0	0	0	0	0	0	0	0	0	61	9	8592
YDL140C_1596	YDL140C_1597	YDL140C	1596	P04050	S	0	0	0	0	0	0	0	0	0	0	0	0	0	0	0	0	0	0	0	0	1	0	1	0	SPTSPSYSPTS	D	0	1	PF05001.9_RNA_pol_Rpb1_R_RNA polymerase Rpb1 C-terminal repeat_14_1592...1605...1.2e-20	PF05001	0	0	0	0	0	0	0	0	0	0	0	61	9	8592
YDL140C_1598	YDL140C_1599	YDL140C	1598	P04050	S	0	0	0	0	0	0	0	0	0	0	0	0	0	0	0	0	0	0	0	0	1	0	1	0	TSPSYSPTSPS	D	0	1	PF05001.9_RNA_pol_Rpb1_R_RNA polymerase Rpb1 C-terminal repeat_14_1592...1605...1.2e-20	PF05001	0	0	0	0	0	0	0	0	0	0	0	61	9	8592
YDL140C_1601	YDL140C_1602	YDL140C	1601	P04050	S	0	0	0	0	0	0	0	0	0	0	0	0	0	0	0	0	0	0	0	0	1	0	1	0	SYSPTSPSYSP	D	0	1	PF05001.9_RNA_pol_Rpb1_R_RNA polymerase Rpb1 C-terminal repeat_14_1592...1605...1.2e-20	PF05001	0	0	0	0	0	0	0	0	0	0	0	61	9	8592
YDL140C_1603	YDL140C_1604	YDL140C	1603	P04050	S	0	0	0	0	0	0	0	0	0	0	0	0	0	0	0	0	0	0	0	0	1	0	1	0	SPTSPSYSPTS	D	0	1	PF05001.9_RNA_pol_Rpb1_R_RNA polymerase Rpb1 C-terminal repeat_14_1592...1605...1.2e-20	PF05001	0	0	0	0	0	0	0	0	0	0	0	61	9	8592
YDL140C_1605	YDL140C_1606	YDL140C	1605	P04050	S	0	0	0	0	0	0	0	0	0	0	0	0	0	0	0	0	0	0	0	0	1	0	1	0	TSPSYSPTSPS	D	0	1	PF05001.9_RNA_pol_Rpb1_R_RNA polymerase Rpb1 C-terminal repeat_14_1606...1619...1.2e-20	PF05001	0	0	0	0	0	0	0	0	0	0	0	61	9	8592
YDL140C_1608	YDL140C_1609	YDL140C	1608	P04050	S	0	0	0	0	0	0	0	0	0	0	0	0	0	0	0	0	0	0	0	0	1	0	1	0	SYSPTSPSYSP	D	0	1	PF05001.9_RNA_pol_Rpb1_R_RNA polymerase Rpb1 C-terminal repeat_14_1606...1619...1.2e-20	PF05001	0	0	0	0	0	0	0	0	0	0	0	61	9	8592
YDL140C_1610	YDL140C_1611	YDL140C	1610	P04050	S	0	0	0	0	0	0	0	0	0	0	0	0	0	0	0	0	0	0	0	0	1	0	1	0	SPTSPSYSPTS	D	0	1	PF05001.9_RNA_pol_Rpb1_R_RNA polymerase Rpb1 C-terminal repeat_14_1606...1619...1.2e-20	PF05001	0	0	0	0	0	0	0	0	0	0	0	61	9	8592
YDL140C_1612	YDL140C_1613	YDL140C	1612	P04050	S	0	0	0	0	0	0	0	0	0	0	0	0	0	0	0	0	0	0	0	0	1	0	1	0	TSPSYSPTSPS	D	0	1	PF05001.9_RNA_pol_Rpb1_R_RNA polymerase Rpb1 C-terminal repeat_14_1606...1619...1.2e-20	PF05001	0	0	0	0	0	0	0	0	0	0	0	61	9	8592
YDL140C_1615	YDL140C_1616	YDL140C	1615	P04050	S	0	0	0	0	0	0	0	0	0	0	0	0	0	0	0	0	0	0	0	0	1	0	1	0	SYSPTSPSYSP	D	0	1	PF05001.9_RNA_pol_Rpb1_R_RNA polymerase Rpb1 C-terminal repeat_14_1606...1619...1.2e-20	PF05001	0	0	0	0	0	0	0	0	0	0	0	61	9	8592
YDL140C_1617	YDL140C_1618	YDL140C	1617	P04050	S	0	0	0	0	0	0	0	0	0	0	0	0	0	0	0	0	0	0	0	0	1	0	1	0	SPTSPSYSPTS	D	0	1	PF05001.9_RNA_pol_Rpb1_R_RNA polymerase Rpb1 C-terminal repeat_14_1606...1619...1.2e-20	PF05001	0	0	0	0	0	0	0	0	0	0	0	61	9	8592
YDL140C_1619	YDL140C_1620	YDL140C	1619	P04050	S	0	0	0	0	0	0	0	0	0	0	0	0	0	0	0	0	0	0	0	0	1	0	1	0	TSPSYSPTSPS	D	0	1	PF05001.9_RNA_pol_Rpb1_R_RNA polymerase Rpb1 C-terminal repeat_14_1620...1633...1.2e-20	PF05001	0	0	0	0	0	0	0	0	0	0	0	61	9	8592
YDL140C_1622	YDL140C_1623	YDL140C	1622	P04050	S	0	0	0	0	0	0	0	0	0	0	0	0	0	0	0	0	0	0	0	0	1	0	1	0	SYSPTSPSYSP	D	0	1	PF05001.9_RNA_pol_Rpb1_R_RNA polymerase Rpb1 C-terminal repeat_14_1620...1633...1.2e-20	PF05001	0	0	0	0	0	0	0	0	0	0	0	61	9	8592
YDL140C_1624	YDL140C_1625	YDL140C	1624	P04050	S	0	0	0	0	0	0	0	0	0	0	0	0	0	0	0	0	0	0	0	0	1	0	1	0	SPTSPSYSPTS	D	0	1	PF05001.9_RNA_pol_Rpb1_R_RNA polymerase Rpb1 C-terminal repeat_14_1620...1633...1.2e-20	PF05001	0	0	0	0	0	0	0	0	0	0	0	61	9	8592
YDL140C_1626	YDL140C_1627	YDL140C	1626	P04050	S	0	0	0	0	0	0	0	0	0	0	0	0	0	0	0	0	0	0	0	0	1	0	1	0	TSPSYSPTSPS	D	0	1	PF05001.9_RNA_pol_Rpb1_R_RNA polymerase Rpb1 C-terminal repeat_14_1620...1633...1.2e-20	PF05001	0	0	0	0	0	0	0	0	0	0	0	61	9	8592
YDL140C_1629	YDL140C_1630	YDL140C	1629	P04050	S	0	0	0	0	0	0	0	0	0	0	0	0	0	0	0	0	0	0	0	0	1	0	1	0	SYSPTSPSYSP	D	0	1	PF05001.9_RNA_pol_Rpb1_R_RNA polymerase Rpb1 C-terminal repeat_14_1620...1633...1.2e-20	PF05001	0	0	0	0	0	0	0	0	0	0	0	61	9	8592
YDL140C_1631	YDL140C_1632	YDL140C	1631	P04050	S	0	0	0	0	0	0	0	0	0	0	0	0	0	0	0	0	0	0	0	0	1	0	1	0	SPTSPSYSPTS	D	0	1	PF05001.9_RNA_pol_Rpb1_R_RNA polymerase Rpb1 C-terminal repeat_14_1620...1633...1.2e-20	PF05001	0	0	0	0	0	0	0	0	0	0	0	61	9	8592
YDL140C_1633	YDL140C_1634	YDL140C	1633	P04050	S	0	0	0	0	0	0	0	0	0	0	0	0	0	0	0	0	0	0	0	0	1	0	1	0	TSPSYSPTSPS	D	0	1	PF05001.9_RNA_pol_Rpb1_R_RNA polymerase Rpb1 C-terminal repeat_14_1634...1647...1.2e-20	PF05001	0	0	0	0	0	0	0	0	0	0	0	61	9	8592
YDL140C_1636	YDL140C_1637	YDL140C	1636	P04050	S	0	0	0	0	0	0	0	0	0	0	0	0	0	0	0	0	0	0	0	0	1	0	1	0	SYSPTSPSYSP	D	0	1	PF05001.9_RNA_pol_Rpb1_R_RNA polymerase Rpb1 C-terminal repeat_14_1634...1647...1.2e-20	PF05001	0	0	0	0	0	0	0	0	0	0	0	61	9	8592
YDL140C_1638	YDL140C_1639	YDL140C	1638	P04050	S	0	0	0	0	0	0	0	0	0	0	0	0	0	0	0	0	0	0	0	0	1	0	1	0	SPTSPSYSPTS	D	0	1	PF05001.9_RNA_pol_Rpb1_R_RNA polymerase Rpb1 C-terminal repeat_14_1634...1647...1.2e-20	PF05001	0	0	0	0	0	0	0	0	0	0	0	61	9	8592
YDL140C_1640	YDL140C_1641	YDL140C	1640	P04050	S	0	0	0	0	0	0	0	0	0	0	0	0	0	0	0	0	0	0	0	0	1	0	1	0	TSPSYSPTSPS	D	0	1	PF05001.9_RNA_pol_Rpb1_R_RNA polymerase Rpb1 C-terminal repeat_14_1634...1647...1.2e-20	PF05001	0	0	0	0	0	0	0	0	0	0	0	61	9	8592
YDL140C_1643	YDL140C_1644	YDL140C	1643	P04050	S	0	0	0	0	0	0	0	0	0	0	0	0	0	0	0	0	0	0	0	0	1	0	1	0	SYSPTSPSYSP	D	0	1	PF05001.9_RNA_pol_Rpb1_R_RNA polymerase Rpb1 C-terminal repeat_14_1634...1647...1.2e-20	PF05001	0	0	0	0	0	0	0	0	0	0	0	61	9	8592
YDL140C_1645	YDL140C_1646	YDL140C	1645	P04050	S	0	0	0	0	0	0	0	0	0	0	0	0	0	0	0	0	0	0	0	0	1	0	1	0	SPTSPSYSPTS	D	0	1	PF05001.9_RNA_pol_Rpb1_R_RNA polymerase Rpb1 C-terminal repeat_14_1634...1647...1.2e-20	PF05001	0	0	0	0	0	0	0	0	0	0	0	61	9	8592
YDL140C_1647	YDL140C_1648	YDL140C	1647	P04050	S	0	0	0	0	0	0	0	0	0	0	0	0	0	0	0	0	0	0	0	0	1	0	1	0	TSPSYSPTSPS	D	0	1	PF05001.9_RNA_pol_Rpb1_R_RNA polymerase Rpb1 C-terminal repeat_14_1648...1661...1.2e-20	PF05001	0	0	0	0	0	0	0	0	0	0	0	61	9	8592
YDL140C_1650	YDL140C_1651	YDL140C	1650	P04050	S	0	0	0	0	0	0	0	0	0	0	0	0	0	0	0	0	0	0	0	0	1	0	1	0	SYSPTSPSYSP	D	0	1	PF05001.9_RNA_pol_Rpb1_R_RNA polymerase Rpb1 C-terminal repeat_14_1648...1661...1.2e-20	PF05001	0	0	0	0	0	0	0	0	0	0	0	61	9	8592
YDL140C_1652	YDL140C_1653	YDL140C	1652	P04050	S	0	0	0	0	0	0	0	0	0	0	0	0	0	0	0	0	0	0	0	0	1	0	1	0	SPTSPSYSPTS	D	0	1	PF05001.9_RNA_pol_Rpb1_R_RNA polymerase Rpb1 C-terminal repeat_14_1648...1661...1.2e-20	PF05001	0	0	0	0	0	0	0	0	0	0	0	61	9	8592
YDL140C_1654	YDL140C_1655	YDL140C	1654	P04050	S	0	0	0	0	0	0	0	0	0	0	0	0	0	0	0	0	0	0	0	0	1	0	1	0	TSPSYSPTSPA	D	0	1	PF05001.9_RNA_pol_Rpb1_R_RNA polymerase Rpb1 C-terminal repeat_14_1648...1661...1.2e-20	PF05001	0	0	0	0	0	0	0	0	0	0	0	61	9	8592
YDL140C_1657	YDL140C_1658	YDL140C	1657	P04050	S	0	0	0	0	0	0	0	0	0	0	0	0	0	0	0	0	0	0	0	0	1	0	1	0	SYSPTSPAYSP	D	0	1	PF05001.9_RNA_pol_Rpb1_R_RNA polymerase Rpb1 C-terminal repeat_14_1648...1661...1.2e-20	PF05001	0	0	0	0	0	0	0	0	0	0	0	61	9	8592
YDL140C_1661	YDL140C_1662	YDL140C	1661	P04050	S	0	0	0	0	0	0	0	0	0	0	0	0	0	0	0	0	0	0	0	0	1	0	1	0	TSPAYSPTSPS	D	0	1	PF05001.9_RNA_pol_Rpb1_R_RNA polymerase Rpb1 C-terminal repeat_14_1662...1675...1.2e-20	PF05001	0	0	0	0	0	0	0	0	0	0	0	61	9	8592
YDL140C_1664	YDL140C_1665	YDL140C	1664	P04050	S	0	0	0	0	0	0	0	0	0	0	0	0	0	0	0	0	0	0	0	0	1	0	1	0	AYSPTSPSYSP	D	0	1	PF05001.9_RNA_pol_Rpb1_R_RNA polymerase Rpb1 C-terminal repeat_14_1662...1675...1.2e-20	PF05001	0	0	0	0	0	0	0	0	0	0	0	61	9	8592
YDL140C_1666	YDL140C_1667	YDL140C	1666	P04050	S	0	0	0	0	0	0	0	0	0	0	0	0	0	0	0	0	0	0	0	0	1	0	1	0	SPTSPSYSPTS	D	0	1	PF05001.9_RNA_pol_Rpb1_R_RNA polymerase Rpb1 C-terminal repeat_14_1662...1675...1.2e-20	PF05001	0	0	0	0	0	0	0	0	0	0	0	61	9	8592
YDL140C_1668	YDL140C_1669	YDL140C	1668	P04050	S	0	0	0	0	0	0	0	0	0	0	0	0	0	0	0	0	0	0	0	0	1	0	1	0	TSPSYSPTSPS	D	0	1	PF05001.9_RNA_pol_Rpb1_R_RNA polymerase Rpb1 C-terminal repeat_14_1662...1675...1.2e-20	PF05001	0	0	0	0	0	0	0	0	0	0	0	61	9	8592
YDL140C_1671	YDL140C_1672	YDL140C	1671	P04050	S	0	0	0	0	0	0	0	0	0	0	0	0	0	0	0	0	0	0	0	0	1	0	1	0	SYSPTSPSYSP	D	0	1	PF05001.9_RNA_pol_Rpb1_R_RNA polymerase Rpb1 C-terminal repeat_14_1662...1675...1.2e-20	PF05001	0	0	0	0	0	0	0	0	0	0	0	61	9	8592
YDL140C_1673	YDL140C_1674	YDL140C	1673	P04050	S	0	0	0	0	0	0	0	0	0	0	0	0	0	0	0	0	0	0	0	0	1	0	1	0	SPTSPSYSPTS	D	0	1	PF05001.9_RNA_pol_Rpb1_R_RNA polymerase Rpb1 C-terminal repeat_14_1662...1675...1.2e-20	PF05001	0	0	0	0	0	0	0	0	0	0	0	61	9	8592
YDL140C_1675	YDL140C_1676	YDL140C	1675	P04050	S	0	0	0	0	0	0	0	0	0	0	0	0	0	0	0	0	0	0	0	0	1	0	1	0	TSPSYSPTSPS	D	0	1	PF05001.9_RNA_pol_Rpb1_R_RNA polymerase Rpb1 C-terminal repeat_14_1676...1689...1.2e-20	PF05001	0	0	0	0	0	0	0	0	0	0	0	61	9	8592
YDL140C_1678	YDL140C_1679	YDL140C	1678	P04050	S	0	0	0	0	0	0	0	0	0	0	0	0	0	0	0	0	0	0	0	0	1	0	1	0	SYSPTSPSYSP	D	0	1	PF05001.9_RNA_pol_Rpb1_R_RNA polymerase Rpb1 C-terminal repeat_14_1676...1689...1.2e-20	PF05001	0	0	0	0	0	0	0	0	0	0	0	61	9	8592
YDL140C_1680	YDL140C_1681	YDL140C	1680	P04050	S	0	0	0	0	0	0	0	0	0	0	0	0	0	0	0	0	0	0	0	0	1	0	1	0	SPTSPSYSPTS	D	0	1	PF05001.9_RNA_pol_Rpb1_R_RNA polymerase Rpb1 C-terminal repeat_14_1676...1689...1.2e-20	PF05001	0	0	0	0	0	0	0	0	0	0	0	61	9	8592
YDL140C_1682	YDL140C_1683	YDL140C	1682	P04050	S	0	0	0	0	0	0	0	0	0	0	0	0	0	0	0	0	0	0	0	0	1	0	1	0	TSPSYSPTSPS	D	0	1	PF05001.9_RNA_pol_Rpb1_R_RNA polymerase Rpb1 C-terminal repeat_14_1676...1689...1.2e-20	PF05001	0	0	0	0	0	0	0	0	0	0	0	61	9	8592
YDL140C_1685	YDL140C_1686	YDL140C	1685	P04050	S	0	0	0	0	0	0	0	0	0	0	0	0	0	0	0	0	0	0	0	0	1	0	1	0	SYSPTSPSYSP	D	0	1	PF05001.9_RNA_pol_Rpb1_R_RNA polymerase Rpb1 C-terminal repeat_14_1676...1689...1.2e-20	PF05001	0	0	0	0	0	0	0	0	0	0	0	61	9	8592
YDL140C_1687	YDL140C_1688	YDL140C	1687	P04050	S	0	0	0	0	0	0	0	0	0	0	0	0	0	0	0	0	0	0	0	0	1	0	1	0	SPTSPSYSPTS	D	0	1	PF05001.9_RNA_pol_Rpb1_R_RNA polymerase Rpb1 C-terminal repeat_14_1676...1689...1.2e-20	PF05001	0	0	0	0	0	0	0	0	0	0	0	61	9	8592
YDL140C_1689	YDL140C_1690	YDL140C	1689	P04050	S	0	0	0	0	0	0	0	0	0	0	0	0	0	0	0	0	0	0	0	0	1	0	1	0	TSPSYSPTSPN	D	0	1	PF05001.9_RNA_pol_Rpb1_R_RNA polymerase Rpb1 C-terminal repeat_14_1690...1703...1.2e-20	PF05001	0	0	0	0	0	0	0	0	0	0	0	61	9	8592
YDL140C_1692	YDL140C_1693	YDL140C	1692	P04050	S	0	0	0	0	0	0	0	0	0	0	0	0	0	0	0	0	0	0	0	0	1	0	1	0	SYSPTSPNYSP	D	0	1	PF05001.9_RNA_pol_Rpb1_R_RNA polymerase Rpb1 C-terminal repeat_14_1690...1703...1.2e-20	PF05001	0	0	0	0	0	0	0	0	0	0	0	61	9	8592
YDL140C_1696	YDL140C_1697	YDL140C	1696	P04050	S	0	0	0	0	0	0	0	0	0	0	0	0	0	0	0	0	0	0	0	0	1	0	1	0	TSPNYSPTSPS	D	0	1	PF05001.9_RNA_pol_Rpb1_R_RNA polymerase Rpb1 C-terminal repeat_14_1690...1703...1.2e-20	PF05001	0	0	0	0	0	0	0	0	0	0	0	61	9	8592
YDL140C_1699	YDL140C_1700	YDL140C	1699	P04050	S	0	0	0	0	0	0	0	0	0	0	0	0	0	0	0	0	0	0	0	0	1	0	1	0	NYSPTSPSYSP	D	0	1	PF05001.9_RNA_pol_Rpb1_R_RNA polymerase Rpb1 C-terminal repeat_14_1690...1703...1.2e-20	PF05001	0	0	0	0	0	0	0	0	0	0	0	61	9	8592
YDL140C_1701	YDL140C_1702	YDL140C	1701	P04050	S	0	0	0	0	0	0	0	0	0	0	0	0	0	0	0	0	0	0	0	0	1	0	1	0	SPTSPSYSPTS	D	0	1	PF05001.9_RNA_pol_Rpb1_R_RNA polymerase Rpb1 C-terminal repeat_14_1690...1703...1.2e-20	PF05001	0	0	0	0	0	0	0	0	0	0	0	61	9	8592
YDL140C_1703	YDL140C_1704	YDL140C	1703	P04050	S	0	0	0	0	0	0	0	0	0	0	0	0	0	0	0	0	0	0	0	0	1	0	1	0	TSPSYSPTSPG	D	0	1	PF05001.9_RNA_pol_Rpb1_R_RNA polymerase Rpb1 C-terminal repeat_14_1704...1717...1.2e-20	PF05001	0	0	0	0	0	0	0	0	0	0	0	61	9	8592
YDL140C_1706	YDL140C_1707	YDL140C	1706	P04050	S	0	0	0	0	0	0	0	0	0	0	0	0	0	0	0	0	0	0	0	0	1	0	1	0	SYSPTSPGYSP	D	0	1	PF05001.9_RNA_pol_Rpb1_R_RNA polymerase Rpb1 C-terminal repeat_14_1704...1717...1.2e-20	PF05001	0	0	0	0	0	0	0	0	0	0	0	61	9	8592
YDL140C_1710	YDL140C_1711	YDL140C	1710	P04050	S	0	0	0	0	0	0	0	0	0	0	0	0	0	0	0	0	0	0	0	0	1	0	1	0	TSPGYSPGSPA	D	0	1	PF05001.9_RNA_pol_Rpb1_R_RNA polymerase Rpb1 C-terminal repeat_14_1704...1717...1.2e-20	PF05001	0	0	0	0	0	0	0	0	0	0	0	61	9	8592
YDL140C_1713	YDL140C_1714	YDL140C	1713	P04050	S	0	0	0	0	0	0	0	0	0	0	0	0	0	0	0	0	0	0	0	0	1	0	1	0	GYSPGSPAYSP	D	0	1	PF05001.9_RNA_pol_Rpb1_R_RNA polymerase Rpb1 C-terminal repeat_14_1704...1717...1.2e-20	PF05001	0	0	0	0	0	0	0	0	0	0	0	61	9	8592
YDL140C_1717	YDL140C_1718	YDL140C	1717	P04050	S	0	0	0	0	0	0	0	0	0	0	0	0	0	0	0	0	0	0	0	0	1	0	1	0	GSPAYSPKQDE	D	0	1	-	-	0	0	0	0	0	0	0	0	0	0	0	61	9	8592
YDL146W_462	YDL146W_463	YDL146W	462	Q12342	S	0	0	1	1	0	0	0	1	1	1	0	0	1	0	0	0	1	0	0	1	1	8	1	5	RELDVSAESLT	D	0	0	-	-	0	0	0	0	0	0	0	0	0	0	0	1	8	X
YDL146W_465	YDL146W_466	YDL146W	465	Q12342	S	0	0	1	0	0	0	0	1	0	1	0	0	0	0	0	0	1	0	0	1	0	5	1	3	DVSAESLTKRK	D	0	0	-	-	0	0	0	0	0	0	0	0	0	0	0	1	8	X
YDL146W_6	YDL146W_7	YDL146W	6	Q12342	S	0	0	0	1	0	0	0	0	0	0	0	0	0	0	0	0	0	0	0	0	0	1	0	1	ILDPLSPNIEN	D	0	0	-	-	0	0	0	0	0	0	0	0	0	0	0	1	8	X
YDL148C_351	YDL148C_352	YDL148C	351	Q99207	S	0	0	0	0	0	0	0	0	0	0	1	0	0	0	0	0	0	0	0	0	0	1	0	1	DGIADSDDDIK	D	0	1	PF04147.8_Nop14_Nop14-like family_831_46...358...1.4e-172	PF04147	0	0	0	0	0	0	0	0	0	0	0	30	0	1774
YDL149W_130	YDL149W_131	YDL149W	130	Q12142	S	0	0	0	0	0	0	0	0	0	0	0	0	0	0	0	0	0	0	0	1	0	1	0	0	RLVEGSTDDSV	D	0	0	-	-	1	0	0	0	0	0	0	0	0	0	1	2	37	1562
YDL149W_131	YDL149W_132	YDL149W	131	Q12142	T	0	0	0	0	0	0	0	0	0	0	0	0	0	0	0	0	0	0	0	1	0	1	0	0	LVEGSTDDSVP	D	0	0	-	-	1	0	0	0	0	0	0	0	0	0	1	2	37	1562
YDL149W_134	YDL149W_135	YDL149W	134	Q12142	S	0	0	0	0	0	0	0	0	0	0	0	0	0	0	0	1	0	0	0	1	0	2	0	0	GSTDDSVPKVG	D	0	0	-	-	1	0	0	0	0	0	0	0	0	0	1	2	37	1562
YDL149W_142	YDL149W_143	YDL149W	142	Q12142	S	0	0	0	0	0	0	0	1	1	1	0	0	1	0	0	1	0	0	0	1	0	6	1	3	KVGQLSSEEEE	D	0	0	-	-	1	0	0	0	0	0	0	0	0	0	1	2	37	1562
YDL149W_143	YDL149W_144	YDL149W	143	Q12142	S	0	0	0	0	0	0	0	1	1	1	0	0	1	0	0	1	0	0	0	1	0	6	1	3	VGQLSSEEEED	D	0	0	-	-	1	0	0	0	0	0	0	0	0	0	1	2	37	1562
YDL149W_249	YDL149W_250	YDL149W	249	Q12142	S	0	0	0	0	0	0	0	0	1	0	0	0	0	0	0	0	0	0	0	0	0	1	0	1	PRFTGSPLNNT	D	0	0	-	-	1	0	0	0	0	0	0	0	0	0	1	2	37	1562
YDL149W_786	YDL149W_787	YDL149W	786	Q12142	S	0	0	0	1	0	0	0	0	0	1	0	0	0	0	0	0	0	0	0	1	0	3	1	2	GEDTHSMDEDS	D	0	0	-	-	1	0	0	0	0	0	0	0	0	0	1	2	37	1562
YDL150W_118	YDL150W_119	YDL150W	118	P25441	S	0	0	0	0	0	0	0	0	0	0	0	1	0	0	0	1	0	0	0	0	0	2	0	1	IKSEGSGSSLV	D	0	1	-	-	0	0	0	0	0	0	0	0	0	0	0	13	57	414
YDL150W_136	YDL150W_137	YDL150W	136	P25441	S	0	0	0	1	1	0	1	1	1	1	1	1	1	0	0	1	1	0	0	1	0	12	1	8	DNGAESSENEA	D	0	1	-	-	0	0	0	0	0	0	0	0	0	0	0	13	57	414
YDL150W_137	YDL150W_138	YDL150W	137	P25441	S	0	0	0	1	1	0	1	1	1	1	1	1	1	0	0	1	1	0	0	1	0	12	1	8	NGAESSENEAE	D	0	1	-	-	0	0	0	0	0	0	0	0	0	0	0	13	57	414
YDL150W_177	YDL150W_178	YDL150W	177	P25441	S	0	0	1	0	1	0	1	1	1	1	1	1	0	0	0	1	0	0	0	1	0	10	1	8	EDDGESEKSSD	D	0	1	-	-	0	0	0	0	0	0	0	0	0	0	0	13	57	414
YDL150W_180	YDL150W_181	YDL150W	180	P25441	S	0	0	0	0	1	0	1	0	1	1	0	0	0	0	0	1	0	0	0	1	0	6	1	4	GESEKSSDVDM	D	0	1	-	-	0	0	0	0	0	0	0	0	0	0	0	13	57	414
YDL150W_181	YDL150W_182	YDL150W	181	P25441	S	0	0	0	0	1	0	1	0	1	1	0	0	0	0	0	1	0	0	0	1	0	6	1	4	ESEKSSDVDMD	D	0	1	-	-	0	0	0	0	0	0	0	0	0	0	0	13	57	414
YDL150W_223	YDL150W_224	YDL150W	223	P25441	S	0	1	1	1	0	0	0	1	1	1	0	1	1	0	0	1	0	0	0	1	0	10	1	7	IQEALSEKPTR	D	0	1	-	-	0	0	0	0	0	0	0	0	0	0	0	13	57	414
YDL150W_227	YDL150W_228	YDL150W	227	P25441	T	0	1	1	0	0	0	0	1	1	1	0	0	1	0	0	1	0	0	0	1	0	8	1	5	LSEKPTREPTP	D	0	1	PF05132.10_RNA_pol_Rpc4_RNA polymerase III RPC4_146_225...233...4.5e-25	PF05132	0	0	0	0	0	0	0	0	0	0	0	13	57	414
YDL150W_231	YDL150W_232	YDL150W	231	P25441	T	1	1	1	0	0	0	0	0	0	0	0	0	0	0	0	1	0	0	0	1	0	5	1	3	PTREPTPSVKT	D	0	1	PF05132.10_RNA_pol_Rpc4_RNA polymerase III RPC4_146_225...233...4.5e-25	PF05132	0	0	0	0	0	0	0	0	0	0	0	13	57	414
YDL153C_313	YDL153C_314	YDL153C	313	Q12136	S	0	0	0	1	1	0	0	1	1	1	0	0	0	0	0	0	1	0	0	1	0	7	1	5	NEGDGSESEET	D	0	1	-	-	0	0	0	0	0	0	0	0	0	0	0	1	0	1614
YDL153C_315	YDL153C_316	YDL153C	315	Q12136	S	0	0	0	1	1	0	0	1	0	0	0	0	0	0	0	0	1	0	0	1	0	5	1	3	GDGSESEETAN	D	0	1	-	-	0	0	0	0	0	0	0	0	0	0	0	1	0	1614
YDL153C_318	YDL153C_319	YDL153C	318	Q12136	T	0	0	0	0	0	0	0	0	0	0	0	0	0	0	0	0	0	0	0	1	0	1	0	0	SESEETANIEA	D	0	1	-	-	0	0	0	0	0	0	0	0	0	0	0	1	0	1614
YDL153C_335	YDL153C_336	YDL153C	335	Q12136	S	0	0	0	1	1	0	1	1	1	1	1	0	1	0	0	1	1	0	0	1	0	11	1	7	NELQNSEDSDA	D	0	1	-	-	0	0	0	0	0	0	0	0	0	0	0	1	0	1614
YDL153C_338	YDL153C_339	YDL153C	338	Q12136	S	0	0	0	1	1	0	1	1	1	1	1	1	1	0	1	1	1	0	0	1	0	13	1	8	QNSEDSDAEDG	D	0	1	-	-	0	0	0	0	0	0	0	0	0	0	0	1	0	1614
YDL153C_476	YDL153C_477	YDL153C	476	Q12136	S	0	0	1	1	1	0	0	1	1	1	1	0	0	0	1	0	1	0	0	1	0	10	1	7	DKDYGSEDEAV	D	0	1	-	-	0	0	0	0	0	0	0	0	0	0	0	1	0	1614
YDL153C_532	YDL153C_533	YDL153C	532	Q12136	S	0	0	0	0	1	0	0	0	0	0	0	0	1	0	0	1	0	0	0	0	0	3	1	1	LAENVSGDGKR	D	0	1	-	-	0	0	0	0	0	0	0	0	0	0	0	1	0	1614
YDL155W_32	YDL155W_33	YDL155W	32	P24870	S	0	0	0	0	0	0	0	0	1	0	0	0	0	0	0	0	0	0	0	0	0	1	0	1	KHRTGSLSHIS	D	0	0	-	-	0	0	0	0	0	0	0	0	0	0	0	7	19	X
YDL156W_223	YDL156W_224	YDL156W	223	Q12510	S	0	0	0	1	0	0	0	0	1	0	0	0	0	0	0	0	0	0	0	0	0	2	0	2	EPLADSEEDRM	D	0	0	-	-	0	0	0	0	0	0	0	0	0	0	0	2	9	1045
YDL156W_63	YDL156W_64	YDL156W	63	Q12510	S	0	0	0	1	0	0	0	0	0	0	0	0	0	0	0	0	0	0	0	0	0	1	0	1	ATKSASPTLPT	D	0	0	-	-	0	0	0	0	0	0	0	0	0	0	0	2	9	1045
YDL156W_68	YDL156W_69	YDL156W	68	Q12510	T	0	1	0	0	0	0	0	0	0	0	0	0	0	0	0	0	0	0	0	0	0	1	0	1	SPTLPTRRSRR	D	0	0	-	-	0	0	0	0	0	0	0	0	0	0	0	2	9	1045
YDL156W_98	YDL156W_99	YDL156W	98	Q12510	S	0	0	0	0	0	1	0	0	0	1	0	0	0	0	0	0	0	0	0	0	0	2	0	2	LLKMGSPDGQD	D	0	0	-	-	0	0	0	0	0	0	0	0	0	0	0	2	9	1045
YDL160C_13	YDL160C_14	YDL160C	13	P39517	S	0	0	0	0	0	0	0	0	0	0	1	0	0	0	0	0	0	0	0	1	0	2	0	1	NTNNNSNTDLD	D	0	0	-	-	1	0	0	0	0	1	1	0	0	0	3	10	0	2353
YDL160C_2	YDL160C_3	YDL160C	2	P39517	S	0	0	0	0	0	0	0	0	0	0	0	0	0	0	0	0	0	0	0	1	0	1	0	0	___MGSINNNF	D	0	0	-	-	1	0	0	0	0	1	1	0	0	0	3	10	0	2353
YDL161W_159	YDL161W_160	YDL161W	159	Q12518	T	0	0	0	1	1	0	1	1	0	1	0	0	0	1	0	0	1	0	0	0	0	7	1	5	RRRRGTGRSDE	D	0	0	-	-	0	0	0	0	0	0	0	0	0	0	0	3	7	X
YDL161W_162	YDL161W_163	YDL161W	162	Q12518	S	0	0	0	1	1	0	1	1	0	1	1	0	0	1	1	0	1	0	0	0	0	9	1	6	RGTGRSDENDD	D	0	0	-	-	0	0	0	0	0	0	0	0	0	0	0	3	7	X
YDL161W_174	YDL161W_175	YDL161W	174	Q12518	S	0	0	0	0	0	0	0	0	0	1	0	0	0	0	0	0	0	0	0	0	0	1	0	1	LQRAISASRLT	D	0	0	-	-	0	0	0	0	0	0	0	0	0	0	0	3	7	X
YDL161W_179	YDL161W_180	YDL161W	179	Q12518	T	0	0	0	1	0	0	0	0	0	1	0	0	0	0	0	0	0	0	0	0	0	2	0	2	SASRLTAEEDE	D	0	0	-	-	0	0	0	0	0	0	0	0	0	0	0	3	7	X
YDL161W_316	YDL161W_317	YDL161W	316	Q12518	S	0	0	0	0	1	0	0	0	0	0	0	0	0	0	0	0	0	0	0	0	0	1	0	1	EQSSSSPKRNQ	D	0	0	-	-	0	0	0	0	0	0	0	0	0	0	0	3	7	X
YDL161W_326	YDL161W_327	YDL161W	326	Q12518	S	0	0	0	0	1	0	0	0	0	0	0	0	0	0	0	0	0	0	0	0	0	1	0	1	QLVAASSPQQL	D	0	0	-	-	0	0	0	0	0	0	0	0	0	0	0	3	7	X
YDL161W_327	YDL161W_328	YDL161W	327	Q12518	S	1	0	0	0	1	0	0	0	1	1	0	1	0	0	0	0	1	0	0	0	0	6	1	5	LVAASSPQQLQ	D	0	0	-	-	0	0	0	0	0	0	0	0	0	0	0	3	7	X
YDL161W_345	YDL161W_346	YDL161W	345	Q12518	T	0	0	0	0	0	0	0	0	0	0	0	1	1	0	0	1	0	0	0	1	1	4	1	1	LIQNRTGNQSM	D	0	0	-	-	0	0	0	0	0	0	0	0	0	0	0	3	7	X
YDL161W_349	YDL161W_350	YDL161W	349	Q12518	S	0	0	0	0	0	0	0	0	0	0	0	0	0	0	0	1	0	0	0	0	0	1	0	0	RTGNQSMTDKY	D	0	0	-	-	0	0	0	0	0	0	0	0	0	0	0	3	7	X
YDL161W_363	YDL161W_364	YDL161W	363	Q12518	T	0	0	0	1	0	0	0	0	1	0	0	0	1	0	0	0	1	0	0	1	0	5	1	2	NELLATGTGID	D	0	0	-	-	0	0	0	0	0	0	0	0	0	0	0	3	7	X
YDL161W_365	YDL161W_366	YDL161W	365	Q12518	T	0	0	1	1	0	0	0	0	1	0	1	0	1	0	0	0	1	0	0	1	1	7	1	4	LLATGTGIDTF	D	0	0	-	-	0	0	0	0	0	0	0	0	0	0	0	3	7	X
YDL161W_383	YDL161W_384	YDL161W	383	Q12518	T	0	0	1	0	0	0	0	1	0	0	0	0	1	0	0	1	1	0	0	1	0	6	1	2	IPAQHTKTGTF	D	0	0	-	-	0	0	0	0	0	0	0	0	0	0	0	3	7	X
YDL161W_385	YDL161W_386	YDL161W	385	Q12518	T	0	0	0	0	0	0	0	1	1	0	0	0	0	0	0	0	0	0	0	0	0	2	0	2	AQHTKTGTFIN	D	0	0	-	-	0	0	0	0	0	0	0	0	0	0	0	3	7	X
YDL161W_387	YDL161W_388	YDL161W	387	Q12518	T	0	0	0	0	0	0	0	0	1	0	0	0	0	0	0	0	0	0	0	0	0	1	0	1	HTKTGTFINSQ	D	0	0	-	-	0	0	0	0	0	0	0	0	0	0	0	3	7	X
YDL161W_394	YDL161W_395	YDL161W	394	Q12518	T	1	0	0	0	0	0	0	0	0	0	0	0	0	0	0	0	1	0	0	0	1	2	1	1	INSQGTGYRQV	D	0	0	-	-	0	0	0	0	0	0	0	0	0	0	0	3	7	X
YDL161W_414	YDL161W_415	YDL161W	414	Q12518	T	0	0	0	0	0	0	0	0	0	0	0	0	0	0	0	0	0	0	0	0	1	0	1	0	LNSQYTGLPST	D	0	0	-	-	0	0	0	0	0	0	0	0	0	0	0	3	7	X
YDL161W_426	YDL161W_427	YDL161W	426	Q12518	T	0	0	0	0	0	0	0	0	0	0	0	0	0	0	0	0	0	0	0	0	1	0	1	0	VVPTQTGYGFG	D	0	0	-	-	0	0	0	0	0	0	0	0	0	0	0	3	7	X
YDL164C_118	YDL164C_119	YDL164C	118	P04819	S	0	0	0	0	0	0	0	0	1	0	0	0	0	0	0	0	0	0	0	0	0	1	0	1	SGVADSPQQSQ	D	0	1	-	-	0	0	0	0	0	0	0	0	0	0	0	0	0	2437
YDL164C_122	YDL164C_123	YDL164C	122	P04819	S	0	0	0	0	0	0	0	0	1	0	0	0	0	0	0	0	0	0	0	0	0	1	0	1	DSPQQSQRLVG	D	0	1	-	-	0	0	0	0	0	0	0	0	0	0	0	0	0	2437
YDL164C_57	YDL164C_58	YDL164C	57	P04819	S	0	1	0	1	1	0	0	0	0	0	0	1	0	0	0	0	1	0	0	1	0	6	1	4	TEGTPSPKKSS	D	0	1	-	-	0	0	0	0	0	0	0	0	0	0	0	0	0	2437
YDL164C_74	YDL164C_75	YDL164C	74	P04819	S	0	1	0	1	1	0	0	0	1	1	0	0	1	0	1	1	1	0	0	0	0	9	1	5	RMDNVSGEEEY	D	0	1	-	-	0	0	0	0	0	0	0	0	0	0	0	0	0	2437
YDL166C_187	YDL166C_188	YDL166C	187	Q12055	S	0	0	0	1	1	0	1	1	1	1	1	1	1	0	0	1	0	0	0	0	0	10	1	8	YQGPRSDDEDD	D	0	1	-	-	0	0	0	0	0	0	0	0	0	0	0	1	0	655
YDL166C_195	YDL166C_196	YDL166C	195	Q12055	S	0	0	0	1	1	0	1	1	1	1	1	1	1	0	0	1	0	0	0	0	0	10	1	8	EDDEDSE____	D	0	1	-	-	0	0	0	0	0	0	0	0	0	0	0	1	0	655
YDL167C_454	YDL167C_455	YDL167C	454	P32770	S	0	0	1	1	0	0	0	0	1	1	0	0	0	0	0	0	1	0	0	0	0	5	1	4	AITPLSRQNSL	D	0	0	-	-	0	0	0	0	0	0	0	0	0	0	0	1	6	1016
YDL167C_629	YDL167C_630	YDL167C	629	P32770	S	0	0	0	0	0	0	0	0	1	0	0	0	0	0	0	0	0	0	0	0	0	1	0	1	TFGPASRTPSN	D	0	0	-	-	0	0	0	0	0	0	0	0	0	0	0	1	6	1016
YDL171C_1577	YDL171C_1578	YDL171C	1577	Q12680	S	0	0	0	0	0	0	0	0	0	0	0	0	0	0	0	1	0	0	0	0	0	1	0	0	LKKFRSNQEVD	D	1	0	-	-	0	0	0	0	0	0	0	0	0	0	0	2	12	9355
YDL173W_122	YDL173W_123	YDL173W	122	Q12515	S	0	0	0	1	0	0	0	0	0	0	0	0	0	0	0	0	0	0	0	0	0	1	0	1	VDEGGSNPVTN	D	0	0	-	-	0	0	0	0	0	0	0	0	0	0	0	0	39	X
YDL173W_137	YDL173W_138	YDL173W	137	Q12515	S	0	0	0	0	0	0	0	1	1	0	0	0	0	0	0	0	0	0	0	0	0	2	0	2	ISATRSHQSLH	D	0	0	-	-	0	0	0	0	0	0	0	0	0	0	0	0	39	X
YDL173W_140	YDL173W_141	YDL173W	140	Q12515	S	0	0	0	0	0	0	0	1	1	1	0	0	0	0	0	0	1	0	0	0	0	4	1	3	TRSHQSLHATT	D	0	0	PF12223.4_DUF3602_Protein of unknown function (DUF3602)_81_140...174...1.9e-18	PF12223	0	0	0	0	0	0	0	0	0	0	0	0	39	X
YDL173W_144	YDL173W_145	YDL173W	144	Q12515	T	0	0	0	0	0	0	0	0	1	0	0	0	0	0	0	0	0	0	0	0	0	1	0	1	QSLHATTSSPN	D	0	0	PF12223.4_DUF3602_Protein of unknown function (DUF3602)_81_140...174...1.9e-18	PF12223	0	0	0	0	0	0	0	0	0	0	0	0	39	X
YDL173W_145	YDL173W_146	YDL173W	145	Q12515	T	0	0	0	0	0	0	0	0	0	1	0	0	0	0	0	0	0	0	0	0	0	1	0	1	SLHATTSSPNN	D	0	0	PF12223.4_DUF3602_Protein of unknown function (DUF3602)_81_140...174...1.9e-18	PF12223	0	0	0	0	0	0	0	0	0	0	0	0	39	X
YDL173W_146	YDL173W_147	YDL173W	146	Q12515	S	0	0	1	0	1	0	0	0	0	0	0	0	0	0	1	0	0	0	0	0	0	3	1	2	LHATTSSPNNN	D	0	0	PF12223.4_DUF3602_Protein of unknown function (DUF3602)_81_140...174...1.9e-18	PF12223	0	0	0	0	0	0	0	0	0	0	0	0	39	X
YDL173W_249	YDL173W_250	YDL173W	249	Q12515	S	0	0	0	0	0	0	0	0	0	1	0	0	0	0	0	0	0	0	0	0	0	1	0	1	ISPKSSRNTIN	D	0	0	PF12223.4_DUF3602_Protein of unknown function (DUF3602)_81_220...255...1.9e-18	PF12223	0	0	0	0	0	0	0	0	0	0	0	0	39	X
YDL173W_252	YDL173W_253	YDL173W	252	Q12515	T	0	0	0	0	0	0	0	0	0	0	0	0	0	0	0	0	0	0	0	1	0	1	0	0	KSSRNTINHNL	D	0	0	PF12223.4_DUF3602_Protein of unknown function (DUF3602)_81_220...255...1.9e-18	PF12223	0	0	0	0	0	0	0	0	0	0	0	0	39	X
YDL173W_283	YDL173W_284	YDL173W	283	Q12515	S	0	0	0	1	0	0	0	0	0	0	0	0	1	0	0	1	0	0	0	1	0	4	1	1	KKKKKSGFFSS	D	0	0	-	-	0	0	0	0	0	0	0	0	0	0	0	0	39	X
YDL173W_38	YDL173W_39	YDL173W	38	Q12515	S	1	0	1	1	1	0	0	1	1	1	0	1	1	0	1	1	1	0	0	1	0	13	1	8	SMSKPSPVLLP	D	0	0	PF12223.4_DUF3602_Protein of unknown function (DUF3602)_81_11...77...1.9e-18	PF12223	0	0	0	0	0	0	0	0	0	0	0	0	39	X
YDL173W_46	YDL173W_47	YDL173W	46	Q12515	S	0	0	1	0	0	0	0	0	0	0	0	0	0	0	0	0	0	0	0	0	0	1	0	1	LLPLKSNSKTV	D	0	0	PF12223.4_DUF3602_Protein of unknown function (DUF3602)_81_11...77...1.9e-18	PF12223	0	0	0	0	0	0	0	0	0	0	0	0	39	X
YDL173W_48	YDL173W_49	YDL173W	48	Q12515	S	0	0	0	0	1	0	0	0	0	0	0	0	0	0	0	0	0	0	0	0	0	1	0	1	PLKSNSKTVAN	D	0	0	PF12223.4_DUF3602_Protein of unknown function (DUF3602)_81_11...77...1.9e-18	PF12223	0	0	0	0	0	0	0	0	0	0	0	0	39	X
YDL175C_15	YDL175C_16	YDL175C	15	Q12476	T	1	0	0	0	0	0	0	0	0	0	0	1	0	0	0	0	0	0	0	1	0	3	1	2	DTAPTTPPDKL	D	0	0	-	-	0	0	0	0	0	0	0	0	0	0	0	7	13	668
YDL175C_30	YDL175C_31	YDL175C	30	Q12476	S	0	0	0	1	0	0	0	0	0	0	0	0	0	0	0	0	0	0	0	0	0	1	0	1	IEEVNSNPNEL	D	0	0	-	-	0	0	0	0	0	0	0	0	0	0	0	7	13	668
YDL176W_404	YDL176W_405	YDL176W	404	Q12027	S	0	0	0	0	0	0	0	0	0	1	0	0	0	0	0	0	0	0	0	0	0	1	0	1	RRRRESFQALT	D	0	0	-	-	0	0	0	0	0	0	1	0	0	0	1	0	10	X
YDL182W_409	YDL182W_410	YDL182W	409	P48570	S	0	0	0	1	1	0	0	0	1	0	0	0	1	0	1	0	1	0	0	1	0	7	1	3	NKKNDSDVPEL	D	1	0	-	-	0	0	0	0	0	0	0	0	0	0	0	0	42	X
YDL185W_15	YDL185W_16	YDL185W	15	P17255	S	0	0	0	1	0	0	0	0	0	0	0	0	0	0	0	0	0	0	0	0	0	1	0	1	EIKRISLEDHA	D	1	0	-	-	0	0	0	0	0	1	0	0	0	0	1	18	256	X
YDL188C_37	YDL188C_38	YDL188C	37	P23595	S	0	0	0	0	0	0	0	0	0	0	0	0	0	0	0	0	0	0	0	1	0	1	0	0	NTKARSNDEDT	D	0	0	-	-	0	0	0	0	0	0	0	0	0	0	0	8	9	X
YDL188C_42	YDL188C_43	YDL188C	42	P23595	T	0	0	1	1	1	0	0	1	0	1	1	0	0	0	1	1	1	0	0	1	0	10	1	6	SNDEDTDEELE	D	0	0	-	-	0	0	0	0	0	0	0	0	0	0	0	8	9	X
YDL188C_55	YDL188C_56	YDL188C	55	P23595	S	0	0	0	0	0	0	0	0	0	0	0	0	0	0	0	0	0	0	0	1	0	1	0	0	NFKPGSSGIAD	D	0	0	-	-	0	0	0	0	0	0	0	0	0	0	0	8	9	X
YDL188C_56	YDL188C_57	YDL188C	56	P23595	S	0	0	0	0	0	0	0	0	0	0	0	0	0	0	0	0	0	0	0	1	0	1	0	0	FKPGSSGIADH	D	0	0	-	-	0	0	0	0	0	0	0	0	0	0	0	8	9	X
YDL189W_115	YDL189W_116	YDL189W	115	Q05672	S	0	0	0	0	0	0	0	0	0	0	0	0	0	0	0	1	0	0	0	0	0	1	0	0	ASSSESIEKSN	D	0	0	-	-	0	0	0	0	0	0	0	0	0	0	0	1	1	161
YDL189W_168	YDL189W_169	YDL189W	168	Q05672	S	0	0	0	0	0	0	0	0	0	0	0	0	0	0	0	0	0	0	0	1	0	1	0	0	EIDDKSSTDLE	D	0	0	-	-	0	0	0	0	0	0	0	0	0	0	0	1	1	161
YDL189W_169	YDL189W_170	YDL189W	169	Q05672	S	0	0	0	0	0	0	0	0	0	0	0	0	0	0	0	0	0	0	0	1	0	1	0	0	IDDKSSTDLEQ	D	0	0	-	-	0	0	0	0	0	0	0	0	0	0	0	1	1	161
YDL189W_170	YDL189W_171	YDL189W	170	Q05672	T	0	0	0	0	0	0	0	0	0	0	0	0	0	0	0	0	0	0	0	1	0	1	0	0	DDKSSTDLEQE	D	0	0	-	-	0	0	0	0	0	0	0	0	0	0	0	1	1	161
YDL189W_197	YDL189W_198	YDL189W	197	Q05672	S	0	0	0	1	0	0	0	0	0	0	1	0	0	0	0	1	0	0	0	1	0	4	1	2	DKLNKSEDDVK	D	0	0	-	-	0	0	0	0	0	0	0	0	0	0	0	1	1	161
YDL189W_410	YDL189W_411	YDL189W	410	Q05672	S	0	0	0	0	0	0	0	0	0	1	0	0	0	0	0	0	0	0	0	0	0	1	0	1	FQGKNSYSGAI	D	0	0	-	-	0	0	0	0	0	0	0	0	0	0	0	1	1	161
YDL189W_434	YDL189W_435	YDL189W	434	Q05672	S	0	1	0	1	1	0	0	0	0	1	1	0	0	0	0	0	1	0	0	1	0	7	1	5	GIRRASVEGSP	D	0	0	-	-	0	0	0	0	0	0	0	0	0	0	0	1	1	161
YDL189W_438	YDL189W_439	YDL189W	438	Q05672	S	0	1	0	1	0	0	0	0	0	1	0	0	0	0	0	0	1	0	0	1	0	5	1	3	ASVEGSPSSRD	D	0	0	-	-	0	0	0	0	0	0	0	0	0	0	0	1	1	161
YDL189W_446	YDL189W_447	YDL189W	446	Q05672	S	0	0	0	0	0	0	0	0	1	0	0	0	0	0	0	0	0	0	0	1	0	2	0	1	SRDTDSVEMKF	D	0	0	-	-	0	0	0	0	0	0	0	0	0	0	0	1	1	161
YDL194W_628	YDL194W_629	YDL194W	628	P10870	S	0	0	0	0	0	0	0	0	0	0	0	0	1	0	0	0	0	0	0	1	0	2	0	0	QKEVHSIPERV	D	0	0	-	-	1	0	0	0	0	0	0	0	0	0	1	1	5	1631
YDL195W_1049	YDL195W_1050	YDL195W	1049	P38968	T	1	0	1	1	1	0	0	1	1	1	1	0	0	0	1	0	1	1	0	0	0	11	1	8	QQRVATPLSGG	D	0	1	-	-	0	0	0	0	0	0	0	0	0	0	0	12	0	2428
YDL195W_1052	YDL195W_1053	YDL195W	1052	P38968	S	0	0	1	1	1	0	0	1	1	1	0	0	0	0	0	0	1	1	0	0	0	8	1	6	VATPLSGGVPP	D	0	1	-	-	0	0	0	0	0	0	0	0	0	0	0	12	0	2428
YDL195W_348	YDL195W_349	YDL195W	348	P38968	S	0	0	0	1	0	0	0	0	1	0	1	0	0	0	0	1	0	0	0	1	0	5	1	3	TKQQESETDFW	D	0	1	-	-	0	0	0	0	0	0	0	0	0	0	0	12	0	2428
YDL195W_472	YDL195W_473	YDL195W	472	P38968	S	0	0	0	0	0	0	0	0	0	0	1	1	0	0	0	1	0	1	0	1	0	5	1	2	FDNDESDAQDD	D	0	1	-	-	0	0	0	0	0	0	0	0	0	0	0	12	0	2428
YDL195W_835	YDL195W_836	YDL195W	835	P38968	S	1	0	0	1	1	0	0	0	1	0	0	1	1	0	0	1	1	0	0	0	0	8	1	5	QPSMASPFVNK	D	0	1	-	-	0	0	0	0	0	0	0	0	0	0	0	12	0	2428
YDL195W_973	YDL195W_974	YDL195W	973	P38968	S	0	0	0	0	1	0	0	0	1	1	1	0	0	1	0	0	0	0	0	0	0	5	1	4	LSRAPSSVSMV	D	0	1	PF07304.7_SRA1_Steroid receptor RNA activator (SRA1)_146_973...986...1.2e-06	PF07304	0	0	0	0	0	0	0	0	0	0	0	12	0	2428
YDL195W_974	YDL195W_975	YDL195W	974	P38968	S	0	0	0	0	0	0	0	0	0	1	1	0	0	1	0	0	0	0	0	0	0	3	1	2	SRAPSSVSMVS	D	0	1	PF07304.7_SRA1_Steroid receptor RNA activator (SRA1)_146_973...986...1.2e-06	PF07304	0	0	0	0	0	0	0	0	0	0	0	12	0	2428
YDL195W_976	YDL195W_977	YDL195W	976	P38968	S	0	0	0	0	0	0	0	0	1	1	0	0	0	1	0	0	0	0	0	0	0	3	1	2	APSSVSMVSPP	D	0	1	PF07304.7_SRA1_Steroid receptor RNA activator (SRA1)_146_973...986...1.2e-06	PF07304	0	0	0	0	0	0	0	0	0	0	0	12	0	2428
YDL195W_979	YDL195W_980	YDL195W	979	P38968	S	0	0	0	1	0	0	0	0	1	1	0	0	0	0	1	0	1	0	0	0	0	5	1	3	SVSMVSPPPLH	D	0	1	PF07304.7_SRA1_Steroid receptor RNA activator (SRA1)_146_973...986...1.2e-06	PF07304	0	0	0	0	0	0	0	0	0	0	0	12	0	2428
YDL195W_987	YDL195W_988	YDL195W	987	P38968	S	0	0	0	0	1	0	0	1	1	1	0	0	0	1	0	0	0	0	0	0	0	5	1	4	PLHKNSRVPSL	D	0	1	-	-	0	0	0	0	0	0	0	0	0	0	0	12	0	2428
YDL195W_991	YDL195W_992	YDL195W	991	P38968	S	0	0	1	1	1	0	0	1	1	1	1	0	0	1	0	0	1	1	0	0	0	10	1	7	NSRVPSLVATS	D	0	1	-	-	0	0	0	0	0	0	0	0	0	0	0	12	0	2428
YDL195W_995	YDL195W_996	YDL195W	995	P38968	T	0	0	0	0	0	0	0	1	1	1	0	0	0	1	0	0	0	1	0	0	0	5	1	3	PSLVATSESPR	D	0	1	-	-	0	0	0	0	0	0	0	0	0	0	0	12	0	2428
YDL195W_996	YDL195W_997	YDL195W	996	P38968	S	0	0	0	0	0	0	0	1	0	0	0	0	0	1	0	0	0	0	0	0	0	2	0	1	SLVATSESPRA	D	0	1	-	-	0	0	0	0	0	0	0	0	0	0	0	12	0	2428
YDL195W_998	YDL195W_999	YDL195W	998	P38968	S	1	0	1	1	1	0	0	1	1	1	1	0	0	1	0	0	1	1	0	0	0	11	1	8	VATSESPRASI	D	0	1	-	-	0	0	0	0	0	0	0	0	0	0	0	12	0	2428
YDL199C_63	YDL199C_64	YDL199C	63	Q12407	S	0	0	0	0	0	0	0	0	0	0	0	0	0	1	0	0	0	0	0	0	0	1	0	0	NITAHSSRRGS	D	0	0	-	-	0	0	0	0	0	0	0	0	0	0	0	1	6	558
YDL199C_64	YDL199C_65	YDL199C	64	Q12407	S	0	0	0	0	0	0	0	0	0	1	0	0	0	1	0	0	0	0	0	0	0	2	0	1	ITAHSSRRGSL	D	0	0	-	-	0	0	0	0	0	0	0	0	0	0	0	1	6	558
YDL199C_653	YDL199C_654	YDL199C	653	Q12407	S	0	0	0	0	0	0	0	0	0	1	0	0	0	0	0	0	0	0	0	0	0	1	0	1	TGEFFSFHNRT	D	0	0	-	-	0	0	0	0	0	0	0	0	0	0	0	1	6	558
YDL199C_89	YDL199C_90	YDL199C	89	Q12407	S	0	0	0	0	0	0	0	0	0	1	0	0	0	0	0	0	0	0	0	0	0	1	0	1	HTPRLSMDDPY	D	0	0	-	-	0	0	0	0	0	0	0	0	0	0	0	1	6	558
YDL201W_6	YDL201W_7	YDL201W	6	Q12009	S	0	0	0	1	0	0	0	0	0	0	0	0	0	0	0	1	0	0	0	0	0	2	0	1	KAKPLSQDPGS	D	0	0	-	-	0	0	0	0	0	0	0	0	0	0	0	1	7	1204
YDL202W_24	YDL202W_25	YDL202W	24	P36521	T	0	0	0	0	0	0	0	0	0	0	0	0	0	0	1	0	0	0	0	0	0	1	0	0	KETIGTVHKRF	D	0	0	-	-	0	0	0	0	0	0	0	0	0	0	0	0	0	570
YDL204W_277	YDL204W_278	YDL204W	277	Q12443	S	0	0	0	1	0	0	0	0	0	0	0	0	0	0	0	0	0	0	0	0	0	1	0	1	AEYPVSQNENI	D	0	0	-	-	0	0	0	0	0	0	0	0	0	0	0	0	3	X
YDL209C_312	YDL209C_313	YDL209C	312	Q12046	S	0	0	0	0	0	0	0	0	0	1	0	0	1	0	0	1	0	0	0	0	0	3	1	1	VKKNISRENIS	D	0	1	-	-	0	0	0	0	0	0	0	0	0	0	0	22	0	469
YDL209C_334	YDL209C_335	YDL209C	334	Q12046	S	0	0	0	0	0	0	0	1	1	1	1	1	0	0	0	1	1	0	0	0	0	7	1	5	LLDYLSSDED_	D	0	1	-	-	0	0	0	0	0	0	0	0	0	0	0	22	0	469
YDL209C_335	YDL209C_336	YDL209C	335	Q12046	S	0	0	0	0	0	0	0	1	1	0	1	1	0	0	0	1	1	0	0	0	0	6	1	4	LDYLSSDED__	D	0	1	-	-	0	0	0	0	0	0	0	0	0	0	0	22	0	469
YDL211C_328	YDL211C_329	YDL211C	328	Q12121	S	0	0	0	0	0	0	0	0	1	0	0	0	0	0	0	0	0	0	0	0	0	1	0	1	MADHESGRFSY	D	0	0	-	-	0	0	0	0	0	0	0	0	0	0	0	0	2	X
YDL213C_44	YDL213C_45	YDL213C	44	Q07623	S	0	0	0	1	1	0	0	0	0	0	0	1	0	0	0	1	1	0	0	0	0	5	1	3	GKRPNSAAGND	D	0	0	-	-	0	0	0	0	0	0	0	0	0	0	0	9	4	650
YDL215C_481	YDL215C_482	YDL215C	481	P33327	S	1	0	0	0	0	0	0	0	0	0	0	0	0	0	0	0	0	0	0	0	0	1	0	1	MEKTLSFQRLE	D	1	0	PF05088.8_Bac_GDH_Bacterial NAD-glutamate dehydrogenase_1531_390...815...8.1e-18	PF05088	0	0	0	0	0	0	0	0	0	0	0	0	56	3130
YDL216C_312	YDL216C_313	YDL216C	312	Q12468	S	0	0	0	1	0	0	0	0	0	0	0	0	0	0	0	0	0	0	0	0	0	1	0	1	NRSTRSQFCLN	D	0	0	-	-	0	0	0	0	0	0	0	0	0	0	0	6	99	X
YDL220C_248	YDL220C_249	YDL220C	248	P32797	S	0	0	0	0	0	0	0	0	0	0	0	0	0	0	0	0	0	0	0	0	1	0	1	0	IPYIESQNEFN	D	0	1	-	-	0	0	0	0	0	0	0	0	0	0	0	7	0	X
YDL220C_254	YDL220C_255	YDL220C	254	P32797	S	0	0	0	0	0	0	0	0	0	0	0	0	0	0	0	0	0	0	0	0	1	0	1	0	QNEFNSQLMTL	D	0	1	-	-	0	0	0	0	0	0	0	0	0	0	0	7	0	X
YDL220C_305	YDL220C_306	YDL220C	305	P32797	S	0	0	0	1	0	0	0	0	0	0	0	0	1	0	0	1	0	0	0	0	1	3	1	1	KSYIQSQTPER	D	0	1	-	-	0	0	0	0	0	0	0	0	0	0	0	7	0	X
YDL220C_307	YDL220C_308	YDL220C	307	P32797	T	0	0	0	1	0	0	0	0	0	0	0	0	1	0	0	1	0	0	0	0	1	3	1	1	YIQSQTPERKT	D	0	1	-	-	0	0	0	0	0	0	0	0	0	0	0	7	0	X
YDL220C_323	YDL220C_324	YDL220C	323	P32797	S	0	0	0	0	0	0	0	0	0	0	0	0	1	0	0	1	0	0	0	0	0	2	0	0	WHDDDSGSKRK	D	0	1	-	-	0	0	0	0	0	0	0	0	0	0	0	7	0	X
YDL220C_332	YDL220C_333	YDL220C	332	P32797	S	0	1	0	0	0	0	0	0	0	1	0	0	0	0	0	0	0	0	0	0	0	2	0	2	RKRKLSFHSPN	D	0	1	-	-	0	0	0	0	0	0	0	0	0	0	0	7	0	X
YDL220C_335	YDL220C_336	YDL220C	335	P32797	S	0	1	0	0	0	0	0	0	0	1	0	0	1	0	0	1	0	0	0	0	1	4	1	2	KLSFHSPNASS	D	0	1	-	-	0	0	0	0	0	0	0	0	0	0	0	7	0	X
YDL222C_229	YDL222C_230	YDL222C	229	Q07651	S	0	0	0	0	0	0	0	0	0	1	0	0	0	0	0	0	0	0	0	0	0	1	0	1	YAQYESPSVDT	D	0	0	-	-	0	0	0	0	0	0	0	0	0	0	0	0	22	474
YDL222C_231	YDL222C_232	YDL222C	231	Q07651	S	0	0	0	0	0	0	0	0	0	1	0	0	0	1	0	0	0	0	0	1	0	3	1	1	QYESPSVDTGA	D	0	0	-	-	0	0	0	0	0	0	0	0	0	0	0	0	22	474
YDL222C_234	YDL222C_235	YDL222C	234	Q07651	T	0	0	0	0	0	0	0	0	0	1	0	0	0	1	0	0	0	0	0	1	0	3	1	1	SPSVDTGAQME	D	0	0	-	-	0	0	0	0	0	0	0	0	0	0	0	0	22	474
YDL222C_289	YDL222C_290	YDL222C	289	Q07651	S	0	0	0	0	1	0	0	0	0	0	0	0	0	0	0	1	0	0	0	0	0	2	0	1	RKQVPSAELEP	D	0	0	-	-	0	0	0	0	0	0	0	0	0	0	0	0	22	474
YDL223C_1004	YDL223C_1005	YDL223C	1004	Q07653	S	0	0	0	0	0	0	0	0	0	1	0	0	0	0	0	0	0	0	0	0	0	1	0	1	HHQYGSDEGEQ	D	0	0	-	-	0	0	0	0	0	0	0	0	0	0	0	0	22	X
YDL223C_1033	YDL223C_1034	YDL223C	1033	Q07653	S	1	0	1	0	1	0	0	1	1	1	1	1	0	1	1	1	1	0	0	0	0	12	1	8	GRVRKSISGGT	D	0	0	-	-	0	0	0	0	0	0	0	0	0	0	0	0	22	X
YDL223C_1035	YDL223C_1036	YDL223C	1035	Q07653	S	0	0	0	0	1	0	0	1	1	1	1	1	0	1	1	0	0	0	0	0	0	8	1	6	VRKSISGGTFG	D	0	0	-	-	0	0	0	0	0	0	0	0	0	0	0	0	22	X
YDL223C_188	YDL223C_189	YDL223C	188	Q07653	S	0	1	0	0	0	0	0	0	0	0	0	0	0	0	0	0	0	0	0	0	0	1	0	1	SKAATSPVTHT	D	0	0	-	-	0	0	0	0	0	0	0	0	0	0	0	0	22	X
YDL223C_250	YDL223C_251	YDL223C	250	Q07653	S	0	0	0	0	1	0	0	0	0	0	0	0	0	0	0	0	0	0	0	0	0	1	0	1	TTHPVSHGHSG	D	0	0	-	-	0	0	0	0	0	0	0	0	0	0	0	0	22	X
YDL223C_300	YDL223C_301	YDL223C	300	Q07653	S	0	0	0	0	0	0	0	0	0	0	0	0	0	0	1	0	0	0	0	0	0	1	0	0	YSNTDSNSDRD	D	0	0	-	-	0	0	0	0	0	0	0	0	0	0	0	0	22	X
YDL223C_302	YDL223C_303	YDL223C	302	Q07653	S	0	0	0	0	0	0	0	0	1	0	0	0	0	0	1	0	0	0	0	0	0	2	0	1	NTDSNSDRDVI	D	0	0	-	-	0	0	0	0	0	0	0	0	0	0	0	0	22	X
YDL223C_362	YDL223C_363	YDL223C	362	Q07653	S	0	1	0	0	1	0	0	1	0	1	1	0	0	1	1	0	0	0	0	0	0	7	1	5	DRRKYSGNTAT	D	0	0	-	-	0	0	0	0	0	0	0	0	0	0	0	0	22	X
YDL223C_365	YDL223C_366	YDL223C	365	Q07653	T	0	0	0	0	0	0	0	0	0	0	0	0	0	0	1	0	1	0	0	0	0	2	0	0	KYSGNTATGPP	D	0	0	-	-	0	0	0	0	0	0	0	0	0	0	0	0	22	X
YDL223C_367	YDL223C_368	YDL223C	367	Q07653	T	0	0	0	0	0	0	0	0	0	0	0	0	0	0	1	0	0	0	0	0	0	1	0	0	SGNTATGPPQD	D	0	0	-	-	0	0	0	0	0	0	0	0	0	0	0	0	22	X
YDL223C_40	YDL223C_41	YDL223C	40	Q07653	S	0	0	0	1	1	0	0	0	0	1	0	1	0	0	1	1	0	0	0	1	0	7	1	4	AQRKKSFSTTK	D	0	0	-	-	0	0	0	0	0	0	0	0	0	0	0	0	22	X
YDL223C_422	YDL223C_423	YDL223C	422	Q07653	S	0	0	0	0	0	0	0	0	0	0	0	0	0	0	0	0	0	0	0	1	0	1	0	0	TSGFVSQQPSY	D	0	0	-	-	0	0	0	0	0	0	0	0	0	0	0	0	22	X
YDL223C_560	YDL223C_561	YDL223C	560	Q07653	S	0	0	0	0	1	0	0	0	1	0	0	0	0	0	1	0	0	0	0	0	0	3	1	2	NNIDMSPRHEA	D	0	0	-	-	0	0	0	0	0	0	0	0	0	0	0	0	22	X
YDL223C_670	YDL223C_671	YDL223C	670	Q07653	S	0	0	0	0	1	0	0	0	0	1	0	0	0	0	1	0	1	0	0	0	0	4	1	2	DEDPLSPRQTT	D	0	0	-	-	0	0	0	0	0	0	0	0	0	0	0	0	22	X
YDL223C_710	YDL223C_711	YDL223C	710	Q07653	S	0	0	0	0	0	0	0	0	0	0	0	0	0	0	1	0	0	0	0	0	0	1	0	0	LSKNKSGPTPT	D	0	0	-	-	0	0	0	0	0	0	0	0	0	0	0	0	22	X
YDL223C_823	YDL223C_824	YDL223C	823	Q07653	S	0	0	0	0	0	0	0	0	0	0	0	0	0	0	0	1	0	0	0	0	0	1	0	0	PTYAKSQDITG	D	0	0	-	-	0	0	0	0	0	0	0	0	0	0	0	0	22	X
YDL223C_849	YDL223C_850	YDL223C	849	Q07653	S	0	0	0	0	0	0	0	0	0	0	0	0	0	0	0	0	0	0	0	1	0	1	0	0	GSGGNSQNQEY	D	0	0	-	-	0	0	0	0	0	0	0	0	0	0	0	0	22	X
YDL223C_854	YDL223C_855	YDL223C	854	Q07653	Y	0	0	0	0	0	0	0	0	0	1	0	0	0	0	0	0	0	0	0	0	0	1	0	1	SQNQEYSSDDN	D	0	0	-	-	0	0	0	0	0	0	0	0	0	0	0	0	22	X
YDL223C_855	YDL223C_856	YDL223C	855	Q07653	S	0	0	0	0	0	0	0	0	0	0	0	0	0	0	1	1	0	0	0	1	0	3	1	0	QNQEYSSDDNI	D	0	0	-	-	0	0	0	0	0	0	0	0	0	0	0	0	22	X
YDL223C_856	YDL223C_857	YDL223C	856	Q07653	S	0	0	0	0	1	0	0	0	1	1	0	0	0	0	1	0	0	0	0	1	0	5	1	3	NQEYSSDDNID	D	0	0	-	-	0	0	0	0	0	0	0	0	0	0	0	0	22	X
YDL223C_955	YDL223C_956	YDL223C	955	Q07653	S	0	0	0	0	0	0	0	0	0	1	1	0	0	1	0	0	0	0	0	0	0	3	1	2	QGRKVSVGSMG	D	0	0	-	-	0	0	0	0	0	0	0	0	0	0	0	0	22	X
YDL223C_958	YDL223C_959	YDL223C	958	Q07653	S	0	0	0	0	1	0	0	0	1	1	1	1	0	1	0	1	0	0	0	1	0	8	1	5	KVSVGSMGSGK	D	0	0	-	-	0	0	0	0	0	0	0	0	0	0	0	0	22	X
YDL223C_961	YDL223C_962	YDL223C	961	Q07653	S	0	0	0	0	1	0	0	0	1	1	1	1	0	1	1	1	0	0	0	1	0	9	1	5	VGSMGSGKSKH	D	0	0	-	-	0	0	0	0	0	0	0	0	0	0	0	0	22	X
YDL223C_992	YDL223C_993	YDL223C	992	Q07653	S	0	0	0	0	1	0	0	0	0	0	0	0	0	0	1	0	0	0	0	0	0	2	0	1	NNSTHSAEHTP	D	0	0	-	-	0	0	0	0	0	0	0	0	0	0	0	0	22	X
YDL223C_996	YDL223C_997	YDL223C	996	Q07653	T	0	0	0	0	1	0	0	0	0	1	0	0	0	0	1	0	0	0	0	0	0	3	1	2	HSAEHTPRHHQ	D	0	0	-	-	0	0	0	0	0	0	0	0	0	0	0	0	22	X
YDL224C_205	YDL224C_206	YDL224C	205	Q07655	S	0	0	0	0	0	0	0	0	1	0	0	0	0	0	0	0	0	0	0	0	0	1	0	1	GTTNSSPKNYQ	D	0	0	-	-	0	0	0	0	0	0	0	0	0	0	0	0	14	X
YDL224C_21	YDL224C_22	YDL224C	21	Q07655	S	1	0	0	0	0	0	0	1	0	0	0	0	0	0	0	0	0	0	0	0	0	2	0	2	IERAFSSSSET	D	0	0	-	-	0	0	0	0	0	0	0	0	0	0	0	0	14	X
YDL224C_257	YDL224C_258	YDL224C	257	Q07655	S	0	0	0	0	0	0	0	0	0	1	0	0	0	0	0	0	0	0	0	0	0	1	0	1	RSLRFSFNDPF	D	0	0	-	-	0	0	0	0	0	0	0	0	0	0	0	0	14	X
YDL224C_273	YDL224C_274	YDL224C	273	Q07655	S	0	0	0	0	0	0	0	1	0	1	0	0	0	0	0	0	1	0	0	0	0	3	1	2	SQRKESVPFLR	D	0	0	-	-	0	0	0	0	0	0	0	0	0	0	0	0	14	X
YDL224C_282	YDL224C_283	YDL224C	282	Q07655	S	0	0	0	0	0	0	0	0	1	0	0	0	0	0	0	0	0	0	0	0	0	1	0	1	LRNSISQHDLS	D	0	0	-	-	0	0	0	0	0	0	0	0	0	0	0	0	14	X
YDL224C_307	YDL224C_308	YDL224C	307	Q07655	S	0	0	0	0	0	0	0	0	0	0	0	0	0	0	0	1	0	0	0	0	0	1	0	0	KDAGKSLLLLE	D	0	0	-	-	0	0	0	0	0	0	0	0	0	0	0	0	14	X
YDL224C_508	YDL224C_509	YDL224C	508	Q07655	S	0	0	0	0	0	0	0	0	0	0	0	0	0	0	0	1	0	0	0	0	0	1	0	0	GSTTISQADLS	D	0	0	-	-	0	0	0	0	0	0	0	0	0	0	0	0	14	X
YDL224C_50	YDL224C_51	YDL224C	50	Q07655	S	0	0	0	0	1	0	0	0	0	0	0	0	0	0	1	0	1	0	0	0	0	3	1	1	AVRSNSETNIK	D	0	0	-	-	0	0	0	0	0	0	0	0	0	0	0	0	14	X
YDL225W_349	YDL225W_350	YDL225W	349	Q07657	S	0	0	0	0	0	0	0	0	0	0	0	0	0	0	0	0	0	0	0	0	1	0	1	0	EIGPNSTKRQS	D	0	0	-	-	0	0	0	0	0	0	0	0	0	0	0	9	107	1059
YDL225W_350	YDL225W_351	YDL225W	350	Q07657	T	0	0	0	0	0	0	0	0	0	0	0	0	0	0	0	0	0	0	0	0	1	0	1	0	IGPNSTKRQSN	D	0	0	-	-	0	0	0	0	0	0	0	0	0	0	0	9	107	1059
YDL225W_354	YDL225W_355	YDL225W	354	Q07657	S	0	0	0	0	0	0	0	0	0	1	0	0	0	0	0	0	0	0	0	0	1	1	1	1	STKRQSNAPSL	D	0	0	-	-	0	0	0	0	0	0	0	0	0	0	0	9	107	1059
YDL225W_358	YDL225W_359	YDL225W	358	Q07657	S	0	0	0	0	0	0	0	0	0	1	0	0	0	0	0	0	0	0	0	0	1	1	1	1	QSNAPSLSNFA	D	0	0	-	-	0	0	0	0	0	0	0	0	0	0	0	9	107	1059
YDL225W_368	YDL225W_369	YDL225W	368	Q07657	T	0	0	0	0	0	0	0	0	0	0	0	0	0	0	0	0	0	0	0	0	1	0	1	0	ASLISTGQFNS	D	0	0	-	-	0	0	0	0	0	0	0	0	0	0	0	9	107	1059
YDL225W_373	YDL225W_374	YDL225W	373	Q07657	S	0	0	0	0	0	0	0	0	0	0	0	0	0	0	0	0	0	0	0	0	1	0	1	0	TGQFNSSQTLA	D	0	0	-	-	0	0	0	0	0	0	0	0	0	0	0	9	107	1059
YDL225W_385	YDL225W_386	YDL225W	385	Q07657	T	0	0	0	0	0	0	0	0	0	0	0	0	0	0	0	0	0	0	0	0	1	0	1	0	NLRADTPRNQV	D	0	0	-	-	0	0	0	0	0	0	0	0	0	0	0	9	107	1059
YDL225W_399	YDL225W_400	YDL225W	399	Q07657	Y	0	0	0	0	0	0	0	0	0	1	0	0	0	0	0	0	0	0	0	0	0	1	0	1	FKENEYEDNGE	D	0	0	-	-	0	0	0	0	0	0	0	0	0	0	0	9	107	1059
YDL225W_407	YDL225W_408	YDL225W	407	Q07657	S	0	0	0	1	0	0	0	0	0	1	1	0	0	0	0	1	0	0	0	1	0	5	1	3	NGEHDSAENEQ	D	0	0	-	-	0	0	0	0	0	0	0	0	0	0	0	9	107	1059
YDL225W_415	YDL225W_416	YDL225W	415	Q07657	S	0	0	1	1	0	0	0	0	0	1	1	0	0	0	0	1	1	0	0	1	1	7	1	4	NEQEMSPVRQL	D	0	0	-	-	0	0	0	0	0	0	0	0	0	0	0	9	107	1059
YDL225W_434	YDL225W_435	YDL225W	434	Q07657	S	0	0	0	0	0	0	0	0	0	0	0	0	0	0	0	1	0	0	0	1	0	2	0	0	ENLIRSIKTES	D	0	0	-	-	0	0	0	0	0	0	0	0	0	0	0	9	107	1059
YDL225W_440	YDL225W_441	YDL225W	440	Q07657	S	0	0	0	0	0	0	0	0	0	0	0	0	0	0	1	0	0	0	0	0	1	1	1	0	IKTESSPKFLN	D	0	0	-	-	0	0	0	0	0	0	0	0	0	0	0	9	107	1059
YDL225W_446	YDL225W_447	YDL225W	446	Q07657	S	1	0	1	1	1	0	0	0	1	1	0	1	1	0	1	1	1	0	0	1	1	12	1	7	PKFLNSPDLPE	D	0	0	-	-	0	0	0	0	0	0	0	0	0	0	0	9	107	1059
YDL225W_4	YDL225W_5	YDL225W	4	Q07657	S	0	0	0	0	0	0	0	0	0	0	0	0	0	0	0	0	0	0	0	1	0	1	0	0	_MSTASTPPIN	D	0	0	-	-	0	0	0	0	0	0	0	0	0	0	0	9	107	1059
YDL225W_518	YDL225W_519	YDL225W	518	Q07657	S	0	0	1	0	1	0	0	1	0	0	0	0	0	0	0	1	0	0	0	1	1	5	1	3	NKLNGSSSSIN	D	0	0	-	-	0	0	0	0	0	0	0	0	0	0	0	9	107	1059
YDL225W_519	YDL225W_520	YDL225W	519	Q07657	S	0	0	0	0	0	0	0	0	1	0	0	0	0	0	0	0	0	0	0	0	1	1	1	1	KLNGSSSSINS	D	0	0	-	-	0	0	0	0	0	0	0	0	0	0	0	9	107	1059
YDL225W_520	YDL225W_521	YDL225W	520	Q07657	S	0	0	0	0	0	0	0	0	0	0	0	0	0	0	0	0	0	0	0	0	1	0	1	0	LNGSSSSINSL	D	0	0	-	-	0	0	0	0	0	0	0	0	0	0	0	9	107	1059
YDL225W_521	YDL225W_522	YDL225W	521	Q07657	S	0	0	0	0	0	0	0	1	0	1	1	0	0	0	0	0	0	0	0	1	1	4	1	3	NGSSSSINSLQ	D	0	0	-	-	0	0	0	0	0	0	0	0	0	0	0	9	107	1059
YDL225W_524	YDL225W_525	YDL225W	524	Q07657	S	0	0	1	0	0	0	0	0	1	1	0	0	0	0	0	0	0	0	0	1	1	4	1	3	SSSINSLQQST	D	0	0	-	-	0	0	0	0	0	0	0	0	0	0	0	9	107	1059
YDL225W_528	YDL225W_529	YDL225W	528	Q07657	S	0	0	0	0	0	0	0	0	0	0	0	0	0	0	0	0	0	0	0	0	1	0	1	0	NSLQQSTRSQI	D	0	0	-	-	0	0	0	0	0	0	0	0	0	0	0	9	107	1059
YDL225W_529	YDL225W_530	YDL225W	529	Q07657	T	0	0	0	0	0	0	0	0	0	0	0	0	0	0	0	0	0	0	0	0	1	0	1	0	SLQQSTRSQIK	D	0	0	-	-	0	0	0	0	0	0	0	0	0	0	0	9	107	1059
YDL225W_538	YDL225W_539	YDL225W	538	Q07657	T	0	0	0	0	1	0	0	1	1	1	1	1	1	1	0	0	1	0	0	1	0	10	1	6	IKKNDTYTDLA	D	0	0	-	-	0	0	0	0	0	0	0	0	0	0	0	9	107	1059
YDL225W_539	YDL225W_540	YDL225W	539	Q07657	Y	1	0	0	0	0	0	0	0	0	0	0	0	0	1	0	0	0	0	0	0	0	2	0	1	KKNDTYTDLAS	D	0	0	-	-	0	0	0	0	0	0	0	0	0	0	0	9	107	1059
YDL225W_540	YDL225W_541	YDL225W	540	Q07657	T	0	0	0	0	0	0	0	0	0	0	0	0	0	0	0	0	1	0	0	1	1	2	1	0	KNDTYTDLASI	D	0	0	-	-	0	0	0	0	0	0	0	0	0	0	0	9	107	1059
YDL225W_544	YDL225W_545	YDL225W	544	Q07657	S	0	0	1	1	0	0	1	1	1	1	0	1	1	1	0	1	1	0	0	1	1	12	1	7	YTDLASIASGR	D	0	0	-	-	0	0	0	0	0	0	0	0	0	0	0	9	107	1059
YDL225W_547	YDL225W_548	YDL225W	547	Q07657	S	0	0	1	1	1	0	1	1	1	1	1	1	1	1	0	1	1	0	0	1	0	14	1	9	LASIASGRD__	D	0	0	-	-	0	0	0	0	0	0	0	0	0	0	0	9	107	1059
YDL225W_5	YDL225W_6	YDL225W	5	Q07657	T	0	0	0	0	0	0	0	0	0	0	0	0	0	0	0	0	0	0	0	1	1	1	1	0	MSTASTPPINL	D	0	0	-	-	0	0	0	0	0	0	0	0	0	0	0	9	107	1059
YDL225W_62	YDL225W_63	YDL225W	62	Q07657	S	0	0	0	0	0	0	0	0	0	0	0	0	0	0	0	0	0	0	0	0	1	0	1	0	SNASISSNPEV	D	0	0	PF00735.14_Septin_Septin_281_20...69...2.1e-71	PF00735	0	0	0	0	0	0	0	0	0	0	0	9	107	1059
YDL226C_145	YDL226C_146	YDL226C	145	P35197	T	0	0	0	0	0	0	0	0	0	0	0	0	0	0	0	0	1	0	0	0	0	1	0	0	SATSQTAASAT	D	0	0	-	-	0	0	0	0	0	0	0	0	0	0	0	3	42	1172
YDL226C_148	YDL226C_149	YDL226C	148	P35197	S	0	0	0	0	0	0	0	1	0	0	0	0	0	0	0	0	0	0	0	0	0	1	0	1	SQTAASATPGV	D	0	0	-	-	0	0	0	0	0	0	0	0	0	0	0	3	42	1172
YDL226C_150	YDL226C_151	YDL226C	150	P35197	T	0	0	0	0	1	0	0	1	1	0	0	0	0	0	0	0	0	0	0	0	0	3	1	3	TAASATPGVAQ	D	0	0	-	-	0	0	0	0	0	0	0	0	0	0	0	3	42	1172
YDL226C_156	YDL226C_157	YDL226C	156	P35197	S	0	0	1	1	1	0	0	1	1	1	1	0	0	1	1	0	1	0	0	0	0	10	1	7	PGVAQSREGTP	D	0	0	-	-	0	0	0	0	0	0	0	0	0	0	0	3	42	1172
YDL226C_160	YDL226C_161	YDL226C	160	P35197	T	0	0	1	1	1	0	0	1	1	1	0	0	0	1	0	0	1	0	0	0	0	8	1	6	QSREGTPLENR	D	0	0	-	-	0	0	0	0	0	0	0	0	0	0	0	3	42	1172
YDL226C_167	YDL226C_168	YDL226C	167	P35197	S	0	0	0	0	1	0	0	1	0	1	0	0	0	1	0	0	1	0	0	0	0	5	1	3	LENRRSATPAN	D	0	0	-	-	0	0	0	0	0	0	0	0	0	0	0	3	42	1172
YDL226C_169	YDL226C_170	YDL226C	169	P35197	T	0	0	0	0	1	0	0	1	0	1	0	0	0	0	1	0	1	0	0	0	0	5	1	3	NRRSATPANSS	D	0	0	-	-	0	0	0	0	0	0	0	0	0	0	0	3	42	1172
YDL226C_173	YDL226C_174	YDL226C	173	P35197	S	0	0	0	0	0	0	0	0	0	0	0	0	0	1	0	0	0	0	0	0	0	1	0	0	ATPANSSNGAN	D	0	0	-	-	0	0	0	0	0	0	0	0	0	0	0	3	42	1172
YDL231C_21	YDL231C_22	YDL231C	21	Q07660	S	0	0	0	0	0	0	0	0	0	0	0	0	0	0	0	0	0	0	0	1	0	1	0	0	VKGSYSQTSLR	D	0	0	-	-	1	0	0	0	0	0	0	0	0	0	1	0	2	131
YDL231C_24	YDL231C_25	YDL231C	24	Q07660	S	0	0	0	0	0	0	0	0	0	0	0	0	0	0	0	0	0	0	0	1	0	1	0	0	SYSQTSLRSLH	D	0	0	-	-	1	0	0	0	0	0	0	0	0	0	1	0	2	131
YDL231C_27	YDL231C_28	YDL231C	27	Q07660	S	0	0	0	0	0	0	0	0	0	0	0	0	0	0	0	0	0	0	0	1	0	1	0	0	QTSLRSLHELN	D	0	0	-	-	1	0	0	0	0	0	0	0	0	0	1	0	2	131
YDL234C_338	YDL234C_339	YDL234C	338	P48365	S	0	0	0	0	0	0	0	0	0	1	0	0	0	0	0	0	0	0	0	0	0	1	0	1	LTDELSDTEIN	D	0	0	-	-	0	0	0	0	0	0	0	0	0	0	0	0	7	1738
YDL240W_1001	YDL240W_1002	YDL240W	1001	P35688	T	0	0	0	0	0	0	0	0	0	0	0	0	0	0	0	1	0	0	0	0	0	1	0	0	IKTPVTVKDST	D	0	0	-	-	0	0	0	0	0	0	0	0	0	0	0	1	22	X
YDL240W_521	YDL240W_522	YDL240W	521	P35688	S	0	0	0	0	0	0	0	0	0	0	0	0	0	0	0	1	0	0	0	1	0	2	0	0	KVGRNSLQSTM	D	0	0	-	-	0	0	0	0	0	0	0	0	0	0	0	1	22	X
YDL240W_561	YDL240W_562	YDL240W	561	P35688	S	0	0	0	1	0	0	0	1	0	0	0	0	0	0	0	1	0	0	0	0	0	3	1	2	QQARKSVILET	D	0	0	-	-	0	0	0	0	0	0	0	0	0	0	0	1	22	X
YDL240W_998	YDL240W_999	YDL240W	998	P35688	T	0	0	0	0	0	0	0	0	0	0	0	0	0	0	0	1	0	0	0	0	0	1	0	0	ECDIKTPVTVK	D	0	0	-	-	0	0	0	0	0	0	0	0	0	0	0	1	22	X
YDR001C_19	YDR001C_20	YDR001C	19	P32356	S	1	0	0	0	0	0	0	1	1	1	1	0	0	0	0	0	0	0	0	0	1	5	1	5	RQRRLSSLSEF	D	1	0	-	-	0	0	0	0	0	0	0	0	0	0	0	4	10	2462
YDR001C_20	YDR001C_21	YDR001C	20	P32356	S	0	0	0	0	0	0	0	1	1	1	1	0	0	0	0	0	0	0	0	0	0	4	1	4	QRRLSSLSEFN	D	1	0	-	-	0	0	0	0	0	0	0	0	0	0	0	4	10	2462
YDR001C_22	YDR001C_23	YDR001C	22	P32356	S	0	0	0	0	0	0	0	0	1	0	0	0	0	0	0	0	0	0	0	0	0	1	0	1	RLSSLSEFNDP	D	1	0	-	-	0	0	0	0	0	0	0	0	0	0	0	4	10	2462
YDR001C_57	YDR001C_58	YDR001C	57	P32356	T	0	1	1	0	0	0	0	0	1	1	1	0	0	0	0	0	0	0	0	0	0	5	1	5	INRTRTMSVFD	D	1	0	-	-	0	0	0	0	0	0	0	0	0	0	0	4	10	2462
YDR001C_59	YDR001C_60	YDR001C	59	P32356	S	1	1	1	0	1	0	0	1	1	1	0	0	0	0	0	0	1	0	0	0	0	8	1	7	RTRTMSVFDNV	D	1	0	-	-	0	0	0	0	0	0	0	0	0	0	0	4	10	2462
YDR001C_65	YDR001C_66	YDR001C	65	P32356	S	0	1	0	1	0	0	0	0	1	1	0	0	0	0	0	0	0	0	0	0	0	4	1	4	VFDNVSPFKKT	D	1	0	-	-	0	0	0	0	0	0	0	0	0	0	0	4	10	2462
YDR001C_82	YDR001C_83	YDR001C	82	P32356	S	0	1	0	1	1	0	0	0	0	1	1	0	0	0	1	0	1	0	0	0	1	7	1	5	QTRRGSEDDTY	D	1	0	-	-	0	0	0	0	0	0	0	0	0	0	0	4	10	2462
YDR002W_26	YDR002W_27	YDR002W	26	P41920	S	0	0	0	0	1	0	0	0	1	0	0	0	0	0	0	1	0	0	0	0	0	3	1	2	SSAVFSMFGGK	D	0	1	-	-	0	0	0	0	0	0	0	0	0	0	0	2	42	833
YDR002W_59	YDR002W_60	YDR002W	59	P41920	S	0	1	1	1	1	0	0	1	1	1	1	1	1	1	1	1	1	0	0	1	0	15	1	9	DDAPESPDIHF	D	0	1	-	-	0	0	0	0	0	0	0	0	0	0	0	2	42	833
YDR003W_160	YDR003W_161	YDR003W	160	Q03446	S	0	0	0	1	0	0	0	1	0	1	0	0	0	0	0	0	0	0	0	0	0	3	1	3	VVRIPSESEFD	D	0	0	-	-	0	0	0	0	0	0	0	0	0	0	0	0	1	X
YDR003W_188	YDR003W_189	YDR003W	188	Q03446	S	0	0	0	0	0	0	0	0	0	0	0	0	0	0	0	0	1	0	0	0	0	1	0	0	RNEQHSPTVES	D	0	0	-	-	0	0	0	0	0	0	0	0	0	0	0	0	1	X
YDR003W_190	YDR003W_191	YDR003W	190	Q03446	T	0	0	0	1	1	0	0	0	0	0	0	0	0	0	0	0	0	0	0	0	0	2	0	2	EQHSPTVESSS	D	0	0	-	-	0	0	0	0	0	0	0	0	0	0	0	0	1	X
YDR005C_158	YDR005C_159	YDR005C	158	P41910	S	0	0	0	0	0	0	0	0	0	0	0	0	0	0	0	0	0	0	0	0	1	0	1	0	DSGSMSSSSLD	D	0	0	PF09174.6_Maf1_Maf1 regulator_157_25...337...9.1e-40	PF09174	0	0	0	0	0	0	0	0	0	0	0	4	44	487
YDR005C_159	YDR005C_160	YDR005C	159	P41910	S	0	0	0	0	0	0	0	0	0	0	0	0	0	0	0	0	0	0	0	0	1	0	1	0	SGSMSSSSLDS	D	0	0	PF09174.6_Maf1_Maf1 regulator_157_25...337...9.1e-40	PF09174	0	0	0	0	0	0	0	0	0	0	0	4	44	487
YDR005C_160	YDR005C_161	YDR005C	160	P41910	S	0	0	0	0	0	0	0	0	0	0	0	0	0	0	0	0	0	0	0	0	1	0	1	0	GSMSSSSLDSS	D	0	0	PF09174.6_Maf1_Maf1 regulator_157_25...337...9.1e-40	PF09174	0	0	0	0	0	0	0	0	0	0	0	4	44	487
YDR005C_161	YDR005C_162	YDR005C	161	P41910	S	0	0	0	0	0	0	0	0	0	0	0	0	0	0	0	0	0	0	0	0	1	0	1	0	SMSSSSLDSSS	D	0	0	PF09174.6_Maf1_Maf1 regulator_157_25...337...9.1e-40	PF09174	0	0	0	0	0	0	0	0	0	0	0	4	44	487
YDR005C_176	YDR005C_177	YDR005C	176	P41910	S	0	1	0	0	0	0	0	0	0	0	0	0	0	0	0	0	0	0	0	0	1	1	1	1	RIRRRSSSSIS	D	0	0	PF09174.6_Maf1_Maf1 regulator_157_25...337...9.1e-40	PF09174	0	0	0	0	0	0	0	0	0	0	0	4	44	487
YDR005C_177	YDR005C_178	YDR005C	177	P41910	S	0	0	0	0	0	0	0	0	0	0	0	0	0	0	0	0	0	0	0	0	1	0	1	0	IRRRSSSSISS	D	0	0	PF09174.6_Maf1_Maf1 regulator_157_25...337...9.1e-40	PF09174	0	0	0	0	0	0	0	0	0	0	0	4	44	487
YDR005C_208	YDR005C_209	YDR005C	208	P41910	S	0	0	1	0	0	0	0	0	0	1	0	0	0	0	0	0	0	0	0	0	1	2	1	2	NKRRKSSINER	D	0	0	PF09174.6_Maf1_Maf1 regulator_157_25...337...9.1e-40	PF09174	0	0	0	0	0	0	0	0	0	0	0	4	44	487
YDR005C_209	YDR005C_210	YDR005C	209	P41910	S	0	0	1	0	0	0	0	0	0	0	0	0	0	0	0	0	0	0	0	0	1	1	1	1	KRRKSSINERP	D	0	0	PF09174.6_Maf1_Maf1 regulator_157_25...337...9.1e-40	PF09174	0	0	0	0	0	0	0	0	0	0	0	4	44	487
YDR005C_346	YDR005C_347	YDR005C	346	P41910	T	0	0	0	0	0	0	0	0	1	0	0	0	0	0	0	0	0	0	0	0	0	1	0	1	RLNSSTGEVED	D	0	0	-	-	0	0	0	0	0	0	0	0	0	0	0	4	44	487
YDR005C_387	YDR005C_388	YDR005C	387	P41910	S	0	0	0	0	0	0	0	0	0	0	0	0	0	0	0	0	0	0	0	0	1	0	1	0	VIDDKSDQEES	D	0	0	-	-	0	0	0	0	0	0	0	0	0	0	0	4	44	487
YDR005C_89	YDR005C_90	YDR005C	89	P41910	S	0	0	0	0	1	0	0	0	0	1	0	0	0	0	1	0	1	0	0	0	1	4	1	2	SNRRDSNSFWE	D	0	0	PF09174.6_Maf1_Maf1 regulator_157_25...337...9.1e-40	PF09174	0	0	0	0	0	0	0	0	0	0	0	4	44	487
YDR006C_190	YDR006C_191	YDR006C	190	P40317	S	0	0	0	1	1	0	0	1	1	1	1	0	0	0	0	1	1	0	0	1	0	9	1	6	NINNPSPSPPP	D	0	0	-	-	0	0	0	0	0	0	0	0	0	0	0	0	19	1208
YDR006C_192	YDR006C_193	YDR006C	192	P40317	S	0	0	0	1	1	0	0	1	1	1	1	0	0	0	0	1	1	0	0	1	0	9	1	6	NNPSPSPPPSS	D	0	0	-	-	0	0	0	0	0	0	0	0	0	0	0	0	19	1208
YDR006C_244	YDR006C_245	YDR006C	244	P40317	S	0	1	1	1	0	0	0	1	1	1	0	0	0	0	0	0	1	0	0	0	0	7	1	6	KMRSHSVPTIL	D	0	0	-	-	0	0	0	0	0	0	0	0	0	0	0	0	19	1208
YDR006C_247	YDR006C_248	YDR006C	247	P40317	T	0	0	0	0	0	0	0	0	0	1	0	0	0	0	0	0	0	0	0	0	0	1	0	1	SHSVPTILHSS	D	0	0	-	-	0	0	0	0	0	0	0	0	0	0	0	0	19	1208
YDR006C_36	YDR006C_37	YDR006C	36	P40317	S	0	0	0	0	0	0	0	0	0	1	0	0	0	0	0	0	0	0	0	0	0	1	0	1	SKQERSSSSLS	D	0	0	-	-	0	0	0	0	0	0	0	0	0	0	0	0	19	1208
YDR006C_39	YDR006C_40	YDR006C	39	P40317	S	0	0	0	0	0	0	0	0	0	1	0	0	0	0	0	0	0	0	0	0	0	1	0	1	ERSSSSLSKPS	D	0	0	-	-	0	0	0	0	0	0	0	0	0	0	0	0	19	1208
YDR006C_52	YDR006C_53	YDR006C	52	P40317	S	0	0	0	1	0	0	0	0	0	1	0	0	1	0	0	0	0	0	0	0	0	3	1	2	VPSKDSPDGDA	D	0	0	-	-	0	0	0	0	0	0	0	0	0	0	0	0	19	1208
YDR006C_837	YDR006C_838	YDR006C	837	P40317	S	0	0	0	0	0	0	0	0	0	0	0	1	0	0	0	0	0	0	0	0	0	1	0	1	SPSLMSPSKTS	D	0	0	PF05794.9_Tcp11_T-complex protein 11_396_390...892...5.4e-130	PF05794	0	0	0	0	0	0	0	0	0	0	0	0	19	1208
YDR006C_91	YDR006C_92	YDR006C	91	P40317	S	0	0	0	0	0	0	0	0	0	0	0	0	0	0	0	1	0	0	0	0	0	1	0	0	IPNRASMQKYI	D	0	0	-	-	0	0	0	0	0	0	0	0	0	0	0	0	19	1208
YDR011W_9	YDR011W_10	YDR011W	9	P32568	S	0	0	0	0	0	0	0	0	0	0	0	0	0	0	0	0	1	0	0	0	0	1	0	0	KSTQDSSHNAV	D	0	0	-	-	0	0	0	0	0	0	0	0	0	0	0	0	1	5215
YDR011W_100	YDR011W_101	YDR011W	100	P32568	S	0	0	0	0	0	0	0	0	0	1	1	0	0	0	0	0	0	0	0	0	0	2	0	2	NMDSDSDDGFD	D	0	0	PF14510.2_ABC_trans_N_ABC-transporter extracellular N-terminal_85_97...154...1.2e-06	PF14510	0	0	0	0	0	0	0	0	0	0	0	0	1	5215
YDR011W_10	YDR011W_11	YDR011W	10	P32568	S	0	0	0	0	0	0	0	0	0	0	1	0	0	0	0	0	0	0	0	0	0	1	0	1	STQDSSHNAVA	D	0	0	-	-	0	0	0	0	0	0	0	0	0	0	0	0	1	5215
YDR011W_1152	YDR011W_1153	YDR011W	1152	P32568	T	0	0	1	0	0	0	0	1	1	0	0	0	0	0	0	0	0	0	0	0	0	3	1	3	LSKQETKSEVG	D	0	0	-	-	0	0	0	0	0	0	0	0	0	0	0	0	1	5215
YDR011W_25	YDR011W_26	YDR011W	25	P32568	S	0	0	1	0	0	0	0	0	0	0	0	0	0	0	0	0	0	0	0	0	0	1	0	1	ASFAASEESFT	D	0	0	-	-	0	0	0	0	0	0	0	0	0	0	0	0	1	5215
YDR011W_28	YDR011W_29	YDR011W	28	P32568	S	0	0	0	0	0	0	0	1	0	0	0	0	0	0	0	0	0	0	0	0	0	1	0	1	AASEESFTGIT	D	0	0	-	-	0	0	0	0	0	0	0	0	0	0	0	0	1	5215
YDR011W_52	YDR011W_53	YDR011W	52	P32568	T	0	0	0	0	0	0	0	0	1	1	0	0	0	0	0	0	1	0	0	0	0	3	1	2	LTKMLTGPARD	D	0	0	-	-	0	0	0	0	0	0	0	0	0	0	0	0	1	5215
YDR011W_60	YDR011W_61	YDR011W	60	P32568	S	0	0	0	0	0	0	0	0	0	0	0	0	0	0	0	0	0	0	0	1	0	1	0	0	ARDTASQISAT	D	0	0	-	-	0	0	0	0	0	0	0	0	0	0	0	0	1	5215
YDR011W_63	YDR011W_64	YDR011W	63	P32568	S	0	0	1	1	0	0	0	0	0	0	0	0	0	0	0	0	0	0	0	1	0	3	1	2	TASQISATVSE	D	0	0	-	-	0	0	0	0	0	0	0	0	0	0	0	0	1	5215
YDR011W_67	YDR011W_68	YDR011W	67	P32568	S	0	0	0	0	0	0	0	0	1	0	0	0	0	0	0	0	0	0	0	1	0	2	0	1	ISATVSEMAPD	D	0	0	-	-	0	0	0	0	0	0	0	0	0	0	0	0	1	5215
YDR011W_75	YDR011W_76	YDR011W	75	P32568	S	0	0	0	0	0	0	0	0	0	0	0	0	0	0	0	0	0	0	0	1	0	1	0	0	APDVVSKVESF	D	0	0	-	-	0	0	0	0	0	0	0	0	0	0	0	0	1	5215
YDR011W_79	YDR011W_80	YDR011W	79	P32568	S	0	0	1	1	1	0	0	1	1	1	1	0	0	0	0	0	0	0	0	0	0	7	1	7	VSKVESFADAL	D	0	0	-	-	0	0	0	0	0	0	0	0	0	0	0	0	1	5215
YDR011W_832	YDR011W_833	YDR011W	832	P32568	S	0	0	0	0	0	0	0	0	0	0	0	0	0	0	0	0	0	0	0	1	0	1	0	0	AKEQFSSESSG	D	0	0	-	-	0	0	0	0	0	0	0	0	0	0	0	0	1	5215
YDR011W_833	YDR011W_834	YDR011W	833	P32568	S	0	0	0	0	0	0	0	0	0	0	0	0	0	0	0	0	0	0	0	1	0	1	0	0	KEQFSSESSGA	D	0	0	-	-	0	0	0	0	0	0	0	0	0	0	0	0	1	5215
YDR011W_835	YDR011W_836	YDR011W	835	P32568	S	0	0	0	0	0	0	0	0	0	0	0	0	0	0	0	0	0	0	0	1	0	1	0	0	QFSSESSGAND	D	0	0	-	-	0	0	0	0	0	0	0	0	0	0	0	0	1	5215
YDR011W_836	YDR011W_837	YDR011W	836	P32568	S	0	0	0	0	0	0	0	0	0	0	0	0	0	0	0	0	0	0	0	1	0	1	0	0	FSSESSGANDE	D	0	0	-	-	0	0	0	0	0	0	0	0	0	0	0	0	1	5215
YDR011W_85	YDR011W_86	YDR011W	85	P32568	S	0	0	1	1	0	0	0	1	1	0	1	0	0	0	0	0	0	0	0	0	0	5	1	5	FADALSRHTTR	D	0	0	-	-	0	0	0	0	0	0	0	0	0	0	0	0	1	5215
YDR011W_98	YDR011W_99	YDR011W	98	P32568	S	0	0	0	0	0	0	0	0	0	0	1	0	0	0	0	0	0	0	0	0	0	1	0	1	AFNMDSDSDDG	D	0	0	PF14510.2_ABC_trans_N_ABC-transporter extracellular N-terminal_85_97...154...1.2e-06	PF14510	0	0	0	0	0	0	0	0	0	0	0	0	1	5215
YDR016C_76	YDR016C_77	YDR016C	76	Q12248	S	0	0	0	0	0	0	0	0	0	0	0	0	0	0	0	1	0	0	0	0	0	1	0	0	GLESLSDEAPI	D	0	1	-	-	0	0	0	0	0	0	0	0	0	0	0	8	0	171
YDR016C_90	YDR016C_91	YDR016C	90	Q12248	S	0	0	0	1	0	0	0	0	0	0	0	0	0	0	0	0	0	0	0	0	0	1	0	1	PTLSQSKTK__	D	0	1	-	-	0	0	0	0	0	0	0	0	0	0	0	8	0	171
YDR017C_1048	YDR017C_1049	YDR017C	1048	Q12494	S	0	0	0	0	1	0	0	0	0	0	0	1	1	0	0	1	1	0	0	0	0	5	1	2	DDAQVSD____	D	1	0	-	-	1	0	0	0	0	0	0	0	0	0	1	1	0	X
YDR017C_116	YDR017C_117	YDR017C	116	Q12494	S	0	0	0	0	0	0	0	0	0	0	0	0	0	0	0	0	0	0	0	1	0	1	0	0	DTLSSSLSSFI	D	1	0	-	-	1	0	0	0	0	0	0	0	0	0	1	1	0	X
YDR017C_119	YDR017C_120	YDR017C	119	Q12494	S	0	0	0	0	0	0	0	0	0	0	0	0	0	0	0	0	0	0	0	1	0	1	0	0	SSSLSSFILSN	D	1	0	-	-	1	0	0	0	0	0	0	0	0	0	1	1	0	X
YDR017C_149	YDR017C_150	YDR017C	149	Q12494	S	0	0	0	1	0	0	0	0	1	0	0	0	0	0	0	1	1	0	0	0	0	4	1	2	ETGQGSGEDIA	D	1	0	-	-	1	0	0	0	0	0	0	0	0	0	1	1	0	X
YDR017C_182	YDR017C_183	YDR017C	182	Q12494	S	0	0	0	0	0	0	0	0	0	0	0	0	1	0	0	1	0	0	0	0	0	2	0	0	DEGCISPKSTY	D	1	0	-	-	1	0	0	0	0	0	0	0	0	0	1	1	0	X
YDR017C_190	YDR017C_191	YDR017C	190	Q12494	S	0	0	0	0	0	0	0	0	0	0	0	0	0	0	0	0	0	0	0	1	0	1	0	0	STYQESLHGIS	D	1	0	-	-	1	0	0	0	0	0	0	0	0	0	1	1	0	X
YDR017C_205	YDR017C_206	YDR017C	205	Q12494	S	0	0	0	1	0	0	0	0	0	0	0	0	0	0	0	0	0	0	0	0	0	1	0	1	LKPVSSATYYP	D	1	0	-	-	1	0	0	0	0	0	0	0	0	0	1	1	0	X
YDR017C_290	YDR017C_291	YDR017C	290	Q12494	S	0	0	0	0	0	0	0	0	0	0	0	0	1	0	0	1	0	0	0	0	0	2	0	0	VPHSESIKEKP	D	1	0	-	-	1	0	0	0	0	0	0	0	0	0	1	1	0	X
YDR017C_395	YDR017C_396	YDR017C	395	Q12494	S	0	0	0	1	0	0	0	1	0	0	1	0	1	0	0	1	0	0	0	1	0	6	1	3	KDDFLSDLDQE	D	1	0	-	-	1	0	0	0	0	0	0	0	0	0	1	1	0	X
YDR017C_440	YDR017C_441	YDR017C	440	Q12494	S	0	0	0	1	0	0	0	0	0	0	0	0	0	0	0	0	0	0	0	0	0	1	0	1	LTHIHSFPLEH	D	1	0	-	-	1	0	0	0	0	0	0	0	0	0	1	1	0	X
YDR017C_468	YDR017C_469	YDR017C	468	Q12494	S	0	0	0	0	0	0	0	0	0	1	0	0	0	0	0	0	0	0	0	0	0	1	0	1	PHVKRSLSSSN	D	1	0	-	-	1	0	0	0	0	0	0	0	0	0	1	1	0	X
YDR017C_470	YDR017C_471	YDR017C	470	Q12494	S	1	0	0	0	0	0	0	0	0	0	0	0	0	0	0	0	0	0	0	0	0	1	0	1	VKRSLSSSNQP	D	1	0	-	-	1	0	0	0	0	0	0	0	0	0	1	1	0	X
YDR017C_471	YDR017C_472	YDR017C	471	Q12494	S	0	0	0	0	0	0	0	0	0	0	0	0	0	0	0	0	0	1	0	0	0	1	0	0	KRSLSSSNQPS	D	1	0	-	-	1	0	0	0	0	0	0	0	0	0	1	1	0	X
YDR017C_472	YDR017C_473	YDR017C	472	Q12494	S	0	0	0	0	0	0	0	0	0	0	0	0	0	0	0	0	0	1	0	0	0	1	0	0	RSLSSSNQPSL	D	1	0	-	-	1	0	0	0	0	0	0	0	0	0	1	1	0	X
YDR017C_501	YDR017C_502	YDR017C	501	Q12494	S	0	0	0	0	0	0	0	0	0	1	0	0	0	0	0	0	0	0	0	0	0	1	0	1	YKYSDSPNSAP	D	1	0	-	-	1	0	0	0	0	0	0	0	0	0	1	1	0	X
YDR017C_504	YDR017C_505	YDR017C	504	Q12494	S	0	0	0	0	0	0	0	1	0	1	0	0	0	0	0	0	0	0	0	0	0	2	0	2	SDSPNSAPNDS	D	1	0	-	-	1	0	0	0	0	0	0	0	0	0	1	1	0	X
YDR017C_536	YDR017C_537	YDR017C	536	Q12494	S	0	1	1	0	1	0	0	1	1	1	0	0	1	0	0	1	0	0	0	0	0	8	1	6	LKRRDSGSTMI	D	1	0	-	-	1	0	0	0	0	0	0	0	0	0	1	1	0	X
YDR017C_538	YDR017C_539	YDR017C	538	Q12494	S	0	0	0	0	0	0	0	1	0	0	0	0	0	0	0	0	0	0	0	0	0	1	0	1	RRDSGSTMINT	D	1	0	-	-	1	0	0	0	0	0	0	0	0	0	1	1	0	X
YDR017C_565	YDR017C_566	YDR017C	565	Q12494	S	0	1	0	0	1	0	0	0	0	0	0	0	0	0	0	0	1	0	0	0	0	3	1	2	RRKRNSNTTTM	D	1	0	-	-	1	0	0	0	0	0	0	0	0	0	1	1	0	X
YDR017C_579	YDR017C_580	YDR017C	579	Q12494	S	0	0	0	0	0	0	0	1	1	1	0	0	0	0	0	0	0	0	0	0	0	3	1	3	NARLGSSPSFL	D	1	0	-	-	1	0	0	0	0	0	0	0	0	0	1	1	0	X
YDR017C_580	YDR017C_581	YDR017C	580	Q12494	S	1	0	0	0	0	0	0	1	1	0	0	0	0	0	1	0	1	0	0	0	0	5	1	3	ARLGSSPSFLT	D	1	0	-	-	1	0	0	0	0	0	0	0	0	0	1	1	0	X
YDR017C_582	YDR017C_583	YDR017C	582	Q12494	S	0	0	0	1	0	0	0	0	0	0	0	0	0	0	0	0	0	0	0	0	0	1	0	1	LGSSPSFLTQK	D	1	0	-	-	1	0	0	0	0	0	0	0	0	0	1	1	0	X
YDR017C_588	YDR017C_589	YDR017C	588	Q12494	S	1	1	0	0	0	0	0	0	0	0	0	0	0	0	0	0	0	0	0	0	0	2	0	2	FLTQKSRASSH	D	1	0	-	-	1	0	0	0	0	0	0	0	0	0	1	1	0	X
YDR017C_591	YDR017C_592	YDR017C	591	Q12494	S	0	1	0	0	0	0	0	0	0	0	0	0	0	0	0	0	0	0	0	0	0	1	0	1	QKSRASSHDAS	D	1	0	-	-	1	0	0	0	0	0	0	0	0	0	1	1	0	X
YDR017C_592	YDR017C_593	YDR017C	592	Q12494	S	0	1	0	0	0	0	0	0	0	0	0	0	0	0	0	0	1	0	0	1	0	3	1	1	KSRASSHDASN	D	1	0	-	-	1	0	0	0	0	0	0	0	0	0	1	1	0	X
YDR017C_643	YDR017C_644	YDR017C	643	Q12494	S	1	0	0	0	0	0	0	0	0	0	0	0	0	0	0	0	1	0	0	0	0	2	0	1	NALDGSHSVMD	D	1	0	-	-	1	0	0	0	0	0	0	0	0	0	1	1	0	X
YDR017C_645	YDR017C_646	YDR017C	645	Q12494	S	0	0	0	0	0	0	0	0	1	0	0	1	1	0	0	0	0	0	0	1	0	4	1	2	LDGSHSVMDLK	D	1	0	-	-	1	0	0	0	0	0	0	0	0	0	1	1	0	X
YDR017C_663	YDR017C_664	YDR017C	663	Q12494	S	0	0	0	1	0	0	0	0	0	1	0	0	0	0	0	0	0	0	0	0	0	2	0	2	IKHKNSFCNSL	D	1	0	-	-	1	0	0	0	0	0	0	0	0	0	1	1	0	X
YDR017C_669	YDR017C_670	YDR017C	669	Q12494	S	0	0	0	1	0	0	0	0	1	1	0	0	0	0	0	0	1	0	0	0	0	4	1	3	FCNSLSPILTA	D	1	0	-	-	1	0	0	0	0	0	0	0	0	0	1	1	0	X
YDR017C_93	YDR017C_94	YDR017C	93	Q12494	T	0	0	0	0	0	0	0	0	0	0	0	0	0	0	0	0	1	0	0	0	0	1	0	0	TRSEATPKSVP	D	1	0	-	-	1	0	0	0	0	0	0	0	0	0	1	1	0	X
YDR017C_96	YDR017C_97	YDR017C	96	Q12494	S	0	0	0	0	0	0	0	0	0	1	0	0	0	0	0	1	0	0	0	0	0	2	0	1	EATPKSVPEGL	D	1	0	-	-	1	0	0	0	0	0	0	0	0	0	1	1	0	X
YDR026C_20	YDR026C_21	YDR026C	20	Q12457	S	0	0	0	0	0	0	0	0	0	0	0	0	0	0	0	1	0	0	0	0	0	1	0	0	NDPKESVEEAV	D	0	0	-	-	0	0	0	0	0	0	0	0	0	0	0	1	1	415
YDR026C_234	YDR026C_235	YDR026C	234	Q12457	S	0	0	0	0	0	0	0	0	0	0	0	0	0	0	0	1	0	0	0	0	0	1	0	0	EKDVKSDDLIL	D	0	0	-	-	0	0	0	0	0	0	0	0	0	0	0	1	1	415
YDR026C_63	YDR026C_64	YDR026C	63	Q12457	T	0	0	0	0	0	0	0	0	1	0	0	0	0	0	0	0	0	0	0	0	0	1	0	1	HEDEDTDMDWY	D	0	0	-	-	0	0	0	0	0	0	0	0	0	0	0	1	1	415
YDR027C_28	YDR027C_29	YDR027C	28	Q12071	S	1	0	0	0	0	0	0	0	0	0	0	0	0	0	0	0	0	0	0	0	0	1	0	1	VVPEGSPSRNS	D	0	0	-	-	1	0	0	0	0	0	0	0	0	0	1	8	0	844
YDR027C_68	YDR027C_69	YDR027C	68	Q12071	S	1	0	1	1	0	0	0	1	1	1	0	0	0	0	0	0	0	0	0	0	0	6	1	6	RSSRLSLDSIT	D	0	0	-	-	1	0	0	0	0	0	0	0	0	0	1	8	0	844
YDR027C_71	YDR027C_72	YDR027C	71	Q12071	S	0	0	1	0	0	0	0	1	1	0	0	0	0	0	0	0	0	0	0	0	0	3	1	3	RLSLDSITPRR	D	0	0	-	-	1	0	0	0	0	0	0	0	0	0	1	8	0	844
YDR027C_73	YDR027C_74	YDR027C	73	Q12071	T	0	0	0	1	0	0	0	0	0	0	0	0	0	0	0	0	0	0	0	0	0	1	0	1	SLDSITPRRSF	D	0	0	-	-	1	0	0	0	0	0	0	0	0	0	1	8	0	844
YDR028C_1012	YDR028C_1013	YDR028C	1012	Q00816	S	0	0	0	0	1	0	0	0	0	0	0	0	0	0	0	0	0	0	0	0	0	1	0	1	ENGNDSS____	D	0	0	-	-	1	0	0	0	0	0	1	0	0	0	2	9	0	938
YDR028C_241	YDR028C_242	YDR028C	241	Q00816	S	0	0	0	1	0	0	0	0	1	0	1	0	0	0	0	0	1	0	0	0	0	4	1	3	EGNAQSEEEHD	D	0	0	-	-	1	0	0	0	0	0	1	0	0	0	2	9	0	938
YDR028C_253	YDR028C_254	YDR028C	253	Q00816	S	0	0	0	1	0	0	0	0	0	0	0	0	0	0	0	0	1	0	0	0	0	2	0	1	ERGYGSDDENS	D	0	0	-	-	1	0	0	0	0	0	1	0	0	0	2	9	0	938
YDR028C_2	YDR028C_3	YDR028C	2	Q00816	T	1	0	0	0	0	0	0	0	0	0	0	0	0	0	0	0	0	0	0	0	0	1	0	1	___MSTNLANY	D	0	0	-	-	1	0	0	0	0	0	1	0	0	0	2	9	0	938
YDR028C_310	YDR028C_311	YDR028C	310	Q00816	S	0	0	0	1	0	1	0	0	0	0	0	0	1	0	0	1	0	0	0	0	0	4	1	2	EMKHASVIMDP	D	0	0	-	-	1	0	0	0	0	0	1	0	0	0	2	9	0	938
YDR028C_343	YDR028C_344	YDR028C	343	Q00816	S	0	0	0	0	0	0	0	0	0	0	0	0	0	0	0	1	0	0	0	0	0	1	0	0	HYPKESNSSVS	D	0	0	-	-	1	0	0	0	0	0	1	0	0	0	2	9	0	938
YDR028C_385	YDR028C_386	YDR028C	385	Q00816	S	0	0	0	0	0	1	0	0	0	0	0	0	0	0	0	0	0	0	0	0	0	1	0	1	DLHLKSALHVQ	D	0	0	-	-	1	0	0	0	0	0	1	0	0	0	2	9	0	938
YDR028C_401	YDR028C_402	YDR028C	401	Q00816	S	0	0	0	0	0	0	0	0	0	0	0	0	0	0	0	1	0	0	0	0	0	1	0	0	AQSNKSILENS	D	0	0	-	-	1	0	0	0	0	0	1	0	0	0	2	9	0	938
YDR028C_420	YDR028C_421	YDR028C	420	Q00816	S	0	0	1	1	1	0	0	0	1	1	1	0	0	0	1	1	1	0	0	0	0	9	1	6	DQNLNSPDNNR	D	0	0	-	-	1	0	0	0	0	0	1	0	0	0	2	9	0	938
YDR028C_479	YDR028C_480	YDR028C	479	Q00816	Y	0	0	0	0	0	0	0	0	0	1	0	0	0	0	0	0	0	0	0	0	0	1	0	1	CMALRYPASQS	D	0	0	-	-	1	0	0	0	0	0	1	0	0	0	2	9	0	938
YDR028C_482	YDR028C_483	YDR028C	482	Q00816	S	0	0	0	0	0	0	0	0	0	1	1	0	0	0	0	0	0	0	0	0	0	2	0	2	LRYPASQSEDD	D	0	0	-	-	1	0	0	0	0	0	1	0	0	0	2	9	0	938
YDR028C_489	YDR028C_490	YDR028C	489	Q00816	S	0	0	0	0	0	0	0	0	0	1	1	0	0	0	0	0	0	0	0	0	0	2	0	2	SEDDESDDENK	D	0	0	-	-	1	0	0	0	0	0	1	0	0	0	2	9	0	938
YDR028C_569	YDR028C_570	YDR028C	569	Q00816	S	0	0	0	0	0	0	0	1	0	0	1	0	0	1	0	0	0	0	0	0	0	3	1	2	RFSRRSDSGVH	D	0	0	-	-	1	0	0	0	0	0	1	0	0	0	2	9	0	938
YDR028C_571	YDR028C_572	YDR028C	571	Q00816	S	0	0	1	0	0	0	0	1	0	1	1	0	0	1	1	0	1	0	0	0	0	7	1	4	SRRSDSGVHSP	D	0	0	-	-	1	0	0	0	0	0	1	0	0	0	2	9	0	938
YDR028C_575	YDR028C_576	YDR028C	575	Q00816	S	0	0	1	1	1	0	0	1	0	1	1	0	0	0	0	0	1	0	0	0	0	7	1	6	DSGVHSPITDN	D	0	0	-	-	1	0	0	0	0	0	1	0	0	0	2	9	0	938
YDR028C_578	YDR028C_579	YDR028C	578	Q00816	T	0	0	0	0	0	0	0	0	0	0	0	0	0	0	0	0	1	0	0	0	0	1	0	0	VHSPITDNSSV	D	0	0	-	-	1	0	0	0	0	0	1	0	0	0	2	9	0	938
YDR028C_582	YDR028C_583	YDR028C	582	Q00816	S	0	0	0	0	0	0	0	0	1	0	0	0	0	0	0	0	0	0	0	0	0	1	0	1	ITDNSSVASST	D	0	0	-	-	1	0	0	0	0	0	1	0	0	0	2	9	0	938
YDR028C_609	YDR028C_610	YDR028C	609	Q00816	S	0	0	0	1	0	0	0	1	1	1	0	0	0	0	0	0	0	0	0	0	0	4	1	4	TLNYGSDEESD	D	0	0	-	-	1	0	0	0	0	0	1	0	0	0	2	9	0	938
YDR028C_613	YDR028C_614	YDR028C	613	Q00816	S	0	0	0	0	0	0	0	1	1	1	0	0	0	0	0	0	0	0	0	0	0	3	1	3	GSDEESDNGEF	D	0	0	-	-	1	0	0	0	0	0	1	0	0	0	2	9	0	938
YDR028C_679	YDR028C_680	YDR028C	679	Q00816	S	0	0	0	1	0	0	0	0	0	0	0	0	0	0	0	0	0	0	0	0	0	1	0	1	ADDNASNYEFN	D	0	0	-	-	1	0	0	0	0	0	1	0	0	0	2	9	0	938
YDR028C_766	YDR028C_767	YDR028C	766	Q00816	T	0	0	0	0	0	0	0	0	0	1	0	0	0	1	0	0	0	0	0	0	0	2	0	1	LSLRRTLSLGK	D	0	0	-	-	1	0	0	0	0	0	1	0	0	0	2	9	0	938
YDR028C_768	YDR028C_769	YDR028C	768	Q00816	S	1	0	0	0	0	0	0	0	0	1	0	0	0	1	0	0	0	0	0	0	0	3	1	2	LRRTLSLGKSG	D	0	0	-	-	1	0	0	0	0	0	1	0	0	0	2	9	0	938
YDR028C_774	YDR028C_775	YDR028C	774	Q00816	S	0	0	0	0	0	0	0	0	0	0	0	0	0	1	0	0	0	0	0	0	0	1	0	0	LGKSGSTNSLY	D	0	0	-	-	1	0	0	0	0	0	1	0	0	0	2	9	0	938
YDR028C_775	YDR028C_776	YDR028C	775	Q00816	T	1	0	0	0	0	0	0	0	0	0	0	0	0	1	0	0	0	0	0	0	0	2	0	1	GKSGSTNSLYD	D	0	0	-	-	1	0	0	0	0	0	1	0	0	0	2	9	0	938
YDR028C_777	YDR028C_778	YDR028C	777	Q00816	S	0	0	0	0	0	0	0	0	0	0	0	0	0	1	0	0	0	0	0	0	0	1	0	0	SGSTNSLYDLA	D	0	0	-	-	1	0	0	0	0	0	1	0	0	0	2	9	0	938
YDR028C_779	YDR028C_780	YDR028C	779	Q00816	Y	0	0	0	0	0	0	0	0	0	0	0	0	0	1	0	0	0	0	0	0	0	1	0	0	STNSLYDLAQP	D	0	0	-	-	1	0	0	0	0	0	1	0	0	0	2	9	0	938
YDR028C_885	YDR028C_886	YDR028C	885	Q00816	S	0	0	0	0	0	0	0	0	0	0	0	0	0	0	0	0	1	0	0	0	0	1	0	0	PKASDSSQSFR	D	0	0	-	-	1	0	0	0	0	0	1	0	0	0	2	9	0	938
YDR028C_895	YDR028C_896	YDR028C	895	Q00816	T	0	0	0	0	0	0	0	1	1	0	0	0	1	0	0	0	0	0	0	0	0	3	1	2	RIVNNTPSPAE	D	0	0	-	-	1	0	0	0	0	0	1	0	0	0	2	9	0	938
YDR028C_897	YDR028C_898	YDR028C	897	Q00816	S	0	0	0	0	0	0	0	1	1	0	0	0	0	0	0	0	0	0	0	0	0	2	0	2	VNNTPSPAEVG	D	0	0	-	-	1	0	0	0	0	0	1	0	0	0	2	9	0	938
YDR028C_924	YDR028C_925	YDR028C	924	Q00816	S	0	0	0	0	0	0	0	0	0	0	0	0	0	0	0	0	0	0	0	1	0	1	0	0	IKSVVSGGNMM	D	0	0	-	-	1	0	0	0	0	0	1	0	0	0	2	9	0	938
YDR028C_953	YDR028C_954	YDR028C	953	Q00816	S	0	0	0	0	0	1	0	0	0	0	0	0	0	0	0	0	0	0	0	0	0	1	0	1	HINNASKLKDK	D	0	0	-	-	1	0	0	0	0	0	1	0	0	0	2	9	0	938
YDR028C_975	YDR028C_976	YDR028C	975	Q00816	S	0	0	0	0	0	0	0	0	0	0	0	0	0	0	0	1	0	0	0	1	0	2	0	0	ASLTDSSNESL	D	0	0	-	-	1	0	0	0	0	0	1	0	0	0	2	9	0	938
YDR028C_976	YDR028C_977	YDR028C	976	Q00816	S	0	0	0	0	0	0	0	0	0	1	0	0	0	0	0	1	0	0	0	1	0	3	1	1	SLTDSSNESLH	D	0	0	-	-	1	0	0	0	0	0	1	0	0	0	2	9	0	938
YDR028C_979	YDR028C_980	YDR028C	979	Q00816	S	0	0	0	0	0	0	0	0	0	1	0	0	0	0	0	1	0	0	0	1	0	3	1	1	DSSNESLHKVV	D	0	0	-	-	1	0	0	0	0	0	1	0	0	0	2	9	0	938
YDR033W_288	YDR033W_289	YDR033W	288	Q12117	S	1	1	1	1	1	0	1	1	1	1	1	1	1	1	1	1	1	0	0	1	0	17	1	11	KAPVASPRPAA	D	0	0	-	-	0	0	0	0	0	0	0	0	0	0	0	0	39	X
YDR033W_294	YDR033W_295	YDR033W	294	Q12117	T	1	1	1	1	1	0	1	1	1	1	1	1	1	1	1	1	1	0	0	1	0	17	1	11	PRPAATPNLSK	D	0	0	-	-	0	0	0	0	0	0	0	0	0	0	0	0	39	X
YDR033W_298	YDR033W_299	YDR033W	298	Q12117	S	0	1	0	0	1	0	0	0	0	1	1	1	1	1	1	1	1	0	0	1	0	11	1	5	ATPNLSKDKKK	D	0	0	-	-	0	0	0	0	0	0	0	0	0	0	0	0	39	X
YDR034C_10	YDR034C_11	YDR034C	10	P40971	S	0	0	0	0	0	0	0	0	0	0	0	0	0	0	0	1	0	0	0	0	0	1	0	0	NLDENSPEDRE	D	0	0	-	-	0	0	0	0	0	0	0	0	0	0	0	0	0	444
YDR034C_66	YDR034C_67	YDR034C	66	P40971	S	0	0	0	0	0	0	0	0	0	1	0	0	0	0	0	0	0	0	0	0	0	1	0	1	NARAGSLGGIF	D	0	0	-	-	0	0	0	0	0	0	0	0	0	0	0	0	0	444
YDR037W_29	YDR037W_30	YDR037W	29	P15180	S	0	0	0	1	0	0	0	0	0	0	0	0	0	0	0	0	0	0	0	0	0	1	0	1	EMVSKSELKKR	D	1	1	-	-	0	0	0	0	0	0	0	0	0	0	0	3	33	3028
YDR037W_61	YDR037W_62	YDR037W	61	P15180	T	0	1	1	1	0	0	0	1	1	1	1	0	0	0	0	0	0	1	0	0	0	8	1	7	ASKKKTDLFAD	D	1	1	-	-	0	0	0	0	0	0	0	0	0	0	0	3	33	3028
YDR041W_163	YDR041W_164	YDR041W	163	Q03201	S	0	0	0	0	0	0	0	0	0	0	0	0	0	0	0	1	0	0	0	0	0	1	0	0	LEKSLSNIDEL	D	0	1	-	-	0	0	0	0	0	0	0	0	0	0	0	9	0	329
YDR043C_160	YDR043C_161	YDR043C	160	Q03125	T	0	0	0	0	0	0	0	0	0	0	0	0	0	0	0	0	0	0	0	0	1	0	1	0	TDPRNTLSDEE	D	0	0	-	-	0	0	0	0	0	0	0	0	0	0	0	2	90	X
YDR043C_162	YDR043C_163	YDR043C	162	Q03125	S	0	0	0	1	1	0	0	1	0	1	1	0	0	0	1	0	1	0	0	0	1	7	1	5	PRNTLSDEEDL	D	0	0	-	-	0	0	0	0	0	0	0	0	0	0	0	2	90	X
YDR052C_10	YDR052C_11	YDR052C	10	P32325	S	0	0	0	1	0	0	0	0	0	1	0	0	0	0	0	0	0	0	0	0	0	2	0	2	KMIIRSPLKET	D	0	1	-	-	0	0	0	0	0	0	0	0	0	0	0	8	24	X
YDR052C_138	YDR052C_139	YDR052C	138	P32325	Y	0	0	0	0	0	0	0	0	0	0	0	0	0	0	0	0	0	0	0	0	1	0	1	0	VEMNTYNKSKM	D	0	1	-	-	0	0	0	0	0	0	0	0	0	0	0	8	24	X
YDR052C_15	YDR052C_16	YDR052C	15	P32325	T	0	0	0	0	0	0	0	0	0	0	0	0	0	0	0	0	0	0	0	0	1	0	1	0	SPLKETDTNLK	D	0	1	-	-	0	0	0	0	0	0	0	0	0	0	0	8	24	X
YDR052C_17	YDR052C_18	YDR052C	17	P32325	T	0	0	0	0	0	0	0	0	0	0	0	0	0	0	0	0	0	0	0	0	1	0	1	0	LKETDTNLKHN	D	0	1	-	-	0	0	0	0	0	0	0	0	0	0	0	8	24	X
YDR052C_221	YDR052C_222	YDR052C	221	P32325	S	0	0	0	0	0	0	0	0	0	0	0	0	0	0	0	0	0	0	0	0	1	0	1	0	DLDHLSKTKSA	D	0	1	PF08630.6_Dfp1_Him1_M_Dfp1/Him1, central region_124_189...310...1.6e-42	PF08630	0	0	0	0	0	0	0	0	0	0	0	8	24	X
YDR052C_223	YDR052C_224	YDR052C	223	P32325	T	0	0	0	0	0	0	0	0	0	0	0	0	0	0	0	0	0	0	0	0	1	0	1	0	DHLSKTKSASL	D	0	1	PF08630.6_Dfp1_Him1_M_Dfp1/Him1, central region_124_189...310...1.6e-42	PF08630	0	0	0	0	0	0	0	0	0	0	0	8	24	X
YDR052C_225	YDR052C_226	YDR052C	225	P32325	S	0	0	0	0	0	0	0	0	0	0	0	0	0	0	0	0	0	0	0	0	1	0	1	0	LSKTKSASLAA	D	0	1	PF08630.6_Dfp1_Him1_M_Dfp1/Him1, central region_124_189...310...1.6e-42	PF08630	0	0	0	0	0	0	0	0	0	0	0	8	24	X
YDR052C_227	YDR052C_228	YDR052C	227	P32325	S	0	0	0	0	0	0	0	0	0	0	0	0	0	0	0	0	0	0	0	0	1	0	1	0	KTKSASLAAPT	D	0	1	PF08630.6_Dfp1_Him1_M_Dfp1/Him1, central region_124_189...310...1.6e-42	PF08630	0	0	0	0	0	0	0	0	0	0	0	8	24	X
YDR052C_28	YDR052C_29	YDR052C	28	P32325	S	0	0	0	0	0	0	0	0	0	0	0	0	0	0	0	0	0	0	0	0	1	0	1	0	NGIAASTTAAG	D	0	1	-	-	0	0	0	0	0	0	0	0	0	0	0	8	24	X
YDR052C_29	YDR052C_30	YDR052C	29	P32325	T	0	0	0	0	0	0	0	0	0	0	0	0	0	0	0	0	0	0	0	0	1	0	1	0	GIAASTTAAGH	D	0	1	-	-	0	0	0	0	0	0	0	0	0	0	0	8	24	X
YDR052C_30	YDR052C_31	YDR052C	30	P32325	T	0	0	0	0	0	0	0	0	0	0	0	0	0	0	0	0	0	0	0	0	1	0	1	0	IAASTTAAGHL	D	0	1	-	-	0	0	0	0	0	0	0	0	0	0	0	8	24	X
YDR052C_355	YDR052C_356	YDR052C	355	P32325	S	0	0	0	0	0	0	0	0	0	0	0	0	0	0	0	0	0	0	0	0	1	0	1	0	LLNTSSVNDQT	D	0	1	-	-	0	0	0	0	0	0	0	0	0	0	0	8	24	X
YDR052C_373	YDR052C_374	YDR052C	373	P32325	S	0	0	0	0	0	0	0	0	0	0	0	0	0	0	0	0	0	0	0	0	1	0	1	0	HTCNDSTKSFK	D	0	1	-	-	0	0	0	0	0	0	0	0	0	0	0	8	24	X
YDR052C_374	YDR052C_375	YDR052C	374	P32325	T	0	0	0	0	0	0	0	0	0	0	0	0	0	0	0	0	0	0	0	0	1	0	1	0	TCNDSTKSFKK	D	0	1	-	-	0	0	0	0	0	0	0	0	0	0	0	8	24	X
YDR052C_376	YDR052C_377	YDR052C	376	P32325	S	0	0	0	0	0	0	0	0	0	0	0	0	0	0	0	0	0	0	0	0	1	0	1	0	NDSTKSFKKWM	D	0	1	-	-	0	0	0	0	0	0	0	0	0	0	0	8	24	X
YDR052C_39	YDR052C_40	YDR052C	39	P32325	S	0	0	0	0	0	0	0	0	0	0	0	0	0	0	0	0	0	0	0	0	1	0	1	0	HLNVFSNDNNC	D	0	1	-	-	0	0	0	0	0	0	0	0	0	0	0	8	24	X
YDR052C_439	YDR052C_440	YDR052C	439	P32325	S	0	0	0	0	1	0	0	0	0	0	0	0	0	0	0	0	0	0	0	0	0	1	0	1	KENKQSIAEES	D	0	1	-	-	0	0	0	0	0	0	0	0	0	0	0	8	24	X
YDR052C_447	YDR052C_448	YDR052C	447	P32325	Y	0	0	0	0	1	0	0	0	0	0	0	0	0	0	0	0	0	0	0	0	0	1	0	1	EESNKYPQRKE	D	0	1	-	-	0	0	0	0	0	0	0	0	0	0	0	8	24	X
YDR052C_472	YDR052C_473	YDR052C	472	P32325	T	0	0	0	0	0	0	0	0	0	0	0	0	0	0	0	0	0	0	0	0	1	0	1	0	FARQETEEVPD	D	0	1	-	-	0	0	0	0	0	0	0	0	0	0	0	8	24	X
YDR052C_4	YDR052C_5	YDR052C	4	P32325	T	0	0	0	0	0	0	0	0	0	0	0	0	0	0	0	0	0	0	0	0	1	0	1	0	_MVSPTKMIIR	D	0	1	-	-	0	0	0	0	0	0	0	0	0	0	0	8	24	X
YDR052C_49	YDR052C_50	YDR052C	49	P32325	T	0	0	0	0	0	0	0	0	0	0	0	0	0	0	0	0	0	0	0	0	1	0	1	0	CNNNNTTESFP	D	0	1	-	-	0	0	0	0	0	0	0	0	0	0	0	8	24	X
YDR052C_50	YDR052C_51	YDR052C	50	P32325	T	0	0	0	0	0	0	0	0	0	0	0	0	0	0	0	0	0	0	0	0	1	0	1	0	NNNNTTESFPK	D	0	1	-	-	0	0	0	0	0	0	0	0	0	0	0	8	24	X
YDR052C_517	YDR052C_518	YDR052C	517	P32325	S	0	0	0	0	0	0	0	0	0	0	0	0	0	0	0	0	0	0	0	0	1	0	1	0	GPTRASVMSKN	D	0	1	-	-	0	0	0	0	0	0	0	0	0	0	0	8	24	X
YDR052C_520	YDR052C_521	YDR052C	520	P32325	S	0	0	0	0	0	0	0	0	0	0	0	0	0	0	0	0	0	0	0	0	1	0	1	0	RASVMSKNMKS	D	0	1	-	-	0	0	0	0	0	0	0	0	0	0	0	8	24	X
YDR052C_525	YDR052C_526	YDR052C	525	P32325	S	0	0	0	0	0	0	0	0	0	0	0	0	0	0	0	0	0	0	0	0	1	0	1	0	SKNMKSLSRLM	D	0	1	-	-	0	0	0	0	0	0	0	0	0	0	0	8	24	X
YDR052C_527	YDR052C_528	YDR052C	527	P32325	S	0	0	0	0	0	0	0	0	0	0	0	0	0	0	0	0	0	0	0	0	1	0	1	0	NMKSLSRLMVD	D	0	1	-	-	0	0	0	0	0	0	0	0	0	0	0	8	24	X
YDR052C_52	YDR052C_53	YDR052C	52	P32325	S	0	0	0	0	0	0	0	0	0	0	0	0	0	0	0	0	0	0	0	0	1	0	1	0	NNTTESFPKKR	D	0	1	-	-	0	0	0	0	0	0	0	0	0	0	0	8	24	X
YDR052C_58	YDR052C_59	YDR052C	58	P32325	S	0	1	0	0	0	0	0	0	0	0	0	0	0	0	0	0	0	0	0	0	1	1	1	1	FPKKRSLERLE	D	0	1	PF08630.6_Dfp1_Him1_M_Dfp1/Him1, central region_124_58...114...1.6e-42	PF08630	0	0	0	0	0	0	0	0	0	0	0	8	24	X
YDR052C_622	YDR052C_623	YDR052C	622	P32325	S	0	0	0	1	0	0	0	0	0	0	0	0	0	0	0	0	0	0	0	0	1	1	1	1	ITTTESPTASK	D	0	1	-	-	0	0	0	0	0	0	0	0	0	0	0	8	24	X
YDR052C_83	YDR052C_84	YDR052C	83	P32325	S	0	1	0	0	0	0	0	0	1	0	0	0	0	0	0	0	0	0	0	0	1	2	1	2	IERARSIEGAV	D	0	1	PF08630.6_Dfp1_Him1_M_Dfp1/Him1, central region_124_58...114...1.6e-42	PF08630	0	0	0	0	0	0	0	0	0	0	0	8	24	X
YDR052C_91	YDR052C_92	YDR052C	91	P32325	S	0	0	0	0	0	0	0	0	0	0	0	0	0	0	0	0	0	0	0	0	1	0	1	0	GAVQVSKGTGL	D	0	1	PF08630.6_Dfp1_Him1_M_Dfp1/Him1, central region_124_58...114...1.6e-42	PF08630	0	0	0	0	0	0	0	0	0	0	0	8	24	X
YDR052C_94	YDR052C_95	YDR052C	94	P32325	T	0	0	0	0	0	0	0	0	0	0	0	0	0	0	0	0	0	0	0	0	1	0	1	0	QVSKGTGLKNV	D	0	1	PF08630.6_Dfp1_Him1_M_Dfp1/Him1, central region_124_58...114...1.6e-42	PF08630	0	0	0	0	0	0	0	0	0	0	0	8	24	X
YDR054C_206	YDR054C_207	YDR054C	206	P14682	S	0	0	0	0	0	0	0	0	0	0	0	0	0	0	0	0	0	0	0	0	1	0	1	0	NFWYDSDLDDD	D	0	1	-	-	0	0	0	0	0	0	0	0	0	0	0	7	0	962
YDR054C_215	YDR054C_216	YDR054C	215	P14682	S	0	0	0	0	0	0	0	0	0	0	0	0	0	0	0	0	0	0	0	0	1	0	1	0	DDENGSVILQD	D	0	1	-	-	0	0	0	0	0	0	0	0	0	0	0	7	0	962
YDR054C_262	YDR054C_263	YDR054C	262	P14682	S	0	0	0	0	0	0	0	0	0	0	1	0	0	0	0	0	0	0	0	0	0	1	0	1	DDDDDSIDNDS	D	0	1	-	-	0	0	0	0	0	0	0	0	0	0	0	7	0	962
YDR054C_281	YDR054C_282	YDR054C	281	P14682	S	0	0	0	0	1	0	0	1	0	0	1	0	0	0	0	1	1	0	0	0	1	5	1	3	KAEDESEDVED	D	0	1	-	-	0	0	0	0	0	0	0	0	0	0	0	7	0	962
YDR054C_291	YDR054C_292	YDR054C	291	P14682	S	0	0	0	1	0	0	0	0	0	0	0	0	0	0	0	1	0	0	0	0	0	2	0	1	DVERVSKKI__	D	0	1	-	-	0	0	0	0	0	0	0	0	0	0	0	7	0	962
YDR060W_1023	YDR060W_1024	YDR060W	1023	Q12176	S	0	0	0	0	1	0	0	1	1	0	1	1	1	0	0	1	1	0	0	0	0	8	1	5	YLDQDSD____	D	0	1	-	-	1	0	0	0	0	0	0	0	0	0	1	28	29	3295
YDR060W_126	YDR060W_127	YDR060W	126	Q12176	S	0	0	0	0	0	0	0	0	0	0	1	0	0	0	0	0	0	0	0	0	0	1	0	1	DIEEESTSSKE	D	0	1	-	-	1	0	0	0	0	0	0	0	0	0	1	28	29	3295
YDR060W_163	YDR060W_164	YDR060W	163	Q12176	S	0	0	0	0	0	0	0	0	0	0	0	0	0	0	0	0	0	0	0	1	0	1	0	0	SIDNGSEQEEN	D	0	1	-	-	1	0	0	0	0	0	0	0	0	0	1	28	29	3295
YDR060W_169	YDR060W_170	YDR060W	169	Q12176	T	0	0	0	0	0	0	0	0	1	0	0	0	0	0	0	0	0	0	0	0	0	1	0	1	EQEENTVEEAN	D	0	1	-	-	1	0	0	0	0	0	0	0	0	0	1	28	29	3295
YDR060W_176	YDR060W_177	YDR060W	176	Q12176	S	0	0	0	0	0	0	0	0	1	0	0	0	1	0	0	0	0	0	0	0	0	2	0	1	EEANLSSDQEP	D	0	1	-	-	1	0	0	0	0	0	0	0	0	0	1	28	29	3295
YDR060W_177	YDR060W_178	YDR060W	177	Q12176	S	0	0	0	0	0	0	0	0	1	0	1	0	1	0	0	0	0	0	0	0	0	3	1	2	EANLSSDQEPE	D	0	1	-	-	1	0	0	0	0	0	0	0	0	0	1	28	29	3295
YDR060W_707	YDR060W_708	YDR060W	707	Q12176	Y	0	0	0	1	0	0	0	0	0	0	0	0	0	0	0	0	0	0	0	0	0	1	0	1	PVDYEYESDAE	D	0	1	PF03914.13_CBF_CBF/Mak21 family_155_597...761...2.7e-48	PF03914	1	0	0	0	0	0	0	0	0	0	1	28	29	3295
YDR060W_709	YDR060W_710	YDR060W	709	Q12176	S	1	0	0	1	1	0	0	0	1	1	1	1	1	0	0	1	1	0	0	1	0	11	1	7	DYEYESDAEEE	D	0	1	PF03914.13_CBF_CBF/Mak21 family_155_597...761...2.7e-48	PF03914	1	0	0	0	0	0	0	0	0	0	1	28	29	3295
YDR060W_72	YDR060W_73	YDR060W	72	Q12176	S	0	0	1	1	1	0	0	1	1	1	0	1	1	0	0	1	1	0	0	1	0	11	1	7	LIQGLSDDDDA	D	0	1	-	-	1	0	0	0	0	0	0	0	0	0	1	28	29	3295
YDR060W_79	YDR060W_80	YDR060W	79	Q12176	S	0	0	1	1	1	0	0	1	1	1	1	0	0	0	0	1	1	0	0	1	0	10	1	7	DDDAKSEQEFD	D	0	1	-	-	1	0	0	0	0	0	0	0	0	0	1	28	29	3295
YDR060W_877	YDR060W_878	YDR060W	877	Q12176	S	0	0	0	1	1	0	0	0	1	1	1	1	0	0	0	1	1	1	0	1	0	10	1	6	ASNFDSDDEMD	D	0	1	-	-	1	0	0	0	0	0	0	0	0	0	1	28	29	3295
YDR060W_940	YDR060W_941	YDR060W	940	Q12176	S	0	0	0	0	0	0	0	0	0	0	0	0	0	0	0	0	0	0	0	1	0	1	0	0	EGSQESDQEEG	D	0	1	-	-	1	0	0	0	0	0	0	0	0	0	1	28	29	3295
YDR060W_970	YDR060W_971	YDR060W	970	Q12176	S	0	0	0	0	0	0	0	0	0	0	0	0	0	0	0	1	0	0	0	1	0	2	0	0	RSFAESSEEDE	D	0	1	-	-	1	0	0	0	0	0	0	0	0	0	1	28	29	3295
YDR060W_971	YDR060W_972	YDR060W	971	Q12176	S	0	0	0	0	0	0	0	0	0	0	0	0	0	0	0	1	0	0	0	1	0	2	0	0	SFAESSEEDES	D	0	1	-	-	1	0	0	0	0	0	0	0	0	0	1	28	29	3295
YDR060W_976	YDR060W_977	YDR060W	976	Q12176	S	0	0	1	0	0	0	0	0	0	0	0	0	0	0	0	1	0	0	0	1	0	3	1	1	SEEDESSEEEK	D	0	1	-	-	1	0	0	0	0	0	0	0	0	0	1	28	29	3295
YDR060W_977	YDR060W_978	YDR060W	977	Q12176	S	0	0	1	0	0	0	0	0	0	0	0	0	0	0	0	0	0	0	0	1	0	2	0	1	EEDESSEEEKE	D	0	1	-	-	1	0	0	0	0	0	0	0	0	0	1	28	29	3295
YDR062W_32	YDR062W_33	YDR062W	32	P40970	S	0	0	0	0	0	0	0	0	0	0	0	0	1	0	0	0	0	0	0	0	0	1	0	0	YGTLDSPGHLY	D	1	1	-	-	1	0	0	0	0	0	0	0	0	0	1	13	25	2172
YDR067C_210	YDR067C_211	YDR067C	210	Q12454	S	0	0	0	0	0	0	0	0	1	0	0	0	0	0	0	0	1	0	0	0	0	2	0	1	VARVSSVSNSL	D	0	0	-	-	0	0	0	0	0	0	0	0	0	0	0	0	29	490
YDR068W_280	YDR068W_281	YDR068W	280	P54858	S	0	0	0	1	0	0	0	0	0	0	0	0	0	0	0	0	0	0	0	0	0	1	0	1	TKVAVSQEGLK	D	0	0	-	-	0	0	0	0	0	0	0	0	0	0	0	0	4	344
YDR068W_288	YDR068W_289	YDR068W	288	P54858	S	0	0	0	0	0	0	0	0	0	0	0	0	0	0	0	1	0	0	0	0	0	1	0	0	GLKDVSDHVGL	D	0	0	-	-	0	0	0	0	0	0	0	0	0	0	0	0	4	344
YDR068W_37	YDR068W_38	YDR068W	37	P54858	S	0	0	0	0	0	0	0	0	0	1	0	0	0	0	0	1	0	0	0	0	0	2	0	1	NNELQSRDDKT	D	0	0	-	-	0	0	0	0	0	0	0	0	0	0	0	0	4	344
YDR069C_442	YDR069C_443	YDR069C	442	P32571	S	0	0	0	1	0	0	0	0	0	0	0	0	0	0	0	0	0	0	0	0	0	1	0	1	PLPLHSPDPVK	D	0	0	-	-	0	0	0	0	0	0	0	0	0	0	0	4	5	1126
YDR069C_497	YDR069C_498	YDR069C	497	P32571	S	0	0	0	0	0	0	0	0	1	0	0	0	0	1	0	0	0	0	0	0	0	2	0	1	AITSPSRTATP	D	0	0	-	-	0	0	0	0	0	0	0	0	0	0	0	4	5	1126
YDR069C_501	YDR069C_502	YDR069C	501	P32571	T	0	0	0	0	0	0	0	0	1	0	0	0	0	1	0	1	0	0	0	0	0	3	1	1	PSRTATPKLQR	D	0	0	-	-	0	0	0	0	0	0	0	0	0	0	0	4	5	1126
YDR074W_887	YDR074W_888	YDR074W	887	P31688	S	0	0	0	0	0	0	0	0	0	0	0	1	0	0	0	0	0	0	0	0	0	1	0	1	YVMKRSASYTG	D	1	0	-	-	0	0	0	0	0	0	0	0	0	0	0	4	105	3020
YDR074W_889	YDR074W_890	YDR074W	889	P31688	S	0	0	0	0	0	0	0	0	0	1	0	1	0	1	0	0	1	0	0	0	0	4	1	2	MKRSASYTGAK	D	1	0	-	-	0	0	0	0	0	0	0	0	0	0	0	4	105	3020
YDR074W_890	YDR074W_891	YDR074W	890	P31688	Y	1	0	0	0	0	0	0	0	0	0	0	0	0	0	0	0	0	0	0	0	0	1	0	1	KRSASYTGAKV	D	1	0	-	-	0	0	0	0	0	0	0	0	0	0	0	4	105	3020
YDR076W_1	YDR076W_2	YDR076W	1	P38953	S	0	0	0	0	0	0	0	0	0	0	0	0	0	0	0	0	0	0	0	0	1	0	1	0	____MSLGIPL	D	0	0	-	-	0	0	0	0	0	0	1	0	0	0	1	2	23	X
YDR076W_377	YDR076W_378	YDR076W	377	P38953	S	0	0	0	0	0	0	0	0	0	0	0	0	0	0	0	0	0	0	0	0	1	0	1	0	SSSSCSQVFNN	D	0	0	-	-	0	0	0	0	0	0	1	0	0	0	1	2	23	X
YDR076W_7	YDR076W_8	YDR076W	7	P38953	S	0	0	0	0	0	0	0	0	0	0	0	0	0	0	0	0	0	0	0	0	1	0	1	0	LGIPLSQLIVE	D	0	0	-	-	0	0	0	0	0	0	1	0	0	0	1	2	23	X
YDR080W_25	YDR080W_26	YDR080W	25	P38959	S	0	0	0	1	0	0	0	0	0	0	0	0	0	0	0	0	0	0	0	0	0	1	0	1	IDESNSISDEN	D	0	0	-	-	1	0	0	0	0	0	0	0	0	0	1	9	133	1703
YDR080W_347	YDR080W_348	YDR080W	347	P38959	S	0	0	0	0	0	0	0	0	0	0	0	0	0	0	0	0	0	0	0	1	0	1	0	0	SGDSNSQSNNM	D	0	0	-	-	1	0	0	0	0	0	0	0	0	0	1	9	133	1703
YDR080W_367	YDR080W_368	YDR080W	367	P38959	S	0	0	0	0	0	0	0	0	0	0	0	0	0	0	0	0	0	0	0	0	1	0	1	0	GSLLSSAASSF	D	0	0	-	-	1	0	0	0	0	0	0	0	0	0	1	9	133	1703
YDR080W_370	YDR080W_371	YDR080W	370	P38959	S	0	0	0	0	0	0	0	0	0	0	0	0	0	0	0	0	0	0	0	0	1	0	1	0	LSSAASSFRGT	D	0	0	-	-	1	0	0	0	0	0	0	0	0	0	1	9	133	1703
YDR080W_371	YDR080W_372	YDR080W	371	P38959	S	0	0	0	0	0	0	0	0	0	0	0	0	0	0	0	0	0	0	0	0	1	0	1	0	SSAASSFRGTP	D	0	0	-	-	1	0	0	0	0	0	0	0	0	0	1	9	133	1703
YDR080W_52	YDR080W_53	YDR080W	52	P38959	S	0	0	0	1	0	0	0	0	0	0	0	0	0	0	0	0	0	0	0	0	0	1	0	1	SVSCISQAENG	D	0	0	-	-	1	0	0	0	0	0	0	0	0	0	1	9	133	1703
YDR082W_282	YDR082W_283	YDR082W	282	P38960	S	0	0	0	1	0	0	0	0	0	0	0	0	0	0	0	0	0	0	0	0	0	1	0	1	THFLNSGDQID	D	0	1	PF10451.5_Stn1_Telomere regulation protein Stn1_256_4...289...2.1e-118	PF10451	0	0	0	0	0	0	0	0	0	0	0	3	0	42
YDR083W_61	YDR083W_62	YDR083W	61	P38961	S	0	0	0	1	0	0	0	0	1	0	0	0	1	0	0	1	0	0	0	0	0	4	1	2	VEDIPSEGSVA	D	0	0	-	-	0	0	0	0	0	0	1	0	0	0	1	0	52	1443
YDR083W_64	YDR083W_65	YDR083W	64	P38961	S	0	0	0	0	0	0	0	0	1	0	0	0	0	0	0	0	0	0	0	0	0	1	0	1	IPSEGSVAKDI	D	0	0	-	-	0	0	0	0	0	0	1	0	0	0	1	0	52	1443
YDR085C_471	YDR085C_472	YDR085C	471	P33304	S	0	0	1	0	0	0	0	0	0	0	0	0	0	0	0	0	0	0	0	0	0	1	0	1	SSKRPSLDDNE	D	0	0	-	-	0	0	0	0	0	0	0	0	0	0	0	2	3	X
[truncated: 12,340 more rows]
[truncated: 9 more columns]
