# Supplementary material for: The Pivotal Role of Protein Phosphorylation in the Control of Yeast Central Metabolism
Source: G3 (Bethesda). 2017 Feb 28;7(4):1239–49. doi: 10.1534/g3.116.037218 (PMC5386872; doi:10.1534/g3.116.037218)
Supplement: Supplementary file 2 [file 1239FileS2.xlsx]

## Sheet: Description
Worksheet: functional_information
Column	Header	Description
A	ORF_id	ID of the yeast ORF
B	20UHQ_PG2_1x	How many p-sites does the ORF have, based on the 20 HTP experiments and the PhosphoGrid2 database
C	20UHQ_PG2_HC	How many Highly Confident p-sites does the ORF have, based on the 20 HTP experiments and the PhosphoGrid2 database
D	20UHQ_PG2_pos1_negative2	With one we designate ORFs that have been identified as phosphorylated in the 20 HTP experiments and the PhosphoGrid2 database. With two we designate ORFs considered part of the negative phosphoproteome
E	Ghaemmaghami_controled_21UHQ_1pos_2neg_8strata	Same as above, but after controling for Protein abundance, with 8 strata, based on Ghaemmaghami et al.
F	20UHQ_PG2_HC_pos1_negative2
G	yeast_7.6_FBAmodel_metabolic_proteins1_nonmetabolic2	With one we designate ORFs that are considered metabolic proteins in the Yeast 7.6 FBA model
H	yeast_7.6_20UHQ_PG_pos1_negative2	With one we designate the yeast metabolic proteins that have been found to be phosphorylated
I	yeast7.6_20UHQ_PG2_HC_pos1_negative2	Same as above, but for the Highly confident p-sites
J	Ghaemmaghami_controled_yeast_7.6_FBAmodel_metabolic_proteins1_neg2_8strata	Same as column G, but after controling for protein abundance based on Ghaemmaghami et al
K	Ghaemmaghami_controlled_metabolic_20UHQ_PG_pos1_negative2_strata	Same as column H, but after controling for protein abundance based on Ghaemmaghami et al
L	yeast_7.6_reactions	In how many reactions of the Yeast 7.6 FBA model is the ORF involved
M	Essential_genes_YPD_confident_intersection_Steinmetz_Giaever_by_Pache2009	With one we designate ORFs that are considered essential.
N	Protein_interactions_dataset_Batada	Protein protein interactions of that ORF, based on Batada et al.
O	Genetic_interactions_Constanzo_2010	How many confident genetic interactions does the ORF have, based on Constanzo et al.
P	Protein_ID_length	Length of Intrinsically disordered regions in that ORF
Q	Protein_total_length	Total length of the protein
R	WGD_Gene_group	With wgd_wolfe we designate ORFs that are whole genome duplicates. With 2_1 we designate ORFs that underwent the Whole Genome Duplication, but later lost one of the two paralogs.
S	Ubiquitination_Peng	With one we designate ORFs that have been detected to be ubiquitinated, based on Peng et al.
T	Protein_half_lives_Belle	Protein half-lives based on Belle et al.
U	Christiano_2014_protein_half_life_minutes	Protein half-lives based on Christiano et al.
V	Protein_abundance_Ghaemmaghami_2003	Protein abundance based on Ghaemmaghami et al.
W	Protein_abundance_Newman_YEPD_2006	Protein abundance based on Newman et al., YPD condition
X	Protein_abundance_Newman_SD_2006	Protein abundance based on Newman et al., SD condition
Y	Ptacek_kinase-target_interactions	How many kinases target the ORF, based on Ptacek et al.
Z	Ptacek_kinase-target_interactions_MIPS_colocalized_ints	How many kinases target the ORF, after controling for colocalization from MIPS, based on Ptacek et al.
Worksheet:reactions-proteins
Column	Header	Description
A	Reaction	Reaction ID from Yeast 7.6 FBA model
B	ORF	The ORF that participates in that reaction
C	Conserved_phosphorylation_in_C.albicans	With calb we designate the yeast ORFs that have a conserved phosphorylation event in Candida albicans
D	Consereved_aa_ASR_Dhansenii	With c we designate those ORFs that have a conserved p-site in the common ancestor of yeast and D. hansenii, based on Ancestral sequence reconstruction with MEGA
F	phosphoORF	The Phosphorylated ORF
G	pos1	The position of the p-site in the phosphorylated ORF, start counting from 1
H	AA	The aminoacid that is phosphorylated
I	Calb_ORF	The orthologous ORF in Candida albicans
J	pos_1	The position of the orthologous p-site in the Candida albicans, start counting from 1
K	AA	The orthologous aminoacid in C. albicans
P	Rxn name	Reaction ID from Yeast 7.6 FBA model
Q	Rxn description	Reaction description from Yeast 7.6 FBA model
R	Formula	Formula of the Yeast 7.6 FBA model
S	Gene-reaction association	The ORFs that participate in each reaction of the 7.6 FBA model
Worksheet:stats
Column	Header	Description
A	Property	Wich property is tested
B	Comparison	Which datasets are compared
C	p-value	The p-value of the statistical test
D	Benjamini-Hochberg multiple testing correction	The above p-value after multiple testing correction
E	value in phosphogroup	the value of the property, in the Phosphogroup
F	value in negative phosphogroup	the value of the property, in the Negative Phosphogroup
G	%difference between the two groups	the % difference of values between the Phosphogroup and the Negative phosphogroup

## Sheet: functional_information
ORF_id	20UHQ_PG2_1x	20UHQ_PG2_HC	20UHQ_PG2_pos1_negative2	Ghaemmaghami_controled_21UHQ_1pos_2neg_8strata	20UHQ_PG2_HC_pos1_negative2	yeast_7.6_FBAmodel_metabolic_proteins1_nonmetabolic2	yeast_7.6_20UHQ_PG_pos1_negative2	yeast7.6_20UHQ_PG2_HC_pos1_negative2	Ghaemmaghami_controled_yeast_7.6_FBAmodel_metabolic_proteins1_neg2_8strata	Ghaemmaghami_controlled_metabolic_20UHQ_PG_pos1_negative2_strata	yeast_7.6_reactions	Essential_genes_YPD_confident_intersection_Steinmetz_Giaever_by_Pache2009	Protein_interactions_dataset_Batada	Genetic_interactions_Constanzo_2010	Protein_ID_length	Protein_total_length	WGD_Gene_group	Ubiquitination_Peng	Protein_half_lives_Belle	Christiano_2014_protein_half_life_minutes	Protein_abundance_Ghaemmaghami_2003	Protein_abundance_Newman_YEPD_2006	Protein_abundance_Newman_SD_2006	Ptacek_kinase-target_interactions	Ptacek_kinase-target_interactions_MIPS_colocalized_ints
YJR121W	0	0	2	2	2	1	2	2	1	2	1	0	11	0	168	511	2_to_1	0	6627	510.2	164000	1081	2827	0	0
YGR183C	0	0	2	0	2	1	2	2	1	2	1	0	0	78	15	66	2_to_1	0	2048	265.4	4550	196.5	374	0	0
YPR138C	0	0	2	0	2	1	2	2	1	2	1	0	0	4	77	489	wgd_wolfe	0	1421	NA	3820	119	112	0	0
YBR196C	10	0	1	0	0	1	1	0	1	0	1	1	2	4	41	554	2_to_1	0	540	793	91600	12656.5	9360	0	0
YOR347C	1	1	1	1	1	1	1	1	1	1	1	0	0	4	30	506	wgd_wolfe	0	462	461.9	2130	63	134	0	0
YMR267W	0	0	2	2	2	1	2	2	1	2	1	0	1	0	84	310	2_to_1	0	357	801.8	195	NA	NA	0	0
YPR191W	1	0	1	0	0	1	1	0	1	0	1	0	3	105	47	368	2_to_1	0	352	630.4	35700	198	371	0	0
YIL074C	6	1	1	0	1	1	1	1	1	1	1	0	1	1	83	469	wgd_wolfe	0	350	932.2	2010	485	440	4	4
YBR039W	1	0	1	0	0	1	1	0	1	0	1	0	3	0	72	311	2_to_1	0	300	484.5	28100	939	1613.5	0	0
YDL067C	0	0	0	0	0	1	0	0	1	0	1	0	3	0	14	59	2_to_1	0	300	153.1	35500	NA	NA	0	0
YDR298C	0	0	0	0	0	1	0	0	1	0	1	0	5	26	28	212	2_to_1	0	300	434.9	32400	1220	1226	0	0
YDR345C	4	1	1	0	1	1	1	1	1	0	3	0	0	3	124	567	wgd_wolfe	1	300	378.7	37200	3521	3056.5	0	0
YGL256W	0	0	2	2	2	1	2	2	1	2	6	0	0	4	30	382	telomeric	0	300	NA	125	NA	NA	4	4
YHR094C	12	7	1	0	1	1	1	1	1	1	3	0	0	17	122	570	wgd_wolfe	1	300	198.2	23300	NA	NA	0	0
YJL214W	0	0	2	2	2	1	2	2	1	2	3	0	0	13	119	569	telomeric	0	300	NA	623	NA	NA	0	0
YKL152C	10	5	1	0	1	1	1	1	1	0	2	1	3	0	26	247	2_to_1	1	300	832.6	172000	13331.5	11464	1	0
YMR011W	7	5	1	0	1	1	1	1	0	0	3	0	0	56	98	541	other	0	300	67.1	NA	3451	764	0	0
YMR083W	0	0	0	0	0	1	0	0	1	0	6	0	0	28	27	375	2_to_1	0	300	415.8	11600	195	350.5	0	0
YPL271W	0	0	0	0	0	1	0	0	1	0	1	0	0	0	38	62	2_to_1	0	300	373.9	4280	1437.5	1182	0	0
YBL045C	0	0	0	0	0	1	0	0	1	0	1	0	3	0	77	457	2_to_1	0	291	534.5	19300	297	466	0	0
YNL052W	0	0	2	2	2	1	2	2	1	2	1	0	1	67	64	153	wgd_wolfe	0	250	185.8	3670	253.5	293.5	0	0
YOL126C	3	0	1	1	0	1	1	0	1	1	1	0	0	3	56	377	2_to_1	0	244	168	5260	591.5	539	0	0
YEL039C	0	0	2	2	2	1	2	2	1	2	6	0	0	0	31	113	wgd_wolfe	1	236	NA	1310	NA	81.5	2	2
YDR226W	1	0	1	0	0	1	1	0	1	0	1	0	0	0	12	222	2_to_1	0	217	730.2	123000	3870.5	3286.5	6	6
YLR027C	1	0	1	0	0	1	1	0	1	1	5	0	0	13	29	418	2_to_1	0	205	762.4	7700	NA	NA	3	1
YCR012W	23	2	1	0	1	1	1	1	1	0	1	1	8	8	43	416	2_to_1	1	199	984.6	314000	42839.5	35610.5	0	0
YER081W	1	0	1	0	0	1	1	0	1	1	1	0	1	1	79	469	wgd_wolfe	1	192	1005.9	7670	54.5	2307.5	0	0
YPL134C	0	0	2	2	2	1	2	2	1	2	2	0	0	14	46	310	wgd_wolfe	1	181	567.4	2840	NA	NA	0	0
YKL085W	2	0	1	0	0	1	1	0	1	0	1	0	0	6	25	334	2_to_1	0	167	641	28100	383	986	0	0
YOR065W	0	0	2	2	2	1	2	2	1	2	1	0	0	113	89	309	2_to_1	1	161	NA	39900	218.5	456.5	0	0
YFR033C	0	0	2	2	2	1	2	2	1	2	1	0	0	39	109	147	2_to_1	0	146	842.5	4490	305.5	409	3	3
YCL040W	3	1	1	0	1	1	1	1	1	0	1	0	1	0	139	500	wgd_wolfe	1	142	905.3	21100	145.5	332.5	0	0
YLR295C	0	0	0	0	0	1	0	0	1	0	1	0	0	13	106	124	2_to_1	0	142	308.3	6140	1340.5	1606.3	2	0
YOL058W	0	0	2	2	2	1	2	2	1	2	1	0	1	0	50	420	2_to_1	0	135	NA	1870	90.5	11512	0	0
YKL060C	22	7	1	0	1	1	1	1	0	0	3	1	4	0	49	359	2_to_1	0	104	720.6	1020000	50570.5	36032.5	0	0
YDR050C	10	2	1	0	1	1	1	1	1	0	1	0	1	0			2_to_1	1	96	672.2	207000	4768	4138.5	0	0
YMR205C	14	5	1	1	1	1	1	1	1	0	2	0	2	107	220	959	2_to_1	1	96	653.5	90200	8363.5	6768	7	6
YGR204W	5	2	1	1	1	1	1	1	1	0	3	0	2	0	180	946	2_to_1	0	86	794.3	35600	2692	3535.5	0	0
YJL052W	1	0	1	0	0	1	1	0	1	0	1	0	0	3	1	332	other	1	85	NA	120000	1869.5	3352.5	0	0
YDR342C	1	0	1	1	0	1	1	0	1	1	3	0	0	0	125	570	wgd_wolfe	1	81	NA	7350	NA	NA	0	0
YPR035W	2	0	1	0	0	1	1	0	1	0	1	1	2	0	59	370	2_to_1	1	73	402.2	346000	7803.5	10043	5	3
YPL111W	3	0	1	0	0	1	1	0	1	0	1	0	2	1	32	333	2_to_1	0	69	586.4	42800	1426.5	1415	0	0
YML081C-A	0	0	2	0	2	1	2	2	1	2	1	0	0	87	31	59	2_to_1	0	63	265.5	6540	198	344.5	0	0
YJR048W	0	0	2	2	2	1	2	2	1	2	6	0	0	5	22	109	wgd_wolfe	0	61	395.5	7330	160	65.2	1	1
YGR208W	0	0	2	2	2	1	2	2	1	2	1	0	1	77	13	309	2_to_1	0	59	641.7	13800	691	820.5	0	0
YDR377W	0	0	2	2	2	1	2	2	1	2	1	0	1	0	27	101	2_to_1	0	50	374	14600	214	344	0	0
YBL099W	2	1	1	0	1	1	1	1	1	0	1	0	11	0	204	545	2_to_1	1	49	517.2	41500	1465.5	3176.5	0	0
YFR053C	5	1	1	0	1	1	1	1	1	1	3	0	0	23	128	485	wgd_wolfe	1	49	681.9	40800	111	NA	0	0
YJL088W	1	0	1	1	0	1	1	0	1	1	1	0	0	0	36	338	2_to_1	0	49	NA	1140	NA	2726.5	0	0
YHR051W	0	0	2	2	2	1	2	2	1	2	1	0	1	30	49	148	2_to_1	0	48	313.2	12500	555	740	0	0
YML120C	0	0	2	2	2	1	2	2	1	2	1	0	0	5	127	513	2_to_1	1	43	501.2	5240	415	847.5	0	0
YKL106W	0	0	2	2	2	1	2	2	1	2	2	0	0	5	48	451	2_to_1	0	42	586.3	2910	102	106.5	0	0
YMR303C	0	0	0	0	0	1	0	0	1	0	1	0	0	2	9	348	other	1	41	511.3	1620	51.5	NA	0	0
YDR384C	3	0	1	0	0	1	1	0	0	0	1	0	0	1	58	275	2_to_1	0	36	56.3	NA	158	72.5	0	0
YGR121C	2	0	1	0	0	1	1	0	0	0	1	0	0	9	92	492	wgd_wolfe	0	36	NA	NA	NA	121	1	0
YLR044C	13	3	1	1	1	1	1	1	1	1	6	0	12	17	57	563	2_to_1	0	29	689.3	8970	54803	52313	2	2
YHR174W	10	0	1	1	0	1	1	0	1	1	1	0	8	69	31	437	wgd_wolfe	0	27	962	2610	86153.5	57133.5	1	1
YOR303W	0	0	2	2	2	1	2	2	1	2	1	0	1	0	42	411	2_to_1	0	25	257	2580	171	1570	0	0
YPR020W	0	0	2	0	2	1	2	2	0	0	1	0	0	15	16	115	2_to_1	0	25	413.5	NA	NA	NA	0	0
YJL130C	4	1	1	0	1	1	1	1	1	1	2	0	1	11	348	2214	2_to_1	0	22	470.8	11000	1580	1354.5	0	0
YBR085W	0	0	2	2	2	1	2	2	1	2	1	0	0	2	43	307	wgd_wolfe	1	21	NA	1080	NA	NA	0	0
YKL016C	0	0	2	2	2	1	2	2	1	2	1	0	1	0	78	174	2_to_1	0	16	NA	6820	233.5	291.5	0	0
YJL166W	0	0	2	2	2	1	2	2	1	2	1	0	0	176	17	94	2_to_1	1	7	254.6	6140	176	326.8	1	0
YJR109C	0	0	0	0	0	1	0	0	1	0	1	0	4	0	87	1118	2_to_1	1	7	1271.9	18000	821.5	9873.5	0	0
YLR038C	0	0	2	2	2	1	2	2	1	2	1	0	0	86	15	83	2_to_1	0	7	276.5	1390	NA	NA	0	0
YHR001W-A	0	0	2	0	2	1	2	2	1	2	1	0	0	10	28	77	2_to_1	1	2	153.3	5590	116.5	224.3	0	0
Q0045	0	0	2	0	2	1	2	2	0	0	1	0	4	0	34	534	other	0	NA	NA	NA	NA	NA	0	0
Q0080	0	0	2	0	2	1	2	2	0	0	1	0	2	0	8	48	other	0	NA	NA	NA	NA	NA	0	0
Q0085	0	0	2	0	2	1	2	2	0	0	1	0	2	0	3	259	other	0	NA	NA	NA	NA	NA	0	0
Q0105	0	0	2	0	2	1	2	2	0	0	1	0	0	0	17	385	other	0	NA	NA	NA	NA	NA	0	0
Q0130	0	0	2	0	2	1	2	2	0	0	1	0	3	0	4	76	other	0	NA	NA	NA	NA	NA	0	0
Q0250	0	0	2	0	2	1	2	2	0	0	1	0	4	0	8	251	other	0	NA	603.1	NA	NA	NA	0	0
Q0275	0	0	2	0	2	1	2	2	0	0	1	0	2	0	13	269	other	0	NA	NA	NA	NA	NA	0	0
YAL038W	23	4	1	0	1	1	1	1	1	0	1	1	3	23	55	500	wgd_wolfe	0	NA	699.5	291000	11386.5	9188	2	2
YBL030C	0	0	0	0	0	1	0	0	0	0	1	0	2	0	52	318	wgd_wolfe	1	NA	410.5	NA	NA	NA	1	0
YDL004W	0	0	0	0	0	1	0	0	0	0	1	0	2	0	36	160	2_to_1	0	NA	NA	NA	NA	NA	1	0
YDL215C	1	0	1	0	0	1	1	0	1	1	1	0	0	56	267	1092	2_to_1	1	NA	799.4	7400	99.5	200	0	0
YDL245C	0	0	0	0	0	1	0	0	0	0	3	0	0	2	114	567	telomeric	0	NA	NA	NA	NA	NA	0	0
YDL247W	0	0	2	0	2	1	2	2	0	0	2	0	0	0	148	609	telomeric	0	NA	NA	NA	NA	NA	0	0
YDR322C-A	0	0	2	2	2	1	2	2	1	2	1	0	1	15	60	96	2_to_1	1	NA	407.7	4590	80	103.1	0	0
YDR343C	0	0	0	0	0	1	0	0	0	0	3	0	0	0	125	570	wgd_wolfe	1	NA	NA	NA	3384.5	3095.5	0	0
YDR529C	0	0	2	2	2	1	2	2	1	2	1	0	1	0	14	127	2_to_1	0	NA	10.4	10100	783.5	1381.5	0	0
YDR536W	0	0	0	0	0	1	0	0	0	0	3	0	0	20	121	569	telomeric	0	NA	NA	NA	NA	NA	0	0
YEL024W	0	0	2	0	2	1	2	2	0	0	1	0	2	66	73	215	2_to_1	0	NA	316.9	NA	119.5	353.5	0	0
YEL069C	0	0	0	0	0	1	0	0	0	0	3	0	0	0	112	564	telomeric	0	NA	NA	NA	NA	NA	0	0
YER053C	0	0	2	0	2	1	2	2	0	0	1	0	0	2	38	300	2_to_1	1	NA	623.8	NA	NA	194	0	0
YFL011W	1	0	1	0	0	1	1	0	0	0	4	0	1	37	98	546	other	0	NA	NA	NA	NA	NA	1	0
YGL187C	0	0	2	2	2	1	2	2	1	2	1	0	2	17	76	155	2_to_1	0	NA	315.9	9410	367.5	568	0	0
YGL191W	0	0	2	0	2	1	2	2	0	0	1	0	0	9	65	129	2_to_1	1	NA	136.9	NA	NA	NA	0	0
YGL253W	9	2	1	1	1	1	1	1	1	0	3	0	2	60	110	486	wgd_wolfe	1	NA	1069.2	114000	10709	6385.5	0	0
YGR087C	0	0	0	0	0	1	0	0	1	0	6	0	0	1	54	563	other	0	NA	NA	1520	NA	NA	0	0
YGR192C	7	0	1	0	0	1	1	0	1	0	1	0	8	26	3	332	wgd_wolfe	0	NA	769.3	169000	61318	NA	0	0
YGR240C	13	6	1	0	1	1	1	1	1	0	2	0	10	0	227	987	2_to_1	1	NA	766	89800	6675.5	6105	3	1
YGR254W	4	1	1	1	1	1	1	1	1	0	1	0	3	12	32	437	wgd_wolfe	1	NA	NA	76700	3048	8071.5	0	0
YHL016C	5	3	1	0	1	1	1	1	0	0	2	0	0	2	152	735	2_to_1	0	NA	NA	NA	NA	NA	0	0
YHR018C	1	0	1	0	0	1	1	0	1	0	1	0	0	0	25	463	2_to_1	1	NA	1493.5	10200	148	1565	0	0
YHR092C	1	0	1	0	0	1	1	0	0	0	3	0	0	7	119	560	wgd_wolfe	0	NA	NA	NA	NA	NA	0	0
YHR096C	4	0	1	0	0	1	1	0	0	0	3	0	0	8	148	592	wgd_wolfe	1	NA	NA	NA	NA	NA	0	0
YIL111W	0	0	2	2	2	1	2	2	1	2	1	0	0	0	77	151	wgd_wolfe	0	NA	265.9	2250	NA	NA	0	0
YJL219W	0	0	2	0	2	1	2	2	0	0	4	0	0	0	115	567	telomeric	0	NA	NA	NA	NA	NA	0	0
YJR009C	0	0	0	0	0	1	0	0	1	0	1	0	2	10	3	332	wgd_wolfe	0	NA	NA	121000	15357.5	12722	0	0
YJR077C	0	0	2	0	2	1	2	2	0	0	1	0	4	10	49	311	2_to_1	1	NA	471.4	NA	926.5	805.5	0	0
YJR158W	0	0	0	0	0	1	0	0	0	0	3	0	0	0	112	567	telomeric	0	NA	NA	NA	NA	NA	0	0
YJR160C	0	0	2	0	2	1	2	2	0	0	2	0	0	0	140	602	telomeric	0	NA	NA	NA	NA	NA	0	0
YLL052C	0	0	2	0	2	1	2	2	0	0	1	0	0	2	60	149	telomeric	0	NA	NA	NA	NA	NA	0	0
YLR058C	3	3	1	0	1	1	1	1	1	0	1	0	1	13	51	469	2_to_1	1	NA	510.3	67600	2171.5	4364	0	0
YLR081W	7	0	1	0	0	1	1	0	0	0	2	0	0	12	130	574	other	0	NA	NA	NA	NA	NA	0	0
YLR134W	1	1	1	0	1	1	1	1	1	0	6	0	1	6	63	563	other	1	NA	NA	471000	71	NA	3	1
YLR395C	0	0	2	2	2	1	2	2	1	2	1	0	0	39	28	78	2_to_1	0	NA	231.6	672	89	229	0	0
YMR056C	0	0	2	0	2	1	2	2	0	0	1	0	0	3	41	309	other	0	NA	NA	NA	NA	NA	0	0
YMR256C	0	0	2	2	2	1	2	2	1	2	1	0	0	87	13	60	2_to_1	1	NA	NA	639	261	503.5	0	0
YNL142W	3	0	1	0	0	1	1	0	0	0	1	0	0	4	98	499	2_to_1	0	NA	NA	NA	NA	57.5	0	0
YNR072W	0	0	0	0	0	1	0	0	0	0	3	0	0	12	110	564	telomeric	0	NA	NA	NA	NA	NA	0	0
YOL156W	0	0	2	0	2	1	2	2	0	0	4	0	0	0	114	567	telomeric	0	NA	NA	NA	NA	NA	0	0
YOR184W	2	0	1	0	0	1	1	0	1	0	1	0	1	41	74	395	2_to_1	0	NA	678.5	15900	908	1975.5	3	1
YOR222W	0	0	0	0	0	1	0	0	0	0	2	0	0	23	55	307	wgd_wolfe	0	NA	586	NA	NA	NA	0	0
YOR388C	0	0	2	0	2	1	2	2	0	0	1	0	1	0	41	376	telomeric	0	NA	NA	NA	NA	NA	0	0
YPL078C	1	0	1	0	0	1	1	0	1	1	1	0	7	5	101	244	2_to_1	0	NA	360.3	12900	1275.5	1813.5	1	0
YPL262W	0	0	2	2	2	1	2	2	1	2	2	0	0	38	42	488	2_to_1	0	NA	561.4	6920	124	447	0	0
YPR021C	0	0	0	0	0	1	0	0	0	0	2	0	0	2	338	902	2_to_1	0	NA	392	NA	NA	NA	0	0
YPR192W	0	0	2	0	2	1	2	2	0	0	1	0	0	4	78	305	telomeric	0	NA	NA	NA	NA	NA	0	0
YKL001C	0	0	2	2	2	1	2	2	1	2	1	0	1	16	27	202	2_to_1	0	5488	NA	2170	NA	NA	0	0
YGR287C	0	0	2	2	2	1	2	2	1	2	1	0	0	5	78	589	telomeric	0	4816	442.6	752	NA	NA	0	0
YJL121C	1	0	1	1	0	1	1	0	1	1	1	0	0	24	31	238	2_to_1	0	1797	654.4	3310	88	96	0	0
YEL046C	4	2	1	0	1	1	1	1	1	0	2	0	1	0	43	387	2_to_1	1	1367	429.4	106000	7490	6170.5	0	0
YLR447C	0	0	2	2	2	1	2	2	1	2	2	0	9	8	33	345	2_to_1	0	1348	601.3	1630	901	821	0	0
YDL045C	0	0	2	0	2	1	2	2	0	0	1	1	0	0	103	306	2_to_1	0	1197	537.3	NA	NA	NA	0	0
YOR142W	0	0	0	0	0	1	0	0	1	0	2	0	1	23	42	329	2_to_1	1	1026	503.1	18400	118.5	184	0	0
YBR159W	0	0	0	0	0	1	0	0	1	0	7	0	0	0	53	347	2_to_1	1	988	NA	41900	669.5	461.5	1	1
YHR208W	1	0	1	0	0	1	1	0	1	1	4	0	1	57	56	393	wgd_wolfe	0	897	993.9	87300	NA	NA	0	0
YBR011C	5	2	1	0	1	1	1	1	1	0	1	1	7	0	73	287	2_to_1	0	883	648.9	68400	1221	993	0	0
YDR047W	0	0	2	2	2	1	2	2	1	2	1	1	0	0	24	362	2_to_1	0	845	2578.9	9220	160	131.5	0	0
YKL165C	1	0	1	0	0	1	1	0	0	0	1	1	0	0	175	919	2_to_1	0	657	544.5	NA	174.5	139.4	0	0
YLR432W	1	0	1	0	0	1	1	0	1	1	1	0	4	25	70	523	wgd_wolfe	0	650	625.1	26300	1136.5	1693	0	0
YKL211C	3	1	1	0	1	1	1	1	1	0	2	0	1	13	45	484	2_to_1	1	518	808.7	13400	545.5	1056.5	0	0
YDR178W	0	0	2	2	2	1	2	2	1	2	1	0	0	23	70	181	wgd_wolfe	0	481	349.8	7920	55.5	140.5	0	0
YLL062C	0	0	2	2	2	1	2	2	1	2	1	0	0	0	61	324	wgd_wolfe	0	463	621.2	606	NA	NA	0	0
YDL131W	3	1	1	0	1	1	1	1	1	1	2	0	0	11	65	440	wgd_wolfe	0	450	711.2	21900	691.5	2732.5	4	2
YLR172C	3	1	1	0	1	1	1	1	1	1	1	0	0	71	61	300	2_to_1	1	403	584.8	13500	354.5	222	0	0
YLR348C	0	0	2	2	2	1	2	2	1	2	2	0	0	4	32	298	2_to_1	0	398	437.6	3390	94.5	51	0	0
YHR163W	0	0	2	0	2	1	2	2	1	2	1	0	0	15	12	249	wgd_wolfe	0	396	648	3420	194.5	375.5	0	0
YBL039C	5	5	1	0	1	1	1	1	1	0	2	0	19	53	65	579	wgd_wolfe	1	389	571.8	57600	1619.5	NA	1	1
YGR180C	5	3	1	0	1	1	1	1	1	0	6	0	3	0	61	345	wgd_wolfe	1	372	735.2	88900	7068	6925	2	1
YDR173C	3	1	1	1	1	1	1	1	1	1	4	0	2	0	150	355	2_to_1	0	367	453	2720	NA	NA	0	0
YLR355C	3	1	1	0	1	1	1	1	1	0	2	1	1	0	51	395	2_to_1	0	350	720.8	883000	NA	NA	0	0
YDR408C	0	0	2	2	2	1	2	2	1	2	1	0	0	1	13	214	2_to_1	1	346	515.5	3910	408	656.5	0	0
YKL024C	0	0	0	0	0	1	0	0	1	0	4	1	0	0	33	204	2_to_1	0	329	867.4	1500	358.5	200.4	0	0
YPR159W	10	4	1	0	1	1	1	1	1	0	1	0	1	0	319	720	wgd_wolfe	1	324	166.5	4760	389	162.6	0	0
YOR221C	0	0	0	0	0	1	0	0	1	0	1	0	0	61	22	360	2_to_1	0	322	853.6	1360	NA	NA	0	0
YDR302W	1	0	1	0	0	1	1	0	0	0	1	1	0	0	44	219	2_to_1	0	305	NA	NA	431	358.5	0	0
YPR047W	0	0	2	2	2	1	2	2	1	2	1	0	0	0	101	469	2_to_1	1	303	410.1	1800	NA	NA	0	0
YBL033C	0	0	0	0	0	1	0	0	1	0	1	0	0	0	107	345	2_to_1	0	300	387.5	9520	254	313	0	0
YBL042C	4	3	1	0	1	1	1	1	0	0	1	0	0	6	155	639	2_to_1	0	300	101.8	NA	532	461	0	0
YBR126C	0	0	0	0	0	1	0	0	1	0	2	0	16	90	83	495	2_to_1	1	300	541.6	10900	1279	2145.5	0	0
YBR252W	1	0	1	0	0	1	1	0	1	1	1	1	0	0	26	147	2_to_1	0	300	667.9	4340	182	173.2	0	0
YCL035C	0	0	2	2	2	1	2	2	1	0	2	0	0	2	15	110	wgd_wolfe	1	300	569.1	3030	506	515.8	0	0
YCL052C	0	0	2	2	2	1	2	2	1	2	1	1	1	0	83	416	2_to_1	0	300	NA	4930	83.5	65.5	0	0
YCR034W	3	3	1	1	1	1	1	1	1	1	4	0	0	44	52	347	wgd_wolfe	0	300	2042.6	3510	1437	804	0	0
YDL205C	0	0	0	0	0	1	0	0	1	0	1	0	0	0	20	327	2_to_1	0	300	860.5	8480	299.5	266	0	0
YDR196C	0	0	2	2	2	1	2	2	1	2	1	1	1	0	21	241	2_to_1	0	300	820	1660	84.5	80.5	1	1
YDR236C	1	1	1	1	1	1	1	1	1	1	2	1	0	0	33	218	2_to_1	0	300	96.9	830	NA	NA	0	0
YDR268W	0	0	2	2	2	1	2	2	1	2	1	0	0	0	101	379	2_to_1	0	300	586.4	672	NA	51	0	0
YDR297W	0	0	2	2	2	1	2	2	1	2	3	0	0	34	97	349	2_to_1	0	300	390.6	54300	811	286.5	0	0
YDR300C	0	0	2	2	2	1	2	2	1	2	1	0	2	0	111	428	wgd_wolfe	1	300	652.6	10400	614.5	401	0	0
YDR399W	0	0	2	2	2	1	2	2	1	2	2	0	0	87	62	221	2_to_1	1	300	738.3	36500	1615	1287	0	0
YDR454C	2	1	1	0	1	1	1	1	1	0	3	1	0	0	12	187	2_to_1	0	300	640.2	20500	806.5	633.1	1	1
YDR513W	4	1	1	1	1	1	1	1	1	0	2	0	0	12	33	143	wgd_wolfe	1	300	454.7	31400	62	NA	1	1
YEL017C-A	0	0	2	2	2	1	2	2	1	2	1	0	0	6	14	43	wgd_wolfe	0	300	NA	74700	5068.5	3451.5	0	0
YER023W	2	0	1	0	0	1	1	0	1	0	2	0	1	0	24	286	2_to_1	1	300	599.8	43500	612.5	563.5	0	0
YER061C	0	0	2	2	2	1	2	2	1	2	3	0	0	107	30	442	2_to_1	0	300	419.4	1660	NA	82.5	2	0
YER062C	0	0	0	0	0	1	0	0	1	0	1	0	2	7	17	250	wgd_wolfe	1	300	711.4	5000	238.5	372.5	0	0
YER099C	1	0	1	0	0	1	1	0	1	1	1	0	2	0	15	318	wgd_wolfe	1	300	647	8120	125	83.5	0	0
YER152C	0	0	2	2	2	1	2	2	1	2	1	0	0	6	108	443	2_to_1	0	300	1092.9	1390	85.5	NA	0	0
YER174C	2	2	1	0	1	1	1	1	1	1	1	0	2	7	64	244	wgd_wolfe	0	300	593.2	7800	45.5	NA	1	1
YER175C	2	0	1	1	0	1	1	0	1	1	2	0	0	1	81	299	2_to_1	0	300	NA	937	NA	122	1	1
YER183C	0	0	2	2	2	1	2	2	1	2	1	0	0	8	57	211	2_to_1	0	300	596.6	468	NA	NA	0	0
YGL037C	1	0	1	1	0	1	1	0	1	1	1	0	0	3	32	216	2_to_1	0	300	1025.1	7720	634.5	779.5	0	0
YGL040C	1	0	1	0	0	1	1	0	1	0	1	1	0	34	40	342	2_to_1	1	300	999.5	11600	467	348	0	0
YGL062W	0	0	0	0	0	1	0	0	1	0	1	0	0	7	138	1178	wgd_wolfe	0	300	635.4	12500	864.5	1161	1	1
YGR060W	0	0	2	2	2	1	2	2	1	2	4	1	3	68	46	309	2_to_1	0	300	163.3	77100	2578.5	1203	0	0
YGR248W	1	0	1	1	0	1	1	0	1	1	1	0	0	25	22	255	wgd_wolfe	0	300	763.6	4320	NA	177	0	0
YGR277C	0	0	0	0	0	1	0	0	1	0	1	1	0	0	78	305	2_to_1	0	300	724.4	3610	NA	NA	0	0
YHR039C-A	0	0	0	0	0	1	0	0	1	0	2	0	5	0	94	114	2_to_1	0	300	574.4	2280	1835	1535	0	0
YHR067W	0	0	2	2	2	1	2	2	1	2	3	0	0	88	52	280	2_to_1	0	300	NA	799	NA	NA	1	0
YIL020C	0	0	2	2	2	1	2	2	1	2	2	0	0	0	17	261	2_to_1	0	300	720.3	6490	110.5	172	1	1
YIL145C	0	0	0	0	0	1	0	0	1	0	1	0	0	4	51	309	2_to_1	0	300	569.6	2400	292.5	247	0	0
YIR034C	0	0	0	0	0	1	0	0	1	0	1	0	0	0	71	373	2_to_1	1	300	1417.6	112000	2005	NA	0	0
YJL097W	0	0	2	0	2	1	2	2	0	0	7	1	1	0	22	217	2_to_1	0	300	422.6	NA	716	321	0	0
YJL100W	0	0	2	0	2	1	2	2	1	0	16	0	1	2	338	607	2_to_1	0	300	NA	56.9	NA	NA	0	0
YJL198W	1	0	1	1	0	1	1	0	1	0	1	0	0	13	302	881	wgd_wolfe	0	300	148.4	3430	123	NA	4	3
YJR057W	0	0	2	2	2	1	2	2	1	2	1	1	0	47	36	216	2_to_1	0	300	639.1	2980	NA	NA	0	0
YKL067W	1	0	1	1	0	1	1	0	1	1	10	0	3	2	8	153	2_to_1	0	300	643	7130	694	654	0	0
YKL182W	3	1	1	0	1	1	1	1	1	1	2	0	2	0	353	2051	2_to_1	0	300	726.7	91800	4903.5	NA	0	0
YKL192C	1	0	1	0	0	1	1	0	1	0	5	1	0	0	51	125	2_to_1	0	300	678.1	60500	891.5	1210.6	0	0
YKR043C	1	0	1	1	0	1	1	0	1	0	1	0	0	3	28	271	2_to_1	1	300	810.3	11500	513	248.5	0	0
YKR066C	1	0	1	0	0	1	1	0	1	0	1	0	1	0	141	361	2_to_1	0	300	471.1	6730	132.5	111.5	0	0
YLL031C	0	0	2	2	2	1	2	2	1	0	1	1	0	0	174	1017	2_to_1	0	300	759	300	152	133.5	0	0
YLR109W	6	1	1	1	1	1	1	1	1	1	1	0	2	3	21	176	2_to_1	0	300	657.1	16200	22181.5	17974.2	0	0
YLR138W	12	5	1	1	1	1	1	1	1	1	1	0	2	3	595	985	2_to_1	0	300	NA	1480	110	130.9	0	0
YLR201C	0	0	0	0	0	1	0	0	1	0	5	0	0	0	64	260	2_to_1	0	300	560.7	3420	51.5	75.5	0	0
YLR245C	0	0	2	2	2	1	2	2	1	2	2	0	0	0	20	142	2_to_1	0	300	432.6	3120	118.5	152.7	0	0
YLR285W	2	0	1	0	0	1	1	0	1	0	1	0	3	0	70	261	2_to_1	0	300	633.3	7280	249	239.5	0	0
YML022W	2	0	1	1	0	1	1	0	1	0	1	0	1	0	14	187	wgd_wolfe	0	300	505.3	11200	878.5	455.1	0	0
YMR170C	0	0	2	2	2	1	2	2	1	2	3	0	0	1	14	506	2_to_1	0	300	1246.7	2070	NA	NA	0	0
YMR289W	0	0	2	2	2	1	2	2	1	2	1	0	0	15	140	374	2_to_1	0	300	NA	768	NA	NA	0	0
YMR296C	1	0	1	1	0	1	1	0	1	0	1	1	1	133	86	558	2_to_1	1	300	676.6	22400	586	384	0	0
YNL106C	11	2	1	0	1	1	1	1	0	0	64	0	3	0	533	1183	wgd_wolfe	0	300	731.1	NA	NA	NA	0	0
YNL129W	0	0	2	2	2	1	2	2	1	2	1	0	0	6	50	240	2_to_1	0	300	638.4	1460	NA	NA	0	0
YNL241C	2	0	1	0	0	1	1	0	1	0	1	0	0	0	100	505	2_to_1	0	300	1000.6	15000	634	652.5	0	0
YNL267W	11	3	1	1	1	1	1	1	1	1	16	1	2	0	659	1066	2_to_1	0	300	541.7	1600	NA	NA	3	3
YOR095C	0	0	2	2	2	1	2	2	1	2	1	1	0	0	50	258	2_to_1	0	300	529.9	5680	239.5	116.5	0	0
YOR136W	4	0	1	0	0	1	1	0	1	0	1	0	4	48	37	369	2_to_1	0	300	929.4	43100	550.5	1041	0	0
YOR163W	0	0	0	0	0	1	0	0	1	0	4	0	0	3	58	188	2_to_1	1	300	417	3440	216.5	157.7	1	1
YOR175C	5	3	1	0	1	1	1	1	0	0	8	0	0	13	209	619	2_to_1	0	300	1197.4	NA	147	66	0	0
YOR273C	16	4	1	1	1	1	1	1	1	1	6	0	0	24	240	659	2_to_1	0	300	NA	21400	345.5	755.6	0	0
YOR317W	1	0	1	1	0	1	1	0	1	1	12	0	1	8	108	700	wgd_wolfe	0	300	465	7470	1064.5	1878	0	0
YPL040C	0	0	2	2	2	1	2	2	1	2	1	0	0	0	151	1002	2_to_1	0	300	563.1	1270	NA	NA	0	0
YPL110C	5	0	1	1	0	1	1	0	1	1	1	0	0	2	388	1223	2_to_1	0	300	441.5	2300	46.5	NA	0	0
YPL148C	0	0	2	2	2	1	2	2	1	2	1	0	0	106	72	173	2_to_1	0	300	NA	486	NA	NA	0	0
YPR062W	0	0	2	2	2	1	2	2	1	2	1	0	0	4	18	158	2_to_1	0	300	434	5180	504	313.6	0	0
YDR272W	1	0	1	0	0	1	1	0	1	1	1	0	0	5	31	274	wgd_wolfe	0	298	429.7	13700	355	361	0	0
YBR256C	1	0	1	1	0	1	1	0	1	1	1	1	0	0	46	238	2_to_1	0	280	1199.3	7300	NA	NA	0	0
YOR040W	0	0	2	0	2	1	2	2	0	0	1	0	0	30	17	285	wgd_wolfe	0	252	374.2	NA	NA	NA	0	0
YDL022W	5	2	1	0	1	1	1	1	1	1	1	0	0	0	61	391	wgd_wolfe	0	250	1469	807	2206	2870.5	0	0
YJL068C	0	0	2	2	2	1	2	2	1	2	1	0	0	68	26	299	2_to_1	0	243	804.9	1750	NA	NA	0	0
YFR047C	0	0	2	2	2	1	2	2	1	2	2	0	0	3	16	295	2_to_1	0	239	516.2	2660	54.5	143	0	0
YNR016C	8	4	1	0	1	1	1	1	1	1	1	1	3	0	531	2233	wgd_wolfe	1	233	682	20200	1573.5	1432	0	0
YDR098C	0	0	2	2	2	1	2	2	1	2	1	0	2	7	81	285	wgd_wolfe	1	226	816.7	11000	75	104	0	0
YPR036W	1	0	1	0	0	1	1	0	1	1	2	0	7	38	70	478	2_to_1	1	223	676.9	22500	1510.5	1148.5	1	1
YLR189C	3	0	1	1	0	1	1	0	1	1	1	0	2	3	539	1198	2_to_1	0	220	586.7	396	NA	NA	0	0
YHR068W	1	1	1	0	1	1	1	1	1	1	1	1	1	56	64	387	2_to_1	0	218	655.8	7600	902.5	711	1	1
YNL280C	0	0	2	2	2	1	2	2	1	2	1	0	0	0	33	438	2_to_1	0	218	441.8	1600	775	516	1	0
YBR265W	0	0	2	0	2	1	2	2	1	2	1	1	1	19	55	320	2_to_1	0	206	262.4	7700	109	76	1	1
YBL011W	1	0	1	0	0	1	1	0	1	1	4	0	0	15	279	759	2_to_1	0	205	455.1	1050	193.5	128.8	19	2
YHR063C	0	0	2	2	2	1	2	2	1	2	1	0	0	0	85	379	2_to_1	1	205	708.6	2600	62	95	1	1
YJR073C	0	0	2	2	2	1	2	2	1	2	24	0	1	218	20	206	2_to_1	0	203	NA	5890	119.5	576	0	0
YKL216W	0	0	2	2	2	1	2	2	1	2	1	0	0	11	21	314	telomeric	0	203	605.2	264000	3820.5	NA	0	0
YEL047C	1	1	1	0	1	1	1	1	1	1	3	0	0	6	16	470	wgd_wolfe	0	201	693.5	7620	651	640.5	1	1
YGL012W	0	0	2	2	2	1	2	2	1	2	1	0	0	0	77	473	2_to_1	1	198	721.1	1640	433.5	286	0	0
YKR080W	0	0	2	2	2	1	2	2	1	2	1	0	0	1	42	320	2_to_1	1	197	642.9	16200	566	1439	0	0
YGL055W	1	0	1	0	0	1	1	0	0	0	2	1	0	22	143	510	2_to_1	0	193	390.3	NA	498	343.5	3	3
YDL182W	6	4	1	0	1	1	1	1	1	0	2	0	0	42	57	428	wgd_wolfe	0	186	791.5	28100	780	6433	0	0
YJR025C	1	1	1	0	1	1	1	1	1	1	1	0	0	21	11	177	2_to_1	0	185	1122	2330	NA	202	0	0
YGR255C	0	0	2	2	2	1	2	2	1	2	5	0	0	0	90	479	2_to_1	0	184	428.4	2940	NA	81	0	0
YLL028W	6	4	1	1	1	1	1	1	1	1	6	0	0	2	160	586	2_to_1	1	181	115.6	1470	414	684	4	3
YOR209C	0	0	0	0	0	1	0	0	1	0	2	0	0	19	53	429	2_to_1	1	176	644	32100	567.5	433.5	1	1
YBL098W	2	0	1	1	0	1	1	0	1	1	1	0	0	30	58	460	2_to_1	0	175	786	556	NA	NA	0	0
YCR083W	0	0	2	2	2	1	2	2	1	2	2	0	0	3	27	127	2_to_1	0	175	413.9	1010	NA	NA	0	0
YDR367W	0	0	2	2	2	1	2	2	1	2	80	1	0	0	45	221	2_to_1	0	173	862.4	3420	244	184.5	0	0
YGR007W	0	0	2	2	2	1	2	2	1	2	1	0	0	10	61	323	2_to_1	0	173	764.8	4700	173	114	0	0
YDL238C	0	0	0	0	0	1	0	0	1	0	1	0	0	0	66	489	2_to_1	0	172	NA	279	NA	NA	0	0
YDL095W	0	0	2	2	2	1	2	2	1	2	1	0	1	23	221	817	2_to_1	1	171	640.4	41500	111.5	93.5	0	0
YBR244W	1	0	1	1	0	1	1	0	1	1	1	0	0	26	15	162	2_to_1	0	168	281.9	2010	462.5	213.2	0	0
YGL234W	3	1	1	0	1	1	1	1	1	1	2	0	1	1	32	802	2_to_1	0	162	574	35800	1680	2829	2	2
YGL001C	0	0	2	2	2	1	2	2	1	2	2	1	2	25	25	349	2_to_1	1	154	723.2	2580	393.5	320	0	0
YOL097C	0	0	0	0	0	1	0	0	1	0	1	1	1	0	109	432	2_to_1	0	153	683.7	12100	943.5	836	0	0
YHR104W	1	0	1	0	0	1	1	0	1	1	4	0	0	104	30	327	2_to_1	1	152	1078.8	12900	274.5	460	1	1
YER014W	2	0	1	1	0	1	1	0	1	1	1	0	0	0	134	539	2_to_1	0	151	499.6	5350	NA	49.5	0	0
YPL212C	1	0	1	0	0	1	1	0	1	0	1	0	4	6	244	544	wgd_wolfe	0	151	553.2	8130	262.5	211.5	0	0
YDR453C	0	0	2	2	2	1	2	2	1	2	1	0	0	17	18	196	wgd_wolfe	0	149	281.6	4820	131.5	127.5	0	0
YCR053W	2	0	1	0	0	1	1	0	1	0	2	0	0	199	103	514	2_to_1	1	148	617	26000	3806.5	3691.5	0	0
YDL052C	0	0	0	0	0	1	0	0	0	0	8	0	0	0	66	303	2_to_1	1	138	496.3	NA	951	671	0	0
YLR354C	1	0	1	0	0	1	1	0	1	0	1	0	0	2	57	335	wgd_wolfe	1	136	1217.3	53000	1475	2169.5	0	0
YPL117C	1	0	1	0	0	1	1	0	1	1	1	1	0	0	103	288	2_to_1	1	136	634.1	25500	771.5	534	3	2
YER170W	0	0	2	2	2	1	2	2	1	2	2	0	0	0	55	225	2_to_1	0	135	167.8	704	NA	NA	0	0
YML008C	5	0	1	0	0	1	1	0	1	0	1	0	1	116	91	383	2_to_1	1	135	601.6	53800	1865.5	1011	0	0
YKL194C	0	0	2	2	2	1	2	2	1	2	1	0	0	0	53	462	2_to_1	0	134	532.1	1240	NA	NA	0	0
YHR037W	0	0	2	2	2	1	2	2	1	2	3	0	0	5	87	575	2_to_1	1	132	444.2	17200	241	379.5	0	0
YPL273W	1	0	1	0	0	1	1	0	1	0	1	0	0	7	35	325	wgd_wolfe	0	129	NA	60300	845.5	900.5	0	0
YDR305C	0	0	2	2	2	1	2	2	1	2	1	0	0	19	100	217	2_to_1	0	126	561.2	1920	NA	NA	0	0
YJR137C	2	0	1	0	0	1	1	0	1	1	1	0	1	8	329	1442	2_to_1	0	125	616.7	2900	90.5	53.5	0	0
YOL061W	7	3	1	0	1	1	1	1	1	1	1	0	2	6	124	496	2_to_1	0	124	595.2	3310	496	289	0	0
YOR176W	0	0	0	0	0	1	0	0	1	0	1	0	1	0	70	393	2_to_1	0	123	635.2	22700	263	414	0	0
YCL050C	1	1	1	1	1	1	1	1	1	0	3	0	0	6	96	321	wgd_wolfe	1	122	904	19600	1060	592.5	1	1
YGR185C	2	1	1	1	1	1	1	1	1	1	1	1	1	85	109	394	2_to_1	1	121	638.2	2710	1705	1474	0	0
YFR025C	0	0	2	2	2	1	2	2	1	2	1	0	0	0	60	335	2_to_1	0	119	567.5	4280	NA	93.5	0	0
YBR176W	0	0	2	2	2	1	2	2	1	2	1	0	0	3	41	312	2_to_1	0	118	589.1	1420	NA	NA	0	0
YGR177C	0	0	0	0	0	1	0	0	1	0	5	0	0	3	154	535	2_to_1	0	118	19750.7	3000	55.5	NA	0	0
YBL064C	2	0	1	0	0	1	1	0	1	1	1	0	1	14	61	261	2_to_1	0	117	611	4510	203.5	226.5	6	5
YBR115C	0	0	0	0	0	1	0	0	1	0	1	0	2	0	287	1392	2_to_1	1	117	NA	7430	680	3690.5	0	0
YPL028W	0	0	0	0	0	1	0	0	1	0	2	1	0	31	6	398	2_to_1	0	117	718.7	60900	1255.5	793.5	0	0
YBL068W	0	0	0	0	0	1	0	0	1	0	1	0	1	5	21	327	wgd_wolfe	1	116	603.7	5280	267.5	137	0	0
YMR319C	3	0	1	0	0	1	1	0	1	1	1	0	0	19	198	552	telomeric	0	116	NA	573	146	NA	0	0
YOL059W	3	2	1	0	1	1	1	1	1	1	2	0	0	2	110	440	wgd_wolfe	0	116	633.6	8970	953	1167	0	0
YPL061W	9	0	1	0	0	1	1	0	1	1	2	0	0	10	15	500	2_to_1	1	115	237.9	135000	23681	14858	0	0
YIL053W	2	0	1	0	0	1	1	0	1	0	1	0	2	22	26	250	wgd_wolfe	0	113	877	193000	9107	8652.5	3	3
YOL052C	0	0	2	0	2	1	2	2	1	2	1	0	0	29	114	396	2_to_1	0	111	680.2	7060	623	437	1	1
YDL185W	9	2	1	0	1	1	1	1	1	0	2	0	18	256	280	1071	2_to_1	1	109	526.2	200000	4973	2731.1	0	0
YOL033W	1	0	1	0	0	1	1	0	1	1	1	0	0	0	109	536	2_to_1	0	108	429.9	2940	NA	NA	0	0
YOR335C	2	1	1	0	1	1	1	1	1	0	1	1	0	38	202	958	2_to_1	0	108	567.8	33800	3562	2770	6	3
YDR400W	0	0	2	0	2	1	2	2	0	0	2	0	0	2	40	340	2_to_1	0	106	682.8	NA	89	NA	0	0
YOR323C	0	0	2	2	2	1	2	2	1	2	1	0	2	0	34	456	2_to_1	0	106	688.2	6920	333	247	0	0
YCL009C	1	0	1	1	0	1	1	0	1	0	2	0	2	23	163	309	2_to_1	0	105	667.6	15800	528	1045	0	0
YDR158W	5	1	1	0	1	1	1	1	1	0	1	0	0	62	46	365	2_to_1	1	105	1037.9	18400	821	1654	2	2
YOR377W	0	0	0	0	0	1	0	0	1	0	5	0	0	0	133	525	telomeric	0	103	1630.3	1990	48	NA	0	0
YOR241W	0	0	0	0	0	1	0	0	1	0	1	0	0	0	93	548	2_to_1	0	99	599.2	7080	376.5	319	0	0
YBR149W	2	0	1	0	0	1	1	0	1	0	1	0	0	3	45	344	2_to_1	0	96	540.7	30200	100.5	243	0	0
YDR019C	0	0	2	2	2	1	2	2	1	2	8	0	0	1	23	400	2_to_1	0	95	580.5	4090	595.5	1916.5	1	0
YGL248W	1	1	1	1	1	1	1	1	1	1	1	0	0	3	159	369	2_to_1	0	95	NA	1400	NA	NA	2	2
YPL069C	0	0	0	0	0	1	0	0	1	0	1	0	0	151	75	335	2_to_1	0	95	404	2840	NA	118	0	0
YGL154C	0	0	0	0	0	1	0	0	1	0	1	0	3	0	44	272	2_to_1	0	94	755.5	623	NA	NA	0	0
YHR074W	0	0	0	0	0	1	0	0	1	0	2	1	1	0	105	714	2_to_1	1	94	595.5	172	NA	NA	3	1
YKL004W	4	2	1	1	1	1	1	1	1	1	80	1	0	103	93	401	2_to_1	1	94	NA	4170	324	259.5	0	0
YLR420W	0	0	0	0	0	1	0	0	1	0	1	0	0	11	37	364	2_to_1	0	94	667	12700	679.5	408	0	0
YPL059W	0	0	2	2	2	1	2	2	1	2	2	0	1	0	46	150	2_to_1	0	94	433.7	6260	184.5	214.9	0	0
YLR450W	2	0	1	0	0	1	1	0	1	1	1	0	1	14	336	1045	wgd_wolfe	1	93	771.7	149	107.5	97	1	1
YMR220W	0	0	2	0	2	1	2	2	1	0	1	1	0	37	165	451	2_to_1	0	92	497.8	79.7	220.5	227	0	0
YLR372W	1	0	1	0	0	1	1	0	0	0	4	0	0	38	63	345	2_to_1	0	91	524.2	NA	2768.5	1979	1	0
YOL151W	1	0	1	1	0	1	1	0	1	1	1	0	0	12	59	342	telomeric	0	90	330	5460	171	102	0	0
YBR132C	0	0	0	0	0	1	0	0	0	0	2	0	0	16	126	596	2_to_1	1	89	NA	NA	167.5	243	0	0
YOR278W	0	0	2	2	2	1	2	2	1	2	1	1	0	0	72	275	2_to_1	0	89	45.3	1360	NA	NA	0	0
YBL076C	6	1	1	1	1	1	1	1	1	0	1	1	3	0	122	1072	2_to_1	1	88	647.6	23300	3489.5	3530	0	0
YKL094W	0	0	2	2	2	1	2	2	1	2	4	0	0	10	38	313	2_to_1	0	88	693.6	2140	316.5	277	1	1
YPL188W	0	0	0	0	0	1	0	0	1	0	2	0	0	0	148	414	2_to_1	0	86	566.3	4650	NA	NA	0	0
YIL125W	1	1	1	1	1	1	1	1	1	0	3	0	4	0	268	1014	2_to_1	1	85	515.8	14300	392	501	0	0
YML004C	0	0	0	0	0	1	0	0	1	0	1	0	0	1	89	326	2_to_1	0	85	242.7	2570	NA	NA	1	1
YMR293C	0	0	2	2	2	1	2	2	1	2	1	0	1	0	59	464	2_to_1	0	85	467.8	486	NA	NA	0	0
YLR011W	0	0	2	2	2	1	2	2	1	2	2	0	0	2	24	191	other	0	84	497.7	1270	NA	NA	1	1
YER024W	8	1	1	1	1	1	1	1	1	1	1	0	0	0	438	923	2_to_1	1	83	NA	319	NA	80.5	4	3
YLR146C	1	0	1	0	0	1	1	0	1	1	1	0	1	4	32	300	2_to_1	0	82	534.1	3870	51.5	NA	2	1
YNL141W	0	0	0	0	0	1	0	0	1	0	3	0	1	84	28	347	2_to_1	0	82	380.3	20700	554	226	0	0
YOR143C	0	0	2	2	2	1	2	2	1	2	2	1	0	0	72	319	2_to_1	0	82	623.6	3320	NA	NA	0	0
YLR377C	1	1	1	1	1	1	1	1	1	1	1	0	0	6	42	348	2_to_1	1	81	NA	589	NA	NA	0	0
YOL140W	0	0	0	0	0	1	0	0	1	0	1	0	0	0	23	423	2_to_1	0	81	NA	2300	NA	1510.5	0	0
YPL160W	5	1	1	0	1	1	1	1	1	0	1	1	2	26	280	1090	2_to_1	1	81	641.2	158000	3516.5	2858.5	0	0
YBR166C	0	0	2	2	2	1	2	2	1	2	1	0	0	0	75	452	2_to_1	1	79	599.3	2180	169.5	155.5	0	0
YDR376W	0	0	2	2	2	1	2	2	1	2	1	1	0	0	146	493	2_to_1	0	78	549.7	1600	NA	NA	0	0
YER052C	4	1	1	0	1	1	1	1	1	0	1	0	1	95	101	527	2_to_1	1	78	976.5	48100	690.5	1806.5	0	0
YFL001W	1	0	1	0	0	1	1	0	1	1	1	0	0	140	167	442	2_to_1	0	78	496.8	5860	102.5	NA	5	5
YHL032C	0	0	0	0	0	1	0	0	0	0	1	0	0	2	169	709	2_to_1	0	78	NA	NA	NA	NA	0	0
YLR089C	1	0	1	0	0	1	1	0	1	1	1	0	1	97	157	592	wgd_wolfe	0	78	510.6	9960	NA	NA	0	0
YAR015W	0	0	0	0	0	1	0	0	1	0	1	0	1	6	70	306	2_to_1	0	77	494	4280	1013	2335	1	1
YER070W	4	2	1	0	1	1	1	1	1	0	6	0	4	0	170	888	wgd_wolfe	0	77	234.9	293000	27855.5	22099	0	0
YER178W	4	1	1	0	1	1	1	1	1	1	1	0	4	103	112	420	2_to_1	0	77	517.6	100000	648	751	0	0
YKL008C	2	0	1	0	0	1	1	0	1	1	4	0	1	8	114	418	wgd_wolfe	0	77	379.7	2840	344	174.5	4	0
YMR272C	1	0	1	1	0	1	1	0	1	1	6	0	0	273	107	384	2_to_1	0	77	260.5	3290	192.5	243.5	0	0
YPL214C	0	0	0	0	0	1	0	0	0	0	2	0	0	5	62	540	2_to_1	0	77	NA	NA	NA	NA	0	0
YIL124W	0	0	0	0	0	1	0	0	1	0	8	0	0	5	57	297	2_to_1	1	76	478.3	3670	121	268	0	0
YIL083C	0	0	2	2	2	1	2	2	1	2	1	1	0	46	154	365	2_to_1	0	75	487	3170	119.5	95	0	0
YJL005W	28	3	1	0	1	1	1	1	0	0	1	1	9	0	1378	2026	2_to_1	0	75	568.1	NA	72	83.5	0	0
YOL049W	0	0	0	0	0	1	0	0	1	0	1	0	0	16	63	491	2_to_1	0	75	576.1	3430	NA	NA	3	1
YPL234C	0	0	2	2	2	1	2	2	1	2	2	0	1	0	16	164	2_to_1	1	75	NA	538	453	304	0	0
YDR368W	1	0	1	0	0	1	1	0	1	0	2	0	0	6	19	312	wgd_wolfe	0	74	806.2	14100	385.5	264	0	0
YBR084W	1	0	1	1	0	1	1	0	1	0	3	0	14	20	225	975	2_to_1	0	73	529.7	11400	235.5	198.5	0	0
YHR025W	1	0	1	0	0	1	1	0	1	0	1	0	0	0	86	357	2_to_1	0	73	742.2	92600	499.5	851	0	0
YML110C	0	0	2	2	2	1	2	2	1	2	5	0	0	0	70	307	2_to_1	0	73	483.7	8100	NA	75	1	0
YBR221C	1	0	1	0	0	1	1	0	1	1	1	0	14	60	54	366	2_to_1	0	72	564.5	9970	545.5	530.5	0	0
YLR304C	4	0	1	0	0	1	1	0	1	1	4	0	1	0	142	778	2_to_1	0	72	1084.5	96700	NA	NA	0	0
YMR165C	22	13	1	1	1	1	1	1	1	1	8	0	0	70	592	862	2_to_1	0	72	502.2	3910	69.5	81.5	32	22
YBR249C	2	0	1	0	0	1	1	0	1	1	1	0	0	3	52	370	2_to_1	0	71	833.4	26300	1945.5	3767.5	0	0
YOL103W	1	0	1	0	0	1	1	0	1	1	1	0	0	6	166	609	wgd_wolfe	0	71	NA	468	66.5	NA	0	0
YCL064C	0	0	0	0	0	1	0	0	1	0	2	0	0	17	20	360	2_to_1	0	70	90.6	36600	1002.5	NA	0	0
YEL041W	1	0	1	1	0	1	1	0	1	1	4	0	1	0	202	495	wgd_wolfe	0	70	NA	300	NA	NA	0	0
YGL148W	4	0	1	1	0	1	1	0	1	1	1	0	0	98	81	376	2_to_1	0	69	704.7	2310	655	NA	1	1
YGR171C	0	0	2	2	2	1	2	2	1	2	1	0	0	0	103	575	2_to_1	0	69	884.1	3120	NA	NA	0	0
YLR174W	0	0	2	2	2	1	2	2	1	2	1	0	0	1	78	412	wgd_wolfe	0	69	NA	2620	NA	NA	0	0
YMR189W	0	0	2	2	2	1	2	2	1	2	8	0	0	13	141	1034	2_to_1	0	69	397.5	12000	505	1540	0	0
YAL060W	1	0	1	1	0	1	1	0	1	1	1	0	0	22	42	382	2_to_1	1	68	393.8	8730	536.5	1372	1	1
YGR094W	6	1	1	1	1	1	1	1	1	1	2	1	2	0	325	1104	2_to_1	1	68	726.9	358	2485	2574	2	2
YJR133W	1	0	1	1	0	1	1	0	1	1	1	0	0	10	50	209	2_to_1	0	68	454.5	721	NA	NA	0	0
YOR109W	8	3	1	0	1	1	1	1	1	1	64	0	1	38	449	1107	wgd_wolfe	1	68	631	1520	219.5	202	0	0
YGR019W	1	0	1	1	0	1	1	0	1	1	1	0	0	0	87	471	2_to_1	0	67	555.4	573	275.5	471	0	0
YDL090C	1	0	1	0	0	1	1	0	1	1	1	0	2	0	102	431	2_to_1	0	65	420.5	3910	NA	NA	0	0
YGR010W	4	1	1	1	1	1	1	1	1	1	2	0	1	5	194	395	wgd_wolfe	0	65	640.7	1430	NA	NA	0	0
YGR264C	0	0	0	0	0	1	0	0	1	0	1	1	3	0	189	751	2_to_1	1	65	623.2	85000	3215	NA	1	1
YML056C	2	0	1	1	0	1	1	0	1	1	1	0	4	16	106	524	wgd_wolfe	0	65	733.9	2970	785	592	0	0
YNL292W	1	1	1	0	1	1	1	1	1	1	1	0	0	25	146	403	2_to_1	0	65	593	3990	NA	NA	0	0
YNR043W	0	0	0	0	0	1	0	0	1	0	1	1	1	0	99	396	2_to_1	1	65	529.3	13700	833.5	417.5	0	0
YPL104W	0	0	2	2	2	1	2	2	1	2	1	0	0	9	148	658	2_to_1	0	65	388.9	1550	NA	NA	2	0
YBR003W	1	0	1	0	0	1	1	0	1	1	1	0	1	0	179	473	2_to_1	0	64	460.2	1560	89	131	0	0
YDL078C	1	0	1	1	0	1	1	0	1	1	1	0	0	17	39	343	2_to_1	0	64	526.7	3300	274.5	270.5	2	2
YER073W	0	0	0	0	0	1	0	0	1	0	2	0	0	15	36	520	2_to_1	0	64	739.6	23300	477	784	0	0
YIL066C	1	1	1	1	1	1	1	1	1	1	6	0	1	3	152	869	wgd_wolfe	0	64	NA	1360	NA	NA	0	0
YLR133W	11	11	1	0	1	1	1	1	1	1	2	0	0	16	291	582	wgd_wolfe	1	64	645.2	3930	112	NA	3	3
YLR231C	0	0	2	2	2	1	2	2	1	2	2	0	0	2	38	453	2_to_1	0	64	783.8	3060	49.5	96.5	6	4
YKL148C	0	0	0	0	0	1	0	0	1	0	1	0	2	30	102	640	wgd_wolfe	0	62	613.2	10400	NA	NA	0	0
YMR250W	1	0	1	1	0	1	1	0	1	1	1	0	1	1	177	585	2_to_1	1	62	570.7	1200	NA	70.5	4	2
YAL023C	4	2	1	1	1	1	1	1	1	1	1	0	1	35	171	759	wgd_wolfe	1	61	503.3	6510	68.5	58.9	1	0
YCR036W	0	0	2	2	2	1	2	2	1	2	2	0	0	24	31	333	2_to_1	0	61	482.4	1780	156	311	0	0
YDL171C	2	0	1	0	0	1	1	0	1	0	1	0	2	12	377	2145	2_to_1	0	61	512.1	18900	642	1140.5	1	1
YDL174C	0	0	0	0	0	1	0	0	1	0	1	0	0	9	131	587	2_to_1	0	61	393.8	10800	NA	NA	1	0
YDR035W	1	0	1	0	0	1	1	0	1	1	2	0	0	4	39	370	2_to_1	0	61	924.8	8970	548	1202	1	1
YHR011W	0	0	2	2	2	1	2	2	1	2	1	0	1	0	87	446	2_to_1	0	61	448	405	NA	NA	0	0
YHR042W	2	0	1	0	0	1	1	0	1	1	1	0	3	0	155	691	2_to_1	1	61	599.2	46600	711.5	381.4	0	0
YLR020C	6	3	1	1	1	1	1	1	1	1	2	0	0	1	184	538	wgd_wolfe	0	61	412.3	1630	80	85	0	0
YOL143C	0	0	2	0	2	1	2	2	1	2	1	0	0	0	28	169	2_to_1	0	61	494.6	3260	203.5	245	0	0
YDL103C	2	0	1	0	0	1	1	0	1	1	1	1	0	32	84	477	2_to_1	0	60	685.9	5480	201	195	1	1
YDR127W	3	0	1	1	0	1	1	0	1	0	5	0	10	138	274	1588	2_to_1	1	60	722.8	6420	632	1564.5	0	0
YJR105W	0	0	0	0	0	1	0	0	1	0	1	0	0	0	15	340	2_to_1	0	60	484.9	22200	2341	2334	4	3
YLR328W	7	3	1	0	1	1	1	1	1	1	3	0	1	7	217	401	wgd_wolfe	0	60	627.5	5130	173	112	0	0
YLR386W	5	1	1	0	1	1	1	1	1	0	8	0	2	116	329	880	2_to_1	1	60	615.8	12400	80	87	0	0
YPR006C	0	0	2	2	2	1	2	2	1	2	1	0	0	2	148	575	2_to_1	0	60	NA	1080	NA	NA	0	0
YDL015C	0	0	2	2	2	1	2	2	1	2	7	1	1	86	79	310	2_to_1	1	59	659	23600	854.5	609	0	0
YDR497C	9	5	1	0	1	1	1	1	0	0	1	0	0	26	157	584	wgd_wolfe	1	59	22.1	NA	494.5	1283.5	0	0
YGL202W	2	1	1	1	1	1	1	1	1	1	4	0	0	23	122	500	2_to_1	1	59	752.8	1770	1135	2156	0	0
YKL088W	14	3	1	1	1	1	1	1	1	1	1	1	6	0	395	571	2_to_1	0	59	650.3	2940	183	240.5	0	0
YLR028C	0	0	0	0	0	1	0	0	1	0	2	0	3	1	62	591	wgd_wolfe	1	59	579.5	7700	623.5	596	0	0
YER019W	1	0	1	1	0	1	1	0	1	1	60	0	0	0	135	477	2_to_1	1	58	839.1	2170	NA	NA	0	0
YIL009W	0	0	2	2	2	1	2	2	1	2	4	0	0	0	95	694	other	1	58	477	6440	407	223.5	0	0
YHR046C	0	0	2	2	2	1	2	2	1	2	1	0	0	16	57	295	2_to_1	1	57	608.9	2440	115.5	97.5	0	0
YKL035W	12	3	1	1	1	1	1	1	1	0	1	1	0	0	114	499	wgd_wolfe	1	57	653.1	17200	974	1055.5	0	0
YKL212W	0	0	0	0	0	1	0	0	1	0	32	0	0	245	193	623	2_to_1	1	57	672.9	48000	794	624	0	0
YMR318C	2	1	1	0	1	1	1	1	1	0	4	0	0	18	19	360	telomeric	0	57	424.7	21700	564	507	0	0
YNL220W	1	0	1	0	0	1	1	0	1	0	1	0	0	0	22	433	2_to_1	0	57	890.1	56800	1235	1855	0	0
YBR248C	0	0	0	0	0	1	0	0	1	0	1	0	0	0	80	552	2_to_1	0	56	903.8	11800	600	1090.5	0	0
YDR135C	11	6	1	0	1	1	1	1	1	1	2	0	1	0	243	1515	2_to_1	1	56	NA	396	215.5	208.9	0	0
YEL071W	2	0	1	0	0	1	1	0	1	1	1	0	0	0	36	496	telomeric	1	56	930.3	13000	1188.5	2404.5	0	0
YHR137W	2	0	1	1	0	1	1	0	1	0	3	0	0	2	125	513	2_to_1	1	56	NA	7700	222	NA	2	2
YJR139C	1	0	1	0	0	1	1	0	1	1	2	0	0	195	39	359	2_to_1	1	56	703.7	48900	484	591	0	0
YNR058W	0	0	0	0	0	1	0	0	0	0	1	0	0	1	41	480	telomeric	0	56	NA	NA	NA	NA	0	0
YOL068C	0	0	0	0	0	1	0	0	1	0	1	0	8	19	187	503	wgd_wolfe	0	56	408.1	1440	NA	NA	0	0
YHL036W	0	0	2	0	2	1	2	2	0	0	1	0	0	3	69	546	2_to_1	0	55	NA	NA	NA	NA	0	0
YGL125W	0	0	2	2	2	1	2	2	1	2	1	0	1	7	115	600	2_to_1	0	54	568.9	8600	NA	NA	0	0
YHR216W	0	0	0	0	0	1	0	0	1	0	1	0	3	0	84	523	telomeric	0	54	875.2	7870	396	324.5	2	2
YML054C	0	0	2	2	2	1	2	2	1	2	1	0	2	5	192	591	2_to_1	0	54	NA	4590	NA	NA	1	1
YMR020W	0	0	2	2	2	1	2	2	1	2	3	0	0	20	97	508	2_to_1	0	54	NA	6960	NA	NA	0	0
YMR113W	0	0	2	2	2	1	2	2	1	2	1	1	0	0	19	427	wgd_wolfe	0	54	NA	2340	52.5	NA	0	0
YPR167C	1	0	1	0	0	1	1	0	1	1	1	0	2	23	58	261	2_to_1	0	54	NA	217	NA	NA	1	1
YFR030W	0	0	2	2	2	1	2	2	1	2	1	0	2	3	156	1035	2_to_1	0	53	472.8	1580	44.5	62.8	0	0
YGL245W	2	0	1	0	0	1	1	0	1	0	1	1	5	0	139	708	2_to_1	1	53	652.5	48700	2527	1950.5	23	14
YKL080W	1	0	1	1	0	1	1	0	1	0	2	0	5	25	83	392	2_to_1	1	53	689.8	21100	949.5	740	3	0
YNL316C	0	0	2	2	2	1	2	2	1	2	1	0	0	0	51	334	2_to_1	0	53	NA	2020	NA	NA	1	1
YDR007W	0	0	2	2	2	1	2	2	1	2	1	0	0	7	35	224	2_to_1	1	52	822.2	1850	60.5	106.5	5	3
YMR281W	0	0	2	0	2	1	2	2	0	0	1	1	0	0	46	304	2_to_1	0	52	424.2	NA	NA	NA	1	1
YNL071W	0	0	0	0	0	1	0	0	1	0	1	0	3	60	181	482	2_to_1	0	52	622.2	5440	216	193.5	0	0
YOL136C	0	0	0	0	0	1	0	0	0	0	1	0	0	2	196	397	2_to_1	0	52	NA	NA	NA	NA	0	0
YDR148C	0	0	0	0	0	1	0	0	1	0	3	0	5	123	210	463	2_to_1	0	51	530.6	7970	73	211	0	0
YIL155C	1	0	1	1	0	1	1	0	1	1	1	0	0	8	155	649	2_to_1	1	51	232.8	1670	NA	50.5	0	0
YGR194C	1	0	1	1	0	1	1	0	1	1	1	0	1	2	114	600	2_to_1	0	50	602.9	3460	NA	89	0	0
YKL026C	0	0	2	0	2	1	2	2	0	0	1	0	0	0	13	167	wgd_wolfe	0	50	NA	NA	NA	NA	0	0
YNL073W	0	0	0	0	0	1	0	0	1	0	1	0	0	0	125	576	2_to_1	0	50	987	2280	NA	84.5	4	3
YNR012W	4	1	1	0	1	1	1	1	0	0	3	0	2	2	108	501	2_to_1	0	50	423.6	NA	NA	NA	0	0
YOL055C	0	0	2	2	2	1	2	2	1	2	2	0	0	1	72	551	2_to_1	0	50	NA	195	NA	NA	0	0
YOR155C	1	0	1	1	0	1	1	0	1	1	1	0	0	4	109	450	2_to_1	0	50	735.7	1590	NA	NA	0	0
YBR023C	5	2	1	0	1	1	1	1	1	1	1	0	1	38	448	1165	2_to_1	1	49	223	1510	201.5	78.3	0	0
YGR020C	0	0	2	2	2	1	2	2	1	2	2	0	10	0	27	118	2_to_1	1	49	638.7	4050	1427.5	1432.5	0	0
YKL055C	0	0	2	2	2	1	2	2	1	2	3	0	0	81	45	278	2_to_1	0	49	366	1760	NA	NA	0	0
YDL085W	0	0	0	0	0	1	0	0	0	0	1	0	0	18	126	545	wgd_wolfe	1	48	NA	NA	NA	NA	0	0
YDL168W	0	0	2	2	2	1	2	2	1	2	6	0	0	51	36	386	2_to_1	0	48	709	8370	98.5	66	0	0
YHL003C	4	2	1	0	1	1	1	1	0	0	4	0	0	0	115	411	wgd_wolfe	0	48	893	NA	502	497	2	0
YIL010W	0	0	0	0	0	1	0	0	1	0	1	0	0	8	89	215	2_to_1	0	48	379.5	1840	NA	NA	3	2
YML042W	0	0	2	2	2	1	2	2	1	2	2	0	0	7	153	670	2_to_1	0	47	NA	450	NA	NA	3	0
YMR226C	1	0	1	1	0	1	1	0	1	1	2	0	0	2	36	267	2_to_1	0	47	529.1	3210	213.5	209.5	0	0
YOR171C	13	5	1	0	1	1	1	1	1	1	2	0	0	40	266	624	wgd_wolfe	1	47	297.4	2840	83	NA	0	0
YGR193C	0	0	2	2	2	1	2	2	1	2	1	0	2	6	260	410	2_to_1	0	46	541.7	414	NA	NA	0	0
YLR382C	0	0	2	2	2	1	2	2	1	2	1	0	0	0	117	894	2_to_1	0	46	387.9	2120	NA	NA	0	0
YML126C	1	0	1	0	0	1	1	0	1	0	2	0	6	0	100	491	2_to_1	1	46	638	34800	2123.5	981.5	0	0
YBR208C	1	1	1	1	1	1	1	1	1	1	2	0	1	6	183	1835	2_to_1	1	45	628.4	952	88	179.5	0	0
YGL008C	8	4	1	0	1	1	1	1	0	0	1	1	0	63	181	918	2_to_1	1	45	NA	1260000	6439	3998.6	0	0
YJR016C	2	0	1	0	0	1	1	0	1	0	2	1	0	80	62	585	2_to_1	0	45	702.3	171000	2080.5	2752.5	0	0
YJR130C	0	0	0	0	0	1	0	0	1	0	1	0	0	34	163	639	wgd_wolfe	0	45	NA	2070	NA	166	5	4
YLR056W	0	0	2	2	2	1	2	2	1	2	1	0	0	146	74	365	2_to_1	1	45	128.9	36200	1138	468.5	0	0
YOR120W	3	0	1	0	0	1	1	0	0	0	1	0	0	13	28	312	wgd_wolfe	0	45	284.2	NA	NA	70.5	0	0
YOR360C	0	0	2	2	2	1	2	2	1	2	5	0	0	117	179	526	2_to_1	0	45	2364.7	6510	162	121	0	0
YPR033C	0	0	0	0	0	1	0	0	1	0	2	1	0	0	142	546	2_to_1	0	45	563.2	26800	1119.5	772	0	0
YBR121C	4	3	1	0	1	1	1	1	1	0	1	1	0	0	262	667	wgd_wolfe	0	44	617.4	98400	2608	2160	1	1
YER086W	0	0	2	2	2	1	2	2	1	2	1	0	5	44	79	576	2_to_1	0	44	491	11900	261.5	523	0	0
YGR243W	0	0	2	2	2	1	2	2	1	2	1	0	0	6	49	146	wgd_wolfe	0	44	NA	6750	59.5	154.4	0	0
YIR037W	1	0	1	1	0	1	1	0	1	1	1	0	0	1	20	163	wgd_wolfe	1	44	607.1	8120	191	283.9	1	1
YJR010W	1	0	1	0	0	1	1	0	1	1	1	0	0	1	106	511	2_to_1	0	44	NA	1510	395	210	0	0
YKL181W	5	1	1	1	1	1	1	1	1	0	1	0	3	0	70	427	2_to_1	0	44	548.8	11700	277.5	238.5	6	3
YLR060W	0	0	0	0	0	1	0	0	1	0	1	1	1	0	121	595	2_to_1	1	44	667.8	5440	1321	1242.5	2	2
YOR270C	0	0	0	0	0	1	0	0	1	0	1	0	12	48	253	840	2_to_1	1	44	771.1	55700	2372.5	1680.3	0	0
YBR034C	0	0	2	2	2	1	2	2	1	2	1	0	3	16	71	348	2_to_1	0	43	715.7	37600	539	296.5	0	0
YBR263W	0	0	0	0	0	1	0	0	1	0	1	0	1	6	85	490	2_to_1	0	43	547.9	17700	202.5	228	0	0
YEL058W	3	1	1	0	1	1	1	1	1	1	2	1	1	0	91	557	2_to_1	1	43	656.3	14700	70.5	87	2	2
YGR157W	1	0	1	0	0	1	1	0	1	1	8	0	0	172	221	869	2_to_1	0	43	452.7	1810	210	524.1	0	0
YKL120W	0	0	2	0	2	1	2	2	1	2	1	0	0	7	54	324	2_to_1	0	43	2089.6	5350	953	613	0	0
YMR105C	3	1	1	0	1	1	1	1	1	1	2	0	0	30	90	569	wgd_wolfe	1	43	1829.1	3790	654.5	1265.5	0	0
YMR208W	0	0	2	2	2	1	2	2	1	2	4	1	0	13	111	443	2_to_1	1	43	884.6	3300	294.5	173	0	0
YBR069C	14	8	1	1	1	1	1	1	1	1	8	0	8	3	152	619	2_to_1	1	42	281.4	504	982.5	674	0	0
YBR299W	0	0	2	2	2	1	2	2	1	2	1	0	0	1	59	584	telomeric	1	42	NA	4030	NA	NA	2	1
YGR065C	4	0	1	0	0	1	1	0	0	0	1	1	0	0	140	593	2_to_1	0	42	NA	NA	146	256.5	0	0
YHR162W	0	0	2	0	2	1	2	2	1	2	1	0	0	8	33	129	wgd_wolfe	0	42	NA	3410	190.5	337.5	0	0
YML070W	4	2	1	1	1	1	1	1	1	0	1	0	0	26	101	584	2_to_1	0	42	611.4	23600	511.5	725.5	0	0
YNL104C	0	0	0	0	0	1	0	0	1	0	2	0	1	9	122	619	wgd_wolfe	0	42	956	6630	562	1765.5	1	1
YOL066C	0	0	0	0	0	1	0	0	1	0	1	1	0	0	175	591	wgd_wolfe	0	42	857.5	1540	54.5	57.5	1	1
YGR124W	1	0	1	0	0	1	1	0	1	0	1	0	0	2	81	572	wgd_wolfe	0	41	632.3	58200	2109.5	2064	0	0
YHR144C	0	0	2	2	2	1	2	2	1	2	2	0	2	0	75	312	2_to_1	0	41	707.4	1510	NA	NA	0	0
YJL155C	2	1	1	0	1	1	1	1	1	1	1	0	1	13	76	452	2_to_1	1	41	604.2	1680	NA	66.5	0	0
YOR245C	1	0	1	0	0	1	1	0	1	1	64	0	0	8	90	418	2_to_1	0	41	NA	907	NA	NA	1	1
YOR374W	2	0	1	0	0	1	1	0	1	0	5	0	0	4	27	519	2_to_1	0	41	195.7	22200	471.5	1441.5	0	0
YBR218C	1	0	1	0	0	1	1	0	1	1	1	0	0	50	187	1180	wgd_wolfe	1	40	805.8	17000	807.5	1854.5	0	0
YDR234W	0	0	0	0	0	1	0	0	1	0	2	0	0	0	116	693	2_to_1	0	40	630.8	7350	284	1259	1	0
YGR175C	0	0	0	0	0	1	0	0	1	0	2	1	1	0	87	496	2_to_1	1	40	83.3	65400	3408.5	1540	0	0
YMR108W	2	0	1	0	0	1	1	0	1	1	2	0	1	0	148	687	2_to_1	0	40	507.6	31900	NA	2489	0	0
YER090W	2	0	1	1	0	1	1	0	1	1	1	0	2	42	66	507	2_to_1	0	39	632.5	6510	592.5	953.5	1	1
YFL045C	2	1	1	1	1	1	1	1	1	0	1	1	1	0	42	254	2_to_1	1	39	648.8	3500	NA	1144.5	0	0
YML086C	1	1	1	0	1	1	1	1	1	1	1	0	0	0	103	526	2_to_1	1	39	560.9	6190	541	563.5	2	0
YML100W	23	6	1	0	1	1	1	1	1	1	2	0	3	5	458	1098	wgd_wolfe	1	39	642.3	1960	482	1048	0	0
YMR120C	0	0	0	0	0	1	0	0	1	0	2	0	1	5	75	592	wgd_wolfe	1	39	662.8	60900	3689	12621	3	2
YNL130C	0	0	0	0	0	1	0	0	1	0	8	0	0	20	38	393	wgd_wolfe	0	39	567.9	981	66	107.5	0	0
YNL247W	2	1	1	0	1	1	1	1	1	0	1	1	0	0	264	767	2_to_1	0	39	656.4	23000	522	458	0	0
YPR128C	0	0	2	2	2	1	2	2	1	2	2	0	0	2	71	328	2_to_1	0	39	459	2250	119	148.5	1	1
YDL178W	0	0	0	0	0	1	0	0	1	0	1	0	1	8	84	530	2_to_1	0	38	542.4	11400	237	352.5	1	1
YER091C	11	1	1	0	1	1	1	1	1	0	2	0	0	61	92	767	2_to_1	0	38	450.7	264000	9004.5	11653	0	0
YHR106W	0	0	0	0	0	1	0	0	1	0	1	0	1	4	16	342	wgd_wolfe	0	38	518.8	414	NA	NA	0	0
YJL153C	2	0	1	0	0	1	1	0	0	0	1	0	0	4	87	533	2_to_1	0	38	1470.3	NA	NA	188.5	0	0
YJR013W	0	0	2	0	2	1	2	2	0	0	1	1	0	0	29	403	2_to_1	0	38	NA	NA	117.5	88	0	0
YKR072C	7	4	1	0	1	1	1	1	1	1	1	0	2	19	378	562	wgd_wolfe	0	38	542.8	3750	277	243.5	2	2
YOR108W	0	0	0	0	0	1	0	0	1	0	1	0	1	34	93	604	wgd_wolfe	0	38	387.9	28800	498	757.5	0	0
YPR081C	0	0	0	0	0	1	0	0	1	0	1	0	0	0	91	618	wgd_wolfe	0	38	NA	2290	NA	NA	0	0
YDR147W	1	0	1	0	0	1	1	0	1	1	1	0	0	5	235	534	wgd_wolfe	0	37	347.3	3420	NA	NA	0	0
YGL080W	0	0	2	2	2	1	2	2	1	2	1	0	0	28	27	130	2_to_1	0	37	326.1	396	107.5	148.9	0	0
YNR013C	3	3	1	1	1	1	1	1	1	1	1	0	0	6	255	894	2_to_1	1	37	548.6	4280	214	96.6	4	0
YCR048W	2	2	1	0	1	1	1	1	0	0	42	0	0	2	230	610	wgd_wolfe	0	36	NA	NA	NA	NA	0	0
YDR530C	0	0	0	0	0	1	0	0	1	0	1	0	0	5	120	325	wgd_wolfe	0	36	789.4	1770	NA	NA	0	0
YER037W	0	0	2	2	2	1	2	2	1	2	7	0	0	24	69	321	wgd_wolfe	0	36	NA	195	NA	NA	0	0
YFR015C	2	2	1	0	1	1	1	1	1	1	1	0	2	0	181	708	wgd_wolfe	1	36	5118.1	6300	91	179	0	0
YOR236W	0	0	2	2	2	1	2	2	1	2	2	1	0	35	38	211	2_to_1	0	36	399.8	1080	102.5	92.5	0	0
YER005W	1	1	1	1	1	1	1	1	1	1	10	0	1	30	289	630	2_to_1	0	35	596.3	450	NA	NA	0	0
YGR055W	4	1	1	0	1	1	1	1	0	0	1	0	0	38	112	574	2_to_1	1	35	34.2	NA	2006	596	0	0
YGR292W	0	0	2	2	2	1	2	2	1	2	1	0	0	62	58	584	telomeric	0	35	NA	5060	NA	NA	3	1
YIL172C	0	0	2	2	2	1	2	2	1	2	1	0	0	0	81	589	telomeric	1	35	NA	166	NA	NA	3	3
YPL091W	0	0	0	0	0	1	0	0	1	0	3	0	0	27	28	483	2_to_1	0	35	507.3	7600	363.5	282	0	0
YPR156C	11	4	1	1	1	1	1	1	1	1	2	0	0	1	197	622	wgd_wolfe	0	35	425.6	2760	613	512.5	2	0
YDR373W	0	0	2	2	2	1	2	2	1	2	8	1	1	0	44	190	2_to_1	0	34	264.4	7160	143	87.5	0	0
YMR169C	0	0	2	2	2	1	2	2	1	2	2	0	0	4	15	506	2_to_1	0	34	NA	172	NA	NA	0	0
YPR002W	0	0	0	0	0	1	0	0	1	0	1	0	0	7	87	516	2_to_1	0	34	NA	2730	NA	NA	0	0
YDL080C	1	0	1	1	0	1	1	0	1	1	2	0	3	33	108	609	2_to_1	1	33	NA	2140	NA	NA	0	0
YDR191W	0	0	2	2	2	1	2	2	1	2	1	0	0	15	128	370	2_to_1	0	33	698.5	377	NA	NA	1	0
YGR061C	1	0	1	1	0	1	1	0	1	0	1	0	0	26	176	1358	2_to_1	1	33	554.5	40800	2292	2498	0	0
YGR088W	2	1	1	1	1	1	1	1	1	1	1	0	0	16	104	562	2_to_1	0	33	6525.3	319	NA	NA	0	0
YLR237W	4	2	1	0	1	1	1	1	1	1	1	0	0	16	127	598	2_to_1	1	33	59	3120	87.5	NA	0	0
YML035C	5	4	1	0	1	1	1	1	1	1	1	0	1	39	318	810	2_to_1	1	33	537	3910	301.5	203	11	8
YMR054W	3	2	1	1	1	1	1	1	1	1	1	0	6	18	267	890	2_to_1	1	33	470.9	1080	72.5	NA	0	0
YPL015C	1	1	1	0	1	1	1	1	1	1	1	0	0	4	122	357	2_to_1	0	33	517.9	5260	141.5	146	0	0
YPL057C	1	1	1	0	1	1	1	1	0	0	10	0	0	96	85	382	wgd_wolfe	1	33	NA	NA	316.5	88.5	0	0
YPL097W	0	0	2	2	2	1	2	2	1	2	1	0	0	0	125	492	2_to_1	0	33	NA	996	52	86.5	0	0
YDR294C	0	0	0	0	0	1	0	0	1	0	2	0	0	6	90	589	2_to_1	1	32	511.3	13100	275.5	247	0	0
YJL060W	1	0	1	1	0	1	1	0	1	1	2	0	2	7	67	444	2_to_1	1	32	741.9	1600	NA	63	1	1
YJR103W	0	0	0	0	0	1	0	0	1	0	2	0	1	17	46	564	wgd_wolfe	1	32	599.5	5370	46.5	NA	2	2
YLL012W	0	0	0	0	0	1	0	0	1	0	10	0	0	1	194	573	wgd_wolfe	0	32	732.8	7770	144.5	81	0	0
YLR100W	1	0	1	0	0	1	1	0	0	0	2	1	4	0	49	347	2_to_1	1	32	807.1	NA	349	197.5	0	0
YMR271C	0	0	2	2	2	1	2	2	1	2	1	0	0	7	43	227	wgd_wolfe	0	32	NA	815	NA	NA	0	0
YBR006W	0	0	2	0	2	1	2	2	0	0	1	0	0	5	17	497	2_to_1	0	31	437.8	NA	NA	NA	0	0
YBR036C	0	0	2	0	2	1	2	2	0	0	10	0	0	77	123	410	2_to_1	1	31	NA	NA	462	317	0	0
YDR256C	0	0	2	2	2	1	2	2	1	2	1	0	0	6	58	515	2_to_1	1	31	NA	623	NA	NA	3	1
YGR260W	4	0	1	0	0	1	1	0	0	0	1	0	0	12	98	534	2_to_1	1	31	92.4	NA	342	212	0	0
YGR286C	0	0	2	2	2	1	2	2	1	2	1	0	0	24	79	375	telomeric	0	31	533.9	504	NA	NA	0	0
YKL104C	5	1	1	1	1	1	1	1	1	0	1	1	0	0	108	717	wgd_wolfe	1	31	783.6	14300	NA	NA	1	1
YLR209C	1	0	1	0	0	1	1	0	1	1	4	0	0	0	63	311	2_to_1	0	31	728.6	1630	NA	NA	0	0
YOL064C	0	0	2	2	2	1	2	2	1	2	1	0	0	56	129	357	2_to_1	1	31	731.5	7330	289.5	435.5	0	0
YCR005C	1	0	1	1	0	1	1	0	1	1	1	0	0	2	77	460	wgd_wolfe	1	30	84.1	2310	NA	168	0	0
YDR001C	8	6	1	0	1	1	1	1	1	1	1	0	4	10	249	751	wgd_wolfe	1	30	566.2	1840	195	269	4	4
YDR380W	0	0	2	2	2	1	2	2	1	2	1	0	0	0	127	635	2_to_1	1	30	NA	6560	45	NA	0	0
YER056C	3	1	1	0	1	1	1	1	0	0	3	0	0	15	83	533	other	0	30	53.3	NA	1542.5	2590.5	0	0
YIL160C	0	0	2	0	2	1	2	2	0	0	18	0	2	56	53	417	2_to_1	0	30	NA	NA	NA	NA	0	0
YLL043W	15	4	1	0	1	1	1	1	1	1	1	0	0	91	400	669	2_to_1	0	30	166.3	907	172	128.3	8	6
YAL054C	0	0	0	0	0	1	0	0	1	0	2	0	0	7	85	713	2_to_1	1	29	NA	2890	NA	NA	0	0
YBR127C	11	6	1	1	1	1	1	1	1	0	2	0	12	0	144	517	2_to_1	1	29	577.1	131000	1868	1179	0	0
YDR062W	1	0	1	0	0	1	1	0	1	0	1	1	13	25	120	561	2_to_1	1	29	516.2	54500	332.5	292.5	0	0
YEL063C	3	0	1	0	0	1	1	0	0	0	2	0	0	0	99	590	wgd_wolfe	0	29	81.2	NA	651.5	1008.5	0	0
YER003C	2	0	1	1	0	1	1	0	1	1	1	1	0	0	73	429	2_to_1	0	29	793.3	5220	704.5	525.5	0	0
YGL009C	8	3	1	0	1	1	1	1	1	0	2	0	0	10	175	779	2_to_1	1	29	1384.7	96300	4135	2584.5	0	0
YGL026C	3	0	1	0	0	1	1	0	1	0	1	0	1	0	56	707	2_to_1	1	29	843.9	15500	1118.5	1700	0	0
YGL225W	0	0	2	2	2	1	2	2	1	2	1	1	0	0	50	337	wgd_wolfe	0	29	278	31900	2103	1126	0	0
YKL029C	0	0	2	2	2	1	2	2	1	2	2	0	2	33	150	669	2_to_1	0	29	785.2	10500	312	410.5	0	0
YKL140W	8	1	1	1	1	1	1	1	1	1	2	0	0	0	162	548	2_to_1	0	29	NA	1470	NA	49.5	2	2
YKL217W	5	0	1	0	0	1	1	0	0	0	4	0	0	14	218	616	telomeric	1	29	NA	NA	NA	NA	0	0
YMR202W	0	0	2	2	2	1	2	2	1	2	1	0	0	75	10	222	2_to_1	0	29	620.7	2640	NA	NA	0	0
YNL003C	0	0	2	2	2	1	2	2	1	2	1	0	0	73	41	284	2_to_1	0	29	NA	521	NA	97.5	0	0
YNL037C	0	0	2	2	2	1	2	2	1	2	1	0	1	44	41	360	2_to_1	0	29	949.3	10500	342	980	0	0
YNR033W	0	0	0	0	0	1	0	0	1	0	1	0	0	31	146	787	2_to_1	0	28	537.9	1550	69	54.5	2	2
YCR024C	0	0	2	2	2	1	2	2	1	0	1	0	0	0	71	492	2_to_1	0	27	570.2	784	NA	NA	2	0
YDR046C	0	0	2	0	2	1	2	2	0	0	10	0	14	1	120	604	wgd_wolfe	0	27	NA	NA	906.5	813.5	0	0
YGR282C	0	0	2	2	2	1	2	2	1	2	1	0	1	29	24	313	2_to_1	0	27	487.9	45000	NA	NA	1	0
YLR305C	3	0	1	1	0	1	1	0	1	1	8	1	2	0	491	1900	2_to_1	1	27	502.6	846	NA	NA	0	0
YPL053C	0	0	2	2	2	1	2	2	1	2	1	0	0	26	91	446	wgd_wolfe	0	27	138.6	4380	139.5	51	0	0
YER015W	0	0	0	0	0	1	0	0	1	0	8	0	0	1	107	744	2_to_1	0	26	NA	358	NA	NA	0	0
YGL077C	8	5	1	0	1	1	1	1	0	0	1	0	0	11	97	563	2_to_1	1	26	120	NA	496.5	810	0	0
YGL142C	0	0	2	0	2	1	2	2	0	0	1	1	1	0	77	616	2_to_1	0	26	NA	NA	NA	NA	0	0
YGR138C	3	1	1	0	1	1	1	1	0	0	2	0	0	2	190	614	wgd_wolfe	0	26	300.7	NA	160	200	0	0
YGR202C	7	4	1	1	1	1	1	1	1	1	1	0	1	6	251	424	2_to_1	0	26	543.9	3050	166	191	0	0
YKL019W	0	0	2	2	2	1	2	2	1	2	1	1	2	0	56	316	2_to_1	0	26	575.9	396	NA	NA	1	1
YLR017W	0	0	0	0	0	1	0	0	1	0	2	0	0	11	47	337	2_to_1	1	26	492.7	4820	90	113	0	0
YMR278W	1	1	1	1	1	1	1	1	1	1	1	0	0	1	89	622	2_to_1	0	26	714.6	4960	207	250.5	0	0
YNL101W	14	2	1	0	1	1	1	1	0	0	5	0	1	0	340	713	2_to_1	0	26	NA	NA	NA	NA	5	0
YOL020W	1	0	1	1	0	1	1	0	1	1	6	0	0	7	97	592	2_to_1	0	26	64.2	752	512.5	298	0	0
YPR140W	0	0	2	2	2	1	2	2	1	2	192	0	0	7	137	381	2_to_1	0	26	315.4	1340	NA	NA	0	0
YFL017C	0	0	2	2	2	1	2	2	1	2	1	1	3	0	15	159	2_to_1	0	25	628.6	2550	NA	NA	0	0
YGL119W	0	0	2	2	2	1	2	2	1	2	5	0	0	0	132	501	2_to_1	0	25	576	952	68	84	2	0
YIL107C	12	3	1	1	1	1	1	1	1	1	1	0	0	5	467	827	2_to_1	1	25	435.4	1710	NA	NA	16	14
YJR001W	10	5	1	1	1	1	1	1	1	1	5	0	0	1	227	602	2_to_1	1	25	NA	1820	NA	NA	9	8
YML123C	11	5	1	0	1	1	1	1	1	0	1	0	0	27	151	587	2_to_1	1	25	NA	335000	NA	NA	0	0
YOR168W	2	0	1	0	0	1	1	0	1	0	1	0	0	0	205	809	2_to_1	0	25	638.5	37500	1489.5	1088	2	1
YDR354W	0	0	2	2	2	1	2	2	1	2	1	0	0	6	72	380	2_to_1	1	24	858.6	1760	109	517	3	3
YKL141W	0	0	2	2	2	1	2	2	1	0	1	0	1	0	65	198	wgd_wolfe	1	24	239.7	238	NA	NA	0	0
YKR067W	16	9	1	1	1	1	1	1	1	1	16	0	2	59	253	743	2_to_1	1	24	407.9	3100	167.5	195.2	0	0
YBR026C	1	0	1	1	0	1	1	0	1	1	3	0	0	87	60	380	2_to_1	0	23	485.7	1560	NA	NA	0	0
YDL141W	1	0	1	1	0	1	1	0	1	1	2	1	0	9	187	690	2_to_1	1	23	638.5	1970	155.5	156.5	0	0
YDR072C	1	0	1	1	0	1	1	0	1	1	80	0	0	30	128	527	2_to_1	0	23	NA	606	NA	NA	1	1
YGR191W	6	0	1	1	0	1	1	0	1	1	1	1	1	0	119	603	2_to_1	1	23	95.9	688	705	933.5	0	0
YIL002C	0	0	0	0	0	1	0	0	1	0	16	0	0	18	290	946	2_to_1	0	23	NA	98.9	NA	NA	1	1
YKL127W	2	1	1	1	1	1	1	1	1	1	2	0	0	27	74	570	wgd_wolfe	1	23	581.7	9820	174	65.5	4	4
YNL277W	1	0	1	1	0	1	1	0	1	1	1	0	0	0	153	486	2_to_1	0	23	NA	2240	NA	NA	6	5
YOR130C	0	0	2	2	2	1	2	2	1	0	1	0	0	0	40	292	2_to_1	0	23	746.7	432	193.5	300.5	0	0
YLR240W	1	0	1	1	0	1	1	0	1	1	8	0	3	0	260	875	2_to_1	0	22	392.8	1080	92	178	0	0
YMR261C	16	8	1	0	1	1	1	1	1	0	2	0	3	5	380	1054	wgd_wolfe	1	22	589.2	13500	615.5	655.5	0	0
YDL042C	2	0	1	1	0	1	1	0	1	1	1	0	10	0	278	562	wgd_wolfe	1	21	382.6	3350	62	NA	0	0
YGR247W	0	0	2	2	2	1	2	2	1	2	1	0	0	1	60	239	2_to_1	0	21	NA	1520	NA	63.5	0	0
YMR241W	0	0	2	2	2	1	2	2	1	2	1	0	0	33	73	314	2_to_1	0	21	494.4	2930	672.5	1333	3	2
YMR313C	2	0	1	1	0	1	1	0	1	1	44	0	0	7	138	642	2_to_1	0	21	NA	3210	55.5	78	1	0
YNL268W	8	5	1	1	1	1	1	1	1	1	1	0	0	0	117	611	2_to_1	1	21	NA	2580	883	500	0	0
YDR487C	1	0	1	0	0	1	1	0	1	1	1	0	0	0	25	208	2_to_1	0	20	NA	5460	449	615.5	0	0
YGL067W	0	0	2	2	2	1	2	2	1	2	1	0	0	3	105	384	2_to_1	0	20	836.9	846	65	85	2	2
YJR078W	0	0	2	2	2	1	2	2	1	0	1	0	0	8	137	453	2_to_1	1	20	NA	149	NA	NA	1	1
YCL025C	4	1	1	0	1	1	1	1	1	0	14	0	0	37	141	633	wgd_wolfe	1	19	NA	21100	550	3035.5	0	0
YDL100C	0	0	0	0	0	1	0	0	1	0	1	0	4	105	114	354	2_to_1	0	19	783.8	17300	521.5	378	0	0
YDR017C	32	10	1	1	1	1	1	1	1	1	4	0	1	0	821	1050	2_to_1	0	19	351	1940	112	111	0	0
YJR110W	1	1	1	0	1	1	1	1	1	1	8	0	0	1	273	688	2_to_1	0	19	NA	1080	NA	65	0	0
YJR143C	0	0	2	2	2	1	2	2	1	2	1	0	0	0	160	762	2_to_1	0	19	592	1270	NA	51.1	0	0
YKR031C	9	2	1	1	1	1	1	1	1	1	8	0	1	7	1009	1683	2_to_1	0	19	392	49.2	49.5	68	0	0
YPL231W	9	3	1	1	1	1	1	1	1	1	2	1	2	7	673	1887	2_to_1	1	19	709.1	17000	2322	2315	0	0
YBR068C	10	6	1	0	1	1	1	1	1	1	9	0	0	23	115	609	wgd_wolfe	0	18	51.4	8660	2228	2764.5	0	0
YBR093C	0	0	0	0	0	1	0	0	1	0	1	0	0	9	65	467	other	0	18	NA	1110	NA	NA	0	0
YHR072W	0	0	2	2	2	1	2	2	1	2	1	1	1	0	88	731	2_to_1	0	18	710.9	2190	156.5	136.5	0	0
YIL094C	2	0	1	1	0	1	1	0	1	0	1	0	14	0	31	371	2_to_1	0	18	745.7	19100	213.5	520	0	0
YLR299W	0	0	2	2	2	1	2	2	1	2	1	0	0	9	119	660	2_to_1	0	18	297.7	672	NA	NA	0	0
YNL325C	1	0	1	1	0	1	1	0	1	1	8	0	1	0	352	879	2_to_1	0	18	NA	339	NA	NA	0	0
YPL206C	0	0	2	0	2	1	2	2	1	2	6	0	0	2	29	321	2_to_1	1	18	525.8	3270	NA	NA	0	0
YPR184W	0	0	0	0	0	1	0	0	1	0	1	0	1	2	387	1536	2_to_1	1	18	NA	125	48	89	0	0
YBR205W	0	0	0	0	0	1	0	0	1	0	1	0	1	18	70	404	2_to_1	1	17	426.4	704	61.5	NA	0	0
YEL029C	0	0	2	0	2	1	2	2	0	0	1	0	0	0	28	312	2_to_1	0	17	742.8	NA	NA	NA	0	0
YJL196C	0	0	2	2	2	1	2	2	1	2	2	0	0	17	17	310	wgd_wolfe	0	17	NA	937	581.5	745.5	1	0
YKR089C	10	7	1	0	1	1	1	1	1	1	52	0	1	20	477	910	wgd_wolfe	1	17	250	195	NA	94.5	0	0
YOR081C	7	0	1	0	0	1	1	0	1	1	36	0	1	4	311	749	wgd_wolfe	0	17	127.9	358	NA	75	0	0
YPR113W	0	0	2	2	2	1	2	2	1	2	8	1	0	0	38	220	2_to_1	0	17	494.1	3810	355	233	0	0
YJR049C	5	2	1	1	1	1	1	1	1	1	4	0	1	31	244	530	wgd_wolfe	1	16	520.1	5040	77	88	6	5
YNL029C	0	0	0	0	0	1	0	0	1	0	1	0	0	0	210	522	wgd_wolfe	1	16	NA	450	NA	NA	0	0
YNL169C	0	0	0	0	0	1	0	0	1	0	8	0	0	240	200	500	2_to_1	0	16	268.8	1080	NA	NA	0	0
YPL274W	4	2	1	1	1	1	1	1	1	1	2	0	0	10	92	587	telomeric	0	16	234.8	1300	497	271	0	0
YJL139C	0	0	0	0	0	1	0	0	1	0	1	0	0	27	95	428	wgd_wolfe	0	15	364.2	6400	NA	NA	0	0
YLR300W	0	0	2	2	2	1	2	2	1	2	1	0	0	40	59	448	wgd_wolfe	0	15	92.8	4280	171.5	70	0	0
YOL011W	0	0	2	0	2	1	2	2	0	0	24	0	0	34	215	686	wgd_wolfe	0	15	93.1	NA	56.5	95.4	0	0
YOL065C	0	0	0	0	0	1	0	0	1	0	8	0	0	2	77	384	2_to_1	1	14	447	1200	NA	NA	2	0
YOR202W	0	0	2	2	2	1	2	2	1	2	1	0	0	0	41	220	2_to_1	0	14	NA	2100	NA	NA	0	0
YJL167W	0	0	2	0	2	1	2	2	0	0	2	1	0	0	44	352	2_to_1	0	13	648.8	NA	NA	NA	4	3
YNL009W	0	0	2	0	2	1	2	2	0	0	1	0	0	5	81	420	wgd_wolfe	0	13	NA	NA	NA	NA	0	0
YNL256W	4	0	1	0	0	1	1	0	1	1	4	1	0	0	163	824	2_to_1	0	13	479	4590	NA	NA	0	0
YBR199W	0	0	0	0	0	1	0	0	1	0	1	0	0	3	123	464	2_to_1	1	12	134.1	5240	84.5	72.5	0	0
YJL134W	3	2	1	0	1	1	1	1	0	0	2	0	0	11	73	409	wgd_wolfe	0	12	567.7	NA	NA	NA	0	0
YDR261C	0	0	2	2	2	1	2	2	1	2	1	0	0	13	121	562	2_to_1	0	11	280	2410	75	NA	0	0
YOR071C	4	0	1	0	0	1	1	0	0	0	1	0	0	0	126	598	other	0	11	NA	NA	NA	NA	0	0
YAR071W	0	0	0	0	0	1	0	0	1	0	1	0	0	3	77	467	telomeric	0	10	NA	1460	55	NA	0	0
YCR037C	4	0	1	1	0	1	1	0	1	1	1	0	0	4	323	923	wgd_wolfe	1	10	NA	504	NA	52.5	0	0
YEL006W	0	0	0	0	0	1	0	0	1	0	1	0	0	23	81	335	wgd_wolfe	0	10	NA	1630	NA	NA	0	0
YOR332W	2	0	1	0	0	1	1	0	1	0	2	0	14	0	63	233	2_to_1	0	10	565.9	16100	2118.5	1755.5	1	0
YBR092C	0	0	0	0	0	1	0	0	1	0	2	0	0	10	57	467	other	0	9	NA	952	88.5	NA	0	0
YOR321W	0	0	2	2	2	1	2	2	1	2	1	0	0	9	151	753	wgd_wolfe	0	9	405.6	2720	NA	NA	0	0
YJL071W	0	0	0	0	0	1	0	0	1	0	1	0	0	0	229	574	2_to_1	0	8	396.4	112	NA	NA	0	0
YCR075C	0	0	2	0	2	1	2	2	0	0	1	0	0	48	27	260	2_to_1	0	7	410.3	NA	NA	NA	1	0
YPL265W	4	2	1	1	1	1	1	1	1	1	7	0	0	9	121	608	other	1	7	156.7	432	1699.5	1500	0	0
YBL015W	0	0	2	2	2	1	2	2	1	2	2	0	0	74	101	526	2_to_1	1	6	568.9	4890	47.5	205	0	0
YJL137C	0	0	0	0	0	1	0	0	1	0	1	0	2	4	113	380	wgd_wolfe	0	6	NA	981	NA	NA	2	2
YAL022C	7	1	1	0	1	1	1	1	1	1	2	0	0	2	157	517	2_to_1	1	3	425.5	217	NA	NA	0	0
YDR481C	3	1	1	1	1	1	1	1	1	1	1	0	0	3	213	566	2_to_1	1	3	530.7	3060	58.5	NA	0	0
YGR143W	7	2	1	0	1	1	1	1	1	1	1	0	1	12	386	771	wgd_wolfe	1	3	NA	468	NA	NA	0	0
YLR260W	2	0	1	1	0	1	1	0	1	1	2	0	0	68	370	687	wgd_wolfe	1	3	459.2	1760	NA	NA	0	0
YOL096C	0	0	2	2	2	1	2	2	1	2	5	0	1	0	58	312	2_to_1	1	3	346	259	NA	NA	0	0
YOR025W	4	0	1	1	0	1	1	0	1	1	1	0	0	79	177	447	2_to_1	0	3	NA	319	NA	NA	0	0
YOR099W	0	0	2	2	2	1	2	2	1	2	1	0	0	5	64	393	2_to_1	1	3	184.7	5480	152	54.5	0	0
YPL268W	3	0	1	0	0	1	1	0	0	0	16	0	4	0	410	869	2_to_1	0	3	NA	NA	NA	NA	0	0
YPR060C	0	0	2	0	2	1	2	2	0	0	1	0	0	66	77	256	2_to_1	0	3	758.7	NA	478.5	220	0	0
YPR183W	1	1	1	0	1	1	1	1	1	1	1	1	1	0	3	267	2_to_1	1	3	882.8	1890	NA	694	0	0
YBR097W	0	0	0	0	0	1	0	0	1	0	8	0	3	0	522	1454	2_to_1	0	2	361.4	279	NA	NA	0	0
YDR483W	0	0	0	0	0	1	0	0	1	0	1	0	0	0	121	442	wgd_wolfe	1	2	226.5	13000	204	NA	0	0
YEL042W	0	0	2	2	2	1	2	2	1	2	2	0	0	0	255	518	2_to_1	1	2	292	8680	80.5	NA	1	0
YGL184C	0	0	0	0	0	1	0	0	0	0	1	0	0	11	46	465	2_to_1	0	2	NA	NA	NA	NA	4	4
YJL101C	0	0	0	0	0	1	0	0	1	0	1	0	0	88	190	678	2_to_1	0	2	497.9	5130	NA	86	0	0
YJL212C	4	3	1	0	1	1	1	1	1	1	1	0	0	6	115	799	telomeric	0	2	NA	2870	294.5	NA	0	0
YLL061W	2	1	1	0	1	1	1	1	0	0	1	0	0	2	96	583	telomeric	0	2	NA	NA	46	NA	0	0
YMR006C	0	0	2	2	2	1	2	2	1	2	24	0	0	8	268	706	other	0	2	NA	623	NA	NA	0	0
YAL012W	3	1	1	0	1	1	1	1	1	0	2	0	1	30	18	394	2_to_1	0	NA	737.5	38300	1838	1232.5	0	0
YAL044C	1	0	1	0	0	1	1	0	1	1	8	0	0	0	28	170	2_to_1	0	NA	423	3510	495.5	2739.6	0	0
YAL062W	0	0	2	0	2	1	2	2	0	0	1	0	1	7	25	457	wgd_wolfe	1	NA	NA	NA	NA	NA	0	0
YAR035W	0	0	2	0	2	1	2	2	0	0	1	0	0	2	205	687	2_to_1	1	NA	NA	NA	NA	NA	0	0
YBL013W	0	0	2	2	2	1	2	2	1	2	1	0	1	24	90	401	2_to_1	0	NA	1714.7	1070	NA	NA	0	0
YBR002C	0	0	2	2	2	1	2	2	1	2	19	1	0	0	56	286	2_to_1	0	NA	592.1	8970	353.5	356.5	0	0
YBR004C	0	0	0	0	0	1	0	0	0	0	1	0	0	0	22	433	2_to_1	0	NA	NA	NA	NA	NA	0	0
YBR018C	1	0	1	0	0	1	1	0	0	0	2	0	0	9	93	366	2_to_1	0	NA	NA	NA	NA	NA	0	0
YBR019C	3	0	1	0	0	1	1	0	0	0	1	0	0	19	89	699	2_to_1	0	NA	NA	NA	NA	NA	1	1
YBR020W	7	0	1	0	0	1	1	0	0	0	1	0	1	0	133	528	wgd_wolfe	0	NA	NA	NA	NA	NA	0	0
YBR021W	5	4	1	0	1	1	1	1	0	0	1	0	0	0	134	633	2_to_1	1	NA	NA	NA	NA	NA	0	0
YBR029C	3	0	1	0	0	1	1	0	0	0	14	1	2	0	85	457	2_to_1	0	NA	435.8	NA	NA	NA	0	0
YBR035C	1	1	1	0	1	1	1	1	0	0	4	0	0	0	56	228	2_to_1	1	NA	820.5	NA	NA	NA	3	3
YBR038W	11	1	1	0	1	1	1	1	0	0	1	0	1	0	421	963	2_to_1	1	NA	44.4	NA	NA	NA	1	1
YBR041W	0	0	2	2	2	1	2	2	1	2	6	0	2	16	53	669	2_to_1	1	NA	592.1	16900	NA	NA	0	0
YBR042C	0	0	2	2	2	1	2	2	1	2	2	0	0	12	108	397	wgd_wolfe	0	NA	720.8	2010	NA	NA	4	0
YBR058C-A	0	0	2	0	2	1	2	2	0	0	1	0	0	0	28	80	2_to_1	0	NA	421	NA	147	176	0	0
YBR110W	0	0	2	2	2	1	2	2	1	2	1	0	0	45	32	449	2_to_1	0	NA	592.3	1890	148.5	138	0	0
YBR117C	0	0	0	0	0	1	0	0	1	0	2	0	1	0	23	681	wgd_wolfe	0	NA	NA	149	NA	NA	0	0
YBR145W	0	0	0	0	0	1	0	0	1	0	6	0	0	1	6	351	wgd_wolfe	0	NA	1200.2	1310	NA	NA	0	0
YBR153W	0	0	2	0	2	1	2	2	0	0	1	0	0	0	38	244	2_to_1	0	NA	NA	NA	NA	NA	0	0
YBR161W	1	0	1	1	0	1	1	0	1	1	10	0	0	2	86	376	wgd_wolfe	0	NA	NA	195	NA	NA	0	0
YBR180W	0	0	2	0	2	1	2	2	0	0	1	0	0	12	157	572	2_to_1	0	NA	NA	NA	NA	NA	0	0
YBR183W	0	0	0	0	0	1	0	0	0	0	1	0	0	6	51	316	wgd_wolfe	0	NA	NA	NA	NA	NA	0	0
YBR192W	0	0	2	0	2	1	2	2	0	0	4	1	0	0	113	377	2_to_1	0	NA	488.7	NA	NA	NA	0	0
YBR204C	0	0	2	0	2	1	2	2	0	0	32	0	0	0	107	375	2_to_1	0	NA	863.3	NA	NA	NA	0	0
YBR213W	0	0	2	0	2	1	2	2	0	0	2	0	1	5	28	274	2_to_1	0	NA	936.1	NA	NA	NA	0	0
YBR291C	0	0	0	0	0	1	0	0	0	0	3	0	0	32	55	299	2_to_1	0	NA	406.8	NA	NA	199	0	0
YBR293W	0	0	2	0	2	1	2	2	0	0	4	0	0	11	43	474	telomeric	0	NA	NA	NA	NA	NA	0	0
YBR294W	0	0	2	0	2	1	2	2	0	0	1	0	0	41	262	859	telomeric	0	NA	NA	NA	NA	NA	0	0
YBR296C	1	0	1	0	0	1	1	0	0	0	1	0	0	4	106	574	telomeric	0	NA	NA	NA	NA	NA	0	0
YBR298C	0	0	2	0	2	1	2	2	0	0	1	0	0	12	151	614	telomeric	0	NA	NA	NA	NA	NA	0	0
YCL004W	0	0	0	0	0	1	0	0	0	0	6	1	0	12	101	521	2_to_1	0	NA	962.9	NA	NA	NA	0	0
YCL018W	1	0	1	0	0	1	1	0	0	0	1	0	0	0	51	364	2_to_1	0	NA	NA	NA	NA	NA	1	1
YCL030C	0	0	0	0	0	1	0	0	1	0	3	0	4	0	178	799	2_to_1	0	NA	7649.4	521	2089	9750	2	1
YCL038C	1	0	1	0	0	1	1	0	0	0	3	0	0	10	115	528	2_to_1	1	NA	NA	NA	NA	NA	0	0
YCL069W	0	0	0	0	0	1	0	0	0	0	2	0	0	8	78	458	telomeric	0	NA	NA	NA	NA	NA	0	0
YCR010C	0	0	2	0	2	1	2	2	0	0	1	0	0	1	66	283	wgd_wolfe	1	NA	NA	NA	NA	NA	0	0
YCR024C-A	0	0	2	2	2	1	2	2	1	2	1	0	0	4	13	40	wgd_wolfe	0	NA	NA	124000	6641.5	4041	0	0
YCR028C	0	0	0	0	0	1	0	0	0	0	1	0	0	0	91	512	2_to_1	0	NA	NA	NA	167	100.5	0	0
YCR098C	1	0	1	0	0	1	1	0	0	0	2	0	0	2	124	518	telomeric	0	NA	NA	NA	NA	NA	0	0
YCR105W	1	0	1	1	0	1	1	0	1	1	4	0	0	3	25	361	telomeric	0	NA	NA	2870	NA	NA	3	3
YDL055C	6	1	1	1	1	1	1	1	1	1	1	1	2	0	23	361	2_to_1	0	NA	603.4	97100	23965.5	14607	0	0
YDL066W	0	0	0	0	0	1	0	0	0	0	1	0	1	17	88	428	2_to_1	0	NA	551.9	NA	645.5	1856.5	0	0
YDL093W	0	0	2	0	2	1	2	2	0	0	1	0	0	7	151	743	other	0	NA	NA	NA	NA	NA	0	0
YDL142C	0	0	2	2	2	1	2	2	1	2	36	0	1	47	59	283	2_to_1	0	NA	NA	876	NA	NA	0	0
YDL198C	0	0	2	0	2	1	2	2	0	0	1	0	0	0	44	300	2_to_1	0	NA	790.5	NA	NA	NA	2	0
YDL210W	0	0	2	0	2	1	2	2	0	0	2	0	0	1	86	571	2_to_1	0	NA	NA	NA	NA	NA	3	0
YDR023W	1	0	1	0	0	1	1	0	0	0	1	1	2	0	92	462	2_to_1	0	NA	627	NA	2307	1773	15	11
YDR037W	3	1	1	0	1	1	1	1	0	0	1	1	3	33	130	591	2_to_1	0	NA	728.9	NA	NA	NA	4	4
YDR044W	1	0	1	0	0	1	1	0	1	0	1	1	1	25	49	328	2_to_1	0	NA	724.5	22000	304.5	127.5	1	0
YDR058C	0	0	2	0	2	1	2	2	0	0	4	0	0	30	46	326	2_to_1	0	NA	NA	NA	NA	NA	0	0
YDR074W	4	1	1	0	1	1	1	1	1	0	2	0	4	105	270	896	2_to_1	1	NA	582.7	22700	699	1336.5	2	2
YDR204W	0	0	2	0	2	1	2	2	0	0	5	0	1	0	113	335	2_to_1	0	NA	503	NA	NA	NA	0	0
YDR208W	11	5	1	0	1	1	1	1	0	0	16	1	0	0	559	779	2_to_1	0	NA	213.3	NA	NA	59.5	5	5
YDR232W	3	0	1	1	0	1	1	0	1	1	1	1	0	0	167	548	2_to_1	1	NA	520.7	22600	160	222	0	0
YDR284C	1	1	1	0	1	1	1	1	1	1	20	0	0	3	56	289	2_to_1	1	NA	1724.5	3040	NA	NA	0	0
YDR287W	0	0	2	0	2	1	2	2	0	0	1	0	0	10	62	292	2_to_1	0	NA	487.9	NA	NA	NA	0	0
YDR315C	0	0	2	0	2	1	2	2	0	0	1	0	0	121	61	281	2_to_1	0	NA	NA	NA	NA	NA	0	0
YDR321W	1	0	1	0	0	1	1	0	0	0	1	0	0	9	66	381	2_to_1	0	NA	650.9	NA	NA	NA	0	0
YDR341C	1	1	1	1	1	1	1	1	1	0	1	1	0	0	77	607	wgd_wolfe	1	NA	625.5	20600	NA	NA	0	0
YDR353W	2	0	1	0	0	1	1	0	1	1	1	1	1	0	9	319	wgd_wolfe	0	NA	464.1	292000	2484.5	1875	0	0
YDR402C	0	0	2	0	2	1	2	2	0	0	2	0	0	39	71	489	2_to_1	0	NA	NA	NA	NA	NA	0	0
YDR403W	0	0	2	0	2	1	2	2	0	0	2	0	0	8	203	536	2_to_1	0	NA	NA	NA	NA	NA	0	0
YDR428C	1	1	1	0	1	1	1	1	0	0	1	0	0	1	26	261	2_to_1	0	NA	263	NA	NA	NA	1	0
YDR502C	0	0	0	0	0	1	0	0	1	0	1	0	2	6	17	384	wgd_wolfe	1	NA	607	22000	1372	1560.5	0	0
YDR503C	0	0	2	2	2	1	2	2	1	2	20	0	0	1	44	274	2_to_1	0	NA	444.9	300	44.5	55.5	0	0
YDR508C	8	4	1	0	1	1	1	1	1	0	7	0	0	20	166	663	wgd_wolfe	1	NA	170.2	10600	2635.5	3452.7	0	0
YDR531W	1	0	1	0	0	1	1	0	1	1	1	1	0	54	80	367	2_to_1	0	NA	618.1	6190	66	97	1	1
YEL021W	0	0	0	0	0	1	0	0	0	0	1	0	0	0	38	267	2_to_1	1	NA	NA	NA	NA	NA	0	0
YEL027W	0	0	2	2	2	1	2	2	1	2	2	0	2	139	10	160	2_to_1	1	NA	NA	8450	2158	1621.5	0	0
YEL038W	0	0	2	2	2	1	2	2	1	2	1	0	0	21	38	227	2_to_1	0	NA	823.2	2850	93.5	56	0	0
YEL051W	0	0	2	2	2	1	2	2	1	2	2	0	9	143	100	256	2_to_1	0	NA	740.7	8500	978	720.5	0	0
YER026C	8	6	1	0	1	1	1	1	0	0	8	0	0	0	92	276	2_to_1	1	NA	NA	NA	NA	NA	0	0
YER043C	3	1	1	0	1	1	1	1	0	0	1	1	1	0	37	449	2_to_1	1	NA	484.7	NA	5778.5	3935	0	0
YER055C	0	0	0	0	0	1	0	0	0	0	1	0	0	0	15	297	2_to_1	0	NA	1023.3	NA	NA	NA	0	0
YER060W	2	2	1	0	1	1	1	1	0	0	3	0	0	3	74	528	other	0	NA	NA	NA	NA	NA	1	0
YER060W-A	0	0	2	0	2	1	2	2	0	0	3	0	0	0	74	530	other	0	NA	NA	NA	NA	NA	0	0
YER065C	1	0	1	0	0	1	1	0	0	0	1	0	1	3	131	557	2_to_1	1	NA	62.1	NA	NA	NA	0	0
YER069W	1	0	1	1	0	1	1	0	1	1	2	0	0	0	182	863	2_to_1	0	NA	2659.9	1180	NA	1006.5	0	0
YER119C	1	0	1	0	0	1	1	0	0	0	2	0	0	8	71	448	wgd_wolfe	0	NA	NA	NA	NA	NA	2	1
YFL018C	0	0	2	2	2	1	2	2	1	2	11	0	5	0	38	499	wgd_wolfe	0	NA	598.5	24600	757.5	775	0	0
YFL022C	3	0	1	0	0	1	1	0	0	0	1	1	1	0	157	503	2_to_1	0	NA	NA	NA	NA	NA	1	1
YFL030W	0	0	2	2	2	1	2	2	1	2	1	0	0	0	18	385	2_to_1	0	NA	NA	339	NA	NA	1	1
YFL053W	0	0	0	0	0	1	0	0	0	0	1	0	0	0	139	591	telomeric	0	NA	NA	NA	NA	NA	0	0
YFL055W	0	0	0	0	0	1	0	0	0	0	3	0	0	2	80	558	telomeric	0	NA	NA	NA	NA	NA	0	0
YFR019W	20	4	1	1	1	1	1	1	1	1	8	0	2	0	1491	2278	2_to_1	0	NA	406	149	NA	NA	0	0
YGL063W	0	0	2	0	2	1	2	2	0	0	1	0	1	21	59	370	wgd_wolfe	0	NA	NA	NA	NA	NA	0	0
YGL084C	0	0	0	0	0	1	0	0	1	0	1	0	0	45	71	560	wgd_wolfe	1	NA	NA	672	200	97.5	2	0
YGL186C	0	0	2	0	2	1	2	2	0	0	4	0	0	0	90	579	2_to_1	0	NA	NA	NA	NA	114	1	1
YGL205W	0	0	0	0	0	1	0	0	0	0	18	0	1	34	195	748	2_to_1	1	NA	NA	NA	NA	NA	4	3
YGL224C	0	0	2	0	2	1	2	2	0	0	2	0	0	13	48	280	wgd_wolfe	1	NA	701.5	NA	NA	NA	0	0
YGR032W	0	0	0	0	0	1	0	0	0	0	1	0	0	11	558	1895	wgd_wolfe	1	NA	NA	NA	NA	NA	0	0
YGR096W	0	0	2	0	2	1	2	2	0	0	1	0	0	9	62	314	2_to_1	0	NA	NA	NA	NA	NA	0	0
YGR110W	0	0	2	0	2	1	2	2	0	0	36	0	1	4	165	445	other	0	NA	NA	NA	NA	NA	0	0
YGR155W	6	3	1	1	1	1	1	1	1	0	1	0	1	13	113	507	2_to_1	1	NA	616.6	41900	3327	2649	0	0
YGR170W	1	0	1	0	0	1	1	0	0	0	16	0	2	55	602	1138	2_to_1	0	NA	NA	NA	NA	NA	0	0
YGR209C	1	0	1	0	0	1	1	0	1	0	9	0	3	2	8	104	wgd_wolfe	1	NA	494.9	17200	2033.5	1462.5	0	0
YGR244C	3	1	1	0	1	1	1	1	0	0	2	0	1	47	56	427	2_to_1	1	NA	409.5	NA	228	430.5	0	0
YGR256W	0	0	2	2	2	1	2	2	1	2	1	0	0	12	30	492	wgd_wolfe	1	NA	NA	556	NA	NA	0	0
YGR267C	4	2	1	1	1	1	1	1	1	1	1	1	0	0	81	243	2_to_1	1	NA	844.5	2840	280.5	234.5	4	3
YGR289C	0	0	2	0	2	1	2	2	0	0	2	0	0	38	153	616	telomeric	0	NA	NA	NA	NA	NA	0	0
YHL011C	0	0	2	0	2	1	2	2	0	0	1	0	1	0	13	320	2_to_1	1	NA	728.5	NA	869.5	431.5	0	0
YHR002W	2	0	1	0	0	1	1	0	0	0	1	0	0	0	104	357	2_to_1	0	NA	NA	NA	NA	NA	0	0
YHR007C	1	0	1	0	0	1	1	0	1	0	1	1	1	90	90	530	2_to_1	1	NA	158.7	73200	1584	554	0	0
YHR019C	3	0	1	0	0	1	1	0	0	0	1	1	1	48	168	554	2_to_1	1	NA	655.9	NA	NA	NA	0	0
YHR020W	4	0	1	0	0	1	1	0	0	0	1	1	4	41	227	688	2_to_1	0	NA	727.6	NA	NA	NA	0	0
YHR026W	0	0	2	0	2	1	2	2	0	0	2	0	0	0	36	213	2_to_1	0	NA	827	NA	832	563.5	0	0
YHR091C	0	0	2	0	2	1	2	2	0	0	1	0	0	0	132	643	wgd_wolfe	0	NA	NA	NA	NA	NA	0	0
YHR100C	0	0	2	0	2	1	2	2	0	0	6	0	0	0	13	185	2_to_1	0	NA	290.3	NA	NA	NA	0	0
YHR123W	0	0	2	0	2	1	2	2	0	0	16	0	0	39	37	391	wgd_wolfe	0	NA	NA	NA	84.5	131	0	0
YHR128W	1	0	1	0	0	1	1	0	0	0	1	0	2	0	6	216	2_to_1	0	NA	2193.9	NA	NA	NA	1	1
YHR183W	3	0	1	0	0	1	1	0	1	0	1	0	0	0	44	489	wgd_wolfe	0	NA	1114.3	101000	11084	18755.5	3	1
YHR190W	0	0	2	2	2	1	2	2	1	2	1	1	0	0	92	444	2_to_1	1	NA	613.4	10800	56.5	NA	0	0
YIL006W	0	0	2	0	2	1	2	2	0	0	4	0	0	3	104	373	wgd_wolfe	0	NA	NA	NA	NA	NA	0	0
YIL013C	0	0	2	0	2	1	2	2	0	0	7	0	0	8	349	1411	other	0	NA	NA	NA	NA	NA	0	0
YIL078W	13	1	1	0	1	1	1	1	1	1	1	0	0	16	143	734	2_to_1	1	NA	591.9	42600	1795	1570.5	3	1
YIL099W	0	0	2	0	2	1	2	2	0	0	1	0	0	1	88	549	2_to_1	0	NA	NA	NA	NA	NA	0	0
YIL116W	0	0	2	0	2	1	2	2	0	0	1	0	0	0	22	385	2_to_1	0	NA	773.9	NA	282.5	1205	1	1
YIL134W	0	0	2	0	2	1	2	2	0	0	1	0	0	64	53	311	2_to_1	0	NA	NA	NA	NA	NA	0	0
YIL162W	0	0	0	0	0	1	0	0	1	0	1	0	0	3	76	532	telomeric	0	NA	615.5	1780	NA	NA	0	0
YIR027C	0	0	2	0	2	1	2	2	0	0	1	0	0	13	40	460	other	0	NA	NA	NA	NA	NA	0	0
YIR028W	1	0	1	0	0	1	1	0	0	0	1	0	0	5	149	635	other	0	NA	NA	NA	NA	NA	0	0
YIR029W	0	0	2	0	2	1	2	2	0	0	1	0	0	3	53	343	other	0	NA	NA	NA	NA	NA	0	0
YIR031C	0	0	2	0	2	1	2	2	0	0	1	0	1	3	79	554	other	0	NA	NA	NA	NA	NA	0	0
YIR032C	0	0	2	0	2	1	2	2	0	0	1	0	1	5	18	195	other	0	NA	NA	NA	NA	NA	0	0
YJL026W	6	2	1	0	1	1	1	1	1	1	6	1	5	0	107	399	wgd_wolfe	0	NA	464.9	538	11335.5	10318	0	0
YJL045W	0	0	0	0	0	1	0	0	0	0	1	0	0	67	96	634	wgd_wolfe	1	NA	NA	NA	NA	NA	0	0
YJL091C	0	0	0	0	0	1	0	0	0	0	1	1	0	123	88	490	2_to_1	0	NA	NA	NA	163.5	105	0	0
YJL129C	7	0	1	0	0	1	1	0	0	0	1	0	0	3	797	1235	wgd_wolfe	0	NA	NA	NA	NA	NA	0	0
YJL216C	0	0	2	0	2	1	2	2	0	0	1	0	0	6	64	581	telomeric	0	NA	NA	NA	NA	NA	0	0
YJL221C	0	0	2	0	2	1	2	2	0	0	1	0	0	0	81	589	telomeric	0	NA	NA	NA	NA	NA	0	0
YJR019C	0	0	2	0	2	1	2	2	0	0	10	0	0	9	113	349	2_to_1	1	NA	567.8	NA	NA	NA	3	1
YJR095W	0	0	2	0	2	1	2	2	0	0	1	0	0	12	80	322	2_to_1	1	NA	NA	NA	NA	NA	2	1
YJR148W	1	0	1	1	0	1	1	0	1	0	4	0	2	0	28	376	wgd_wolfe	1	NA	1095.8	25900	735	1022	1	1
YJR152W	3	0	1	0	0	1	1	0	0	0	1	0	0	4	101	543	telomeric	0	NA	NA	NA	NA	NA	0	0
YJR153W	0	0	0	0	0	1	0	0	0	0	1	0	0	1	40	361	telomeric	0	NA	NA	NA	NA	NA	0	0
YJR159W	0	0	2	0	2	1	2	2	0	0	2	0	1	0	10	357	telomeric	0	NA	NA	NA	NA	NA	0	0
YKL132C	0	0	2	0	2	1	2	2	0	0	1	0	0	24	27	430	wgd_wolfe	0	NA	NA	NA	NA	NA	0	0
YKL146W	6	3	1	0	1	1	1	1	0	0	5	0	0	8	333	692	2_to_1	1	NA	NA	NA	63	66.5	9	9
YKL174C	2	1	1	0	1	1	1	1	0	0	2	0	0	18	146	618	2_to_1	1	NA	259.5	NA	NA	NA	0	0
YKL184W	0	0	2	2	2	1	2	2	1	2	1	0	0	101	94	466	2_to_1	0	NA	121.9	688	NA	54	3	2
YKL188C	2	0	1	0	0	1	1	0	0	0	10	0	1	9	294	853	2_to_1	0	NA	NA	NA	NA	NA	0	0
YKR009C	0	0	0	0	0	1	0	0	0	0	36	0	0	4	154	900	2_to_1	1	NA	NA	NA	NA	NA	10	8
YKR039W	1	0	1	0	0	1	1	0	0	0	22	0	1	8	105	602	2_to_1	1	NA	NA	NA	NA	819.5	0	0
YKR053C	0	0	2	0	2	1	2	2	0	0	2	0	0	72	62	404	wgd_wolfe	0	NA	NA	NA	NA	NA	0	0
YKR058W	0	0	0	0	0	1	0	0	0	0	1	0	0	9	362	616	wgd_wolfe	0	NA	NA	NA	NA	NA	0	0
YKR061W	0	0	0	0	0	1	0	0	0	0	1	0	0	5	88	425	wgd_wolfe	0	NA	NA	NA	NA	NA	0	0
YKR069W	2	0	1	0	0	1	1	0	0	0	1	0	0	3	134	593	2_to_1	0	NA	NA	NA	NA	NA	0	0
YKR097W	0	0	0	0	0	1	0	0	0	0	1	0	0	43	65	549	2_to_1	1	NA	NA	NA	NA	NA	4	3
YLL015W	10	2	1	0	1	1	1	1	0	0	1	0	0	18	329	1559	2_to_1	1	NA	251.1	NA	54	NA	0	0
YLL018C	6	4	1	0	1	1	1	1	0	0	1	1	0	0	150	557	2_to_1	1	NA	652.6	NA	1555	1306	5	4
YLL041C	0	0	2	2	2	1	2	2	1	2	1	0	2	21	50	266	2_to_1	0	NA	705.2	9540	174	404	0	0
YLL048C	13	4	1	1	1	1	1	1	1	1	1	0	0	11	426	1661	wgd_wolfe	1	NA	707.4	3000	327	204.1	0	0
YLL057C	1	0	1	0	0	1	1	0	0	0	1	0	0	12	175	412	telomeric	0	NA	NA	NA	NA	NA	1	0
YLR043C	1	0	1	0	0	1	1	0	1	1	5	0	3	3	21	103	wgd_wolfe	0	NA	542.2	8580	962	911	1	1
YLR070C	0	0	2	0	2	1	2	2	0	0	1	0	0	13	18	356	2_to_1	0	NA	NA	NA	NA	NA	0	0
YLR092W	0	0	2	0	2	1	2	2	0	0	1	0	0	1	338	893	2_to_1	0	NA	NA	NA	NA	NA	0	0
YLR142W	0	0	0	0	0	1	0	0	1	0	1	0	0	1	112	476	2_to_1	0	NA	NA	184	NA	NA	0	0
YLR153C	3	0	1	0	0	1	1	0	1	0	2	1	0	43	59	683	2_to_1	1	NA	523.9	225000	3521	3037	0	0
YLR155C	0	0	2	0	2	1	2	2	0	0	1	0	0	0	52	362	other	0	NA	NA	NA	NA	NA	0	0
YLR157C	0	0	2	0	2	1	2	2	0	0	1	0	0	0	52	362	other	0	NA	NA	NA	NA	NA	0	0
YLR158C	0	0	2	0	2	1	2	2	0	0	1	0	0	18	52	362	other	0	NA	NA	NA	NA	NA	0	0
YLR160C	0	0	2	0	2	1	2	2	0	0	1	0	0	7	52	362	other	0	NA	NA	NA	NA	NA	0	0
YLR180W	1	0	1	0	0	1	1	0	1	0	1	0	17	10	22	382	wgd_wolfe	1	NA	510.7	103000	4914	3675.5	0	0
YLR258W	4	3	1	0	1	1	1	1	1	0	1	0	8	4	169	705	wgd_wolfe	1	NA	545.3	14600	278.5	623.5	6	5
YLR284C	0	0	2	0	2	1	2	2	0	0	6	0	1	2	47	280	wgd_wolfe	0	NA	497.9	NA	NA	NA	0	0
YLR303W	3	1	1	0	1	1	1	1	0	0	3	0	0	3	50	444	2_to_1	0	NA	2073.9	NA	NA	NA	5	4
YLR307W	0	0	2	0	2	1	2	2	0	0	1	0	0	3	72	301	other	0	NA	NA	NA	NA	NA	3	2
YLR308W	0	0	2	0	2	1	2	2	0	0	1	0	0	7	48	312	2_to_1	0	NA	NA	NA	NA	NA	0	0
YLR342W	2	1	1	0	1	1	1	1	0	0	1	0	15	101	540	1876	wgd_wolfe	1	NA	NA	NA	253.5	66.4	0	0
YLR359W	2	0	1	0	0	1	1	0	0	0	2	1	1	0	43	482	2_to_1	1	NA	477.1	NA	NA	NA	0	0
YLR410W	11	3	1	1	1	1	1	1	1	0	4	0	2	87	647	1146	2_to_1	0	NA	691.9	8810	481	217.5	8	7
YLR438W	0	0	2	2	2	1	2	2	1	2	1	0	0	1	31	424	2_to_1	0	NA	NA	72000	855	227	2	2
YML059C	16	5	1	0	1	1	1	1	1	1	12	0	2	0	874	1679	2_to_1	0	NA	NA	521	47.5	102	0	0
YML075C	5	0	1	0	0	1	1	0	0	0	1	0	2	55	378	1054	wgd_wolfe	0	NA	865.9	NA	188	169.6	0	0
YML106W	2	0	1	0	0	1	1	0	1	1	1	0	0	28	37	226	wgd_wolfe	1	NA	643	39300	932.5	543	0	0
YMR008C	0	0	0	0	0	1	0	0	0	0	24	0	0	2	172	664	wgd_wolfe	1	NA	NA	NA	NA	NA	0	0
YMR009W	0	0	2	0	2	1	2	2	0	0	1	0	0	31	25	179	2_to_1	0	NA	290.3	NA	103	50.1	0	0
YMR013C	1	0	1	0	0	1	1	0	0	0	1	1	0	0	47	519	2_to_1	0	NA	510.6	NA	NA	NA	0	0
YMR015C	0	0	2	2	2	1	2	2	1	2	1	0	0	28	112	538	2_to_1	1	NA	126.7	24700	1020	342	1	1
YMR041C	1	0	1	0	0	1	1	0	0	0	1	0	0	2	53	335	2_to_1	0	NA	535.2	NA	NA	NA	0	0
YMR062C	0	0	0	0	0	1	0	0	0	0	2	0	0	0	32	441	2_to_1	0	NA	34800.2	NA	NA	1007.5	0	0
YMR088C	1	0	1	0	0	1	1	0	0	0	2	0	0	3	90	562	2_to_1	1	NA	NA	NA	NA	NA	0	0
YMR101C	0	0	2	0	2	1	2	2	0	0	19	0	0	1	57	343	2_to_1	0	NA	NA	NA	NA	NA	0	0
YMR145C	0	0	2	2	2	1	2	2	1	2	1	0	0	8	138	560	wgd_wolfe	1	NA	251.5	4930	159	195	0	0
YMR207C	1	0	1	1	0	1	1	0	1	1	1	0	0	23	429	2123	wgd_wolfe	1	NA	NA	396	NA	NA	0	0
YMR217W	0	0	0	0	0	1	0	0	0	0	1	0	0	0	26	525	2_to_1	0	NA	535.7	NA	NA	NA	0	0
YMR246W	0	0	2	2	2	1	2	2	1	2	10	0	1	1	89	694	wgd_wolfe	1	NA	325.8	31200	1765	1104.5	0	0
YMR298W	0	0	0	0	0	1	0	0	0	0	4	1	1	0	56	150	2_to_1	0	NA	595.8	NA	NA	NA	0	0
YMR300C	1	1	1	0	1	1	1	1	1	0	1	0	2	3	61	510	2_to_1	1	NA	584.3	18700	416	1190	0	0
YNL045W	0	0	0	0	0	1	0	0	1	0	6	0	1	1	107	671	2_to_1	1	NA	557.8	5590	114	228	5	5
YNL117W	0	0	2	0	2	1	2	2	0	0	2	0	0	0	74	554	2_to_1	1	NA	NA	NA	NA	NA	3	1
YNL192W	9	5	1	0	1	1	1	1	0	0	1	0	0	0	538	1131	2_to_1	1	NA	319.1	NA	NA	NA	4	1
YNL202W	0	0	0	0	0	1	0	0	0	0	2	0	1	0	41	292	2_to_1	0	NA	NA	NA	NA	NA	1	0
YNL270C	0	0	2	0	2	1	2	2	0	0	1	0	0	8	78	573	wgd_wolfe	0	NA	NA	NA	NA	NA	0	0
YNL318C	0	0	2	0	2	1	2	2	0	0	1	0	0	0	91	540	2_to_1	0	NA	NA	NA	NA	NA	0	0
YNR001C	0	0	0	0	0	1	0	0	0	0	1	0	0	5	105	479	wgd_wolfe	1	NA	527.9	NA	356	1148	0	0
YNR008W	0	0	2	0	2	1	2	2	0	0	128	0	0	5	220	661	2_to_1	0	NA	427	NA	NA	NA	0	0
YNR019W	3	2	1	1	1	1	1	1	1	1	34	0	0	29	263	642	wgd_wolfe	0	NA	755	279	82	NA	9	1
YNR041C	0	0	0	0	0	1	0	0	0	0	1	0	0	55	56	372	2_to_1	0	NA	NA	NA	NA	NA	0	0
YNR050C	0	0	2	2	2	1	2	2	1	2	1	0	3	0	54	446	2_to_1	0	NA	637.6	57500	936.5	7745.5	1	1
YNR056C	0	0	2	0	2	1	2	2	0	0	1	0	0	0	64	561	telomeric	0	NA	NA	NA	NA	NA	0	0
YNR057C	0	0	2	0	2	1	2	2	0	0	1	0	0	1	33	237	telomeric	0	NA	NA	NA	NA	NA	0	0
YNR067C	0	0	2	2	2	1	2	2	1	2	1	0	0	4	523	1117	telomeric	0	NA	393.8	64.3	60.5	NA	0	0
YOL086C	6	2	1	0	1	1	1	1	0	0	6	0	2	21	4	348	wgd_wolfe	0	NA	368.5	NA	NA	NA	1	1
YOR011W	0	0	2	0	2	1	2	2	0	0	7	0	0	2	328	1394	other	0	NA	NA	NA	NA	NA	0	0
YOR054C	8	1	1	0	1	1	1	1	0	0	1	0	2	39	525	674	wgd_wolfe	0	NA	387.9	NA	NA	NA	8	8
YOR074C	0	0	2	0	2	1	2	2	0	0	1	1	0	0	34	304	2_to_1	1	NA	623.2	NA	NA	NA	0	0
YOR100C	0	0	2	0	2	1	2	2	0	0	1	0	0	8	72	327	2_to_1	0	NA	NA	NA	NA	NA	1	0
YOR125C	0	0	2	0	2	1	2	2	0	0	5	0	0	58	79	233	2_to_1	0	NA	484.6	NA	NA	NA	0	0
YOR126C	0	0	2	0	2	1	2	2	0	0	3	0	0	4	26	238	2_to_1	0	NA	558.5	NA	NA	NA	0	0
YOR128C	1	0	1	1	0	1	1	0	1	1	1	0	0	5	58	571	2_to_1	0	NA	637.3	5410	707	1543	0	0
YOR180C	0	0	2	0	2	1	2	2	0	0	2	0	2	6	32	271	wgd_wolfe	0	NA	NA	NA	NA	NA	0	0
YOR190W	0	0	2	0	2	1	2	2	0	0	1	0	0	1	49	445	wgd_wolfe	0	NA	NA	NA	NA	NA	0	0
YOR192C	0	0	2	0	2	1	2	2	0	0	1	0	0	24	134	599	other	0	NA	NA	NA	NA	NA	0	0
YOR311C	3	1	1	0	1	1	1	1	1	1	8	0	0	199	80	290	2_to_1	0	NA	546.1	784	63.5	NA	0	0
YOR348C	0	0	2	0	2	1	2	2	0	0	4	0	0	10	140	627	2_to_1	1	NA	NA	NA	NA	NA	0	0
YOR375C	0	0	0	0	0	1	0	0	1	0	1	0	1	4	48	454	wgd_wolfe	1	NA	1035.1	77500	4405	9338	0	0
YPL023C	6	2	1	0	1	1	1	1	0	0	1	0	1	34	182	657	2_to_1	0	NA	414.8	NA	NA	NA	3	0
YPL036W	0	0	0	0	0	1	0	0	0	0	1	0	0	78	207	947	other	0	NA	NA	NA	NA	NA	0	0
YPL087W	0	0	2	0	2	1	2	2	0	0	4	0	0	3	52	317	wgd_wolfe	1	NA	NA	NA	59	NA	0	0
YPL092W	3	2	1	0	1	1	1	1	0	0	1	0	0	3	97	458	2_to_1	0	NA	2989.3	NA	NA	NA	0	0
YPL147W	0	0	0	0	0	1	0	0	0	0	10	0	1	23	289	870	2_to_1	0	NA	NA	NA	NA	NA	0	0
YPL172C	0	0	2	0	2	1	2	2	0	0	1	0	0	124	144	462	2_to_1	0	NA	NA	NA	NA	NA	1	0
YPL189W	0	0	2	0	2	1	2	2	0	0	1	0	0	4	125	609	wgd_wolfe	0	NA	NA	NA	NA	NA	0	0
YPL244C	0	0	2	0	2	1	2	2	0	0	1	0	0	16	51	339	2_to_1	0	NA	NA	NA	NA	NA	1	0
YPL252C	0	0	2	2	2	1	2	2	1	2	1	1	0	0	76	172	2_to_1	0	NA	668.2	14800	189.5	464.1	0	0
YPL258C	0	0	2	0	2	1	2	2	0	0	2	0	0	2	65	551	other	0	NA	NA	NA	NA	NA	0	0
YPR001W	0	0	2	0	2	1	2	2	0	0	2	0	0	11	60	486	2_to_1	0	NA	703.5	NA	NA	NA	0	0
YPR026W	2	0	1	0	0	1	1	0	0	0	1	0	0	1	332	1211	2_to_1	1	NA	NA	NA	NA	NA	2	0
YPR069C	0	0	2	0	2	1	2	2	0	0	1	0	1	45	30	293	2_to_1	0	NA	738.7	NA	764	470.5	0	0
YPR074C	8	2	1	0	1	1	1	1	1	1	2	0	1	46	34	680	wgd_wolfe	0	NA	809.2	40300	6564	4893.5	1	1
YPR121W	0	0	2	0	2	1	2	2	0	0	2	0	0	14	63	572	other	0	NA	NA	NA	NA	NA	0	0
YPR145W	2	0	1	0	0	1	1	0	0	0	1	0	1	11	80	572	wgd_wolfe	0	NA	1145.7	NA	3729	9502.5	0	0
YPR160W	7	3	1	0	1	1	1	1	0	0	1	0	0	16	144	902	2_to_1	1	NA	485.1	NA	244	267	12	8
YAL046C	0	0	2	2	2	2	0	0	0	0	0	0	0	2	38	118	2_to_1	0	115997	280	259	NA	NA	0	0
YDL166C	3	2	1	0	1	2	0	0	0	0	0	1	1	0	52	197	2_to_1	0	16513	539.4	8350	244.5	243.6	6	5
YGR090W	5	3	1	1	1	2	0	0	0	0	0	1	58	5	424	1237	2_to_1	1	13266	677.4	3260	425	262.5	2	1
YDL201W	3	0	1	0	0	2	0	0	0	0	0	0	1	7	90	286	2_to_1	0	9287	594.8	2630	133.5	78.5	3	3
YML092C	1	0	1	0	0	2	0	0	0	0	0	1	17	0	26	250	2_to_1	0	7987	696.7	7060	1690	908	0	0
YGL155W	0	0	2	2	2	2	0	0	0	0	0	1	1	25	70	376	2_to_1	0	7806	599.3	3940	NA	NA	0	0
YDR405W	0	0	0	0	0	2	0	0	2	0	0	0	3	0	201	263	2_to_1	0	5525	NA	2170	113	157.5	0	0
YBR169C	2	2	1	0	1	2	0	0	0	0	0	0	4	20	231	693	wgd_wolfe	1	5252	770	6300	144	301	4	3
YDR418W	0	0	0	0	0	2	0	0	0	0	0	0	5	0	72	165	wgd_wolfe	0	4849	NA	50300	5767	3942.3	0	0
YIL016W	0	0	2	2	2	2	0	0	0	0	0	0	0	3	159	159	2_to_1	0	4664	510.7	3350	452.5	328	1	0
YJL173C	0	0	2	0	2	2	0	0	0	0	0	1	7	0	66	122	2_to_1	0	3196	485.9	4280	781.5	499.3	0	0
YNL181W	0	0	2	2	2	2	0	0	2	0	0	1	0	37	77	407	2_to_1	0	2991	528.1	13900	117.5	73	1	1
YML007C-A	0	0	2	0	2	2	0	0	0	0	0	0	0	0	5	36	other	0	2981	NA	NA	131	203.8	0	0
YML051W	1	0	1	1	0	2	0	0	0	0	0	0	3	16	97	435	2_to_1	0	2856	NA	784	NA	NA	0	0
YER155C	24	8	1	0	1	2	0	0	0	0	0	0	12	145	1259	2167	2_to_1	0	2616	409	1230	211	186.5	0	0
YPL183W-A	0	0	2	2	2	2	0	0	2	0	0	0	1	57	91	93	2_to_1	0	2298	NA	538	182	236.9	0	0
YJL104W	0	0	2	2	2	2	0	0	0	0	0	0	3	0	82	149	2_to_1	0	2275	NA	3180	401	374.3	0	0
YKL130C	0	0	2	2	2	2	0	0	0	0	0	0	4	5	41	246	2_to_1	0	2258	1291.1	4070	129	106.5	0	0
YHR141C	0	0	0	0	0	2	0	0	0	0	0	0	0	0	106	106	wgd_wolfe	0	2222	NA	3890	3462.5	2109	0	0
YJL024C	0	0	2	2	2	2	0	0	0	0	0	0	1	14	63	194	2_to_1	1	2108	NA	1240	226.5	157.5	0	0
YLR163C	1	0	1	1	0	2	0	0	0	0	0	1	5	0	78	462	2_to_1	0	1961	324.2	1360	130	227	0	0
YJR134C	9	1	1	1	1	2	0	0	0	0	0	0	2	14	707	707	2_to_1	0	1950	767.7	300	NA	NA	0	0
YDR485C	5	0	1	1	0	2	0	0	0	0	0	0	4	135	695	795	2_to_1	0	1855	1622.3	358	NA	NA	0	0
YHR119W	7	1	1	1	1	2	0	0	0	0	0	0	9	0	766	1080	2_to_1	0	1814	277.5	172	116	188.5	0	0
YFR049W	0	0	0	0	0	2	0	0	0	0	0	0	3	14	111	123	2_to_1	0	1628	300	2050	120.5	150.6	1	0
YOR007C	3	0	1	1	0	2	0	0	0	0	0	0	3	48	207	346	2_to_1	0	1551	609.6	9420	488	395.5	0	0
YMR230W	1	1	1	0	1	2	0	0	0	0	0	0	0	12	20	105	wgd_wolfe	0	1448	NA	7650	3072.5	2497.5	0	0
YDR296W	0	0	2	2	2	2	0	0	2	0	0	0	5	0	75	226	2_to_1	0	1417	417.3	2610	226.5	329.5	0	0
YHR143W	0	0	2	0	2	2	0	0	0	0	0	0	0	7	267	325	2_to_1	0	1323	NA	NA	NA	NA	0	0
YIL133C	2	0	1	0	0	2	0	0	0	0	0	0	0	34	61	199	wgd_wolfe	0	1308	575.6	43300	3370.5	2523	0	0
YOR367W	1	1	1	1	1	2	0	0	0	0	0	0	2	1	105	200	2_to_1	0	1300	296.4	1580	NA	95.1	0	0
YKL065C	0	0	2	2	2	2	0	0	0	0	0	0	0	15	90	206	wgd_wolfe	1	1256	491.5	7210	452	442	0	0
YMR146C	1	0	1	0	0	2	0	0	0	0	0	0	10	0	50	347	2_to_1	0	1250	574.2	2400	NA	NA	0	0
YPR152C	1	0	1	1	0	2	0	0	0	0	0	0	2	7	336	465	2_to_1	0	1214	547.2	1310	NA	NA	7	7
YDR322W	0	0	2	0	2	2	0	0	0	0	0	0	7	0	173	367	2_to_1	0	1206	552.4	7700	183.5	175	0	0
YHR114W	4	3	1	0	1	2	0	0	2	0	0	0	9	21	465	633	2_to_1	0	1187	586.5	5440	122	136	3	2
YBR175W	0	0	2	0	2	2	0	0	0	0	0	0	8	37	11	315	2_to_1	0	1181	NA	NA	NA	NA	0	0
YER093C-A	0	0	2	2	2	2	0	0	0	0	0	0	0	34	62	137	wgd_wolfe	0	1178	NA	1840	NA	NA	1	0
YHR192W	0	0	0	0	0	2	0	0	0	0	0	0	0	0	153	278	2_to_1	0	1175	632.6	3390	53.5	75	0	0
YNL330C	2	2	1	1	1	2	0	0	0	0	0	0	23	207	88	433	2_to_1	1	1168	636.3	3850	122.5	135.5	0	0
YBR278W	7	3	1	0	1	2	0	0	0	0	0	0	3	130	137	201	wgd_wolfe	0	1162	670.6	784	NA	NA	0	0
YER012W	1	0	1	0	0	2	0	0	0	0	0	0	33	0	8	198	2_to_1	0	1131	759.4	21800	NA	NA	0	0
YDR202C	0	0	2	2	2	2	0	0	2	0	0	0	4	61	119	351	2_to_1	0	1058	470.4	2860	52	51	0	0
YOR260W	4	3	1	0	1	2	0	0	0	0	0	1	9	0	279	578	2_to_1	0	1041	640.8	9530	500.5	309.5	1	1
YBR084C-A	0	0	0	0	0	2	0	0	2	0	0	0	0	0	93	189	wgd_wolfe	0	985	NA	97700	2554	1836.5	0	0
YPR116W	0	0	2	2	2	2	0	0	0	0	0	0	0	0	95	277	2_to_1	0	960	349.4	2140	NA	NA	0	0
YBR120C	0	0	0	0	0	2	0	0	0	0	0	0	0	0	88	162	2_to_1	0	935	398.8	2130	207	221.8	0	0
YGL127C	0	0	0	0	0	2	0	0	0	0	0	0	16	74	34	127	2_to_1	0	911	NA	468	106.5	145.5	0	0
YJL125C	1	1	1	0	1	2	0	0	0	0	0	1	1	0	122	383	2_to_1	0	905	557.9	7220	61	NA	0	0
YGR270W	21	10	1	0	1	2	0	0	0	0	0	0	2	127	837	1379	2_to_1	0	893	574.5	172	NA	NA	0	0
YNL061W	1	1	1	1	1	2	0	0	0	0	0	1	35	23	308	618	2_to_1	0	886	565.7	18700	614.5	373.5	0	0
YPL026C	0	0	2	2	2	2	0	0	0	0	0	0	0	21	278	502	wgd_wolfe	1	879	NA	2810	57.5	127	0	0
YKL219W	0	0	2	0	2	2	0	0	0	0	0	0	0	0	98	407	telomeric	0	871	367.5	NA	NA	NA	0	0
YOR295W	3	1	1	1	1	2	0	0	0	0	0	0	0	0	168	228	wgd_wolfe	0	826	NA	639	NA	NA	1	1
YIL051C	0	0	0	0	0	2	0	0	0	0	0	1	0	60	22	145	wgd_wolfe	0	809	694	168000	224.5	59.5	2	0
YHR207C	3	0	1	1	0	2	0	0	0	0	0	0	0	2	261	526	2_to_1	0	793	660	5000	108.5	73.5	5	4
YOL031C	0	0	2	2	2	2	0	0	0	0	0	0	3	14	226	421	2_to_1	0	779	900	2420	47.5	NA	0	0
YKR014C	2	1	1	0	1	2	0	0	2	0	0	0	6	11	79	234	2_to_1	1	773	409.6	9380	551.5	503.5	0	0
YPR034W	0	0	0	0	0	2	0	0	0	0	0	1	17	0	174	477	2_to_1	0	762	606.2	1360	258	195.5	0	0
YGR174C	0	0	2	2	2	2	0	0	0	0	0	0	1	67	119	170	2_to_1	1	759	599.5	704	NA	NA	0	0
YLL010C	2	1	1	1	1	2	0	0	0	0	0	0	1	21	256	427	wgd_wolfe	1	758	173.1	5620	179.5	109.5	0	0
YER006W	2	0	1	0	0	2	0	0	0	0	0	1	33	56	299	520	2_to_1	1	738	430.3	7130	559	322.5	0	0
YHR132W-A	11	7	1	1	1	2	0	0	0	0	0	0	0	10	131	131	wgd_wolfe	0	734	363.4	1400	186	197.7	0	0
YNL209W	1	0	1	1	0	2	0	0	2	0	0	0	1	0	223	613	wgd_wolfe	0	712	NA	104000	7400.5	5151.5	0	0
YCR017C	0	0	0	0	0	2	0	0	0	0	0	0	0	17	152	953	2_to_1	0	689	NA	NA	83.5	107.2	1	0
YIL007C	0	0	2	2	2	2	0	0	0	0	0	0	2	6	64	220	2_to_1	0	674	396.7	846	NA	NA	1	1
YLR244C	0	0	0	0	0	2	0	0	0	0	0	0	0	0	123	387	2_to_1	0	669	446.6	19600	978	704.5	3	3
YML009C	0	0	2	2	2	2	0	0	0	0	0	0	2	21	31	70	2_to_1	0	664	186.9	2480	102.5	102.9	0	0
YHL017W	1	0	1	1	0	2	0	0	0	0	0	0	0	2	157	532	wgd_wolfe	0	648	2264.9	14600	60.5	53.5	0	0
YFR018C	0	0	2	2	2	2	0	0	2	0	0	0	0	2	110	363	2_to_1	0	642	NA	3970	NA	NA	0	0
YHR198C	0	0	2	2	2	2	0	0	0	0	0	0	0	26	111	321	other	0	625	700.2	1350	NA	NA	0	0
YIR001C	2	0	1	0	0	2	0	0	0	0	0	0	7	31	175	250	2_to_1	0	609	630.8	6490	NA	59	1	1
YEL048C	0	0	2	2	2	2	0	0	0	0	0	0	0	0	25	152	2_to_1	0	607	371	8660	72	NA	1	1
YOR016C	0	0	2	2	2	2	0	0	0	0	0	0	1	7	52	207	wgd_wolfe	0	606	586.6	2710	411	253	0	0
YNL242W	1	1	1	0	1	2	0	0	0	0	0	0	1	0	841	1592	2_to_1	0	574	1265.3	876	NA	NA	0	0
YAL049C	0	0	2	2	2	2	0	0	0	0	0	0	0	0	20	246	2_to_1	0	560	386.2	1800	NA	NA	0	0
YER120W	3	1	1	0	1	2	0	0	0	0	0	0	8	70	142	244	wgd_wolfe	1	553	642.5	3500	458	259.5	0	0
YNR075W	0	0	2	2	2	2	0	0	0	0	0	0	0	1	64	374	telomeric	0	548	NA	2370	NA	NA	0	0
YBR077C	0	0	2	2	2	2	0	0	0	0	0	0	1	56	74	162	2_to_1	0	539	485.5	3490	201.5	183.5	0	0
YNL032W	2	1	1	1	1	2	0	0	0	0	0	0	4	54	130	281	2_to_1	0	516	NA	4070	NA	65	0	0
YDR122W	24	5	1	1	1	2	0	0	0	0	0	0	0	12	740	1064	wgd_wolfe	0	487	651.2	279	69	125.7	0	0
YBR086C	24	15	1	0	1	2	0	0	0	0	0	0	1	18	506	946	2_to_1	1	482	828.7	NA	146.5	167.1	10	4
YNL243W	9	4	1	0	1	2	0	0	2	0	0	0	9	0	718	968	2_to_1	1	480	698.1	40600	543.5	447.2	0	0
YAL001C	3	0	1	1	0	2	0	0	0	0	0	0	4	0	529	1160	2_to_1	0	475	415.6	125	NA	NA	0	0
YAL032C	0	0	0	0	0	2	0	0	0	0	0	1	18	0	336	379	2_to_1	0	474	290.2	1670	47	NA	0	0
YGR205W	0	0	2	2	2	2	0	0	0	0	0	0	0	5	65	290	2_to_1	0	472	461.8	4280	74	129	0	0
YDL219W	0	0	2	2	2	2	0	0	2	0	0	0	1	8	5	150	2_to_1	0	466	680.5	4610	NA	NA	1	1
YDR168W	6	4	1	1	1	2	0	0	2	0	0	1	4	142	421	506	2_to_1	0	454	704.1	10200	448.5	400.5	0	0
YLR312W-A	0	0	2	2	2	2	0	0	0	0	0	0	1	0	74	253	2_to_1	0	453	505.5	6490	176.5	186	0	0
YOL034W	1	0	1	1	0	2	0	0	0	0	0	1	4	0	818	1093	2_to_1	0	453	NA	892	NA	NA	0	0
YKL191W	0	0	0	0	0	2	0	0	0	0	0	0	2	12	216	534	2_to_1	1	448	488.2	3490	214	120	1	1
YML124C	0	0	0	0	0	2	0	0	0	0	0	0	8	49	33	445	wgd_wolfe	0	448	774.7	12300	282	127	0	0
YNL168C	0	0	0	0	0	2	0	0	0	0	0	0	0	0	51	259	2_to_1	0	444	464.2	2550	70.5	105.5	0	0
YGL017W	0	0	2	2	2	2	0	0	2	0	0	0	0	3	217	503	2_to_1	0	443	241.3	2030	NA	NA	0	0
YLR218C	0	0	2	2	2	2	0	0	2	0	0	0	0	71	113	150	2_to_1	0	437	483.9	907	76	100.6	0	0
YMR193W	0	0	2	2	2	2	0	0	0	0	0	0	3	0	152	258	2_to_1	0	433	360.9	4010	170	98	0	0
YMR124W	20	6	1	0	1	2	0	0	0	0	0	0	2	10	943	943	wgd_wolfe	0	430	563.3	166	55.5	67.5	0	0
YDL119C	0	0	2	2	2	2	0	0	0	0	0	0	0	28	50	307	2_to_1	0	429	NA	1550	NA	60	0	0
YLR333C	1	0	1	0	0	2	0	0	2	0	0	0	0	9	63	108	wgd_wolfe	0	427	573.9	162000	4177	2209.9	0	0
YJR012C	2	1	1	1	1	2	0	0	0	0	0	1	1	0	146	207	2_to_1	0	419	NA	538	NA	NA	0	0
YIR024C	0	0	0	0	0	2	0	0	0	0	0	0	0	6	114	216	2_to_1	0	413	489.6	589	NA	NA	0	0
YBL025W	0	0	2	0	2	2	0	0	0	0	0	0	5	0	66	145	2_to_1	0	411	260.4	NA	NA	NA	0	0
YPL196W	2	1	1	1	1	2	0	0	2	0	0	0	0	3	150	273	2_to_1	0	411	482	1560	NA	NA	0	0
YIL075C	3	1	1	0	1	2	0	0	2	0	0	1	17	0	287	945	2_to_1	1	400	589.9	4750	931.5	587.5	5	5
YDL130W	2	2	1	0	1	2	0	0	2	0	0	0	3	24	53	106	2_to_1	0	395	675.2	22400	9142.5	7561	0	0
YMR128W	12	4	1	0	1	2	0	0	0	0	0	1	18	0	672	1267	2_to_1	0	393	379.2	2000	231	100	0	0
YPL004C	9	1	1	0	1	2	0	0	2	0	0	0	6	7	214	341	2_to_1	0	389	347.5	104000	NA	68.5	0	0
YPR154W	2	1	1	1	1	2	0	0	0	0	0	0	4	0	169	215	wgd_wolfe	1	384	376.9	2190	108.5	84	0	0
YNR053C	3	2	1	0	1	2	0	0	2	0	0	1	13	0	254	486	2_to_1	1	381	313.5	67700	1096.5	901	0	0
YGR241C	1	0	1	1	0	2	0	0	0	0	0	0	3	2	349	568	wgd_wolfe	0	365	366	6800	190.5	171	1	0
YLR344W	0	0	0	0	0	2	0	0	0	0	0	0	0	3	57	127	wgd_wolfe	0	358	NA	NA	4776.5	3927.5	0	0
YHR122W	2	0	1	1	0	2	0	0	2	0	0	1	2	0	120	231	2_to_1	0	357	296.1	1800	72.5	57.5	0	0
YJL192C	0	0	2	2	2	2	0	0	2	0	0	0	0	17	53	234	2_to_1	0	348	473.1	11700	526	366.5	0	0
YMR196W	12	4	1	0	1	2	0	0	0	0	0	0	0	2	357	1088	2_to_1	1	346	609.2	2220	59.5	232	4	3
YIL040W	0	0	2	0	2	2	0	0	0	0	0	0	0	244	16	138	2_to_1	0	339	1040.9	NA	222	166.3	0	0
YDL108W	2	2	1	0	1	2	0	0	2	0	0	1	8	0	27	306	2_to_1	0	336	2563.6	4400	46.5	NA	0	0
YLR441C	4	2	1	0	1	2	0	0	2	0	0	0	5	22	94	255	wgd_wolfe	1	334	580.7	92400	NA	NA	0	0
YJL145W	0	0	0	0	0	2	0	0	2	0	0	0	0	6	114	294	2_to_1	0	331	691.2	6540	149	83	0	0
YPL195W	17	6	1	1	1	2	0	0	0	0	0	0	6	30	414	932	2_to_1	1	331	491.5	13500	249	137.7	0	0
YDR392W	1	0	1	1	0	2	0	0	0	0	0	0	16	127	179	337	2_to_1	0	329	503.8	1710	NA	NA	0	0
YMR149W	0	0	2	0	2	2	0	0	2	0	0	1	5	147	107	286	2_to_1	0	329	651.4	8450	768	644	0	0
YLL013C	13	3	1	1	1	2	0	0	0	0	0	0	3	9	584	879	2_to_1	1	326	300.2	846	204	213	0	0
YKL122C	1	0	1	1	0	2	0	0	0	0	0	1	4	0	142	167	2_to_1	0	325	474.8	3400	276	275.6	0	0
YLR025W	5	3	1	0	1	2	0	0	0	0	0	0	6	0	235	240	2_to_1	0	324	611.3	3270	162	177.5	0	0
YAL035W	6	1	1	1	1	2	0	0	2	0	0	0	14	0	508	1002	2_to_1	1	321	570.2	13400	2539	1874	0	0
YML026C	0	0	0	0	0	2	0	0	2	0	0	0	0	27	27	146	wgd_wolfe	0	321	NA	112000	958	590	1	1
YMR110C	1	1	1	1	1	2	0	0	2	0	0	0	0	4	57	532	2_to_1	1	321	624.2	2930	NA	NA	0	0
YDL012C	0	0	2	2	2	2	0	0	0	0	0	0	0	0	93	107	wgd_wolfe	1	320	NA	2250	59.5	NA	0	0
YJL154C	3	0	1	0	0	2	0	0	0	0	0	0	4	71	252	944	2_to_1	1	320	575.5	2360	261	209.5	0	0
YJL011C	1	0	1	1	0	2	0	0	0	0	0	1	11	0	62	161	2_to_1	0	319	681.8	2930	107.5	NA	0	0
YOR086C	5	1	1	0	1	2	0	0	2	0	0	0	0	8	498	1186	wgd_wolfe	1	318	592.5	6140	438.5	509	0	0
YLR185W	0	0	2	2	2	2	0	0	0	0	0	0	1	44	88	88	wgd_wolfe	0	316	567.4	21800	3501.5	2728.5	0	0
YLR363W-A	1	0	1	0	0	2	0	0	0	0	0	0	0	0	85	85	2_to_1	0	302	221.3	6650	323	127.4	0	0
YAL034W-A	0	0	2	2	2	2	0	0	0	0	0	0	10	55	193	289	2_to_1	0	300	403.6	2610	90	NA	9	8
YAL047C	3	0	1	1	0	2	0	0	0	0	0	0	6	0	622	622	2_to_1	0	300	316.9	639	NA	NA	0	0
YBL002W	1	0	1	0	0	2	0	0	0	0	0	0	21	0	59	131	2_to_1	1	300	NA	443000	6460	5540.3	0	0
YBL032W	7	7	1	0	1	2	0	0	0	0	0	0	12	5	244	381	2_to_1	0	300	717.8	15600	713.5	539.5	3	3
YBL036C	0	0	2	2	2	2	0	0	0	0	0	0	0	11	42	257	2_to_1	0	300	378.9	4890	261.5	190.5	0	0
YBR010W	1	1	1	0	1	2	0	0	0	0	0	0	18	27	70	136	2_to_1	0	300	NA	213000	NA	NA	0	0
YBR052C	0	0	0	0	0	2	0	0	0	0	0	0	2	2	21	210	wgd_wolfe	1	300	551.4	7060	379.5	444	0	0
YBR072W	8	3	1	1	1	2	0	0	2	0	0	0	0	5	126	214	2_to_1	1	300	NA	19300	65	NA	1	1
YBR105C	1	0	1	0	0	2	0	0	2	0	0	0	2	71	216	362	wgd_wolfe	0	300	NA	6650	365.5	415	0	0
YBR119W	0	0	2	2	2	2	0	0	0	0	0	0	13	23	153	298	2_to_1	0	300	651.8	2950	NA	NA	0	0
YBR160W	4	3	1	0	1	2	0	0	0	0	0	0	206	36	30	298	2_to_1	1	300	622.4	6670	542	343	0	0
YBR164C	0	0	0	0	0	2	0	0	0	0	0	0	4	116	9	183	2_to_1	0	300	648.7	5190	408	235	2	2
YBR171W	0	0	2	2	2	2	0	0	0	0	0	0	4	148	58	206	2_to_1	0	300	629.3	7820	623.5	463.5	0	0
YBR177C	0	0	2	2	2	2	0	0	0	0	0	0	0	25	103	451	wgd_wolfe	1	300	460.7	2550	190	363.5	1	1
YBR188C	1	1	1	0	1	2	0	0	0	0	0	0	7	5	137	140	other	0	300	271	1430	46.5	106	1	1
YBR193C	0	0	0	0	0	2	0	0	2	0	0	1	23	60	128	223	2_to_1	0	300	489.4	937	57.5	NA	0	0
YBR230C	2	1	1	0	1	2	0	0	0	0	0	0	0	4	40	134	2_to_1	0	300	419.5	4750	NA	NA	0	0
YBR261C	1	0	1	1	0	2	0	0	0	0	0	0	0	2	49	232	2_to_1	0	300	630.7	3060	NA	59.5	0	0
YBR262C	0	0	2	2	2	2	0	0	2	0	0	0	0	5	48	106	2_to_1	1	300	321.8	2550	177.5	152.8	0	0
YBR268W	0	0	2	2	2	2	0	0	2	0	0	0	0	0	57	105	2_to_1	0	300	322.1	1100	108	202.7	0	0
YCL033C	0	0	2	2	2	2	0	0	0	0	0	0	0	6	26	168	2_to_1	0	300	251.5	799	NA	NA	0	0
YCR011C	2	2	1	0	1	2	0	0	0	0	0	0	0	5	369	1049	2_to_1	1	300	1028	339	207.5	183.2	0	0
YCR030C	16	6	1	0	1	2	0	0	2	0	0	0	3	5	612	870	2_to_1	0	300	655.4	4280	192.5	323.5	0	0
YCR044C	0	0	2	2	2	2	0	0	0	0	0	0	0	61	53	357	2_to_1	0	300	NA	3050	142	144.5	0	0
YCR057C	8	5	1	0	1	2	0	0	0	0	0	1	67	0	201	923	2_to_1	1	300	591	16700	503	259	0	0
YDL006W	3	0	1	0	0	2	0	0	0	0	0	0	3	218	32	281	2_to_1	0	300	624.6	1520	NA	NA	12	8
YDL018C	0	0	2	2	2	2	0	0	0	0	0	0	1	2	49	225	2_to_1	0	300	592.2	3190	265.5	246	0	0
YDL029W	0	0	0	0	0	2	0	0	0	0	0	0	14	42	32	391	2_to_1	1	300	675	6650	NA	NA	0	0
YDL061C	3	0	1	0	0	2	0	0	0	0	0	0	0	22	25	56	wgd_wolfe	0	300	764.9	5410	2578.5	1961.6	0	0
YDL087C	0	0	0	0	0	2	0	0	0	0	0	1	21	0	180	261	2_to_1	0	300	448.6	2270	NA	NA	0	0
YDL092W	1	0	1	0	0	2	0	0	2	0	0	0	6	0	92	146	2_to_1	0	300	578.5	8000	332.5	275.5	0	0
YDL111C	0	0	2	2	2	2	0	0	0	0	0	1	12	0	95	265	2_to_1	0	300	620.2	7110	194.5	135	0	0
YDL120W	0	0	2	2	2	2	0	0	0	0	0	1	1	71	70	174	2_to_1	0	300	296.2	1560	116.5	NA	0	0
YDL121C	1	0	1	1	0	2	0	0	0	0	0	0	0	10	121	149	2_to_1	0	300	392.3	3260	409.5	277.7	0	0
YDL135C	3	2	1	1	1	2	0	0	0	0	0	0	3	41	102	202	2_to_1	0	300	662.7	1670	358	351.2	2	2
YDL165W	0	0	2	2	2	2	0	0	0	0	0	1	9	0	101	191	2_to_1	0	300	1050.5	2120	110	110.4	1	1
YDL190C	0	0	0	0	0	2	0	0	0	0	0	0	5	24	295	961	2_to_1	1	300	651.3	2600	193	174.5	0	0
YDL192W	0	0	0	0	0	2	0	0	2	0	0	0	9	112	13	181	wgd_wolfe	0	300	NA	19300	4335.5	2432	1	0
YDL202W	1	0	1	0	0	2	0	0	0	0	0	0	0	0	80	249	2_to_1	0	300	343.1	6070	227.5	237	0	0
YDL213C	2	1	1	0	1	2	0	0	0	0	0	0	9	4	187	225	2_to_1	0	300	470.5	8970	574	416.5	0	0
YDR012W	0	0	0	0	0	2	0	0	2	0	0	0	0	0	166	362	wgd_wolfe	0	300	531.5	151000	3191.5	3327.5	0	0
YDR034W-B	0	0	2	2	2	2	0	0	0	0	0	0	0	0	28	51	other	0	300	NA	861	116.5	123.4	0	0
YDR040C	0	0	0	0	0	2	0	0	0	0	0	0	0	0	318	1091	other	0	300	170.2	688	56.5	83.6	0	0
YDR063W	1	1	1	1	1	2	0	0	0	0	0	0	0	11	73	149	2_to_1	0	300	1016.7	3040	102	202.7	0	0
YDR092W	0	0	2	2	2	2	0	0	0	0	0	0	3	72	14	153	2_to_1	0	300	NA	8970	360	401.5	0	0
YDR099W	0	0	0	0	0	2	0	0	2	0	0	0	13	14	174	273	wgd_wolfe	1	300	645.2	47600	2218.5	2184	6	5
YDR117C	0	0	0	0	0	2	0	0	0	0	0	0	2	11	329	565	2_to_1	0	300	559.7	3870	NA	NA	0	0
YDR155C	7	2	1	1	1	2	0	0	0	0	0	0	8	5	1	162	2_to_1	1	300	650.5	86000	6004	3841.4	0	0
YDR156W	1	1	1	0	1	2	0	0	0	0	0	0	3	65	106	137	2_to_1	0	300	550	3100	139	105	0	0
YDR167W	2	1	1	1	1	2	0	0	0	0	0	1	43	0	126	206	2_to_1	0	300	591.8	3370	103	90.5	1	1
YDR174W	0	0	0	0	0	2	0	0	0	0	0	0	5	105	243	246	2_to_1	0	300	696.4	19000	574.5	668.5	0	0
YDR190C	0	0	0	0	0	2	0	0	0	0	0	1	21	49	157	463	2_to_1	1	300	549.9	11600	519.5	365	1	1
YDR201W	2	2	1	1	1	2	0	0	0	0	0	1	5	0	115	165	2_to_1	0	300	480.5	639	NA	NA	0	0
YDR210W	0	0	2	2	2	2	0	0	2	0	0	0	0	17	75	75	2_to_1	0	300	772.2	13100	159.5	77	0	0
YDR211W	15	7	1	0	1	2	0	0	2	0	0	1	10	0	252	712	2_to_1	1	300	663.8	33800	487	327.5	0	0
YDR217C	41	24	1	1	1	2	0	0	0	0	0	0	3	38	1049	1309	2_to_1	0	300	104.6	400	NA	NA	0	0
YDR224C	1	1	1	0	1	2	0	0	0	0	0	1	11	0	60	131	2_to_1	0	300	NA	NA	NA	14072.8	0	0
YDR233C	6	2	1	0	1	2	0	0	2	0	0	0	2	19	131	295	wgd_wolfe	1	300	579.8	37100	2599.5	2648	0	0
YDR257C	1	0	1	0	0	2	0	0	0	0	0	0	0	14	168	494	2_to_1	1	300	544.3	4010	183	240	4	4
YDR265W	0	0	2	0	2	2	0	0	0	0	0	0	7	27	125	337	2_to_1	0	300	619.8	NA	NA	NA	1	0
YDR301W	0	0	0	0	0	2	0	0	0	0	0	1	17	0	430	1357	2_to_1	0	300	731.8	639	45	NA	0	0
YDR308C	0	0	0	0	0	2	0	0	0	0	0	1	17	0	86	140	2_to_1	0	300	316.7	1390	NA	53.4	0	0
YDR335W	0	0	2	2	2	2	0	0	0	0	0	0	8	68	267	1224	2_to_1	1	300	NA	3500	171	130	1	1
YDR379W	16	11	1	0	1	2	0	0	0	0	0	0	4	11	810	1009	wgd_wolfe	0	300	413.6	254	50	52.5	4	4
YDR382W	3	2	1	0	1	2	0	0	2	0	0	0	6	87	69	110	2_to_1	0	300	574.5	602000	8027.5	6067.1	1	1
YDR385W	0	0	0	0	0	2	0	0	0	0	0	0	4	52	216	842	wgd_wolfe	0	300	NA	78100	8764	4113.5	0	0
YDR407C	5	2	1	0	1	2	0	0	2	0	0	1	4	0	511	1289	2_to_1	0	300	592.8	259	NA	NA	0	0
YDR437W	0	0	2	2	2	2	0	0	0	0	0	1	0	0	18	140	2_to_1	0	300	NA	752	NA	NA	0	0
YDR519W	0	0	2	2	2	2	0	0	2	0	0	0	0	4	2	135	2_to_1	0	300	301.4	5400	51.5	52.5	0	0
YDR533C	0	0	2	2	2	2	0	0	0	0	0	0	1	3	19	237	telomeric	0	300	1870	358	NA	147.5	1	1
YEL003W	0	0	2	2	2	2	0	0	0	0	0	0	4	172	49	111	2_to_1	0	300	572.6	1660	86.5	61.5	0	0
YEL031W	2	0	1	1	0	2	0	0	0	0	0	0	2	87	348	1215	2_to_1	1	300	701.4	1870	1279.5	916.6	0	0
YEL044W	0	0	2	2	2	2	0	0	0	0	0	0	0	0	113	166	2_to_1	0	300	635.2	1720	NA	235.8	0	0
YER029C	0	0	2	2	2	2	0	0	0	0	0	0	30	0	156	196	2_to_1	0	300	665	861	115	58.5	0	0
YER030W	2	2	1	0	1	2	0	0	0	0	0	0	0	12	153	153	2_to_1	0	300	608.6	623	200	158.3	0	0
YER053C-A	0	0	2	2	2	2	0	0	2	0	0	0	0	0	16	37	other	0	300	NA	2360	404	755.7	0	0
YER057C	0	0	0	0	0	2	0	0	0	0	0	0	0	0	6	129	wgd_wolfe	0	300	551.4	672	NA	NA	0	0
YER067W	0	0	0	0	0	2	0	0	0	0	0	0	0	5	94	161	wgd_wolfe	1	300	449.2	8450	376.5	511.6	1	1
YER103W	2	0	1	1	0	2	0	0	0	0	0	0	3	0	281	642	wgd_wolfe	1	300	NA	17900	156.5	NA	0	0
YER134C	2	0	1	1	0	2	0	0	0	0	0	0	0	7	41	178	other	0	300	558.9	6190	181	232.9	0	0
YER136W	1	0	1	0	0	2	0	0	2	0	0	1	9	0	93	451	2_to_1	0	300	660.3	7280	738.5	634.5	0	0
YER142C	1	0	1	0	0	2	0	0	0	0	0	0	0	13	94	296	2_to_1	0	300	NA	NA	NA	NA	1	1
YER156C	0	0	0	0	0	2	0	0	2	0	0	0	0	24	61	338	2_to_1	0	300	694.9	6080	219.5	193	0	0
YER159C	4	3	1	0	1	2	0	0	2	0	0	1	1	0	87	142	2_to_1	0	300	417.9	5130	252.5	341.5	0	0
YER166W	17	10	1	0	1	2	0	0	0	0	0	0	0	1	626	1571	wgd_wolfe	1	300	562.1	NA	160	76.3	0	0
YFL034C-A	0	0	0	0	0	2	0	0	2	0	0	0	0	2	20	122	wgd_wolfe	0	300	590.8	74700	1744	2342	0	0
YFR001W	1	0	1	1	0	2	0	0	0	0	0	0	18	0	204	204	2_to_1	0	300	566.9	3650	147.5	147.2	0	0
YFR017C	8	4	1	1	1	2	0	0	0	0	0	0	2	3	195	195	wgd_wolfe	0	300	NA	639	52.5	94.9	10	7
YFR050C	0	0	2	2	2	2	0	0	0	0	0	1	12	0	57	266	2_to_1	0	300	742.9	16900	1469	1018	0	0
YFR052W	0	0	2	2	2	2	0	0	0	0	0	1	23	99	63	274	2_to_1	0	300	657	9890	966	622	0	0
YGL005C	0	0	0	0	0	2	0	0	0	0	0	0	6	129	195	279	2_to_1	0	300	572	1360	NA	NA	1	1
YGL028C	0	0	2	2	2	2	0	0	0	0	0	0	0	2	279	542	2_to_1	0	300	188.5	22600	127.5	NA	0	0
YGL047W	0	0	2	2	2	2	0	0	0	0	0	1	0	0	53	202	2_to_1	0	300	629	1950	NA	85.7	0	0
YGL108C	0	0	2	2	2	2	0	0	0	0	0	0	0	1	140	140	2_to_1	0	300	571.6	2430	NA	100.6	0	0
YGL115W	0	0	0	0	0	2	0	0	2	0	0	0	12	112	51	322	2_to_1	0	300	695.2	11700	256.5	235	0	0
YGL151W	5	0	1	0	0	2	0	0	0	0	0	0	15	122	415	1132	2_to_1	1	300	609	2490	104	110.5	0	0
YGL200C	0	0	2	2	2	2	0	0	0	0	0	0	7	32	40	203	2_to_1	1	300	767	26800	1116	735.5	0	0
YGL211W	0	0	0	0	0	2	0	0	0	0	0	0	0	96	127	359	2_to_1	0	300	851.6	NA	NA	NA	0	0
YGL247W	0	0	2	2	2	2	0	0	0	0	0	1	0	0	71	197	2_to_1	0	300	NA	125	NA	72.3	0	0
YGR005C	3	2	1	1	1	2	0	0	2	0	0	1	16	0	293	400	2_to_1	0	300	534.9	520	NA	NA	0	0
YGR012W	0	0	0	0	0	2	0	0	2	0	0	0	0	39	67	393	2_to_1	1	300	693.2	4650	61	61.5	0	0
YGR021W	0	0	2	2	2	2	0	0	0	0	0	0	1	50	79	290	2_to_1	0	300	530.4	1780	76.5	107	3	0
YGR024C	0	0	2	2	2	2	0	0	0	0	0	1	1	43	24	237	2_to_1	0	300	386	1170	65.5	68.5	1	0
YGR031W	0	0	0	0	0	2	0	0	0	0	0	0	0	6	71	342	2_to_1	0	300	821.4	7400	139	130.5	0	0
YGR034W	0	0	0	0	0	2	0	0	2	0	0	0	1	41	57	127	wgd_wolfe	0	300	630.9	33200	6585	4947.5	1	1
YGR036C	0	0	2	0	2	2	0	0	0	0	0	0	0	0	28	239	2_to_1	0	300	NA	NA	136.5	253	0	0
YGR037C	0	0	2	2	2	2	0	0	0	0	0	0	0	15	14	87	2_to_1	0	300	733	8500	2208	1267.8	0	0
YGR067C	0	0	0	0	0	2	0	0	0	0	0	0	0	3	405	794	2_to_1	0	300	NA	NA	NA	NA	0	0
YGR082W	1	1	1	0	1	2	0	0	0	0	0	1	3	0	104	183	2_to_1	0	300	558.6	5680	582.5	631.5	0	0
YGR085C	0	0	0	0	0	2	0	0	2	0	0	0	1	21	44	174	wgd_wolfe	0	300	NA	21200	4547	3454.9	0	0
YGR159C	3	0	1	0	0	2	0	0	0	0	0	0	4	0	302	414	2_to_1	1	300	498.3	77400	3003.5	1242	10	5
YGR178C	6	3	1	1	1	2	0	0	0	0	0	0	2	54	677	722	2_to_1	1	300	231.7	2870	276	313.5	0	0
YGR195W	0	0	2	2	2	2	0	0	0	0	0	1	14	0	59	246	2_to_1	1	300	614.3	5150	189.5	173.5	0	0
YGR207C	0	0	0	0	0	2	0	0	2	0	0	0	0	1	56	261	2_to_1	0	300	458.5	2400	366	471.5	0	0
YGR214W	0	0	0	0	0	2	0	0	2	0	0	0	0	23	65	252	wgd_wolfe	1	300	NA	93700	235.5	NA	0	0
YGR232W	0	0	2	2	2	2	0	0	0	0	0	0	10	4	4	228	2_to_1	0	300	640.5	319	49	83	0	0
YGR253C	7	4	1	0	1	2	0	0	0	0	0	1	6	0	48	260	2_to_1	0	300	682.6	17100	1528	1057	1	1
YGR262C	1	1	1	1	1	2	0	0	0	0	0	0	7	24	98	261	2_to_1	0	300	680.2	3020	96	92	0	0
YGR271C-A	2	0	1	0	0	2	0	0	0	0	0	0	0	0	203	233	other	0	300	423.7	2840	208	209.9	0	0
YGR275W	2	2	1	1	1	2	0	0	0	0	0	0	13	8	131	157	2_to_1	0	300	441.6	1550	74	110.1	1	1
YHL007C	33	15	1	0	1	2	0	0	0	0	0	0	9	0	711	939	2_to_1	1	300	554.8	259	274	248.5	0	0
YHL014C	0	0	2	2	2	2	0	0	0	0	0	0	0	1	79	405	2_to_1	0	300	518.1	2360	NA	NA	0	0
YHR008C	0	0	2	2	2	2	0	0	0	0	0	0	0	29	39	233	2_to_1	0	300	465.3	10900	465	669.5	0	0
YHR085W	2	0	1	1	0	2	0	0	0	0	0	1	6	0	177	334	2_to_1	0	300	556.9	4420	105	65.5	0	0
YHR112C	0	0	0	0	0	2	0	0	0	0	0	0	0	5	22	378	2_to_1	1	300	970.7	1360	NA	NA	3	3
YHR127W	2	0	1	1	0	2	0	0	0	0	0	0	1	2	160	243	2_to_1	0	300	541	2140	83	64	0	0
YHR129C	0	0	2	2	2	2	0	0	0	0	0	0	2	97	21	384	2_to_1	0	300	NA	1580	NA	NA	0	0
YHR143W-A	0	0	0	0	0	2	0	0	0	0	0	1	3	0	65	70	2_to_1	0	300	477.2	907	853.5	620.5	0	0
YHR158C	46	17	1	1	1	2	0	0	0	0	0	0	7	16	865	1164	wgd_wolfe	0	300	492.9	1350	136	88	2	2
YHR169W	0	0	0	0	0	2	0	0	2	0	0	0	7	0	83	431	2_to_1	0	300	558.2	3500	208.5	139	0	0
YHR175W	0	0	2	0	2	2	0	0	0	0	0	0	0	0	68	189	2_to_1	0	300	58.1	NA	118.5	76.2	0	0
YIL048W	8	1	1	0	1	2	0	0	0	0	0	1	0	54	311	1151	2_to_1	1	300	1191.4	NA	146	160.9	0	0
YIL069C	0	0	0	0	0	2	0	0	0	0	0	0	2	24	57	135	wgd_wolfe	0	300	NA	6160	2427	1777	2	0
YIL070C	3	0	1	1	0	2	0	0	0	0	0	0	6	0	166	266	2_to_1	0	300	612.1	4910	362.5	333	6	1
YIL093C	0	0	0	0	0	2	0	0	0	0	0	0	5	0	117	264	2_to_1	0	300	359.9	1920	202	230	0	0
YIL126W	8	1	1	0	1	2	0	0	2	0	0	1	24	0	928	1359	2_to_1	1	300	471.4	1990	197.5	169.5	0	0
YIL154C	2	0	1	0	0	2	0	0	2	0	0	0	0	38	181	346	2_to_1	1	300	NA	5110	45	NA	0	0
YIR035C	0	0	2	2	2	2	0	0	0	0	0	0	1	4	28	254	2_to_1	0	300	713.6	2370	NA	NA	0	0
YJL072C	0	0	2	0	2	2	0	0	0	0	0	1	3	0	68	213	2_to_1	0	300	NA	NA	NA	NA	0	0
YJL096W	0	0	0	0	0	2	0	0	0	0	0	0	0	0	60	161	2_to_1	0	300	NA	1840	109	102.5	0	0
YJL148W	5	3	1	1	1	2	0	0	0	0	0	0	8	68	233	233	2_to_1	0	300	607.7	3360	487.5	316.5	4	2
YJL164C	3	0	1	0	0	2	0	0	0	0	0	0	6	16	115	397	wgd_wolfe	0	300	549.6	4320	81	143.5	2	0
YJL165C	19	12	1	0	1	2	0	0	0	0	0	0	0	50	640	855	wgd_wolfe	0	300	536.8	NA	NA	NA	0	0
YJL184W	0	0	2	2	2	2	0	0	0	0	0	0	2	0	123	123	2_to_1	0	300	470	2180	NA	NA	0	0
YJL191W	0	0	0	0	0	2	0	0	2	0	0	0	0	0	56	138	wgd_wolfe	0	300	NA	3370	483	403.5	0	0
YJL197W	4	1	1	1	1	2	0	0	0	0	0	0	0	3	737	1254	2_to_1	0	300	620.4	7110	126.5	114.5	0	0
YJL203W	2	0	1	0	0	2	0	0	0	0	0	1	10	63	172	280	2_to_1	0	300	624.5	2490	NA	NA	0	0
YJL222W	0	0	0	0	0	2	0	0	0	0	0	0	1	0	643	1549	telomeric	0	300	NA	279	NA	NA	0	0
YJR017C	2	0	1	1	0	2	0	0	0	0	0	1	1	0	95	170	2_to_1	0	300	589.9	4400	237.5	166.1	0	0
YJR022W	0	0	2	2	2	2	0	0	0	0	0	1	36	0	46	109	2_to_1	0	300	NA	1440	NA	NA	0	0
YJR031C	0	0	2	2	2	2	0	0	0	0	0	0	1	1	491	1408	wgd_wolfe	1	300	497.7	2940	80.5	58.5	0	0
YJR033C	3	2	1	1	1	2	0	0	0	0	0	0	5	36	394	1357	2_to_1	0	300	575.2	149	61.5	NA	0	0
YJR035W	1	1	1	0	1	2	0	0	0	0	0	0	1	8	639	1085	2_to_1	0	300	NA	NA	NA	NA	0	0
YJR044C	1	0	1	0	0	2	0	0	0	0	0	0	0	47	24	140	2_to_1	0	300	NA	2340	139	96	6	0
YJR067C	2	0	1	1	0	2	0	0	0	0	0	1	2	0	55	141	2_to_1	0	300	549.7	1500	86.5	NA	0	0
YJR088C	0	0	2	2	2	2	0	0	0	0	0	0	0	24	76	292	2_to_1	1	300	691.2	5740	448	404	0	0
YJR104C	10	5	1	0	1	2	0	0	2	0	0	0	3	0	37	154	2_to_1	0	300	371.1	519000	4445	3898.7	1	1
YJR135C	0	0	2	2	2	2	0	0	0	0	0	0	4	36	126	239	2_to_1	0	300	NA	1030	NA	NA	0	0
YKL006W	0	0	0	0	0	2	0	0	0	0	0	0	0	111	21	138	wgd_wolfe	0	300	581.5	45300	4400	3631.5	0	0
YKL007W	1	0	1	1	0	2	0	0	0	0	0	0	3	32	48	268	2_to_1	0	300	1322	4380	332	338	0	0
YKL013C	0	0	2	2	2	2	0	0	0	0	0	1	8	0	43	171	2_to_1	0	300	NA	9020	308.5	334.5	1	1
YKL041W	0	0	2	2	2	2	0	0	0	0	0	0	4	104	197	224	2_to_1	0	300	764.2	1890	165	164	0	0
YKL113C	0	0	2	2	2	2	0	0	0	0	0	0	2	128	157	382	2_to_1	0	300	529.6	6120	97	75	0	0
YKL138C	0	0	2	2	2	2	0	0	0	0	0	0	0	0	81	131	2_to_1	0	300	336	2120	162	175.4	0	0
YKL170W	0	0	2	2	2	2	0	0	0	0	0	0	1	0	96	138	2_to_1	0	300	377.1	2460	72	116.6	0	0
YKL206C	0	0	2	2	2	2	0	0	0	0	0	0	1	9	77	267	2_to_1	1	300	940.9	2940	94	85	2	2
YKR026C	1	0	1	0	0	2	0	0	0	0	0	0	11	21	37	305	2_to_1	0	300	777.4	8970	260	147.5	0	0
YKR057W	0	0	0	0	0	2	0	0	0	0	0	0	0	31	11	87	wgd_wolfe	0	300	NA	27400	5398.5	3801.3	0	0
YKR059W	0	0	0	0	0	2	0	0	2	0	0	0	9	21	25	395	wgd_wolfe	0	300	NA	106000	3514.5	2579	0	0
YKR074W	1	0	1	1	0	2	0	0	0	0	0	0	0	8	32	155	2_to_1	0	300	768.2	1230	103	227.9	1	1
YKR078W	3	0	1	1	0	2	0	0	0	0	0	0	1	3	321	585	wgd_wolfe	0	300	383.4	1270	NA	NA	0	0
YKR094C	0	0	0	0	0	2	0	0	0	0	0	0	2	60	56	128	wgd_wolfe	0	300	NA	28200	2718.5	2079	10	6
YLL021W	44	23	1	1	1	2	0	0	0	0	0	0	13	21	1266	1466	wgd_wolfe	0	300	529.5	274	NA	NA	0	0
YLL040C	11	3	1	0	1	2	0	0	0	0	0	0	3	71	1519	3144	2_to_1	1	300	612	125	153.5	151.1	0	0
YLL050C	2	1	1	0	1	2	0	0	0	0	0	0	3	23	17	143	2_to_1	0	300	671.8	19600	NA	NA	0	0
YLR042C	0	0	2	0	2	2	0	0	0	0	0	0	0	7	96	161	other	0	300	NA	NA	NA	47.9	0	0
YLR055C	8	1	1	0	1	2	0	0	0	0	0	0	17	0	328	602	2_to_1	0	300	544.9	8430	NA	NA	2	1
YLR063W	0	0	2	0	2	2	0	0	0	0	0	0	0	10	97	365	2_to_1	0	300	457.3	NA	84.5	NA	0	0
YLR069C	2	0	1	0	0	2	0	0	2	0	0	0	0	0	121	761	2_to_1	0	300	528.2	6350	74.5	238.5	0	0
YLR118C	0	0	0	0	0	2	0	0	2	0	0	0	0	14	32	227	2_to_1	0	300	625.4	1480	80.5	70.5	0	0
YLR139C	0	0	2	2	2	2	0	0	0	0	0	0	0	0	277	643	2_to_1	0	300	365.3	3430	NA	NA	0	0
YLR145W	0	0	2	2	2	2	0	0	0	0	0	1	2	24	88	201	2_to_1	0	300	NA	556	NA	NA	0	0
YLR208W	0	0	2	2	2	2	0	0	2	0	0	1	12	34	34	297	2_to_1	0	300	806.7	21400	NA	1044	0	0
YLR239C	0	0	2	2	2	2	0	0	2	0	0	0	1	91	67	328	2_to_1	0	300	NA	1200	NA	NA	0	0
YLR272C	11	7	1	1	1	2	0	0	0	0	0	1	3	110	314	1176	2_to_1	0	300	379.5	2540	NA	NA	0	0
YLR289W	0	0	2	2	2	2	0	0	0	0	0	0	0	4	128	645	2_to_1	0	300	209.5	1890	NA	NA	0	0
YLR301W	1	1	1	0	1	2	0	0	2	0	0	0	0	51	76	244	2_to_1	0	300	622.5	15400	NA	554	2	2
YLR315W	0	0	2	2	2	2	0	0	0	0	0	0	1	47	78	153	2_to_1	0	300	NA	1630	54	116.1	0	0
YLR351C	1	0	1	1	0	2	0	0	0	0	0	0	0	1	34	291	2_to_1	0	300	732.8	4510	86.5	135	0	0
YLR385C	0	0	2	2	2	2	0	0	0	0	0	0	5	9	46	132	2_to_1	0	300	651.6	4240	NA	NA	0	0
YLR388W	0	0	0	0	0	2	0	0	2	0	0	0	0	33	24	56	wgd_wolfe	0	300	529.2	6490	519.5	459.9	0	0
YLR392C	0	0	0	0	0	2	0	0	0	0	0	0	0	3	353	518	2_to_1	0	300	204	736	NA	NA	0	0
YLR404W	0	0	2	2	2	2	0	0	0	0	0	0	0	21	78	285	2_to_1	0	300	NA	846	NA	NA	0	0
YLR412W	0	0	2	2	2	2	0	0	2	0	0	0	0	21	102	274	2_to_1	0	300	599	6490	68	68.5	0	0
YLR414C	0	0	2	2	2	2	0	0	0	0	0	0	0	10	43	263	2_to_1	0	300	271.9	1660	444.5	319	0	0
YLR421C	5	3	1	0	1	2	0	0	0	0	0	0	11	32	65	156	2_to_1	1	300	482.8	12200	330	245	0	0
YLR439W	0	0	2	0	2	2	0	0	0	0	0	0	5	0	176	319	2_to_1	0	300	592.6	7700	149.5	137	1	1
YLR448W	1	0	1	0	0	2	0	0	2	0	0	0	0	30	90	176	wgd_wolfe	1	300	606.1	38400	2509	2049.5	0	0
YLR456W	0	0	2	2	2	2	0	0	0	0	0	0	0	5	67	204	wgd_wolfe	0	300	NA	589	NA	NA	0	0
YML024W	0	0	0	0	0	2	0	0	0	0	0	0	6	0	80	136	wgd_wolfe	0	300	NA	30900	5997.5	5212	0	0
YML028W	3	1	1	0	1	2	0	0	0	0	0	0	3	78	15	196	wgd_wolfe	1	300	655.9	378000	7794.5	5621.2	0	0
YML101C	3	1	1	1	1	2	0	0	0	0	0	0	0	6	99	117	wgd_wolfe	1	300	671.4	1850	186.5	142.1	0	0
YML125C	0	0	2	2	2	2	0	0	2	0	0	1	0	95	36	312	wgd_wolfe	0	300	554.1	29000	684.5	344.5	0	0
YML131W	0	0	2	0	2	2	0	0	0	0	0	0	0	0	47	365	telomeric	0	300	667	NA	NA	NA	0	0
YMR002W	0	0	2	2	2	2	0	0	0	0	0	0	0	8	156	156	2_to_1	0	300	NA	6960	1102.5	834.9	0	0
YMR010W	1	0	1	1	0	2	0	0	0	0	0	0	0	10	97	405	2_to_1	0	300	324.3	937	285.5	NA	0	0
YMR038C	1	0	1	1	0	2	0	0	2	0	0	0	1	0	51	249	2_to_1	0	300	585	12000	829.5	529	0	0
YMR043W	3	2	1	1	1	2	0	0	0	0	0	1	9	0	249	286	2_to_1	0	300	NA	8970	189.5	146.5	0	0
YMR074C	3	2	1	1	1	2	0	0	0	0	0	0	0	19	112	145	2_to_1	0	300	476.2	2550	189	222.4	0	0
YMR098C	0	0	2	2	2	2	0	0	0	0	0	0	0	0	267	612	2_to_1	0	300	NA	2430	NA	NA	0	0
YMR148W	1	0	1	1	0	2	0	0	0	0	0	0	0	12	78	148	2_to_1	0	300	NA	922	169	171.1	0	0
YMR174C	0	0	0	0	0	2	0	0	0	0	0	0	0	3	68	68	other	0	300	605.6	NA	NA	NA	0	0
YMR178W	1	0	1	0	0	2	0	0	0	0	0	0	0	1	32	274	2_to_1	0	300	722.4	3890	98.5	127.5	0	0
YMR182C	0	0	2	2	2	2	0	0	0	0	0	0	0	3	200	211	wgd_wolfe	0	300	NA	1230	NA	NA	2	2
YMR252C	0	0	2	2	2	2	0	0	0	0	0	0	0	3	49	134	2_to_1	0	300	NA	172	NA	NA	0	0
YMR263W	0	0	2	2	2	2	0	0	0	0	0	0	9	108	174	201	2_to_1	0	300	334.2	704	NA	NA	0	0
YMR286W	0	0	2	2	2	2	0	0	0	0	0	0	0	0	28	86	2_to_1	0	300	254.5	1200	107.5	189.8	0	0
YMR309C	6	3	1	0	1	2	0	0	2	0	0	1	18	0	278	812	2_to_1	1	300	635.9	78900	3167.5	1849.5	0	0
YMR314W	1	1	1	0	1	2	0	0	0	0	0	1	13	0	12	234	2_to_1	0	300	640.3	7210	1667	NA	0	0
YNL056W	1	1	1	1	1	2	0	0	2	0	0	0	2	66	41	197	2_to_1	0	300	NA	4530	103	NA	0	0
YNL067W	0	0	0	0	0	2	0	0	2	0	0	0	0	29	10	191	2_to_1	0	300	617.2	76000	20074.5	15258.2	0	0
YNL096C	3	2	1	0	1	2	0	0	0	0	0	0	0	25	75	190	wgd_wolfe	0	300	575.6	43500	3956	2876.5	0	0
YNL102W	20	11	1	0	1	2	0	0	0	0	0	1	13	11	704	1468	2_to_1	1	300	NA	1050	63.5	NA	0	0
YNL108C	0	0	2	2	2	2	0	0	0	0	0	0	0	5	60	270	wgd_wolfe	0	300	880	1950	116.5	117	0	0
YNL113W	5	5	1	1	1	2	0	0	0	0	0	1	13	37	64	142	2_to_1	0	300	643	8680	499.5	472.7	0	0
YNL122C	0	0	2	0	2	2	0	0	0	0	0	0	0	35	115	115	2_to_1	0	300	NA	NA	NA	NA	0	0
YNL131W	3	2	1	1	1	2	0	0	0	0	0	1	4	0	86	152	2_to_1	0	300	465.9	6610	NA	NA	0	0
YNL137C	1	0	1	0	0	2	0	0	2	0	0	1	8	0	324	486	2_to_1	0	300	NA	3270	NA	91.5	0	0
YNL147W	0	0	2	2	2	2	0	0	0	0	0	0	21	129	48	115	2_to_1	0	300	NA	3070	459.5	365.4	1	1
YNL153C	0	0	2	0	2	2	0	0	0	0	0	0	5	78	22	129	2_to_1	0	300	590.2	7470	644	803.6	0	0
YNL206C	3	3	1	0	1	2	0	0	2	0	0	0	4	0	262	455	2_to_1	0	300	551.5	11100	95.5	NA	1	1
YNL236W	0	0	2	2	2	2	0	0	0	0	0	0	18	279	351	974	2_to_1	0	300	538.9	1720	48.5	NA	0	0
YNL246W	2	1	1	1	1	2	0	0	0	0	0	0	0	0	151	264	2_to_1	0	300	NA	3120	97	95.5	1	0
YNL250W	2	0	1	1	0	2	0	0	0	0	0	0	4	38	1132	1312	2_to_1	0	300	462	830	NA	NA	0	0
YNL260C	0	0	2	2	2	2	0	0	0	0	0	1	2	0	106	198	2_to_1	0	300	NA	784	NA	NA	0	0
YNL281W	0	0	2	0	2	2	0	0	0	0	0	0	1	9	27	153	2_to_1	1	300	1014.1	8530	912	796.1	0	0
YNL300W	0	0	2	2	2	2	0	0	2	0	0	0	0	9	72	102	2_to_1	0	300	NA	1480	1084	587.5	0	0
YNR004W	0	0	2	2	2	2	0	0	0	0	0	0	0	36	27	146	2_to_1	0	300	NA	1720	NA	NA	0	0
YNR018W	0	0	2	2	2	2	0	0	2	0	0	0	0	20	85	224	2_to_1	0	300	145.3	12000	125.5	157	0	0
YNR034W-A	0	0	0	0	0	2	0	0	0	0	0	0	0	0	41	98	wgd_wolfe	0	300	NA	2820	76.5	123.8	0	0
YOL005C	0	0	2	2	2	2	0	0	0	0	0	1	8	0	23	120	2_to_1	0	300	445	4280	664.5	403.3	0	0
YOL016C	5	2	1	0	1	2	0	0	0	0	0	0	1	3	196	447	wgd_wolfe	1	300	634.7	7500	209.5	195	13	11
YOL032W	1	0	1	0	0	2	0	0	0	0	0	0	0	2	115	246	2_to_1	0	300	1470.5	1910	NA	NA	0	0
YOL038W	2	2	1	1	1	2	0	0	2	0	0	1	17	0	41	254	2_to_1	0	300	651.2	16800	1009	548	0	0
YOL043C	0	0	2	2	2	2	0	0	0	0	0	0	1	14	167	380	wgd_wolfe	0	300	NA	125	NA	NA	0	0
YOL052C-A	0	0	2	2	2	2	0	0	0	0	0	0	0	0	40	61	wgd_wolfe	0	300	NA	784	NA	NA	0	0
YOL056W	0	0	2	2	2	2	0	0	0	0	0	0	0	9	85	303	wgd_wolfe	0	300	506	3730	155.5	122.5	0	0
YOL087C	8	0	1	1	0	2	0	0	0	0	0	0	1	19	579	1116	2_to_1	0	300	537.8	589	58.5	119.5	0	0
YOL093W	4	1	1	0	1	2	0	0	0	0	0	0	0	9	134	293	2_to_1	0	300	1211.1	4090	80	55	0	0
YOL094C	0	0	2	2	2	2	0	0	0	0	0	1	9	0	21	323	2_to_1	0	300	918.5	2760	141.5	64	0	0
YOL109W	10	4	1	0	1	2	0	0	0	0	0	0	1	10	113	113	other	1	300	515.1	NA	NA	NA	0	0
YOL121C	0	0	0	0	0	2	0	0	2	0	0	0	0	0	55	144	wgd_wolfe	0	300	589.5	29000	1728	1220.5	1	1
YOL129W	1	1	1	1	1	2	0	0	0	0	0	0	0	18	29	184	2_to_1	0	300	NA	1900	132.5	176.1	0	0
YOR004W	1	0	1	0	0	2	0	0	0	0	0	1	0	0	118	254	2_to_1	0	300	533.2	6960	140.5	143	0	0
YOR039W	0	0	0	0	0	2	0	0	0	0	0	0	21	111	96	258	2_to_1	1	300	638	7160	258	211	0	0
YOR150W	0	0	2	2	2	2	0	0	0	0	0	0	4	0	48	163	2_to_1	0	300	430.1	6730	176.5	261.9	0	0
YOR159C	0	0	2	2	2	2	0	0	0	0	0	1	13	0	24	94	2_to_1	0	300	NA	556	NA	NA	0	0
YOR174W	4	2	1	1	1	2	0	0	0	0	0	1	20	0	194	284	2_to_1	0	300	1150.4	1620	NA	NA	0	0
YOR189W	7	5	1	0	1	2	0	0	0	0	0	0	1	28	98	116	2_to_1	0	300	263.5	538	153.5	100.4	0	0
YOR224C	1	0	1	1	0	2	0	0	2	0	0	1	12	0	29	146	2_to_1	0	300	737	6210	303	283.6	3	2
YOR234C	0	0	0	0	0	2	0	0	2	0	0	0	0	0	7	107	wgd_wolfe	0	300	585.8	65600	3173.5	2447	0	0
YOR239W	12	4	1	0	1	2	0	0	0	0	0	0	0	1	413	628	2_to_1	0	300	599.3	17000	676	562.5	10	8
YOR254C	4	3	1	0	1	2	0	0	2	0	0	1	5	193	285	663	2_to_1	1	300	613.7	17700	752.5	521.9	2	1
YOR262W	0	0	2	2	2	2	0	0	0	0	0	1	0	0	121	347	2_to_1	0	300	613.6	9230	135	76.5	0	0
YOR276W	11	8	1	1	1	2	0	0	0	0	0	0	2	6	134	161	2_to_1	0	300	487.4	26900	1388	1089.2	4	4
YOR286W	0	0	0	0	0	2	0	0	2	0	0	0	0	14	38	149	2_to_1	0	300	516.7	4220	343.5	360.3	0	0
YOR289W	0	0	0	0	0	2	0	0	0	0	0	0	0	2	68	251	2_to_1	0	300	1146.1	1710	NA	74.5	0	0
YOR293W	1	0	1	1	0	2	0	0	0	0	0	0	0	48	21	105	wgd_wolfe	0	300	NA	54100	426	231	0	0
YOR312C	0	0	0	0	0	2	0	0	0	0	0	0	0	0	22	172	wgd_wolfe	0	300	NA	NA	3316.5	2435.5	0	0
YOR340C	10	5	1	0	1	2	0	0	0	0	0	1	9	0	177	326	2_to_1	0	300	523.1	4070	358	311.5	5	3
YOR358W	1	0	1	1	0	2	0	0	2	0	0	0	4	114	181	242	2_to_1	0	300	614.9	450	NA	NA	0	0
YPL018W	0	0	2	2	2	2	0	0	0	0	0	0	10	28	159	369	2_to_1	0	300	NA	1250	NA	NA	0	0
YPL034W	0	0	2	0	2	2	0	0	0	0	0	0	0	5	101	165	2_to_1	0	300	NA	NA	NA	NA	0	0
YPL037C	2	1	1	0	1	2	0	0	0	0	0	0	1	31	97	157	wgd_wolfe	0	300	659.9	18000	5012	3817.3	0	0
YPL058C	8	2	1	1	1	2	0	0	2	0	0	0	0	11	405	1511	2_to_1	1	300	722.4	752	252	1743.7	0	0
YPL116W	6	3	1	1	1	2	0	0	0	0	0	0	0	6	357	697	2_to_1	0	300	686.4	4420	60	105.5	0	0
YPL139C	0	0	0	0	0	2	0	0	0	0	0	0	10	45	131	460	wgd_wolfe	0	300	NA	3040	NA	NA	5	4
YPL144W	0	0	2	2	2	2	0	0	0	0	0	0	0	34	53	148	2_to_1	0	300	783.3	2210	104	63.7	0	0
YPL149W	0	0	2	2	2	2	0	0	0	0	0	0	2	17	69	294	2_to_1	0	300	NA	606	NA	NA	0	0
YPL152W	0	0	2	2	2	2	0	0	0	0	0	0	4	16	104	358	2_to_1	1	300	546.6	2430	NA	NA	0	0
YPL155C	4	1	1	1	1	2	0	0	0	0	0	0	2	24	511	706	2_to_1	0	300	NA	656	NA	NA	0	0
YPL170W	0	0	2	2	2	2	0	0	2	0	0	0	0	13	49	152	2_to_1	0	300	404.2	6300	198	88.5	0	0
YPL191C	1	1	1	1	1	2	0	0	0	0	0	0	0	14	150	360	wgd_wolfe	0	300	334.4	2050	NA	NA	2	2
YPL221W	9	3	1	0	1	2	0	0	0	0	0	0	0	5	249	793	wgd_wolfe	0	300	207.1	NA	481	285.2	0	0
YPL227C	0	0	2	2	2	2	0	0	2	0	0	0	0	73	53	334	2_to_1	0	300	626.7	5800	269.5	145.5	0	0
YPL242C	5	0	1	1	0	2	0	0	0	0	0	1	8	0	616	1495	2_to_1	0	300	1180.4	279	NA	NA	0	0
YPL249C	16	4	1	1	1	2	0	0	0	0	0	0	6	1	658	894	wgd_wolfe	0	300	675.4	1940	NA	NA	1	1
YPL250C	0	0	0	0	0	2	0	0	2	0	0	0	1	16	122	136	wgd_wolfe	0	300	NA	450	NA	NA	0	0
YPL280W	0	0	2	0	2	2	0	0	0	0	0	0	0	0	32	237	telomeric	0	300	NA	NA	NA	NA	0	0
YPR004C	0	0	2	2	2	2	0	0	0	0	0	0	0	26	39	344	2_to_1	0	300	548.6	2950	682.5	891.5	0	0
YPR019W	20	19	1	1	1	2	0	0	2	0	0	1	6	0	434	933	2_to_1	0	300	603.9	8800	215	160.5	6	5
YPR057W	0	0	2	2	2	2	0	0	0	0	0	0	2	87	146	341	2_to_1	0	300	422.9	1870	NA	NA	0	0
YPR100W	0	0	2	2	2	2	0	0	0	0	0	0	1	0	39	140	2_to_1	0	300	NA	3390	77	208.2	0	0
YPR101W	0	0	2	2	2	2	0	0	0	0	0	0	11	75	106	175	2_to_1	0	300	443.4	721	NA	59.2	0	0
YPR103W	2	0	1	1	0	2	0	0	0	0	0	1	16	0	87	287	2_to_1	1	300	637.4	8530	NA	NA	2	1
YPR108W	2	2	1	0	1	2	0	0	0	0	0	1	17	0	103	429	2_to_1	1	300	700.7	51900	78	78	0	0
YPR118W	1	0	1	0	0	2	0	0	0	0	0	0	1	15	82	411	2_to_1	0	300	577.3	922	150	NA	0	0
YPR176C	0	0	0	0	0	2	0	0	0	0	0	1	4	0	38	325	2_to_1	0	300	1370.6	1520	NA	NA	0	0
YPR187W	3	2	1	1	1	2	0	0	0	0	0	1	19	0	91	155	2_to_1	0	300	351.7	6090	1266	1080.3	1	1
YIL129C	10	6	1	0	1	2	0	0	0	0	0	1	4	0	867	2376	2_to_1	0	299	452.4	206	NA	NA	0	0
YFL017W-A	0	0	2	2	2	2	0	0	0	0	0	0	34	0	18	77	2_to_1	0	297	527.4	1400	231	223.6	2	1
YOR251C	3	0	1	1	0	2	0	0	0	0	0	0	0	17	97	304	2_to_1	0	296	589.9	5770	NA	NA	2	2
YNR047W	27	10	1	1	1	2	0	0	0	0	0	0	1	11	631	893	wgd_wolfe	0	295	478.8	752	113.5	154	9	8
YGR186W	11	4	1	1	1	2	0	0	0	0	0	1	13	0	686	735	2_to_1	0	290	441.5	1920	123	95	0	0
YBL078C	0	0	2	2	2	2	0	0	0	0	0	0	3	62	48	117	2_to_1	0	289	321.2	2010	NA	NA	5	5
YDR039C	0	0	0	0	0	2	0	0	0	0	0	0	0	0	322	1091	other	1	288	228	639	44.5	NA	0	0
YOR179C	0	0	2	2	2	2	0	0	0	0	0	0	6	17	53	188	wgd_wolfe	0	287	435.4	1430	98.5	70.8	0	0
YNL215W	6	2	1	0	1	2	0	0	0	0	0	0	5	132	320	320	2_to_1	0	281	421.9	1470	77	109	0	0
YKL117W	0	0	2	2	2	2	0	0	0	0	0	0	2	6	136	216	2_to_1	0	280	593.2	33700	2017	1483	0	0
YKR038C	0	0	0	0	0	2	0	0	0	0	0	1	3	10	58	386	2_to_1	0	279	717.8	1270	176	145	0	0
YHR043C	0	0	2	2	2	2	0	0	0	0	0	0	0	7	25	246	other	0	277	2152.8	2400	71	53.5	0	0
YBL038W	0	0	2	2	2	2	0	0	0	0	0	0	22	0	124	232	2_to_1	0	276	1825	2880	NA	95.5	0	0
YNL007C	3	0	1	0	0	2	0	0	0	0	0	1	4	0	192	352	2_to_1	0	274	913.8	20300	1694	1391	8	8
YLR113W	3	2	1	0	1	2	0	0	0	0	0	0	14	63	118	435	2_to_1	1	273	645.5	6780	400.5	379.5	1	1
YOR164C	0	0	2	2	2	2	0	0	2	0	0	0	3	19	67	312	2_to_1	1	272	451.6	5350	75	72	0	0
YIR007W	2	1	1	0	1	2	0	0	2	0	0	0	0	5	161	764	2_to_1	0	270	394.3	1070	NA	NA	0	0
YDR240C	0	0	0	0	0	2	0	0	0	0	0	1	16	0	212	492	2_to_1	0	268	NA	361	NA	NA	0	0
YOL144W	6	4	1	0	1	2	0	0	0	0	0	1	5	0	313	484	2_to_1	0	268	504.3	2170	3142	4423.5	0	0
YDL125C	0	0	2	2	2	2	0	0	0	0	0	0	1	1	37	158	2_to_1	0	267	616.4	5410	602.5	460.1	2	2
YGR118W	0	0	0	0	0	2	0	0	0	0	0	0	0	44	61	145	wgd_wolfe	0	265	NA	10600	1729	1314	0	0
YLR406C	0	0	0	0	0	2	0	0	2	0	0	0	0	14	15	113	wgd_wolfe	0	265	619.5	57500	2607.5	1829	0	0
YPR043W	0	0	0	0	0	2	0	0	2	0	0	0	0	43	15	92	wgd_wolfe	0	264	NA	44600	6409.5	4794	0	0
YHR193C	5	0	1	1	0	2	0	0	0	0	0	0	6	23	90	174	2_to_1	0	263	603.3	38000	4730	3591.4	0	0
YDR252W	0	0	2	2	2	2	0	0	0	0	0	0	2	2	97	149	wgd_wolfe	0	262	NA	1820	52.5	65.2	0	0
YOL012C	0	0	2	2	2	2	0	0	0	0	0	0	16	97	84	134	2_to_1	0	261	NA	2840	581.5	535	2	2
YPL065W	0	0	0	0	0	2	0	0	0	0	0	0	5	23	91	242	2_to_1	1	259	1035.2	1420	NA	NA	0	0
YGL213C	0	0	2	2	2	2	0	0	0	0	0	0	5	50	62	397	2_to_1	0	258	627.4	1710	160	107	0	0
YFR031C-A	0	0	0	0	0	2	0	0	0	0	0	0	12	14	61	254	wgd_wolfe	0	257	NA	NA	3738	2801	0	0
YOR157C	0	0	2	2	2	2	0	0	2	0	0	1	6	0	48	261	2_to_1	0	254	96.8	11400	1697	NA	0	0
YGL050W	2	0	1	0	0	2	0	0	0	0	0	0	0	5	102	273	2_to_1	0	253	550	3390	NA	NA	0	0
YLL036C	0	0	0	0	0	2	0	0	0	0	0	1	37	0	129	503	2_to_1	0	253	540.1	11700	108	91.5	0	0
YPR079W	8	4	1	0	1	2	0	0	0	0	0	0	0	31	186	381	2_to_1	1	252	224	NA	81	114.5	0	0
YPL129W	0	0	2	2	2	2	0	0	0	0	0	0	42	0	97	244	wgd_wolfe	0	251	632.6	3120	217	207.5	0	0
YBL074C	1	0	1	0	0	2	0	0	0	0	0	1	4	0	135	355	2_to_1	0	250	534.4	7330	NA	NA	1	1
YHR053C	0	0	0	0	0	2	0	0	2	0	0	0	0	0	61	61	other	0	250	NA	31900	NA	94.3	0	0
YPL235W	3	0	1	1	0	2	0	0	2	0	0	1	32	40	245	471	2_to_1	0	250	630.6	3030	NA	NA	0	0
YDR410C	0	0	0	0	0	2	0	0	0	0	0	0	0	0	27	239	2_to_1	0	249	NA	2690	59	97.5	0	0
YGR099W	2	2	1	0	1	2	0	0	0	0	0	1	0	59	234	688	2_to_1	0	248	525.4	638	NA	NA	0	0
YKL214C	1	0	1	0	0	2	0	0	0	0	0	0	5	38	165	203	2_to_1	0	247	455.1	1310	NA	NA	0	0
YHR013C	1	0	1	0	0	2	0	0	0	0	0	0	7	55	74	238	2_to_1	0	244	567.7	3310	336	256.5	0	0
YOL142W	0	0	0	0	0	2	0	0	0	0	0	0	11	0	47	240	2_to_1	1	242	572.8	6050	303.5	156	0	0
YER129W	8	3	1	0	1	2	0	0	0	0	0	0	3	11	923	1142	wgd_wolfe	0	240	2823	752	NA	NA	0	0
YNL025C	0	0	0	0	0	2	0	0	0	0	0	0	13	0	74	323	2_to_1	0	240	NA	NA	NA	NA	0	0
YDR140W	0	0	2	2	2	2	0	0	0	0	0	0	1	0	14	221	2_to_1	0	239	473.8	3390	64	NA	0	0
YEL001C	0	0	2	2	2	2	0	0	2	0	0	0	0	0	67	225	2_to_1	0	237	470.9	7110	820.5	525	0	0
YPR051W	0	0	2	2	2	2	0	0	0	0	0	0	2	40	22	176	2_to_1	0	235	291	1940	118.5	103.2	0	0
YCR046C	0	0	2	2	2	2	0	0	0	0	0	0	5	0	81	169	2_to_1	0	234	396.4	4150	161	189.9	0	0
YNR027W	0	0	2	2	2	2	0	0	0	0	0	0	0	1	47	317	2_to_1	0	234	745.5	6580	64	63.5	0	0
YOR056C	0	0	0	0	0	2	0	0	0	0	0	1	4	33	248	459	2_to_1	0	234	474.2	4490	503	349	4	4
YBR067C	0	0	2	2	2	2	0	0	2	0	0	0	0	1	122	210	other	0	233	NA	35600	840	614	0	0
YDL116W	1	0	1	0	0	2	0	0	0	0	0	0	11	0	196	726	2_to_1	0	230	681.5	8580	298	227.4	0	0
YGL228W	0	0	2	2	2	2	0	0	0	0	0	0	0	14	274	577	wgd_wolfe	0	230	487.8	8640	NA	NA	0	0
YBR233W-A	0	0	0	0	0	2	0	0	0	0	0	0	1	0	66	94	2_to_1	0	228	NA	468	111.5	NA	0	0
YLR330W	17	5	1	0	1	2	0	0	2	0	0	0	4	126	450	671	2_to_1	0	228	556.4	172	NA	NA	0	0
YEL070W	0	0	2	2	2	2	0	0	0	0	0	0	0	28	53	502	telomeric	0	227	NA	125	NA	NA	0	0
YCR003W	0	0	2	2	2	2	0	0	0	0	0	0	0	0	127	183	2_to_1	0	225	NA	1690	202.5	311.4	0	0
YAL021C	8	3	1	1	1	2	0	0	0	0	0	0	11	23	420	837	2_to_1	0	224	638.3	2780	312	NA	0	0
YDR525W-A	5	1	1	0	1	2	0	0	2	0	0	0	0	5	23	79	2_to_1	1	224	NA	20400	1155	685	0	0
YNL162W	0	0	0	0	0	2	0	0	0	0	0	1	0	0	106	106	wgd_wolfe	0	224	NA	13600	2721	2219.5	0	0
YOR206W	10	6	1	0	1	2	0	0	0	0	0	1	21	0	377	710	2_to_1	1	224	595	29000	392	223	0	0
YNL031C	2	2	1	0	1	2	0	0	0	0	0	0	12	18	70	136	2_to_1	0	223	NA	248000	NA	139	0	0
YLR214W	0	0	2	2	2	2	0	0	0	0	0	0	0	18	63	686	2_to_1	0	220	253.5	892	NA	NA	0	0
YFL028C	0	0	2	2	2	2	0	0	0	0	0	0	1	1	61	289	2_to_1	0	219	640.7	1620	NA	210.5	1	1
YLR309C	5	2	1	1	1	2	0	0	0	0	0	0	1	7	911	911	2_to_1	0	219	447.2	2350	142.5	75.8	1	0
YER112W	0	0	0	0	0	2	0	0	0	0	0	1	24	80	126	187	2_to_1	0	217	613.9	3440	159	160.4	1	1
YJL074C	0	0	2	2	2	2	0	0	0	0	0	1	9	71	698	1230	2_to_1	0	217	551	2660	109	69	0	0
YPL031C	0	0	2	2	2	2	0	0	2	0	0	0	19	0	52	305	2_to_1	0	217	594.9	6160	181	152.5	0	0
YER001W	0	0	2	2	2	2	0	0	0	0	0	0	0	0	361	762	other	1	215	153.4	1780	90.5	98.8	0	0
YML012W	0	0	0	0	0	2	0	0	2	0	0	0	6	13	65	211	2_to_1	1	215	558.6	51700	1753.5	1097.5	1	1
YMR194W	0	0	0	0	0	2	0	0	0	0	0	0	0	11	100	100	wgd_wolfe	0	214	643.2	31600	2312.5	1777.5	0	0
YPL125W	0	0	0	0	0	2	0	0	0	0	0	0	4	0	157	1032	2_to_1	1	214	751	6300	86.5	132.3	0	0
YCL047C	0	0	2	2	2	2	0	0	0	0	0	0	0	1	42	258	2_to_1	0	210	9627.3	830	NA	NA	0	0
YDR493W	0	0	2	2	2	2	0	0	0	0	0	0	0	8	68	123	2_to_1	0	210	533.8	279	NA	NA	0	0
YGR210C	0	0	2	2	2	2	0	0	2	0	0	0	0	3	84	411	2_to_1	0	209	577.3	11600	201.5	110	5	2
YDR033W	3	3	1	0	1	2	0	0	2	0	0	0	0	39	77	320	wgd_wolfe	1	208	614.3	182000	3378.5	2783	0	0
YOL001W	4	2	1	0	1	2	0	0	0	0	0	0	3	141	137	293	2_to_1	0	208	554.5	NA	NA	NA	0	0
YOR244W	1	0	1	0	0	2	0	0	0	0	0	1	16	73	144	445	2_to_1	0	208	805.5	1170	47	NA	0	0
YLR061W	1	1	1	0	1	2	0	0	0	0	0	0	0	66	21	121	wgd_wolfe	0	207	659.6	60400	10117	7575	0	0
YML052W	3	2	1	0	1	2	0	0	2	0	0	0	0	17	98	302	2_to_1	1	207	431.6	17000	1333	1125	0	0
YKR092C	6	3	1	1	1	2	0	0	2	0	0	0	1	40	406	406	2_to_1	0	206	510.1	12900	879.5	506	9	3
YOR281C	3	2	1	0	1	2	0	0	0	0	0	1	2	0	195	286	2_to_1	0	203	705.9	7700	276.5	205.5	1	1
YBR251W	0	0	2	2	2	2	0	0	0	0	0	0	36	0	143	307	2_to_1	0	201	466.3	6680	67.5	106.5	0	0
YJL036W	0	0	0	0	0	2	0	0	0	0	0	0	3	60	168	423	2_to_1	1	201	400.5	450	56	63	0	0
YHR052W	2	0	1	1	0	2	0	0	0	0	0	0	44	0	238	376	2_to_1	0	199	555.2	45900	649.5	366.5	0	0
YOR141C	5	2	1	1	1	2	0	0	0	0	0	0	9	0	513	881	2_to_1	0	199	689.6	1010	NA	NA	13	6
YDR395W	1	1	1	0	1	2	0	0	2	0	0	0	10	18	119	944	2_to_1	1	196	639.9	16300	491.5	266.5	0	0
YNL135C	1	1	1	0	1	2	0	0	2	0	0	0	7	41	5	114	2_to_1	0	196	519.6	43300	1425.5	1035.1	2	2
YBR111C	0	0	0	0	0	2	0	0	2	0	0	0	0	27	66	231	2_to_1	0	194	489	7330	NA	56.5	0	0
YJL039C	0	0	0	0	0	2	0	0	0	0	0	1	1	0	405	1683	2_to_1	0	194	466	2520	212	136	0	0
YBR081C	6	2	1	0	1	2	0	0	0	0	0	0	23	0	1050	1332	2_to_1	1	193	612.1	2360	69	60	0	0
YDL204W	1	0	1	0	0	2	0	0	0	0	0	0	0	3	239	393	wgd_wolfe	1	193	87.3	NA	NA	64.5	1	1
YCL059C	0	0	0	0	0	2	0	0	0	0	0	1	41	0	173	316	2_to_1	1	191	419	4340	376	210	0	0
YDR486C	1	1	1	0	1	2	0	0	0	0	0	0	1	33	189	229	2_to_1	0	191	NA	2110	136	107	1	1
YLR249W	10	4	1	0	1	2	0	0	0	0	0	1	11	0	358	1044	wgd_wolfe	0	191	NA	871000	26319.5	16563	2	2
YCR071C	0	0	0	0	0	2	0	0	2	0	0	0	2	0	65	146	2_to_1	0	190	326.1	1710	115.5	90.6	0	0
YLR390W	0	0	2	2	2	2	0	0	0	0	0	0	0	2	67	112	2_to_1	0	190	623.3	1890	49	NA	0	0
YNL262W	0	0	0	0	0	2	0	0	2	0	0	0	15	0	718	2222	2_to_1	0	190	NA	1970	78.5	66.5	0	0
YHR055C	0	0	0	0	0	2	0	0	0	0	0	0	0	0	61	61	other	0	189	NA	6680	NA	NA	0	0
YLL022C	6	0	1	0	0	2	0	0	0	0	0	0	5	0	293	385	2_to_1	0	188	369.8	4550	113.5	76.5	4	4
YBR185C	0	0	2	2	2	2	0	0	2	0	0	0	0	68	96	278	2_to_1	0	187	383.5	2720	118	129.5	0	0
YIL148W	0	0	0	0	0	2	0	0	0	0	0	0	8	0	56	128	wgd_wolfe	0	187	NA	11800	907.5	554	2	2
YKL209C	4	2	1	0	1	2	0	0	0	0	0	0	0	0	207	1290	2_to_1	1	186	NA	NA	269.5	168.7	0	0
YPR041W	13	5	1	0	1	2	0	0	0	0	0	1	21	31	207	405	2_to_1	0	186	656.7	48300	2286	1335	0	0
YGL021W	17	3	1	1	1	2	0	0	0	0	0	0	0	2	567	760	wgd_wolfe	0	184	65.7	2190	NA	NA	0	0
YGL043W	1	0	1	1	0	2	0	0	0	0	0	0	6	78	181	309	2_to_1	0	184	568.7	6260	226.5	151.5	1	1
YJR082C	0	0	0	0	0	2	0	0	0	0	0	0	5	13	107	113	2_to_1	0	184	NA	504	NA	NA	1	1
YLR150W	11	3	1	0	1	2	0	0	2	0	0	0	1	45	273	273	2_to_1	0	184	557.1	46800	6740.5	4121.5	5	5
YER145C	1	1	1	0	1	2	0	0	0	0	0	0	0	18	126	404	2_to_1	0	183	304.6	8370	857.5	319	0	0
YJL080C	12	6	1	0	1	2	0	0	0	0	0	0	9	0	997	1222	2_to_1	0	183	723.7	NA	3012	1570.6	3	3
YML107C	0	0	0	0	0	2	0	0	0	0	0	0	0	20	110	334	2_to_1	0	182	326.9	2210	NA	NA	0	0
YLR367W	0	0	0	0	0	2	0	0	0	0	0	0	4	31	3	130	2_to_1	0	181	NA	19700	2399	2118.5	0	0
YAL016W	0	0	0	0	0	2	0	0	2	0	0	0	13	0	72	635	2_to_1	1	180	634.9	16900	772.5	740.5	0	0
YGR017W	2	2	1	1	1	2	0	0	2	0	0	0	0	6	182	297	2_to_1	0	180	628.1	2840	124	157	1	1
YPL112C	4	2	1	1	1	2	0	0	0	0	0	0	0	4	126	394	wgd_wolfe	0	180	427.4	2420	65.5	130	0	0
YDR469W	0	0	0	0	0	2	0	0	0	0	0	0	6	56	134	175	2_to_1	0	179	531.7	937	NA	NA	0	0
YJL180C	0	0	2	2	2	2	0	0	0	0	0	0	2	49	83	325	2_to_1	0	178	386.4	6370	NA	NA	0	0
YKL047W	0	0	0	0	0	2	0	0	0	0	0	0	0	4	197	516	2_to_1	1	177	629.4	2550	NA	NA	0	0
YBR253W	0	0	2	2	2	2	0	0	0	0	0	1	31	0	46	121	2_to_1	0	176	NA	2180	92	49.7	0	0
YDL160C	2	0	1	0	0	2	0	0	2	0	0	0	10	0	159	506	2_to_1	1	176	493.2	42900	619.5	572.5	0	0
YKR016W	0	0	2	2	2	2	0	0	0	0	0	0	0	17	372	540	2_to_1	0	176	475.9	5730	NA	NA	0	0
YOL111C	0	0	2	2	2	2	0	0	2	0	0	0	1	22	184	212	2_to_1	0	176	794.2	6510	429.5	433	0	0
YPL213W	0	0	2	2	2	2	0	0	2	0	0	0	17	140	94	238	2_to_1	0	175	NA	3630	NA	NA	0	0
YDR142C	0	0	2	2	2	2	0	0	2	0	0	0	8	3	64	375	2_to_1	0	174	NA	589	NA	NA	0	0
YLR378C	0	0	2	2	2	2	0	0	2	0	0	1	2	78	63	480	2_to_1	0	174	1148.5	24800	5367.5	2664	0	0
YJR042W	0	0	0	0	0	2	0	0	2	0	0	1	9	0	195	744	2_to_1	0	173	471.5	7920	207.5	158.6	0	0
YPL064C	0	0	2	2	2	2	0	0	2	0	0	0	0	9	167	301	2_to_1	0	173	635.7	2360	NA	NA	0	0
YER038C	3	2	1	0	1	2	0	0	0	0	0	1	1	0	216	464	2_to_1	0	172	NA	NA	NA	NA	0	0
YKR037C	1	1	1	0	1	2	0	0	0	0	0	1	6	0	149	295	2_to_1	0	172	5553.4	NA	54	72.5	0	0
YIL118W	0	0	0	0	0	2	0	0	2	0	0	1	3	0	76	231	2_to_1	1	171	969.3	5910	NA	NA	1	1
YKL021C	4	3	1	0	1	2	0	0	0	0	0	1	0	0	141	468	2_to_1	0	171	932.6	3730	221.5	120.5	0	0
YLR091W	0	0	2	0	2	2	0	0	0	0	0	0	0	0	99	293	2_to_1	0	171	200.1	NA	NA	NA	0	0
YJR112W	0	0	2	2	2	2	0	0	2	0	0	1	5	0	87	201	2_to_1	0	170	274.3	2070	69.5	69.6	1	1
YKL058W	3	1	1	0	1	2	0	0	0	0	0	1	5	0	27	122	2_to_1	0	170	450	3910	121.5	58	0	0
YKL091C	0	0	0	0	0	2	0	0	0	0	0	0	0	1	54	310	wgd_wolfe	0	170	588.6	2870	NA	56	0	0
YOL077C	1	1	1	1	1	2	0	0	2	0	0	1	29	0	117	291	2_to_1	0	170	667.7	13200	573.5	398	2	1
YDR361C	3	2	1	1	1	2	0	0	0	0	0	1	2	0	148	283	2_to_1	1	169	633.3	4590	355	224.5	0	0
YNL185C	0	0	0	0	0	2	0	0	0	0	0	0	9	0	72	158	2_to_1	0	169	592	3190	179.5	223	0	0
YPL081W	1	1	1	1	1	2	0	0	2	0	0	0	2	2	141	197	wgd_wolfe	0	169	NA	106000	5222.5	5702	0	0
YPR139C	0	0	0	0	0	2	0	0	0	0	0	0	0	0	100	300	2_to_1	0	169	786.9	6630	NA	NA	3	2
YMR109W	10	4	1	1	1	2	0	0	0	0	0	0	22	22	519	1219	wgd_wolfe	0	168	598.1	2280	401.5	347	0	0
YOR326W	6	3	1	0	1	2	0	0	0	0	0	1	21	85	603	1574	wgd_wolfe	1	168	570.9	4340	434	410.5	0	0
YBL003C	1	1	1	1	1	2	0	0	2	0	0	0	12	4	70	132	2_to_1	0	167	NA	32100	4086	4040.5	0	0
YER018C	0	0	2	0	2	2	0	0	0	0	0	1	4	0	135	221	2_to_1	0	167	NA	3280	92.5	NA	0	0
YIR004W	0	0	0	0	0	2	0	0	0	0	0	0	2	0	264	432	2_to_1	0	167	508.8	8970	267.5	217.5	0	0
YLR225C	0	0	2	2	2	2	0	0	0	0	0	0	0	4	150	407	wgd_wolfe	1	167	632	3990	117	79	0	0
YNL030W	1	1	1	0	1	2	0	0	0	0	0	0	26	11	50	103	2_to_1	0	167	NA	681000	7457.5	6484.6	0	0
YKL056C	3	0	1	0	0	2	0	0	0	0	0	0	1	29	32	167	2_to_1	0	166	605.3	27800	6145.5	4668.9	1	1
YKR081C	1	0	1	0	0	2	0	0	0	0	0	1	40	0	179	344	2_to_1	0	166	512.8	32400	NA	NA	0	0
YLR417W	0	0	0	0	0	2	0	0	0	0	0	0	5	10	344	566	2_to_1	0	166	3381.6	2470	NA	NA	0	0
YML061C	5	1	1	0	1	2	0	0	0	0	0	0	0	0	470	859	2_to_1	0	166	NA	259	NA	NA	0	0
YML067C	0	0	2	2	2	2	0	0	0	0	0	0	2	43	98	352	2_to_1	0	166	402.4	3000	321.5	189.5	0	0
YDR022C	1	0	1	0	0	2	0	0	0	0	0	0	1	20	148	196	2_to_1	0	165	333.8	486	NA	NA	1	0
YLR384C	1	0	1	1	0	2	0	0	2	0	0	0	14	109	423	1349	2_to_1	0	165	559.2	10500	519	294	0	0
YPR071W	0	0	2	0	2	2	0	0	0	0	0	0	0	6	66	211	other	0	165	NA	NA	NA	NA	0	0
YPL207W	3	1	1	1	1	2	0	0	0	0	0	0	1	17	318	810	2_to_1	1	164	276.8	5410	226.5	186	1	0
YHL001W	0	0	0	0	0	2	0	0	2	0	0	0	0	11	20	138	wgd_wolfe	0	163	633.9	35100	2987.5	2306	0	0
YJL056C	4	0	1	0	0	2	0	0	0	0	0	0	0	0	742	880	2_to_1	0	163	NA	NA	NA	NA	0	0
YDR194C	0	0	0	0	0	2	0	0	2	0	0	0	0	0	307	664	2_to_1	0	162	416.3	10300	427	421.5	0	0
YGL221C	0	0	0	0	0	2	0	0	0	0	0	0	0	0	43	288	2_to_1	0	161	600.7	6000	81	75	1	1
YMR299C	0	0	0	0	0	2	0	0	0	0	0	0	1	87	117	312	2_to_1	0	161	8312.1	1170	NA	NA	0	0
YHL039W	2	0	1	1	0	2	0	0	0	0	0	0	0	9	108	585	2_to_1	0	160	508.4	5170	148.5	112.5	0	0
YER168C	1	0	1	1	0	2	0	0	0	0	0	1	1	0	140	546	2_to_1	0	159	810.2	13500	281	191.5	1	1
YOL039W	8	7	1	0	1	2	0	0	0	0	0	0	1	24	73	106	2_to_1	0	159	621.1	428000	103.5	64.7	0	0
YGL131C	0	0	0	0	0	2	0	0	0	0	0	0	1	3	866	1403	2_to_1	0	158	NA	NA	NA	NA	0	0
YGR120C	0	0	2	2	2	2	0	0	0	0	0	1	11	38	79	262	2_to_1	1	158	454.7	3270	60	77.5	0	0
YHL024W	1	1	1	0	1	2	0	0	0	0	0	0	0	17	542	713	2_to_1	0	158	NA	NA	NA	NA	10	8
YMR116C	8	2	1	0	1	2	0	0	0	0	0	0	17	127	25	319	2_to_1	1	157	603.7	333000	NA	NA	0	0
YPL094C	0	0	2	2	2	2	0	0	0	0	0	1	6	0	117	274	2_to_1	1	157	591.1	16500	592	435	1	0
YMR115W	0	0	2	2	2	2	0	0	0	0	0	0	0	45	261	501	wgd_wolfe	1	156	473.5	8970	NA	NA	4	0
YMR135C	0	0	0	0	0	2	0	0	0	0	0	0	1	43	310	455	2_to_1	0	156	439.5	639	NA	56.5	0	0
YNL110C	1	1	1	1	1	2	0	0	0	0	0	1	28	0	141	220	2_to_1	0	155	324.4	4280	436	229	0	0
YOR133W	2	2	1	0	1	2	0	0	2	0	0	0	4	4	216	842	wgd_wolfe	0	155	NA	82700	3625.5	1269.5	0	0
YBR101C	2	0	1	1	0	2	0	0	0	0	0	0	2	0	91	290	2_to_1	1	154	577.1	13100	824	362	0	0
YPR017C	0	0	2	2	2	2	0	0	0	0	0	0	3	7	59	143	2_to_1	0	154	480.7	1500	84.5	95.5	1	1
YNL079C	7	2	1	1	1	2	0	0	0	0	0	0	1	107	199	199	wgd_wolfe	0	153	749.6	3060	NA	NA	0	0
YBR194W	0	0	2	0	2	2	0	0	0	0	0	0	1	89	123	123	2_to_1	0	152	399.5	NA	NA	NA	0	0
YER157W	6	1	1	1	1	2	0	0	0	0	0	1	13	201	340	801	2_to_1	0	152	590.2	4140	125.5	78.1	1	1
YNL048W	0	0	2	0	2	2	0	0	0	0	0	0	0	0	97	548	2_to_1	0	152	526.1	3140	121.5	105	0	0
YGL057C	0	0	2	0	2	2	0	0	0	0	0	0	1	17	143	287	2_to_1	0	151	227.7	NA	NA	NA	0	0
YGR038W	3	2	1	0	1	2	0	0	0	0	0	0	0	22	74	222	wgd_wolfe	0	151	425.6	2800	153	135	5	0
YJR136C	0	0	0	0	0	2	0	0	0	0	0	0	1	0	99	421	2_to_1	0	151	NA	1470	NA	NA	0	0
YNL177C	0	0	2	2	2	2	0	0	0	0	0	0	2	0	156	309	2_to_1	0	151	2784.3	1810	72.5	126.5	0	0
YGR080W	4	1	1	0	1	2	0	0	2	0	0	0	2	6	145	332	2_to_1	0	150	698.1	1470	80.5	170.5	0	0
YGR173W	1	1	1	0	1	2	0	0	0	0	0	0	1	0	65	368	2_to_1	0	150	479.7	6200	824.5	736.5	0	0
YLL002W	0	0	2	2	2	2	0	0	2	0	0	0	0	73	165	436	2_to_1	0	150	NA	1140	NA	NA	0	0
YDL229W	2	0	1	0	0	2	0	0	2	0	0	0	5	29	231	613	wgd_wolfe	1	149	578.6	170000	1218	968.5	0	0
YMR079W	2	1	1	0	1	2	0	0	2	0	0	1	0	0	97	304	wgd_wolfe	0	149	681.6	84300	1590	1053.5	0	0
YDR456W	5	2	1	1	1	2	0	0	0	0	0	0	1	0	182	633	2_to_1	0	147	NA	521	121	98	0	0
YOR037W	0	0	2	2	2	2	0	0	0	0	0	0	1	48	136	366	2_to_1	0	147	506.1	2730	NA	NA	0	0
YGL030W	1	0	1	0	0	2	0	0	0	0	0	1	6	0	21	105	2_to_1	0	146	605.3	59300	NA	NA	0	0
YPR107C	0	0	2	2	2	2	0	0	0	0	0	1	15	0	113	208	2_to_1	0	146	433.6	3690	51	NA	1	1
YDL144C	0	0	2	2	2	2	0	0	0	0	0	0	0	1	57	356	2_to_1	0	145	620.1	5170	89.5	88.5	0	0
YDR532C	1	0	1	1	0	2	0	0	0	0	0	0	0	33	300	385	2_to_1	0	145	340.2	377	NA	NA	0	0
YER042W	2	0	1	1	0	2	0	0	0	0	0	0	0	5	28	184	2_to_1	0	145	613.6	3070	174.5	82.2	0	0
YJR058C	0	0	2	2	2	2	0	0	0	0	0	0	3	17	21	147	2_to_1	0	145	NA	1390	NA	NA	1	0
YOR261C	9	8	1	0	1	2	0	0	2	0	0	1	26	0	126	338	2_to_1	1	145	590.6	19800	817.5	520.5	0	0
YAL024C	38	7	1	0	1	2	0	0	0	0	0	0	5	74	1059	1435	2_to_1	0	144	408.2	304	NA	NA	0	0
YER131W	0	0	0	0	0	2	0	0	2	0	0	0	1	17	71	119	wgd_wolfe	0	144	674.6	503000	5087	3150.1	8	6
YOL044W	0	0	0	0	0	2	0	0	2	0	0	0	1	30	137	383	2_to_1	0	143	NA	1070	NA	NA	0	0
YDL136W	0	0	0	0	0	2	0	0	2	0	0	0	0	28	111	120	wgd_wolfe	0	142	NA	19100	2790.5	1989	0	0
YKL144C	1	1	1	1	1	2	0	0	0	0	0	1	15	0	41	212	2_to_1	0	142	493.1	752	NA	NA	0	0
YMR121C	0	0	0	0	0	2	0	0	0	0	0	0	0	1	113	204	wgd_wolfe	0	142	1204.2	721	92.5	97.1	0	0
YPR172W	3	0	1	1	0	2	0	0	0	0	0	0	0	5	65	200	wgd_wolfe	0	142	713.4	358	64	129.7	0	0
YER111C	10	3	1	1	1	2	0	0	2	0	0	0	5	130	799	1093	2_to_1	0	141	343.9	589	NA	NA	0	0
YFL029C	0	0	0	0	0	2	0	0	0	0	0	1	2	0	122	368	2_to_1	0	141	1013.6	NA	NA	NA	0	0
YGL238W	0	0	0	0	0	2	0	0	2	0	0	1	3	0	146	960	2_to_1	1	141	572.2	23500	489	213.2	0	0
YJR072C	5	4	1	0	1	2	0	0	2	0	0	1	1	0	145	385	2_to_1	0	141	559.2	15200	430	236.5	5	4
YMR134W	0	0	2	2	2	2	0	0	2	0	0	1	0	0	66	237	2_to_1	0	141	443.7	2950	160	102.5	0	0
YNL200C	0	0	2	2	2	2	0	0	0	0	0	0	0	0	27	246	2_to_1	0	141	647.2	1380	NA	NA	0	0
YDR447C	0	0	0	0	0	2	0	0	0	0	0	0	5	23	80	136	wgd_wolfe	0	140	NA	30500	4988	3752	0	0
YFR021W	3	0	1	1	0	2	0	0	2	0	0	0	2	10	157	500	2_to_1	0	140	599.6	1560	86	59.5	7	3
YGR221C	1	0	1	1	0	2	0	0	0	0	0	0	1	6	560	622	wgd_wolfe	0	140	NA	56.9	NA	NA	0	0
YOR285W	1	0	1	0	0	2	0	0	0	0	0	0	0	15	36	139	2_to_1	0	140	572.4	7470	827.5	810.8	0	0
YPR131C	0	0	2	2	2	2	0	0	0	0	0	0	1	0	42	195	2_to_1	0	140	704.6	639	94	50.5	1	1
YHR201C	0	0	2	2	2	2	0	0	2	0	0	0	0	0	82	397	2_to_1	0	139	602.5	3170	323.5	258	1	0
YML117W	9	1	1	1	1	2	0	0	0	0	0	0	4	16	832	1134	2_to_1	0	139	428.6	1540	137.5	172	1	1
YOL076W	0	0	0	0	0	2	0	0	0	0	0	0	1	0	201	796	2_to_1	1	139	602.6	5800	504	370	0	0
YPR174C	5	2	1	1	1	2	0	0	0	0	0	0	1	4	194	221	wgd_wolfe	0	139	1257.4	3420	55.5	55	0	0
YBR087W	0	0	2	0	2	2	0	0	2	0	0	1	11	71	13	354	2_to_1	1	138	600.4	5040	85.5	NA	0	0
YFR004W	2	1	1	0	1	2	0	0	2	0	0	0	24	101	127	306	2_to_1	0	138	615	16400	1203	919	0	0
YGR122W	0	0	2	0	2	2	0	0	0	0	0	0	1	102	170	402	2_to_1	0	138	541.1	NA	NA	NA	0	0
YHR029C	0	0	2	0	2	2	0	0	0	0	0	0	0	8	13	294	2_to_1	0	138	1456	NA	NA	NA	0	0
YNL265C	1	1	1	1	1	2	0	0	2	0	0	0	11	0	189	298	2_to_1	0	138	455.9	4760	145	121.5	0	0
YDR121W	1	1	1	1	1	2	0	0	2	0	0	0	7	36	129	196	2_to_1	0	137	637.6	2100	NA	NA	0	0
YMR242C	0	0	0	0	0	2	0	0	2	0	0	0	3	0	22	172	wgd_wolfe	0	137	NA	54300	3259.5	2603.5	0	0
YNL201C	0	0	0	0	0	2	0	0	0	0	0	0	10	0	366	858	2_to_1	0	137	294.4	7010	64.5	82.5	1	1
YBR025C	5	1	1	0	1	2	0	0	2	0	0	0	4	15	78	394	2_to_1	1	136	874.2	36800	2822	1875	1	1
YCR042C	7	1	1	1	1	2	0	0	0	0	0	0	15	0	578	1407	2_to_1	1	136	298.9	1160	NA	NA	0	0
YER147C	0	0	0	0	0	2	0	0	0	0	0	1	2	0	141	624	2_to_1	0	136	1083.7	907	NA	NA	0	0
YJL136C	0	0	0	0	0	2	0	0	0	0	0	0	0	92	11	87	wgd_wolfe	0	136	NA	15300	6006	5350	2	2
YJR010C-A	0	0	2	2	2	2	0	0	0	0	0	0	1	2	15	94	2_to_1	0	135	453.6	5550	135.5	105.5	0	0
YNL255C	3	0	1	0	0	2	0	0	0	0	0	0	0	9	153	153	2_to_1	0	135	322.1	96700	2362	1621.3	0	0
YOR165W	0	0	0	0	0	2	0	0	0	0	0	0	0	11	326	776	2_to_1	1	135	555.3	2270	206.5	183	0	0
YHL008C	12	1	1	0	1	2	0	0	0	0	0	0	0	13	347	627	2_to_1	1	134	NA	NA	44.5	NA	0	0
YBR282W	0	0	2	2	2	2	0	0	0	0	0	0	1	0	68	146	2_to_1	0	132	924.1	2250	86	114.2	0	0
YBR059C	26	10	1	1	1	2	0	0	0	0	0	0	2	18	851	1108	2_to_1	1	131	592.4	3000	155	176.5	5	4
YIL153W	1	0	1	0	0	2	0	0	0	0	0	0	5	42	121	393	2_to_1	0	131	NA	4590	76	84	0	0
YMR143W	0	0	0	0	0	2	0	0	0	0	0	0	1	52	32	143	wgd_wolfe	0	131	NA	33800	3569.5	3020	1	1
YMR218C	0	0	2	2	2	2	0	0	2	0	0	0	3	0	290	1102	2_to_1	0	131	399.2	432	NA	NA	0	0
YDL104C	0	0	2	2	2	2	0	0	0	0	0	0	0	32	64	407	2_to_1	0	130	412.1	1400	NA	NA	0	0
YER110C	1	0	1	0	0	2	0	0	2	0	0	0	17	4	242	1113	2_to_1	1	130	559.4	38300	2687	1454.5	0	0
YLR418C	3	0	1	0	0	2	0	0	0	0	0	0	16	136	183	393	2_to_1	0	130	624.6	538	248.5	229	0	0
YDL036C	1	0	1	0	0	2	0	0	0	0	0	0	0	19	162	462	wgd_wolfe	0	129	NA	639	NA	NA	0	0
YOL137W	4	1	1	0	1	2	0	0	0	0	0	0	0	6	109	497	2_to_1	1	129	NA	414	NA	NA	0	0
YOR021C	2	2	1	1	1	2	0	0	0	0	0	0	0	1	112	213	2_to_1	0	129	550.6	2520	NA	NA	0	0
YPR040W	2	1	1	0	1	2	0	0	0	0	0	0	5	17	178	356	2_to_1	0	129	719.4	5710	72	56.5	2	2
YGR074W	0	0	2	2	2	2	0	0	0	0	0	1	21	0	77	146	2_to_1	0	128	NA	2400	106	182.5	0	0
YOR198C	6	2	1	0	1	2	0	0	2	0	0	0	1	0	470	470	2_to_1	0	128	754	33400	2259	1520.5	3	0
YBR142W	8	3	1	1	1	2	0	0	0	0	0	0	20	0	443	773	2_to_1	1	127	356.1	981	180.5	101	2	1
YDR056C	0	0	2	2	2	2	0	0	0	0	0	0	0	14	71	205	2_to_1	0	127	446.6	1600	323.5	335	0	0
YDR372C	4	1	1	1	1	2	0	0	0	0	0	0	0	29	143	345	2_to_1	1	127	571.4	1850	234.5	232.5	0	0
YDR067C	2	0	1	0	0	2	0	0	0	0	0	0	0	29	84	224	2_to_1	0	126	878.1	NA	NA	NA	0	0
YLR393W	0	0	0	0	0	2	0	0	0	0	0	0	0	117	116	279	2_to_1	0	126	408.5	1890	NA	NA	1	0
YNL100W	0	0	2	2	2	2	0	0	2	0	0	0	1	3	62	234	2_to_1	0	126	NA	5460	135.5	150.5	0	0
YDL143W	0	0	0	0	0	2	0	0	0	0	0	1	1	0	46	528	2_to_1	1	125	618.8	5530	NA	NA	2	2
YGL194C	0	0	2	2	2	2	0	0	0	0	0	0	8	80	95	452	2_to_1	0	125	271.9	4890	108.5	59	0	0
YGR123C	0	0	0	0	0	2	0	0	0	0	0	0	2	1	125	513	2_to_1	1	125	521	6990	314	223	0	0
YJL042W	12	4	1	1	1	2	0	0	0	0	0	0	1	59	1039	1398	2_to_1	0	125	560.4	279	132.5	260.5	0	0
YNL312W	4	4	1	0	1	2	0	0	0	0	0	1	5	0	132	273	2_to_1	0	125	481.9	6080	NA	NA	0	0
YBL001C	0	0	2	2	2	2	0	0	0	0	0	0	0	7	15	104	2_to_1	0	124	NA	1900	NA	NA	0	0
YBL023C	8	7	1	0	1	2	0	0	0	0	0	1	12	17	445	868	2_to_1	1	124	723.8	1690	145	115	5	5
YDR080W	7	4	1	1	1	2	0	0	0	0	0	0	9	133	341	992	2_to_1	0	124	333.7	1170	NA	NA	0	0
YGR104C	0	0	2	2	2	2	0	0	0	0	0	0	30	0	166	307	2_to_1	0	124	NA	1010	NA	NA	0	0
YJL034W	4	0	1	0	0	2	0	0	0	0	0	1	7	0	232	682	2_to_1	0	124	1620.7	337000	197	168	0	0
YLR291C	3	0	1	0	0	2	0	0	0	0	0	1	10	0	76	381	2_to_1	1	124	604.7	6650	510	303	0	0
YMR077C	1	0	1	1	0	2	0	0	0	0	0	0	7	6	130	221	other	0	124	526	937	NA	107.5	0	0
YPL151C	0	0	0	0	0	2	0	0	0	0	0	1	17	0	77	451	2_to_1	0	124	468.8	1770	NA	NA	0	0
YBL093C	1	0	1	1	0	2	0	0	2	0	0	0	22	0	193	220	2_to_1	0	123	221.7	6120	46.5	NA	0	0
YGL143C	0	0	2	2	2	2	0	0	0	0	0	0	0	0	144	413	2_to_1	0	123	825.9	414	NA	NA	1	0
YJL115W	3	3	1	1	1	2	0	0	0	0	0	0	14	69	145	279	2_to_1	0	123	661.4	6230	205	173	2	1
YCR038C	0	0	2	2	2	2	0	0	0	0	0	0	1	0	127	642	2_to_1	0	122	NA	2110	NA	NA	0	0
YHR003C	1	0	1	1	0	2	0	0	0	0	0	0	0	16	128	429	wgd_wolfe	0	122	587.4	8430	129	105	0	0
YMR093W	0	0	0	0	0	2	0	0	2	0	0	1	18	0	111	513	2_to_1	0	122	512.6	358	158	113	0	0
YEL019C	1	0	1	1	0	2	0	0	2	0	0	1	2	0	167	267	2_to_1	0	121	686.7	2800	62	NA	0	0
YGL064C	0	0	0	0	0	2	0	0	0	0	0	0	1	0	228	561	2_to_1	0	121	438.7	736	NA	NA	0	0
YHR107C	4	0	1	0	0	2	0	0	0	0	0	0	9	46	183	407	2_to_1	1	121	669.9	1170	676	527	0	0
YIL042C	0	0	2	0	2	2	0	0	0	0	0	0	0	5	96	394	2_to_1	0	121	NA	4220	NA	57	0	0
YDL069C	0	0	2	2	2	2	0	0	2	0	0	0	0	0	99	229	2_to_1	0	120	NA	556	NA	NA	0	0
YGR201C	0	0	0	0	0	2	0	0	0	0	0	0	0	0	35	225	other	0	120	1717.6	NA	NA	NA	0	0
YIL157C	0	0	0	0	0	2	0	0	0	0	0	0	0	0	92	197	2_to_1	0	120	422.3	1680	NA	48.5	0	0
YJL062W-A	0	0	2	2	2	2	0	0	0	0	0	0	0	0	42	85	2_to_1	0	120	377.1	2530	50	NA	0	0
YOR063W	10	2	1	1	1	2	0	0	0	0	0	1	14	0	128	387	2_to_1	0	120	553.3	450	6974.5	5649	0	0
YFR016C	19	5	1	1	1	2	0	0	0	0	0	0	0	4	1147	1233	2_to_1	0	119	528.4	704	164	180.5	0	0
YKL103C	1	0	1	0	0	2	0	0	0	0	0	0	2	7	125	514	2_to_1	1	119	997.7	5730	71	129	0	0
YKL160W	6	3	1	1	1	2	0	0	2	0	0	0	2	45	93	145	2_to_1	0	119	733.7	5860	275.5	301	7	4
YBR279W	4	3	1	1	1	2	0	0	2	0	0	0	12	0	296	445	2_to_1	0	117	513.2	1040	282.5	197	0	0
YCR087C-A	1	0	1	0	0	2	0	0	0	0	0	0	1	2	152	153	2_to_1	0	117	420.6	3430	92	NA	0	0
YER128W	0	0	0	0	0	2	0	0	0	0	0	0	0	8	149	203	2_to_1	0	117	307.6	967	233	243.2	1	1
YFL047W	0	0	2	2	2	2	0	0	0	0	0	0	0	5	248	714	2_to_1	0	117	468.5	1750	97	109.5	0	0
YKL040C	1	0	1	1	0	2	0	0	0	0	0	0	1	48	100	256	2_to_1	0	117	470.5	11300	351	288	0	0
YOR085W	0	0	2	2	2	2	0	0	0	0	0	0	8	80	51	350	2_to_1	0	117	541.5	4030	NA	NA	0	0
YOR167C	1	0	1	0	0	2	0	0	2	0	0	0	1	21	26	67	wgd_wolfe	0	117	608.4	94500	3673	2382.2	0	0
YBR267W	2	0	1	1	0	2	0	0	0	0	0	0	4	44	254	393	2_to_1	0	116	289.4	830	451.5	313.5	1	1
YDR427W	0	0	0	0	0	2	0	0	0	0	0	1	28	0	49	393	2_to_1	1	116	732.9	12400	1028	1108.5	0	0
YGL133W	5	0	1	1	0	2	0	0	0	0	0	0	8	23	838	1264	wgd_wolfe	0	116	532	2610	70.5	NA	0	0
YHL004W	0	0	2	2	2	2	0	0	0	0	0	0	25	0	195	394	2_to_1	0	116	273.4	6890	188.5	245	1	0
YLR405W	2	0	1	1	0	2	0	0	2	0	0	0	0	1	80	367	2_to_1	0	116	763.2	3390	59.5	NA	0	0
YMR091C	6	2	1	0	1	2	0	0	0	0	0	0	18	0	277	435	2_to_1	0	116	571.2	3510	159	129.5	0	0
YMR112C	0	0	2	2	2	2	0	0	2	0	0	1	9	0	73	131	2_to_1	0	116	298.7	396	55.5	NA	0	0
YFL062W	0	0	0	0	0	2	0	0	0	0	0	0	0	0	73	379	telomeric	1	115	NA	NA	NA	NA	1	0
YIL136W	2	1	1	1	1	2	0	0	0	0	0	0	0	13	371	393	2_to_1	0	115	390.9	6490	NA	122	0	0
YLR226W	1	0	1	1	0	2	0	0	2	0	0	0	2	0	173	395	2_to_1	0	115	526.7	2910	81	56	0	0
YLR281C	0	0	2	0	2	2	0	0	0	0	0	0	0	8	95	155	2_to_1	0	115	NA	NA	NA	NA	0	0
YLR326W	1	0	1	1	0	2	0	0	0	0	0	0	0	1	129	240	2_to_1	0	115	512.3	1520	NA	NA	1	0
YGL058W	1	0	1	0	0	2	0	0	0	0	0	0	7	50	55	172	2_to_1	0	114	NA	2770	465.5	312.2	0	0
YGR147C	0	0	2	2	2	2	0	0	0	0	0	0	0	0	167	288	2_to_1	0	114	532.2	1240	145	171.5	0	0
YIL140W	20	4	1	0	1	2	0	0	0	0	0	0	1	14	421	823	2_to_1	0	114	102.5	396	151.5	NA	0	0
YKL183W	0	0	2	2	2	2	0	0	0	0	0	0	1	4	185	306	2_to_1	0	114	NA	5930	71.5	49	0	0
YKL210W	2	0	1	1	0	2	0	0	0	0	0	1	3	0	351	1024	2_to_1	1	114	549.1	17700	2179	1659	0	0
YMR073C	0	0	0	0	0	2	0	0	0	0	0	0	0	16	124	201	2_to_1	0	114	395	450	NA	73.8	0	0
YMR180C	0	0	2	0	2	2	0	0	0	0	0	0	1	11	201	320	wgd_wolfe	0	114	NA	NA	NA	NA	0	0
YOL069W	0	0	2	2	2	2	0	0	2	0	0	1	4	0	321	451	2_to_1	0	114	532.6	1550	58.5	NA	0	0
YDL137W	0	0	0	0	0	2	0	0	0	0	0	0	3	30	13	181	wgd_wolfe	1	113	NA	25000	164	103.5	1	1
YDL156W	4	0	1	1	0	2	0	0	0	0	0	0	2	9	229	522	2_to_1	0	113	382.2	3810	NA	NA	1	1
YDR066C	0	0	2	2	2	2	0	0	2	0	0	0	0	3	107	196	wgd_wolfe	0	113	NA	1050	NA	67.6	0	0
YGL031C	2	1	1	0	1	2	0	0	0	0	0	0	0	37	88	155	wgd_wolfe	0	113	595.6	247000	5714.5	3647.3	0	0
YGL076C	2	0	1	0	0	2	0	0	2	0	0	0	0	0	77	244	wgd_wolfe	0	113	577.8	101000	4944	4178	0	0
YGR086C	12	7	1	0	1	2	0	0	2	0	0	0	7	40	184	339	2_to_1	1	113	381.6	115000	1916.5	2506.5	0	0
YNL248C	3	0	1	0	0	2	0	0	0	0	0	0	9	0	257	415	2_to_1	1	113	479.4	NA	451.5	NA	0	0
YDR251W	7	1	1	1	1	2	0	0	0	0	0	0	0	6	544	830	wgd_wolfe	1	112	489.9	300	NA	NA	2	1
YHR186C	1	0	1	0	0	2	0	0	0	0	0	1	3	0	618	1557	2_to_1	0	112	943.3	NA	NA	NA	0	0
YLR114C	8	5	1	1	1	2	0	0	0	0	0	0	0	74	434	764	2_to_1	0	112	499.1	7500	198	200.5	0	0
YLR200W	0	0	0	0	0	2	0	0	0	0	0	0	6	159	114	114	2_to_1	0	112	702	784	256.5	137.5	0	0
YOL048C	0	0	2	0	2	2	0	0	0	0	0	0	0	2	80	342	wgd_wolfe	0	112	NA	NA	NA	117.2	0	0
YOL102C	0	0	2	2	2	2	0	0	0	0	0	1	0	0	74	230	2_to_1	0	112	451.6	672	NA	NA	0	0
YBL010C	1	0	1	0	0	2	0	0	0	0	0	0	1	6	198	280	2_to_1	0	111	604.3	1320	NA	NA	3	3
YFR014C	6	4	1	1	1	2	0	0	0	0	0	0	1	3	194	446	wgd_wolfe	1	111	524.7	1520	NA	NA	4	4
YDL177C	0	0	2	2	2	2	0	0	2	0	0	0	0	1	52	170	2_to_1	0	110	NA	907	NA	NA	0	0
YGR280C	4	2	1	0	1	2	0	0	0	0	0	1	0	0	254	271	2_to_1	0	110	243.1	3850	247	120.5	0	0
YLR264W	1	0	1	1	0	2	0	0	0	0	0	0	1	35	22	67	wgd_wolfe	0	110	NA	8600	311	230.8	1	1
YPL109C	0	0	2	2	2	2	0	0	0	0	0	0	0	63	172	657	2_to_1	0	110	NA	2470	NA	NA	0	0
YAR019C	9	6	1	1	1	2	0	0	0	0	0	1	3	0	394	974	2_to_1	0	109	919.6	238	NA	NA	25	2
YDL226C	9	6	1	0	1	2	0	0	0	0	0	0	3	42	281	352	wgd_wolfe	1	109	620.3	9560	469	410.5	0	0
YGR081C	1	0	1	0	0	2	0	0	0	0	0	0	3	90	210	210	2_to_1	0	109	237.7	3670	236.5	129.5	0	0
YKR064W	0	0	2	2	2	2	0	0	0	0	0	0	0	5	439	863	2_to_1	0	109	NA	149	NA	NA	0	0
YMR090W	0	0	0	0	0	2	0	0	0	0	0	0	0	0	32	227	2_to_1	0	109	2171.7	704	NA	NA	0	0
YMR186W	2	0	1	0	0	2	0	0	2	0	0	0	19	21	213	705	wgd_wolfe	0	109	997.2	132000	242	114	1	1
YNL284C	0	0	2	2	2	2	0	0	0	0	0	0	29	0	163	322	2_to_1	0	109	501.7	5350	250	214	0	0
YNR014W	3	2	1	1	1	2	0	0	0	0	0	0	0	2	212	212	wgd_wolfe	0	109	NA	2360	111.5	155.5	0	0
YDL043C	1	0	1	1	0	2	0	0	0	0	0	1	12	0	139	266	2_to_1	0	108	312.6	3460	NA	NA	1	1
YGR111W	0	0	2	2	2	2	0	0	0	0	0	0	0	4	105	400	2_to_1	1	108	14.3	768	64	53.5	3	1
YKR048C	13	8	1	0	1	2	0	0	0	0	0	0	22	84	247	417	2_to_1	0	108	628	8070	681.5	431.5	11	9
YML048W	0	0	2	2	2	2	0	0	2	0	0	0	0	27	123	403	2_to_1	1	108	493.6	21400	75	NA	6	3
YPL096W	0	0	2	2	2	2	0	0	0	0	0	0	1	1	136	363	2_to_1	1	108	345.1	4850	NA	NA	0	0
YCR039C	0	0	2	0	2	2	0	0	0	0	0	0	3	0	182	210	2_to_1	0	107	NA	NA	NA	NA	0	0
YDL235C	0	0	2	2	2	2	0	0	0	0	0	1	3	0	52	167	2_to_1	0	107	579.4	6330	317	204.6	0	0
YDR161W	1	0	1	1	0	2	0	0	0	0	0	0	1	0	72	387	2_to_1	0	107	649.4	1630	223	139.5	2	2
YGR285C	5	1	1	0	1	2	0	0	2	0	0	0	8	8	295	433	2_to_1	0	107	596.4	86400	3904	2909.5	2	2
YHR179W	2	1	1	0	1	2	0	0	0	0	0	0	3	38	78	400	2_to_1	1	107	1306.1	15100	1681.5	730	0	0
YPL168W	0	0	2	0	2	2	0	0	0	0	0	0	0	8	319	430	2_to_1	0	107	317	NA	NA	NA	0	0
YGR100W	6	1	1	1	1	2	0	0	2	0	0	0	1	20	483	950	2_to_1	0	106	774.3	768	NA	NA	3	2
YMR233W	3	2	1	1	1	2	0	0	0	0	0	0	1	5	147	226	wgd_wolfe	0	106	377.2	2360	NA	NA	1	1
YNL001W	0	0	0	0	0	2	0	0	0	0	0	0	1	32	106	386	wgd_wolfe	0	106	578.3	1720	376	296.5	3	3
YNL015W	1	1	1	0	1	2	0	0	0	0	0	0	0	9	32	75	2_to_1	0	106	1020.5	NA	372.5	418.7	0	0
YOR101W	5	0	1	1	0	2	0	0	0	0	0	0	2	7	149	309	wgd_wolfe	0	106	420.8	2050	94	NA	1	1
YOR298C-A	3	2	1	0	1	2	0	0	0	0	0	0	2	16	151	151	2_to_1	0	106	658.3	47300	5070.5	3243.9	2	1
YJL063C	0	0	2	2	2	2	0	0	0	0	0	0	7	0	89	238	2_to_1	0	105	339.1	3030	179.5	228	0	0
YKL081W	2	0	1	0	0	2	0	0	2	0	0	0	10	79	85	412	2_to_1	1	105	599.4	102000	4954	2784	1	1
YNL298W	11	3	1	0	1	2	0	0	0	0	0	0	5	80	565	842	wgd_wolfe	0	105	346.6	NA	82	NA	1	0
YAR031W	0	0	2	2	2	2	0	0	0	0	0	0	0	2	97	298	other	0	104	117.1	259	NA	NA	0	0
YCR095C	5	0	1	0	0	2	0	0	0	0	0	0	3	15	186	362	2_to_1	0	104	1745.9	5370	53	NA	0	0
YDR318W	1	0	1	1	0	2	0	0	2	0	0	0	10	49	206	368	2_to_1	0	104	275.3	952	NA	NA	0	0
YLR455W	2	0	1	1	0	2	0	0	2	0	0	0	0	0	206	304	2_to_1	0	104	442.4	2610	127	125	2	1
YNL134C	0	0	0	0	0	2	0	0	0	0	0	0	0	8	57	376	2_to_1	1	104	584.6	3490	NA	341	0	0
YPR046W	0	0	2	2	2	2	0	0	0	0	0	0	10	23	98	181	2_to_1	0	104	NA	279	NA	50.4	0	0
YBR089C-A	0	0	2	0	2	2	0	0	2	0	0	0	19	0	82	99	wgd_wolfe	0	103	461.1	4590	468.5	495.9	0	0
YDR060W	18	8	1	0	1	2	0	0	2	0	0	1	28	29	628	1025	2_to_1	1	103	489	15000	427	250.5	0	0
YEL013W	3	1	1	1	1	2	0	0	0	0	0	0	7	0	85	578	2_to_1	1	103	610.8	5680	512	458.5	0	0
YGL232W	2	2	1	1	1	2	0	0	0	0	0	0	0	9	172	289	2_to_1	0	103	605.5	2630	NA	NA	0	0
YJL082W	7	3	1	0	1	2	0	0	0	0	0	0	0	35	258	731	wgd_wolfe	1	103	473.2	4980	127	230	0	0
YMR239C	0	0	2	2	2	2	0	0	0	0	0	1	4	0	246	471	2_to_1	0	103	487.6	4970	72	NA	8	4
YNL273W	10	2	1	1	1	2	0	0	0	0	0	0	5	82	633	1238	2_to_1	0	103	447.7	952	NA	NA	0	0
YOR052C	2	2	1	1	1	2	0	0	2	0	0	0	0	5	150	150	2_to_1	0	103	37.9	9520	NA	NA	0	0
YDL101C	25	23	1	1	1	2	0	0	2	0	0	0	4	50	197	513	2_to_1	0	102	401.7	3480	NA	NA	0	0
YER056C-A	0	0	0	0	0	2	0	0	2	0	0	0	0	0	99	121	wgd_wolfe	0	102	NA	23600	3253	2967.5	0	0
YGL206C	0	0	0	0	0	2	0	0	0	0	0	0	15	0	182	1653	2_to_1	1	102	624.6	28700	1657.5	1650	0	0
YGR216C	1	0	1	0	0	2	0	0	0	0	0	1	0	55	108	609	2_to_1	0	102	NA	NA	NA	NA	0	0
YBR106W	1	1	1	0	1	2	0	0	2	0	0	0	0	0	76	188	2_to_1	0	101	389.8	61800	2718.5	1599.8	0	0
YCL031C	0	0	2	2	2	2	0	0	0	0	0	1	2	0	180	297	2_to_1	0	101	514	2610	339	353	0	0
YGR095C	1	1	1	0	1	2	0	0	0	0	0	1	15	0	31	223	2_to_1	0	101	585.7	10800	236	118.5	0	0
YGR140W	9	0	1	1	0	2	0	0	0	0	0	0	10	40	632	956	2_to_1	0	101	708.9	1350	NA	NA	0	0
YNL041C	1	0	1	1	0	2	0	0	0	0	0	0	7	131	371	839	2_to_1	0	101	506.4	1720	118.5	125	0	0
YNL310C	0	0	0	0	0	2	0	0	0	0	0	1	0	0	123	174	2_to_1	0	101	374.3	1520	142.5	170.9	0	0
YPL106C	4	0	1	1	0	2	0	0	2	0	0	0	9	86	308	693	wgd_wolfe	0	101	777.2	71700	5776.5	1906.5	3	3
YBL034C	10	3	1	1	1	2	0	0	0	0	0	0	0	85	778	1513	2_to_1	0	100	552.8	521	NA	NA	0	0
YDR068W	6	0	1	1	0	2	0	0	0	0	0	0	0	4	270	310	2_to_1	0	100	544.7	3270	180	179.5	2	1
YDR118W	0	0	0	0	0	2	0	0	0	0	0	1	12	0	237	652	2_to_1	0	100	NA	1330	NA	NA	0	0
YER089C	4	2	1	1	1	2	0	0	0	0	0	0	3	39	223	464	wgd_wolfe	1	100	497.2	12600	210.5	291.5	1	1
YJL107C	0	0	2	2	2	2	0	0	0	0	0	0	1	3	338	387	other	0	100	NA	1480	NA	NA	0	0
YKR035W-A	1	0	1	1	0	2	0	0	0	0	0	0	0	32	204	204	2_to_1	0	100	462.6	2440	230	206.6	0	0
YOR215C	0	0	0	0	0	2	0	0	0	0	0	0	0	5	91	185	2_to_1	0	100	307.5	2870	164	360.6	0	0
YPL090C	2	2	1	1	1	2	0	0	2	0	0	0	1	45	151	236	wgd_wolfe	0	100	NA	66000	5291.5	3925	0	0
YCL044C	0	0	2	2	2	2	0	0	0	0	0	0	0	98	222	417	2_to_1	1	99	440.4	3410	NA	NA	0	0
YDR397C	6	5	1	0	1	2	0	0	0	0	0	1	1	0	71	146	2_to_1	0	99	412.6	2950	302.5	321.7	0	0
YJL217W	0	0	2	2	2	2	0	0	0	0	0	0	0	19	24	198	telomeric	0	99	658.7	721	100.5	NA	0	0
YNR015W	0	0	0	0	0	2	0	0	0	0	0	0	0	32	90	384	2_to_1	0	99	412.8	2650	123	71	0	0
YPR186C	0	0	0	0	0	2	0	0	0	0	0	1	0	0	189	429	2_to_1	0	99	441.5	1380	NA	NA	0	0
YBR016W	2	0	1	0	0	2	0	0	0	0	0	0	0	8	113	128	wgd_wolfe	1	98	572.1	1760	68.5	81.4	0	0
YCL061C	34	20	1	1	1	2	0	0	0	0	0	0	2	96	1082	1096	2_to_1	1	98	NA	721	NA	NA	0	0
YCR035C	2	2	1	0	1	2	0	0	0	0	0	1	15	0	237	394	2_to_1	0	98	587.5	3180	234	177.5	0	0
YER102W	0	0	0	0	0	2	0	0	2	0	0	0	3	0	122	200	wgd_wolfe	0	98	NA	14400	6009.5	3715.3	0	0
YHR117W	1	1	1	0	1	2	0	0	0	0	0	0	0	8	117	639	wgd_wolfe	0	98	590.6	4110	180	186	8	3
YKR088C	0	0	0	0	0	2	0	0	0	0	0	0	0	8	114	337	2_to_1	0	98	659.4	11300	234.5	171	0	0
YKR090W	20	4	1	0	1	2	0	0	0	0	0	0	1	3	607	706	2_to_1	0	98	341	1310	104.5	103	8	6
YML031W	2	1	1	0	1	2	0	0	0	0	0	1	1	0	255	655	2_to_1	0	98	NA	3030	565.5	492.4	1	1
YMR014W	5	4	1	0	1	2	0	0	0	0	0	0	0	0	486	519	2_to_1	0	98	389.4	3250	176	86.5	0	0
YDR267C	0	0	2	2	2	2	0	0	0	0	0	1	3	0	12	330	2_to_1	0	97	577.9	5640	NA	NA	0	0
YHR004C	3	0	1	0	0	2	0	0	0	0	0	0	1	45	252	446	2_to_1	0	97	NA	377	NA	NA	0	0
YNL010W	0	0	2	2	2	2	0	0	0	0	0	0	0	39	25	241	2_to_1	0	97	674.7	12600	617.5	446	1	1
YOL080C	1	0	1	1	0	2	0	0	0	0	0	0	0	14	144	289	2_to_1	0	97	344.7	4280	51.5	NA	0	0
YOR284W	0	0	2	2	2	2	0	0	0	0	0	0	1	8	97	243	other	0	97	NA	1360	NA	NA	0	0
YBL040C	0	0	0	0	0	2	0	0	0	0	0	1	4	0	8	219	2_to_1	0	96	NA	NA	1911	815.5	0	0
YDR101C	0	0	2	2	2	2	0	0	0	0	0	0	26	33	304	593	2_to_1	0	96	546.6	45100	748	378	0	0
YDR129C	2	0	1	1	0	2	0	0	2	0	0	0	2	0	253	642	2_to_1	1	96	560.8	3510	1438	1561	0	0
YNL002C	5	2	1	0	1	2	0	0	0	0	0	1	15	49	191	322	2_to_1	0	96	417.9	7720	NA	NA	0	0
YPL002C	0	0	2	2	2	2	0	0	0	0	0	0	5	0	36	233	2_to_1	0	96	486.6	1040	NA	NA	0	0
YDL212W	0	0	2	0	2	2	0	0	0	0	0	1	1	143	49	210	2_to_1	0	95	539.2	6510	545	385.5	1	0
YER118C	6	1	1	0	1	2	0	0	0	0	0	0	8	38	180	367	2_to_1	0	95	NA	2330	168.5	60.5	0	0
YGL160W	0	0	2	0	2	2	0	0	0	0	0	0	0	14	169	570	2_to_1	1	95	NA	NA	NA	NA	0	0
YLR199C	0	0	0	0	0	2	0	0	2	0	0	0	0	12	103	276	2_to_1	0	95	678.1	1350	NA	NA	0	0
YPL038W	0	0	0	0	0	2	0	0	0	0	0	0	1	13	133	177	wgd_wolfe	0	95	181.8	521	NA	57.1	0	0
YML112W	1	1	1	1	1	2	0	0	0	0	0	0	2	24	167	296	2_to_1	1	94	542	2640	85	60	0	0
YMR024W	0	0	0	0	0	2	0	0	0	0	0	0	7	0	206	390	2_to_1	0	94	505.2	300	192.5	321	0	0
YNR054C	6	5	1	1	1	2	0	0	0	0	0	1	5	0	235	316	2_to_1	0	94	474.9	12800	159	122.5	0	0
YBR197C	2	0	1	1	0	2	0	0	0	0	0	0	0	3	217	217	wgd_wolfe	0	93	292.5	1360	NA	NA	1	0
YDR115W	0	0	2	2	2	2	0	0	2	0	0	0	1	0	105	105	2_to_1	0	93	NA	195	NA	98.8	0	0
YDR461W	0	0	2	2	2	2	0	0	0	0	0	0	0	0	22	36	other	0	93	NA	28900	2197.5	NA	0	0
YHR182W	4	0	1	0	0	2	0	0	0	0	0	0	0	5	463	785	2_to_1	0	93	425.3	1720	NA	NA	9	5
YJL161W	0	0	2	0	2	2	0	0	0	0	0	0	0	3	95	180	2_to_1	0	93	NA	NA	NA	NA	0	0
YJR101W	0	0	2	2	2	2	0	0	0	0	0	0	2	0	61	266	2_to_1	0	93	598.7	2060	146.5	178	0	0
YJR149W	0	0	2	2	2	2	0	0	2	0	0	0	0	3	72	404	telomeric	0	93	405	172	NA	NA	0	0
YLR215C	3	0	1	0	0	2	0	0	0	0	0	0	3	0	118	360	2_to_1	0	93	527.7	4850	61.5	NA	2	1
YLR363C	1	0	1	0	0	2	0	0	2	0	0	0	1	5	63	218	2_to_1	0	93	374.7	6090	230.5	187	1	1
YMR021C	1	1	1	0	1	2	0	0	0	0	0	0	1	0	343	417	2_to_1	0	93	NA	14800	NA	NA	1	1
YMR236W	0	0	0	0	0	2	0	0	0	0	0	1	28	37	61	157	2_to_1	0	93	350.9	6580	248.5	156.9	0	0
YNL238W	0	0	2	0	2	2	0	0	0	0	0	0	2	0	348	814	2_to_1	0	93	210.9	NA	216.5	166	0	0
YDL145C	0	0	0	0	0	2	0	0	0	0	0	1	19	95	321	1201	2_to_1	1	92	654.4	15200	1290	953.2	0	0
YER139C	1	0	1	0	0	2	0	0	0	0	0	0	1	28	135	226	wgd_wolfe	0	92	346.5	5480	NA	67.5	1	1
YFL010C	3	0	1	1	0	2	0	0	0	0	0	0	0	20	187	211	2_to_1	1	92	452.8	6020	NA	NA	0	0
YLR219W	29	6	1	1	1	2	0	0	0	0	0	0	1	13	728	728	2_to_1	1	92	502.8	131	113.5	142	0	0
YNL063W	0	0	2	2	2	2	0	0	0	0	0	0	0	0	35	314	2_to_1	0	92	NA	13200	NA	NA	0	0
YNL107W	0	0	2	2	2	2	0	0	0	0	0	0	19	34	132	226	2_to_1	0	92	395	259	NA	NA	0	0
YOR172W	0	0	0	0	0	2	0	0	0	0	0	0	0	2	372	786	wgd_wolfe	0	92	NA	125	NA	NA	0	0
YPR127W	1	0	1	1	0	2	0	0	0	0	0	0	0	2	36	345	2_to_1	0	92	703.7	2190	NA	NA	0	0
YJL143W	0	0	2	2	2	2	0	0	0	0	0	1	7	0	50	158	2_to_1	0	91	NA	1210	759	369	0	0
YMR072W	0	0	0	0	0	2	0	0	0	0	0	0	1	0	150	183	wgd_wolfe	0	91	575.6	3810	583	885.1	0	0
YDR235W	0	0	2	2	2	2	0	0	0	0	0	1	11	0	72	544	2_to_1	0	90	860.3	1730	48	NA	0	0
YDR264C	2	2	1	1	1	2	0	0	0	0	0	0	5	53	166	764	wgd_wolfe	1	90	602.6	4070	333	157.9	3	2
YIL064W	0	0	0	0	0	2	0	0	0	0	0	0	0	13	55	257	2_to_1	0	90	367.1	1620	NA	NA	0	0
YJR063W	0	0	0	0	0	2	0	0	0	0	0	0	12	0	37	125	2_to_1	0	90	440.8	8450	867	572.3	3	1
YNL084C	1	0	1	0	0	2	0	0	0	0	0	0	3	0	210	349	2_to_1	0	90	538.2	2610	272.5	263.5	0	0
YNL249C	0	0	2	2	2	2	0	0	0	0	0	0	0	0	69	542	2_to_1	0	90	537.5	1050	NA	NA	0	0
YOR307C	1	0	1	1	0	2	0	0	2	0	0	0	0	16	165	453	2_to_1	0	90	278.5	784	117.5	51	1	0
YGR222W	0	0	2	2	2	2	0	0	0	0	0	0	2	0	115	293	2_to_1	0	89	420.2	799	NA	NA	0	0
YKL193C	1	0	1	1	0	2	0	0	0	0	0	1	4	58	63	338	2_to_1	0	89	762.5	3870	119	150	1	1
YLR216C	0	0	0	0	0	2	0	0	0	0	0	0	5	24	124	371	2_to_1	1	89	1127.7	18600	1053	983	1	1
YMR259C	1	0	1	1	0	2	0	0	0	0	0	0	0	3	268	1420	2_to_1	1	89	474.5	7110	179	NA	0	0
YNL023C	2	0	1	1	0	2	0	0	2	0	0	0	2	10	807	965	2_to_1	0	89	424.8	589	NA	NA	0	0
YOR027W	1	0	1	0	0	2	0	0	2	0	0	0	6	37	185	589	2_to_1	1	89	987.3	67600	3996.5	2273.5	0	0
YOR153W	16	12	1	0	1	2	0	0	2	0	0	0	1	4	427	1511	wgd_wolfe	1	89	490.4	42000	3119	674.4	0	0
YGL150C	7	2	1	1	1	2	0	0	0	0	0	0	11	29	989	1489	2_to_1	0	88	410.3	6280	95.5	88	0	0
YHR199C	0	0	2	0	2	2	0	0	0	0	0	0	0	4	125	310	2_to_1	0	88	544.9	4420	NA	NA	0	0
YJL187C	43	43	1	0	1	2	0	0	0	0	0	0	5	31	618	819	2_to_1	0	88	NA	NA	NA	NA	1	1
YKR007W	8	4	1	1	1	2	0	0	0	0	0	0	2	72	150	184	2_to_1	1	88	NA	2740	222.5	189.5	0	0
YMR308C	1	0	1	0	0	2	0	0	2	0	0	1	48	32	191	1089	2_to_1	1	88	801.7	15500	463.5	319.5	0	0
YCR054C	3	1	1	0	1	2	0	0	0	0	0	1	0	0	191	563	2_to_1	0	87	289	8970	90	51.5	0	0
YDL147W	1	1	1	0	1	2	0	0	0	0	0	1	29	0	113	445	2_to_1	1	87	640.2	5710	1089.5	822.5	0	0
YDR090C	2	1	1	0	1	2	0	0	0	0	0	0	0	5	95	310	other	1	87	NA	NA	160.5	107	0	0
YEL012W	0	0	2	2	2	2	0	0	0	0	0	0	1	41	95	218	2_to_1	0	87	NA	1590	60.5	75.5	1	1
YFR013W	0	0	0	0	0	2	0	0	0	0	0	0	3	16	524	787	wgd_wolfe	0	87	NA	1770	87	54.5	0	0
YGL070C	1	0	1	1	0	2	0	0	0	0	0	0	14	0	53	122	2_to_1	0	87	NA	2440	480	448.3	0	0
YHR012W	1	0	1	1	0	2	0	0	0	0	0	0	3	103	104	282	2_to_1	1	87	651.7	259	NA	NA	1	1
YHR138C	1	0	1	1	0	2	0	0	0	0	0	0	0	7	38	114	2_to_1	0	87	158.5	319	NA	NA	0	0
YIL041W	7	1	1	0	1	2	0	0	2	0	0	0	0	51	171	326	2_to_1	1	87	601.3	7720	744.5	691.5	1	1
YIL106W	7	3	1	1	1	2	0	0	0	0	0	1	5	10	148	314	2_to_1	0	87	570.6	5020	143.5	125	0	0
YLR203C	0	0	2	2	2	2	0	0	0	0	0	0	2	0	140	436	2_to_1	1	87	446.5	4800	265	312.5	0	0
YNL138W	1	0	1	1	0	2	0	0	0	0	0	0	6	0	282	526	2_to_1	0	87	619.9	8760	319	365.5	0	0
YOR319W	0	0	2	2	2	2	0	0	0	0	0	1	3	0	57	213	2_to_1	0	87	543.3	1240	68	211.5	0	0
YPL178W	0	0	0	0	0	2	0	0	2	0	0	0	17	67	133	208	2_to_1	0	87	522.9	6200	307	243.5	0	0
YBR241C	0	0	0	0	0	2	0	0	0	0	0	0	0	3	75	488	wgd_wolfe	1	86	NA	NA	101.5	99.5	0	0
YDL064W	0	0	2	2	2	2	0	0	0	0	0	1	4	0	25	157	2_to_1	0	86	573.3	2600	588.5	343.5	0	0
YDR289C	2	0	1	0	0	2	0	0	0	0	0	0	5	140	317	409	2_to_1	0	86	504.8	3930	NA	NA	0	0
YGR169C	0	0	0	0	0	2	0	0	0	0	0	0	0	0	89	404	2_to_1	0	86	NA	377	NA	NA	0	0
YIL008W	0	0	2	2	2	2	0	0	0	0	0	0	1	76	6	99	2_to_1	0	86	NA	1240	234	NA	0	0
YJL081C	4	0	1	1	0	2	0	0	0	0	0	1	28	0	156	489	2_to_1	0	86	427.2	1070	NA	NA	0	0
YNL139C	1	0	1	1	0	2	0	0	0	0	0	0	11	0	827	1597	2_to_1	0	86	456.4	521	106	74.5	0	0
YOR118W	0	0	2	2	2	2	0	0	0	0	0	0	0	5	223	567	2_to_1	0	86	423.5	2600	75.5	63.5	0	0
YPR133C	12	5	1	1	1	2	0	0	0	0	0	1	1	0	314	410	2_to_1	0	86	518.8	2830	NA	NA	0	0
YDR081C	0	0	0	0	0	2	0	0	0	0	0	1	0	0	623	925	2_to_1	0	85	529.5	572	NA	NA	0	0
YFL024C	0	0	0	0	0	2	0	0	0	0	0	1	12	0	741	832	2_to_1	0	85	478.7	1110	NA	NA	0	0
YGR235C	0	0	2	2	2	2	0	0	2	0	0	0	0	3	69	233	2_to_1	0	85	207.8	5220	175.5	142.5	1	0
YJL002C	0	0	2	2	2	2	0	0	0	0	0	1	13	28	77	476	2_to_1	1	85	454.9	11900	1075	699.5	0	0
YLL027W	0	0	2	2	2	2	0	0	0	0	0	0	1	0	168	250	2_to_1	0	85	83.3	125	111	313.5	1	1
YLR104W	0	0	2	2	2	2	0	0	0	0	0	0	0	7	59	131	2_to_1	0	85	612.7	1990	NA	NA	0	0
YML065W	2	2	1	0	1	2	0	0	0	0	0	1	10	0	470	914	wgd_wolfe	0	85	34.3	3930	NA	NA	0	0
YML097C	1	1	1	0	1	2	0	0	0	0	0	0	3	170	229	451	2_to_1	0	85	561.8	4280	87	82.5	0	0
YPR180W	1	0	1	1	0	2	0	0	0	0	0	1	4	0	95	347	2_to_1	0	85	494.5	7430	101.5	64	0	0
YDR245W	0	0	2	0	2	2	0	0	0	0	0	0	5	158	125	393	2_to_1	1	84	535.4	6280	132	161	0	0
YGL254W	0	0	2	2	2	2	0	0	0	0	0	0	1	5	206	299	telomeric	0	84	404	2120	NA	NA	2	2
YGR105W	0	0	2	2	2	2	0	0	0	0	0	0	0	74	19	77	2_to_1	0	84	NA	1480	117.5	106.5	0	0
YIL098C	0	0	2	2	2	2	0	0	2	0	0	0	1	67	102	155	2_to_1	0	84	NA	589	NA	73.8	0	0
YJR131W	0	0	2	2	2	2	0	0	0	0	0	0	0	13	151	549	2_to_1	1	84	519.1	8260	105.5	120.5	0	0
YLR032W	5	3	1	1	1	2	0	0	0	0	0	0	3	44	670	1169	2_to_1	1	84	370.8	1520	NA	NA	0	0
YMR064W	0	0	2	2	2	2	0	0	0	0	0	0	1	0	187	518	2_to_1	0	84	NA	504	NA	NA	0	0
YNL127W	8	3	1	1	1	2	0	0	0	0	0	0	11	59	489	953	2_to_1	0	84	472.9	1080	NA	NA	0	0
YPL006W	0	0	0	0	0	2	0	0	0	0	0	0	0	90	271	1170	2_to_1	1	84	365.9	521	NA	NA	1	0
YPL079W	0	0	0	0	0	2	0	0	2	0	0	0	0	60	75	160	wgd_wolfe	0	84	595.5	66400	3531	2700.5	1	1
YPL229W	1	0	1	0	0	2	0	0	0	0	0	0	0	2	193	206	wgd_wolfe	0	84	NA	922	NA	NA	0	0
YPR025C	0	0	2	2	2	2	0	0	0	0	0	1	9	0	205	393	2_to_1	0	84	677.7	8700	53.5	50.5	0	0
YBR054W	8	5	1	0	1	2	0	0	0	0	0	0	0	2	99	344	wgd_wolfe	1	83	NA	1950	431.5	707.5	0	0
YBR227C	0	0	2	2	2	2	0	0	0	0	0	0	0	42	284	520	2_to_1	0	83	459.4	10900	72	117	0	0
YBR246W	0	0	2	2	2	2	0	0	0	0	0	0	0	15	78	387	2_to_1	0	83	498	2640	NA	NA	0	0
YDR262W	0	0	2	2	2	2	0	0	0	0	0	0	0	2	148	272	2_to_1	0	83	59.5	4850	87	NA	0	0
YDR434W	0	0	2	2	2	2	0	0	0	0	0	1	0	0	184	534	2_to_1	0	83	680.8	7520	190.5	142	0	0
YER153C	0	0	2	2	2	2	0	0	0	0	0	0	1	68	77	254	2_to_1	0	83	NA	468	NA	NA	2	0
YFR010W	3	2	1	0	1	2	0	0	0	0	0	0	17	104	266	499	2_to_1	1	83	554	6770	49.5	93	8	7
YGR040W	2	2	1	0	1	2	0	0	2	0	0	0	10	15	66	368	2_to_1	0	83	497.8	5480	NA	NA	0	0
YGR234W	1	0	1	0	0	2	0	0	0	0	0	0	7	3	28	399	other	1	83	1022.3	13000	2329	314	1	1
YLR221C	5	3	1	1	1	2	0	0	0	0	0	0	3	20	190	220	2_to_1	0	83	536.4	2940	225	134	3	2
YLR287C	0	0	2	2	2	2	0	0	0	0	0	0	1	21	155	355	2_to_1	0	83	632.9	9100	268	191	0	0
YNL095C	3	0	1	0	0	2	0	0	0	0	0	0	0	6	311	642	wgd_wolfe	0	83	NA	NA	NA	NA	0	0
YOR078W	8	5	1	1	1	2	0	0	0	0	0	0	22	52	214	214	2_to_1	0	83	189.8	2120	NA	NA	6	3
YDR411C	0	0	2	0	2	2	0	0	0	0	0	0	0	13	134	341	2_to_1	0	82	339.1	NA	97.5	147	2	0
YDR412W	3	3	1	1	1	2	0	0	2	0	0	1	1	0	235	235	2_to_1	0	82	421.2	2950	115.5	49.5	0	0
YDR460W	3	1	1	1	1	2	0	0	0	0	0	1	4	0	165	321	2_to_1	0	82	583.8	3050	58.5	NA	0	0
YFR044C	1	0	1	0	0	2	0	0	2	0	0	0	1	8	44	481	2_to_1	0	82	647.2	22300	394.5	NA	0	0
YGL246C	1	0	1	1	0	2	0	0	2	0	0	0	4	0	135	387	2_to_1	0	82	687.6	4030	114.5	124.5	3	1
YGR027C	1	1	1	0	1	2	0	0	0	0	0	0	0	48	63	108	wgd_wolfe	1	82	NA	322000	6131.5	4317.2	1	1
YGR084C	0	0	2	2	2	2	0	0	2	0	0	0	4	9	124	339	2_to_1	0	82	375.9	16000	295.5	335	0	0
YGR133W	0	0	2	0	2	2	0	0	0	0	0	0	2	45	47	183	2_to_1	0	82	NA	NA	NA	NA	0	0
YHR009C	13	5	1	0	1	2	0	0	2	0	0	0	0	13	234	523	2_to_1	0	82	517.8	5240	119.5	135.5	4	3
YHR189W	0	0	0	0	0	2	0	0	0	0	0	0	0	127	22	190	2_to_1	0	82	NA	339	NA	NA	0	0
YIL115C	22	10	1	1	1	2	0	0	2	0	0	1	11	0	1158	1460	2_to_1	0	82	584.2	1230	240.5	221.5	0	0
YJR055W	0	0	2	2	2	2	0	0	0	0	0	0	0	0	97	164	2_to_1	0	82	499.6	2730	NA	NA	0	0
YKR085C	0	0	2	2	2	2	0	0	0	0	0	0	2	0	154	195	2_to_1	0	82	303.2	358	105.5	83.9	0	0
YNL124W	1	1	1	1	1	2	0	0	0	0	0	1	5	0	400	492	2_to_1	0	82	349.4	1810	NA	NA	0	0
YPL198W	0	0	0	0	0	2	0	0	2	0	0	0	0	2	76	244	wgd_wolfe	0	82	458.2	7080	1712.5	2358	0	0
YDR083W	2	1	1	1	1	2	0	0	2	0	0	0	0	52	231	392	2_to_1	0	81	450.4	2780	104	NA	0	0
YEL018W	0	0	2	2	2	2	0	0	0	0	0	0	9	62	140	279	2_to_1	0	81	611.2	937	NA	NA	0	0
YGL173C	5	1	1	0	1	2	0	0	0	0	0	0	19	143	811	1528	2_to_1	1	81	662	11700	998.5	730	0	0
YGR129W	4	2	1	1	1	2	0	0	0	0	0	0	5	13	209	215	2_to_1	0	81	351.7	2460	NA	NA	1	1
YHR172W	0	0	0	0	0	2	0	0	2	0	0	1	4	0	339	823	2_to_1	0	81	NA	2230	63	59	0	0
YJL061W	1	0	1	1	0	2	0	0	2	0	0	1	4	0	389	713	2_to_1	0	81	521.7	9470	262	204.2	0	0
YJR080C	0	0	0	0	0	2	0	0	2	0	0	0	0	13	206	394	2_to_1	0	81	454.7	2290	61	145.5	0	0
YKR003W	1	0	1	1	0	2	0	0	0	0	0	0	0	0	137	448	wgd_wolfe	0	81	462.1	2550	169	147.5	0	0
YMR188C	0	0	2	2	2	2	0	0	0	0	0	0	4	0	157	237	2_to_1	0	81	355.1	2810	224.5	243	0	0
YNL088W	9	5	1	1	1	2	0	0	0	0	0	1	11	0	535	1428	2_to_1	0	81	434.2	5730	134.5	NA	0	0
YBR271W	0	0	0	0	0	2	0	0	0	0	0	0	0	1	131	419	2_to_1	0	80	NA	217	NA	NA	0	0
YDR016C	2	0	1	1	0	2	0	0	0	0	0	1	8	0	59	94	2_to_1	0	80	303.9	799	91.5	136.9	0	0
YGL016W	0	0	2	2	2	2	0	0	0	0	0	0	6	37	223	1081	2_to_1	1	80	542.5	9760	114	92.5	0	0
YGL190C	4	0	1	0	0	2	0	0	0	0	0	0	16	0	160	526	2_to_1	0	80	528	8600	112	81.5	2	2
YGR128C	4	2	1	0	1	2	0	0	2	0	0	1	13	0	265	713	2_to_1	1	80	510.7	16800	723.5	370	0	0
YHR170W	0	0	0	0	0	2	0	0	0	0	0	1	4	0	148	518	2_to_1	1	80	556.4	11900	624	382.5	0	0
YHR197W	2	0	1	1	0	2	0	0	0	0	0	0	18	0	292	763	2_to_1	0	80	499.8	7820	181	79	0	0
YLL045C	2	0	1	0	0	2	0	0	2	0	0	0	0	48	116	256	wgd_wolfe	0	80	604.2	80200	6189	5134	0	0
YLR107W	0	0	2	0	2	2	0	0	0	0	0	0	0	5	190	404	2_to_1	0	80	323.9	NA	NA	NA	0	0
YML018C	1	0	1	1	0	2	0	0	0	0	0	0	0	3	103	393	wgd_wolfe	0	80	NA	2010	464	265	0	0
YOR124C	5	1	1	0	1	2	0	0	0	0	0	0	2	27	664	1272	2_to_1	1	80	666.5	2420	52.5	65	0	0
YOR354C	0	0	2	0	2	2	0	0	2	0	0	0	0	43	282	692	2_to_1	1	80	460.8	7250	173.5	193	0	0
YPL223C	0	0	2	0	2	2	0	0	0	0	0	0	0	10	168	168	wgd_wolfe	0	80	NA	NA	NA	NA	1	1
YPR124W	7	2	1	1	1	2	0	0	0	0	0	0	0	15	278	406	2_to_1	0	80	NA	1180	881.5	NA	0	0
YBR288C	1	0	1	0	0	2	0	0	0	0	0	0	2	69	185	483	2_to_1	1	79	701.1	3410	63	56	0	0
YDR088C	5	1	1	1	1	2	0	0	2	0	0	1	1	81	365	382	2_to_1	0	79	503.6	1490	NA	NA	0	0
YEL050C	0	0	2	2	2	2	0	0	0	0	0	0	1	306	192	393	2_to_1	0	79	403.1	1580	NA	NA	1	1
YER149C	5	2	1	1	1	2	0	0	0	0	0	0	3	32	351	420	2_to_1	0	79	569.6	7820	68.5	59	0	0
YGL053W	0	0	2	2	2	2	0	0	0	0	0	0	1	5	79	237	other	0	79	209.2	1250	NA	48	0	0
YKR001C	2	2	1	1	1	2	0	0	0	0	0	0	17	0	320	704	2_to_1	1	79	722.8	5960	647.5	471.7	0	0
YLR362W	7	5	1	0	1	2	0	0	0	0	0	0	17	0	399	717	2_to_1	0	79	446.9	736	NA	NA	0	0
YNL271C	24	8	1	0	1	2	0	0	0	0	0	0	16	79	1479	1953	2_to_1	0	79	452.7	166	59	NA	0	0
YPR137W	2	0	1	1	0	2	0	0	0	0	0	1	27	0	159	573	2_to_1	0	79	557	5130	192.5	149	0	0
YDR003W	3	1	1	0	1	2	0	0	0	0	0	0	0	1	138	210	wgd_wolfe	1	78	154.7	1230	165.5	115.5	0	0
YHR120W	0	0	0	0	0	2	0	0	0	0	0	0	0	7	228	959	2_to_1	1	78	316.8	1670	NA	NA	0	0
YJL190C	0	0	0	0	0	2	0	0	2	0	0	0	2	0	3	130	2_to_1	1	78	NA	40400	1487.5	1245.9	0	0
YJL201W	2	0	1	1	0	2	0	0	0	0	0	0	1	22	322	599	2_to_1	0	78	441.4	1750	234.5	208.5	0	0
YKL064W	20	7	1	0	1	2	0	0	0	0	0	0	0	6	700	969	2_to_1	1	78	1007.3	259	50	60.2	9	8
YLR103C	1	1	1	1	1	2	0	0	0	0	0	1	11	26	186	650	2_to_1	0	78	NA	1730	46	NA	0	0
YNL155W	2	1	1	0	1	2	0	0	0	0	0	0	0	13	169	274	2_to_1	0	78	168.7	4280	137.5	63	6	5
YNL175C	6	3	1	0	1	2	0	0	0	0	0	0	18	0	339	403	2_to_1	0	78	461.5	3830	282.5	179.5	0	0
YPL209C	6	3	1	0	1	2	0	0	0	0	0	1	5	0	152	367	2_to_1	0	78	NA	149	NA	NA	0	0
YAL005C	4	1	1	0	1	2	0	0	2	0	0	0	17	8	213	642	other	1	77	1211	269000	32395	27461.5	0	0
YCL029C	6	1	1	0	1	2	0	0	0	0	0	0	3	55	392	440	2_to_1	0	77	693.2	300	NA	NA	4	4
YDL234C	2	0	1	0	0	2	0	0	2	0	0	0	0	7	344	746	2_to_1	1	77	488.5	2460	NA	59.5	0	0
YDR059C	0	0	2	2	2	2	0	0	2	0	0	0	0	1	7	148	wgd_wolfe	0	77	NA	981	48	NA	1	0
YDR276C	0	0	2	0	2	2	0	0	0	0	0	0	0	138	3	55	2_to_1	0	77	NA	NA	NA	NA	0	0
YEL017W	7	2	1	1	1	2	0	0	0	0	0	0	0	0	128	337	2_to_1	0	77	3270.1	1300	NA	73.5	6	3
YER031C	0	0	0	0	0	2	0	0	0	0	0	0	7	126	62	223	wgd_wolfe	1	77	579.9	5960	467	290.5	0	0
YGR156W	2	1	1	1	1	2	0	0	0	0	0	1	18	0	347	425	2_to_1	0	77	483.7	937	124.5	117	0	0
YDL225W	32	28	1	1	1	2	0	0	0	0	0	0	9	107	356	551	2_to_1	0	76	604	5620	330	255.5	3	2
YDR100W	0	0	2	2	2	2	0	0	0	0	0	0	3	5	31	143	2_to_1	0	76	NA	4540	188	231.5	0	0
YDR222W	0	0	2	2	2	2	0	0	0	0	0	0	0	2	110	415	wgd_wolfe	0	76	117.6	1010	NA	NA	0	0
YGL061C	1	0	1	0	0	2	0	0	0	0	0	1	10	141	194	247	2_to_1	0	76	419.2	996	100	116	1	1
YHL020C	8	6	1	0	1	2	0	0	2	0	0	0	3	67	327	404	2_to_1	1	76	177.5	1280	77.5	72	3	1
YHR070W	0	0	2	0	2	2	0	0	0	0	0	1	0	0	130	499	2_to_1	0	76	619.8	4120	292	171	0	0
YJL124C	0	0	2	2	2	2	0	0	0	0	0	0	15	236	98	172	2_to_1	0	76	999.1	3490	411.5	378.3	1	1
YJR043C	11	2	1	1	1	2	0	0	0	0	0	0	4	139	249	350	2_to_1	0	76	319.2	2410	NA	NA	1	1
YKL095W	0	0	2	2	2	2	0	0	2	0	0	1	14	0	215	278	2_to_1	0	76	226.5	2250	NA	NA	0	0
YLR350W	4	4	1	0	1	2	0	0	2	0	0	0	0	184	72	216	wgd_wolfe	1	76	219.3	5240	305.5	182.5	6	1
YML055W	0	0	2	2	2	2	0	0	2	0	0	0	0	14	37	178	2_to_1	1	76	359.2	4890	320	325.3	0	0
YML079W	0	0	0	0	0	2	0	0	0	0	0	0	0	0	67	201	2_to_1	0	76	723.3	NA	NA	NA	0	0
YPL220W	0	0	0	0	0	2	0	0	2	0	0	0	2	3	32	217	wgd_wolfe	0	76	NA	116000	1295.5	907.5	0	0
YDL209C	3	3	1	1	1	2	0	0	0	0	0	1	22	0	226	339	2_to_1	0	75	483.3	2650	NA	NA	2	1
YDR478W	2	0	1	1	0	2	0	0	2	0	0	0	3	0	143	198	2_to_1	0	75	756.9	172	NA	NA	0	0
YEL005C	0	0	2	0	2	2	0	0	0	0	0	0	3	0	206	282	2_to_1	0	75	NA	NA	NA	NA	0	0
YER092W	2	1	1	0	1	2	0	0	0	0	0	0	8	36	101	125	2_to_1	0	75	380.5	2280	102.5	60.2	3	1
YGR008C	4	2	1	1	1	2	0	0	0	0	0	0	0	3	84	84	wgd_wolfe	0	75	221.2	5330	443	1057.2	3	3
YKL089W	9	5	1	1	1	2	0	0	0	0	0	1	5	0	466	549	2_to_1	0	75	NA	465	55.5	NA	0	0
YML041C	0	0	2	0	2	2	0	0	0	0	0	0	10	108	197	280	2_to_1	0	75	NA	NA	NA	NA	0	0
YPL101W	1	1	1	0	1	2	0	0	2	0	0	0	5	76	293	456	2_to_1	0	75	519	358	NA	NA	0	0
YBL047C	52	20	1	1	1	2	0	0	2	0	0	0	5	67	1206	1381	2_to_1	0	74	688.6	1380	955.5	1017.5	8	2
YBR037C	0	0	2	2	2	2	0	0	0	0	0	0	1	31	122	295	wgd_wolfe	0	74	2148.9	2550	NA	71.5	0	0
YDL222C	4	2	1	0	1	2	0	0	2	0	0	0	0	22	107	309	wgd_wolfe	1	74	NA	329	NA	NA	0	0
YER007C-A	0	0	0	0	0	2	0	0	0	0	0	0	2	19	50	181	2_to_1	0	74	645	4220	434.5	259.5	0	0
YFR037C	4	1	1	0	1	2	0	0	0	0	0	1	24	0	430	557	2_to_1	0	74	591.6	3380	369	224	0	0
YHR069C	3	2	1	0	1	2	0	0	0	0	0	1	13	0	142	359	2_to_1	0	74	592.2	4840	228	184.5	0	0
YKL074C	1	0	1	1	0	2	0	0	0	0	0	0	3	57	358	527	2_to_1	0	74	504.8	4170	NA	NA	0	0
YLR298C	0	0	0	0	0	2	0	0	0	0	0	1	14	229	180	231	2_to_1	0	74	628	2140	NA	NA	0	0
YMR100W	0	0	0	0	0	2	0	0	0	0	0	0	0	59	399	620	2_to_1	0	74	NA	125	NA	NA	0	0
YMR117C	1	0	1	1	0	2	0	0	0	0	0	1	20	64	138	213	2_to_1	0	74	414.4	1750	72	NA	0	0
YNR038W	5	3	1	0	1	2	0	0	0	0	0	1	1	0	313	629	2_to_1	0	74	348.5	12700	312	117	0	0
YOR182C	0	0	0	0	0	2	0	0	0	0	0	0	0	37	63	63	wgd_wolfe	0	74	NA	18500	4577	2686	0	0
YOR212W	3	2	1	1	1	2	0	0	0	0	0	0	10	0	18	423	2_to_1	0	74	446.5	2050	151	48.5	0	0
YPL107W	0	0	0	0	0	2	0	0	2	0	0	0	0	7	203	248	2_to_1	0	74	NA	2100	48	64	0	0
YAL041W	36	35	1	1	1	2	0	0	0	0	0	1	10	92	519	854	2_to_1	1	73	443.7	1010	114.5	131	0	0
YBL028C	0	0	2	2	2	2	0	0	2	0	0	0	0	0	106	106	2_to_1	0	73	144.5	6210	660.5	360.3	0	0
YBR150C	0	0	0	0	0	2	0	0	0	0	0	0	0	3	699	1094	wgd_wolfe	0	73	NA	573	NA	NA	0	0
YDL085C-A	1	0	1	1	0	2	0	0	0	0	0	0	0	0	68	68	2_to_1	0	73	1069.1	876	258.5	278.6	0	0
YDR197W	0	0	2	2	2	2	0	0	0	0	0	0	0	69	76	389	2_to_1	0	73	NA	2140	NA	NA	0	0
YDR275W	1	0	1	1	0	2	0	0	0	0	0	0	0	1	150	235	wgd_wolfe	0	73	NA	922	NA	NA	0	0
YFL060C	0	0	2	2	2	2	0	0	0	0	0	0	0	0	8	222	telomeric	0	73	NA	195	NA	NA	0	0
YGL011C	1	0	1	1	0	2	0	0	0	0	0	1	16	0	37	252	2_to_1	1	73	636.9	15200	1597.5	1295	0	0
YGR013W	3	2	1	1	1	2	0	0	0	0	0	1	18	0	446	620	2_to_1	0	73	453.1	782	NA	NA	0	0
YGR200C	0	0	0	0	0	2	0	0	0	0	0	0	11	113	99	788	2_to_1	1	73	547.7	6090	331.5	195	0	0
YHR101C	0	0	2	2	2	2	0	0	0	0	0	1	0	0	125	335	2_to_1	0	73	NA	3460	64	NA	0	0
YHR147C	0	0	2	2	2	2	0	0	0	0	0	0	3	0	43	214	2_to_1	0	73	302.5	5680	92	54.5	0	0
YHR168W	0	0	2	2	2	2	0	0	0	0	0	0	0	0	204	499	2_to_1	0	73	NA	189	NA	NA	2	0
YJL151C	0	0	2	2	2	2	0	0	2	0	0	0	0	14	73	133	2_to_1	1	73	NA	12500	1059	457.9	0	0
YKL009W	0	0	0	0	0	2	0	0	2	0	0	0	8	41	84	236	2_to_1	0	73	591.4	18200	461	308	0	0
YLR345W	2	1	1	0	1	2	0	0	0	0	0	0	3	2	143	509	2_to_1	1	73	608.8	3380	55	68.5	4	4
YNL111C	0	0	2	2	2	2	0	0	0	0	0	0	0	29	29	120	2_to_1	0	73	525	5390	263	108.6	0	0
YOL019W	14	3	1	0	1	2	0	0	0	0	0	0	0	1	405	551	wgd_wolfe	1	73	107.2	NA	149.5	NA	0	0
YPL052W	0	0	2	0	2	2	0	0	0	0	0	0	0	5	87	292	2_to_1	0	73	NA	NA	NA	NA	0	0
YPR049C	1	0	1	1	0	2	0	0	2	0	0	0	4	48	916	1178	2_to_1	0	73	NA	85.5	NA	NA	0	0
YBR095C	3	0	1	0	0	2	0	0	0	0	0	0	4	64	283	430	2_to_1	0	72	521.4	1630	66.5	NA	0	0
YDL173W	14	6	1	1	1	2	0	0	2	0	0	0	0	39	295	295	2_to_1	0	72	512.9	1140	219.5	262.5	4	4
YDR171W	6	4	1	1	1	2	0	0	0	0	0	0	9	5	286	375	2_to_1	1	72	1283.8	1470	183	232.5	2	1
YGL100W	2	0	1	1	0	2	0	0	0	0	0	0	8	105	56	349	2_to_1	0	72	573.8	952	NA	NA	1	1
YJL176C	14	4	1	0	1	2	0	0	0	0	0	0	14	185	678	825	2_to_1	0	72	473.4	3150	64.5	83	0	0
YJR093C	6	4	1	0	1	2	0	0	0	0	0	1	19	0	285	327	2_to_1	0	72	499.2	1310	NA	NA	0	0
YLR168C	0	0	2	2	2	2	0	0	2	0	0	0	0	19	60	230	wgd_wolfe	0	72	NA	2910	59.5	105.5	0	0
YLR248W	9	4	1	1	1	2	0	0	0	0	0	0	2	7	386	610	wgd_wolfe	1	72	561.6	1790	268	262.5	0	0
YLR413W	6	2	1	0	1	2	0	0	0	0	0	0	0	8	332	675	wgd_wolfe	1	72	530.8	4280	3919	2249.5	0	0
YNL016W	0	0	2	2	2	2	0	0	2	0	0	0	17	58	252	453	2_to_1	0	72	768.4	49600	1866.5	1396	0	0
YNL035C	1	1	1	0	1	2	0	0	0	0	0	0	0	0	90	389	2_to_1	0	72	469.2	3970	75	75	0	0
YNL123W	1	0	1	1	0	2	0	0	2	0	0	0	0	2	274	997	2_to_1	0	72	505	3150	119.5	56.5	0	0
YPL051W	0	0	2	2	2	2	0	0	0	0	0	0	2	132	25	198	2_to_1	0	72	488.2	1920	NA	NA	0	0
YAL058W	0	0	2	2	2	2	0	0	0	0	0	0	0	42	177	502	2_to_1	0	71	432.8	4760	NA	NA	0	0
YBL059W	0	0	2	2	2	2	0	0	0	0	0	0	1	16	82	193	wgd_wolfe	0	71	NA	623	NA	NA	0	0
[truncated: 3,885 more rows]

## Sheet: reactions-proteins
Reaction	ORF	Conserved_phosphorylation_in_C.albicans	Consereved_aa_ASR_Dhansenii		phosphoORF	pos1	AA	Calb_ORF	pos_1	AA				Yeast 7.6 model	Rxn name	Rxn description	Formula	Gene-reaction association											ORF		P-site	S.cerevisiae - D.hansenii common ancestor	P-site	Phosphorylated_metabolic_aa_ASR_conserved_in_Dhansenii
r_0226	YBL099W	calb	c		YAL038W	31	T	C2_05460W_A	35	T					r_0001	(R)-lactate:ferricytochrome-c 2-oxidoreductase	s_0025 + 2 s_0709 <=> 2 s_0710 + s_1399	((YDL174C AND YEL039C) OR (YDL174C AND YJR048W) OR (YEL039C AND YEL071W) OR (YEL071W AND YJR048W))											YAL012W	361	YAL012W_361	S	YAL012W	c		Based on ASR of D.hansenii
r_1085	YBR127C	calb	c		YBL099W	178	S	C1_04610W_A	179	S					r_0002	(R)-lactate:ferricytochrome-c 2-oxidoreductase	s_0027 + 2 s_0709 <=> 2 s_0710 + s_1401	((YDL178W AND YEL039C) OR (YDL178W AND YJR048W))											YAL012W	39	YAL012W_39	S	YAL012W	c		1257 psites
r_1086	YBR127C	calb	c		YBL099W	511	S	C1_04610W_A	512	S					r_0003	(R,R)-butanediol dehydrogenase	s_0035 + s_1198 <=> s_0020 + s_0794 + s_1203	YAL060W											YAL022C	30	YAL022C_30	S	YAL022C	c		345 ORFs
r_0892	YCR012W	calb	c		YBR018C	27	S	C1_02180W_A	44	S					r_0004	(S)-lactate:ferricytochrome-c 2-oxidoreductase	s_0063 + 2 s_0709 <=> 2 s_0710 + s_1399	((YEL039C AND YML054C) OR (YJR048W AND YML054C))											YAL022C	44	YAL022C_44	S	YAL022C	c		1003 reactions
r_0194	YDR001C	calb	c		YBR127C	503	S	CR_05780W_A	505	S					r_0005	1,3-beta-glucan synthase	s_1543 <=> s_0001 + s_0794 + s_1538	(YGR032W OR YLR342W)											YAL023C	31	YAL023C_31	S	YAL023C	c
r_0964	YDR135C	calb	c		YBR196C	220	T	CR_06340C_A	216	T					r_0006	1,6-beta-glucan synthase	s_1543 <=> s_0004 + s_0794 + s_1538	(YGR143W OR YPR159W)											YAL023C	37	YAL023C_37	S	YAL023C	c
r_1168	YDR135C	calb	c		YBR218C	15	S	C4_03940C_A	22	T					r_0007	1-(5-phosphoribosyl)-5-[(5-phosphoribosylamino)methylideneamino)imidazole-4-carboxamide isomerase	s_0077 <=> s_0312	YIL020C											YAL023C	38	YAL023C_38	S	YAL023C	c
r_0219	YDR158W	calb	c		YBR221C	276	S	C4_04150C_A	290	S					r_0012	1-pyrroline-5-carboxylate dehydrogenase	s_0119 + 2 s_0807 + s_1200 <=> s_0799 + s_0993 + s_1205	YHR037W											YAL038W	191	YAL038W_191	S	YAL038W	c
r_2352	YDR284C	calb	c		YBR249C	4	S	C1_05110C_A	4	T					r_0013	2,3-diketo-5-methylthio-1-phosphopentane degradation reaction	s_0311 + 3 s_0803 <=> s_0294 + s_0722 + 6 s_0794 + s_1322	(YEL038W AND YMR009W)											YAL038W	212	YAL038W_212	S	YAL038W	c
r_2353	YDR284C	calb	c		YCL025C	101	S	C6_00330C_A	59	S					r_0014	2,5-diamino-6-ribitylamino-4(3H)-pyrimidinone 5'-phosphate deaminase	s_0142 + s_0794 + s_0803 <=> s_0313 + s_0419	YOL066C											YAL038W	21	YAL038W_21	S	YAL038W	c
r_2354	YDR284C	calb	c		YCR012W	318	S	C6_00750C_A	319	S					r_0015	2,5-diamino-6-ribosylamino-4(3H)-pyrimidinone 5'-phosphate reductase (NADPH)	s_0141 + s_0794 + s_1212 <=> s_0142 + s_1207	YBR153W											YAL038W	315	YAL038W_315	S	YAL038W	c
r_2355	YDR284C	calb	c		YCR012W	331	T	C6_00750C_A	332	T					r_0016	2-aceto-2-hydroxybutanoate synthase	s_0179 + s_0799 + s_1401 <=> s_0039 + s_0460	((YCL009C AND YMR108W) OR YMR108W)											YAL038W	401	YAL038W_401	S	YAL038W	c
r_2356	YDR284C	calb	c		YCR012W	392	T	C6_00750C_A	393	T					r_0017	2-amino-4-hydroxy-6-hydroxymethyldihydropteridine diphosphokinase	s_0148 + s_0437 <=> s_0006 + s_0424 + s_0799	YNL256W											YAL038W	449	YAL038W_449	S	YAL038W	c
r_2357	YDR284C	calb	c		YCR012W	413	S	C6_00750C_A	414	S					r_0018	2-aminoadipate transaminase	s_0176 + s_0991 <=> s_0180 + s_0953	(YER152C OR YGL202W OR YJL060W)											YAL038W	52	YAL038W_52	S	YAL038W	c
r_2358	YDR284C	calb	c		YCR012W	76	S	C6_00750C_A	76	S					r_0019	2-dehydropantoate 2-reductase	s_0149 + s_0794 + s_1212 <=> s_0030 + s_1207	YHR063C											YAL038W	69	YAL038W_69	S	YAL038W	c
r_2359	YDR284C	calb	c		YDL103C	218	S	C5_02530W_A	223	S					r_0020	2-deoxy-D-arabino-heptulosonate 7-phosphate synthetase	s_0552 + s_0807 + s_1361 <=> s_0350 + s_1326	YDR035W											YAL038W	7	YAL038W_7	S	YAL038W	c
r_3224	YDR284C	calb	c		YDL131W	409	S	C1_04730C_A	408	S					r_0021	2-hexaprenyl-6-methoxy-1,4-benzoquinone methyltransferase	s_0155 + s_1419 <=> s_0156 + s_0799 + s_1415	(YDR204W AND YGL119W AND YGR255C AND YLR201C AND YML110C AND YOL096C AND YOR125C)											YAL044C	38	YAL044C_38	S	YAL044C	c
r_3225	YDR284C	calb	c		YDL215C	482	S	C2_07900W_A	440	S					r_0022	2-hexaprenyl-6-methoxyphenol monooxygenase	s_0157 + s_1278 <=> s_0155 + s_0807	(YDR204W AND YGL119W AND YGR255C AND YLR201C AND YML110C AND YOL096C AND YOR125C)											YAL060W	62	YAL060W_62	S	YAL060W	c
r_3226	YDR284C	calb	c		YDR001C	83	S	CR_00560W_A	213	S					r_0023	2-isopropylmalate hydratase	s_0165 + s_0803 <=> s_0162	YGL009C											YBL011W	640	YBL011W_640	S	YBL011W	c
r_3227	YDR284C	calb	c		YDR001C	23	S	CR_00560W_A	41	S					r_0024	2-isopropylmalate synthase	s_0232 + s_0373 + s_0803 <=> s_0162 + s_0529 + s_0794	(YNL104C OR YOR108W)											YBL039C	329	YBL039C_329	S	YBL039C	c
r_3228	YDR284C	calb	c		YDR044W	283	T	C3_04060C_A	279	T					r_0025	2-isopropylmalate synthase	s_0233 + s_0376 + s_0807 <=> s_0164 + s_0532 + s_0799	YNL104C											YBL039C	353	YBL039C_353	S	YBL039C	c
r_3229	YDR284C	calb	c		YDR135C	903	S	C7_02330W_A	930	S					r_0026	2-keto-4-methylthiobutyrate transamination	s_0294 + s_0991 <=> s_0180 + s_1029												YBL039C	35	YBL039C_35	S	YBL039C	c
r_3230	YDR284C	calb	c		YDR135C	908	S	C7_02330W_A	935	S					r_0027	2-methylcitrate dehydratase	s_0834 <=> s_0454 + s_0807	YDR234W											YBL042C	31	YBL042C_31	S	YBL042C	c
r_3231	YDR284C	calb	c		YDR135C	911	T	C7_02330W_A	938	S					r_0028	2-methylcitrate synthase	s_0807 + s_1273 + s_1382 <=> s_0174 + s_0532 + s_0799	YPR001W											YBL042C	60	YBL042C_60	S	YBL042C	c
r_3244	YDR284C	calb	c		YDR158W	318	S	C2_02370C_A	318	S					r_0029	2-oxo-4-methyl-3-carboxypentanoate decarboxylation	s_0010 + s_0794 <=> s_0291 + s_0456	YJR148W											YBL064C	175	YBL064C_175	S	YBL064C	c
r_3245	YDR284C	calb	c		YDR158W	323	S	C2_02370C_A	323	S					r_0030	2-oxo-4-methyl-3-carboxypentanoate decarboxylation	s_0011 + s_0799 <=> s_0292 + s_0460	YHR208W											YBL076C	1058	YBL076C_1058	S	YBL076C	c
r_3246	YDR284C	calb	c		YDR284C	285	S	C7_02500C_A	300	S					r_0032	3',5'-bisphosphate nucleotidase	s_0390 + s_0803 <=> s_0423 + s_1322	YOL064C											YBL076C	188	YBL076C_188	S	YBL076C	c
r_3247	YDR284C	calb	c		YEL058W	67	S	C1_13760W_A	66	S					r_0033	3',5'-cyclic-nucleotide phosphodiesterase	s_0192 + s_0803 <=> s_0423 + s_0794	(YGL248W OR YOR360C)											YBL076C	828	YBL076C_828	S	YBL076C	c
r_0882	YEL058W	calb	c		YEL063C	66	S	C6_01060C_A	47	S					r_0034	3',5'-cyclic-nucleotide phosphodiesterase	s_0194 + s_0803 <=> s_0584 + s_0794	YOR360C											YBL098W	3	YBL098W_3	S	YBL098W	c
r_0890	YEL058W	calb	c		YER026C	46	S	C1_11240C_A	43	S					r_0035	3',5'-cyclic-nucleotide phosphodiesterase	s_0196 + s_0803 <=> s_0794 + s_0849	YOR360C											YBL099W	177	YBL099W_177	S	YBL099W	c
r_2446	YER026C	calb	c		YER026C	47	S	C1_11240C_A	44	S					r_0036	3',5'-cyclic-nucleotide phosphodiesterase	s_0195 + s_0803 <=> s_0782 + s_0794	YOR360C											YBL099W	510	YBL099W_510	S	YBL099W	c
r_2447	YER026C	calb	c		YER026C	50	S	C1_11240C_A	47	S					r_0037	3',5'-cyclic-nucleotide phosphodiesterase	s_0193 + s_0803 <=> s_0526 + s_0794	YOR360C											YBR011C	265	YBR011C_265	S	YBR011C	c
r_2448	YER026C	calb	c		YER043C	14	S	C5_04270C_A	15	S					r_0038	3,4-dihydroxy-2-butanone-4-phosphate synthase	s_0577 <=> s_0158 + s_0722 + s_0794	YDR487C											YBR011C	285	YBR011C_285	S	YBR011C	c
r_2449	YER026C	calb	c		YER043C	393	T	C5_04270C_A	394	T					r_0039	3-dehydroquinate dehydratase	s_0210 <=> s_0211 + s_0803	YDR127W											YBR018C	26	YBR018C_26	S	YBR018C	c
r_2450	YER026C	calb	c		YER052C	333	T	C4_05540W_A	352	T					r_0040	3-dehydroquinate synthase	s_0349 <=> s_0210 + s_1322	YDR127W											YBR019C	364	YBR019C_364	S	YBR019C	c
r_2451	YER026C	calb	c		YER070W	227	S	C2_03160C_A	227	S					r_0041	3-dehydrosphinganine reductase	s_0231 + 2 s_0795 + s_1213 <=> s_1208 + s_1445	YBR265W											YBR019C	561	YBR019C_561	S	YBR019C	c
r_2452	YER026C	calb	c		YER070W	816	S	C2_03160C_A	798	S					r_0042	3-deoxy-D-arabino-heptulosonate 7-phosphate synthetase	s_0551 + s_0803 + s_1360 <=> s_0349 + s_1322	(YBR249C OR YDR035W)											YBR020W	16	YBR020W_16	S	YBR020W	c
r_2453	YER026C	calb	c		YER070W	887	S	C2_03160C_A	853	S					r_0043	3-hexaprenyl-4,5-dihydroxybenzoate hydroxylase	s_0215 + 0.5 s_1275 <=> s_0212												YBR021W	42	YBR021W_42	S	YBR021W	c
r_0144	YER043C	calb	c		YER091C	675	S	CR_01620C_A	677	S					r_0044	3-hexaprenyl-4-hydroxy-5-methoxybenzoate decarboxylase	s_0214 + s_0799 <=> s_0157 + s_0460												YBR021W	44	YBR021W_44	S	YBR021W	c
r_0215	YER052C	calb	c		YFL045C	54	S	C1_02480W_A	51	S					r_0045	3-hydroxy-L-kynurenine hydrolase	s_0222 + s_0803 <=> s_0224 + s_0955	YLR231C											YBR021W	5	YBR021W_5	S	YBR021W	c
r_0974	YER070W	calb	c		YFR015C	651	S	CR_00780C_A	626	S					r_0057	3-hydroxyacyl-CoA dehydrogenase (3-oxotetradecanoyl-CoA)	s_0054 + s_1202 <=> s_0257 + s_0801 + s_1206	YKR009C											YBR023C	146	YBR023C_146	S	YBR023C	c
r_0975	YER070W	calb	c		YFR015C	655	S	CR_00780C_A	630	S					r_0058	3-hydroxyanthranilate 3,4-dioxygenase	s_0224 + s_1275 <=> s_0147 + s_0794	YJR025C											YBR023C	536	YBR023C_536	S	YBR023C	c
r_0976	YER070W	calb	c		YFR019W	1938	S	C2_01990C_A	2276	S					r_0059	3-isopropylmalate 3-methyltransferase	s_0009 + s_1416 <=> s_0217 + s_1413	YER175C											YBR023C	595	YBR023C_595	S	YBR023C	c
r_0977	YER070W	calb	c		YGL008C	52	S	C3_00720W_A	32	S					r_0060	3-isopropylmalate dehydratase	s_0009 <=> s_0165 + s_0803	YGL009C											YBR023C	599	YBR023C_599	S	YBR023C	c
r_0978	YER070W	calb	c		YGL008C	899	S	C3_00720W_A	876	S					r_0061	3-isopropylmalate dehydrogenase	s_0009 + s_1198 <=> s_0010 + s_0794 + s_1203	YCL018W											YBR026C	338	YBR026C_338	S	YBR026C	c
r_0979	YER070W	calb	c		YGL026C	683	S	C4_06110C_A	677	S					r_0062	3-methyl-2-oxobutanoate decarboxylase	s_0232 + s_0794 <=> s_0456 + s_0937	(YGR087C OR YLR044C OR YLR134W)											YBR029C	18	YBR029C_18	S	YBR029C	c
r_0510	YFR015C	calb	c		YGL253W	15	S	CR_04510W_A	15	T					r_0063	3-methyl-2-oxobutanoate hydroxymethyltransferase	s_0233 + s_0307 + s_0807 <=> s_0150 + s_1488	YBR176W											YBR029C	247	YBR029C_247	S	YBR029C	c
r_2876	YFR019W	calb	c		YGL253W	293	S	CR_04510W_A	292	S					r_0064	3-methyl-2-oxopentanoate decarboxylase	s_0056 + s_0794 <=> s_0166 + s_0456	(YDL080C OR YGR087C OR YLR044C OR YLR134W)											YBR029C	39	YBR029C_39	S	YBR029C	c
r_2877	YFR019W	calb	c		YGL253W	50	S	CR_04510W_A	50	S					r_0065	3-phosphoshikimate 1-carboxyvinyltransferase	s_0261 + s_1360 <=> s_0324 + s_1322	YDR127W											YBR035C	153	YBR035C_153	S	YBR035C	c
r_2878	YFR019W	calb	c		YGR094W	707	S	C2_06640C_A	721	S					r_0066	4-amino-4-deoxychorismate synthase	s_0515 + s_0999 <=> s_0269 + s_0991	YNR033W											YBR038W	99	YBR038W_99	S	YBR038W	c
r_2879	YFR019W	calb	c		YGR138C	35	S	C1_08790W_A	42	S					r_0067	4-aminobenzoate synthase	s_0269 <=> s_0271 + s_0794 + s_1399	YMR289W											YBR038W	132	YBR038W_132	S	YBR038W	c
r_2880	YFR019W	calb	c		YGR170W	1108	S	C5_04680W_A	1023	T					r_0068	4-aminobutyrate transaminase	s_0180 + s_0734 <=> s_0991 + s_1461	YGR019W											YBR038W	144	YBR038W_144	S	YBR038W	c
r_2881	YFR019W	calb	c		YGR192C	302	S	C3_06870W_A	303	S					r_0069	4-hydroxy-L-threonine synthase	s_0264 + s_0803 <=> s_0285 + s_1322	YCR053W											YBR038W	216	YBR038W_216	S	YBR038W	c
r_2882	YFR019W	calb	c		YGR202C	16	S	C4_00570C_A	25	S					r_0070	4-hydroxybenzoate formation	s_0290 + s_0807 <=> s_0287 + s_0532 + s_0799												YBR038W	224	YBR038W_224	S	YBR038W	c
r_2883	YFR019W	calb	c		YGR202C	346	S	C4_00570C_A	355	S					r_0072	4-methyl-2-oxopentanoate decarboxylase	s_0291 + s_0794 <=> s_0234 + s_0456	YDL080C											YBR038W	230	YBR038W_230	S	YBR038W	c
r_0227	YGL008C	calb	c		YGR202C	349	T	C4_00570C_A	358	S					r_0073	4PP-IP5 depyrophosphorylation to IP6	s_0279 + s_0803 <=> 2 s_0794 + s_1158 + s_1322	(YLR410W OR YOR163W)											YBR038W	255	YBR038W_255	S	YBR038W	c
r_0533	YGL253W	calb	c		YGR244C	263	S	CR_06760C_A	249	S					r_0074	4PP-IP5 pyrophosphorylation to 4,5-PP2-IP4	s_0279 + s_0434 + 2 s_0794 <=> s_0263 + s_0394 + s_0803	YDR017C											YBR038W	39	YBR038W_39	S	YBR038W	c
r_0534	YGL253W	calb	c		YGR267C	15	T	C5_04720C_A	54	T					r_0075	5'-methylthioadenosine phosphorylase	s_0303 + s_1322 <=> s_0383 + s_1422	YLR017W											YBR038W	59	YBR038W_59	S	YBR038W	c
r_0535	YGL253W	calb	c		YHR007C	458	S	C5_00660C_A	458	S					r_0076	5'-nucleotidase (CMP)	s_0526 + s_0803 <=> s_0543 + s_1322	(YER037W OR YGL224C)											YBR038W	81	YBR038W_81	S	YBR038W	c
r_1089	YGR094W	calb	c		YIL078W	2	S	C5_00110C_A	2	S					r_0077	5'-nucleotidase (IMP)	s_0803 + s_0849 <=> s_0856 + s_1322	YOR155C											YBR038W	85	YBR038W_85	S	YBR038W	c
r_1090	YGR094W	calb	c		YIL078W	453	S	C5_00110C_A	425	S					r_0078	5'-nucleotidase (UMP)	s_0803 + s_1545 <=> s_1322 + s_1556	(YER037W OR YGL224C)											YBR068C	18	YBR068C_18	S	YBR068C	c
r_0274	YGR202C	calb	c		YIL078W	457	S	C5_00110C_A	429	S					r_0079	5'-phosphoribosylformyl glycinamidine synthetase	s_0301 + s_0434 + s_0803 + s_0999 <=> s_0302 + s_0394 + s_0794 + s_0991 + s_1322	YGR061C											YBR068C	20	YBR068C_20	S	YBR068C	c
r_0668	YGR244C	calb	c		YIR037W	115	S	C6_00850W_A	115	S					r_0080	5,10-methylenetetrahydrofolate reductase (NADPH)	s_0306 + 2 s_0794 + s_1212 <=> s_0322 + s_1207	(YGL125W OR YPL023C)											YBR068C	23	YBR068C_23	S	YBR068C	c
r_1022	YGR244C	calb	c		YJL026W	15	S	C2_03010C_A	16	S					r_0081	5-aminolevulinate synthase	s_0799 + s_1005 + s_1464 <=> s_0317 + s_0460 + s_0532	YDR232W											YBR068C	25	YBR068C_25	S	YBR068C	c
r_0524	YGR267C	calb	c		YJL026W	394	T	C2_03010C_A	408	T					r_0082	5-diphosphoinositol-1,2,3,4,6-pentakisphosphate diphosphohydrolase	s_0318 + s_0803 <=> 2 s_0794 + s_1158 + s_1322	YOR163W											YBR068C	75	YBR068C_75	S	YBR068C	c
r_0974	YJL026W	calb	c		YJL212C	51	T	CR_02020C_A	40	S					r_0083	5-diphosphoinositol-1,2,3,4,6-pentakisphosphate synthase	s_0434 + s_0794 + s_1158 <=> s_0318 + s_0394	YDR017C											YBR069C	43	YBR069C_43	S	YBR069C	c
r_0975	YJL026W	calb	c		YJR001W	181	T	C7_00230W_A	165	S					r_0084	5-formethyltetrahydrofolate cyclo-ligase	s_0319 + s_0434 <=> s_0304 + s_0394 + s_1322	YER183C											YBR069C	595	YBR069C_595	S	YBR069C	c
r_0976	YJL026W	calb	c		YJR001W	187	S	C7_00230W_A	171	S					r_0085	5-methyltetrahydropteroyltriglutamate-homocysteine S-methyltransferase	s_0323 + s_1012 <=> s_1029 + s_1486	YER091C											YBR069C	79	YBR069C_79	S	YBR069C	c
r_0977	YJL026W	calb	c		YJR001W	50	S	C7_00230W_A	18	S					r_0086	5-methylthio-5-deoxy-D-ribulose 1-phosphate dehydratase	s_1423 <=> s_0311 + s_0803												YBR069C	83	YBR069C_83	S	YBR069C	c
r_0978	YJL026W	calb	c		YJR001W	58	S	C7_00230W_A	26	S					r_0087	5-methylthioribose-1-phosphate isomerase	s_1422 <=> s_1423												YBR127C	136	YBR127C_136	S	YBR127C	c
r_0979	YJL026W	calb	c		YJR001W	37	S	C7_00230W_A	9	S					r_0088	5PP-IP5 pyrophosphorylation to 4,5-PP2-IP4	s_0318 + 2 s_0794 + s_1322 <=> s_0263 + s_0803	YLR410W											YBR127C	377	YBR127C_377	S	YBR127C	c
r_1167	YJL212C	calb	c		YKL060C	150	T	C4_01750C_A	149	T					r_0089	5PP-IP5 pyrophosphorylation to 5,6-PP2-IP4	s_0318 + 2 s_0794 + s_1322 <=> s_0309 + s_0803	YLR410W											YBR127C	379	YBR127C_379	S	YBR127C	c
r_1187	YJR001W	calb	c		YKL060C	25	Y	C4_01750C_A	24	Y					r_0090	6-phosphofructo-2-kinase	s_0434 + s_0557 <=> s_0394 + s_0442 + s_0794	(YIL107C OR YOL136C)											YBR127C	3	YBR127C_3	S	YBR127C	c
r_1197	YJR001W	calb	c		YKL060C	290	T	C4_01750C_A	290	T					r_0091	6-phosphogluconolactonase	s_0335 + s_0803 <=> s_0340 + s_0794	(YGR248W OR YHR163W)											YBR127C	502	YBR127C_502	S	YBR127C	c
r_1203	YJR001W	calb	c		YKL060C	63	S	C4_01750C_A	62	S					r_0092	6PP-IP5 depyrophosphorylation to IP6	s_0333 + s_0803 <=> 2 s_0794 + s_1158 + s_1322	(YLR410W OR YOR163W)											YBR127C	503	YBR127C_503	S	YBR127C	c
r_1209	YJR001W	calb	c		YKL060C	83	S	C4_01750C_A	82	S					r_0093	6PP-IP5 pyrophosphorylation to 5,6-PP2-IP4	s_0333 + s_0434 + 2 s_0794 <=> s_0309 + s_0394 + s_0803	YDR017C											YBR127C	514	YBR127C_514	S	YBR127C	c
r_1221	YJR001W	calb	c		YKL067W	95	T	C5_02890W_A	93	T					r_0094	8-amino-7-oxononanoate synthase	s_0955 + s_1368 <=> s_0352 + s_0456 + s_0529 + 4 s_0794												YBR161W	353	YBR161W_353	S	YBR161W	c
r_0322	YKL060C	calb	c		YKL088W	124	S	CR_00980C_A	128	S					r_0095	acetaldehyde condensation	2 s_0359 <=> s_0020	(YGR087C OR YLR044C OR YLR134W)											YBR196C	1	YBR196C_1	S	YBR196C	c
r_0450	YKL060C	calb	c		YKL104C	199	S	C3_02280C_A	209	S					r_0096	acetohydroxy acid isomeroreductase	s_0146 + s_0799 + s_1214 <=> s_0016 + s_1210	YLR355C											YBR196C	469	YBR196C_469	S	YBR196C	c
r_0990	YKL060C	calb	c		YKL152C	116	S	C2_03270W_A	116	S					r_0097	acetolactate synthase	s_0799 + 2 s_1401 <=> s_0146 + s_0460	((YCL009C AND YMR108W) OR YMR108W)											YBR196C	4	YBR196C_4	S	YBR196C	c
r_0356	YKL152C	calb	c		YKL152C	185	S	C2_03270W_A	185	S					r_0099	acetyl-CoA ACP transacylase	s_0376 + s_1845 <=> s_0372 + s_0532	YKL192C											YBR208C	802	YBR208C_802	S	YBR208C	c
r_0893	YKL152C	calb	c		YKR031C	145	S	C1_11590W_A	163	T					r_0100	acetyl-CoA C-acyltransferase (palmitoyl-CoA)	s_0250 + s_0534 <=> s_0378 + s_1305	YIL160C											YBR218C	14	YBR218C_14	S	YBR218C	c
r_0220	YLL018C	calb	c		YKR072C	69	S	C3_05970C_A	79	S					r_0101	acetyl-CoA C-acyltransferase (tetracosanoyl-CoA)	s_0243 + s_0534 <=> s_0378 + s_1482	YIL160C											YBR221C	275	YBR221C_275	S	YBR221C	c
r_1251	YLL028W	calb	c		YLL015W	931	S	CR_08200C_A	873	S					r_0102	acetyl-CoA C-acyltransferase (myristoyl-CoA)	s_0253 + s_0534 <=> s_0378 + s_1179	YIL160C											YBR249C	1	YBR249C_1	S	YBR249C	c
r_1252	YLL028W	calb	c		YLL015W	934	T	CR_08200C_A	876	S					r_0103	acetyl-CoA C-acetyltransferase	2 s_0373 <=> s_0367 + s_0529	YPL028W											YBR256C	94	YBR256C_94	S	YBR256C	c
r_1260	YLL028W	calb	c		YLL018C	301	S	CR_03170W_A	322	S					r_0104	acetyl-CoA C-acetyltransferase	2 s_0376 <=> s_0370 + s_0532	YPL028W											YCL018W	225	YCL018W_225	S	YCL018W	c
r_1261	YLL028W	calb	c		YLL028W	76	S	C7_01520W_A	95	S					r_0105	acetyl-CoA C-acyltransferase (lauroyl-CoA)	s_0257 + s_0534 <=> s_0378 + s_1076	YIL160C											YCL040W	1	YCL040W_1	S	YCL040W	c
r_1262	YLL028W	calb	c		YLR044C	266	T	C4_06570C_A	268	S					r_0106	acetyl-CoA C-acyltransferase (octanoyl-CoA)	s_0239 + s_0534 <=> s_0378 + s_1258	YIL160C											YCL040W	326	YCL040W_326	S	YCL040W	c
r_1263	YLL028W	calb	c		YLR044C	311	S	C4_06570C_A	313	S					r_0107	acetyl-CoA C-acyltransferase (decanoyl-CoA)	s_0247 + s_0534 <=> s_0378 + s_0605	YIL160C											YCL040W	469	YCL040W_469	S	YCL040W	c
r_0502	YLR058C	calb	c		YLR058C	20	T	C6_03760C_A	21	T					r_0108	acetyl-Coa carboxylase	s_0376 + s_0437 + s_0447 <=> s_0397 + s_0799 + s_1104 + s_1326	YMR207C											YCR005C	20	YCR005C_20	S	YCR005C	c
r_2344	YMR165C	calb	c		YLR138W	479	S	C4_00040W_A	476	S					r_0109	acetyl-CoA carboxylase, reaction	s_0373 + s_0434 + s_0445 <=> s_0394 + s_0794 + s_1101 + s_1322	(YDL141W AND YNR016C)											YCR012W	129	YCR012W_129	S	YCR012W	c
r_2345	YMR165C	calb	c		YLR138W	481	S	C4_00040W_A	478	S					r_0111	acetyl-CoA hydrolase	s_0376 + s_0807 <=> s_0365 + s_0532 + s_0799	YBL015W											YCR012W	153	YCR012W_153	S	YCR012W	c
r_2346	YMR165C	calb	c		YLR189C	476	S	CR_02160W_A	711	S					r_0112	acetyl-CoA synthetase	s_0362 + s_0434 + s_0529 <=> s_0373 + s_0423 + s_0633	(YAL054C OR YLR153C)											YCR012W	171	YCR012W_171	S	YCR012W	c
r_2347	YMR165C	calb	c		YLR304C	767	S	CR_08210C_A	768	S					r_0113	acetyl-CoA synthetase	s_0365 + s_0437 + s_0532 <=> s_0376 + s_0424 + s_0636	YAL054C											YCR012W	297	YCR012W_297	S	YCR012W	c
r_2348	YMR165C	calb	c		YLR354C	238	S	CR_03720W_A	228	S					r_0114	acetyl-CoA synthetase nuclear	s_0366 + s_0438 + s_0533 <=> s_0377 + s_0425 + s_0637	YLR153C											YCR012W	317	YCR012W_317	S	YCR012W	c
r_2349	YMR165C	calb	c		YMR165C	168	S	C2_01550W_A	141	S					r_0115	acetylglutamate kinase	s_0437 + s_1192 <=> s_0397 + s_1191	YER069W											YCR012W	387	YCR012W_387	S	YCR012W	c
r_2350	YMR165C	calb	c		YMR205C	167	S	C7_01800C_A	162	S					r_0116	acid phosphatase (secreted)	s_0715 + s_0805 <=> s_1324 + s_1406	(YAR071W OR YBR093C)											YCR012W	390	YCR012W_390	S	YCR012W	c
r_2351	YMR165C	calb	c		YMR205C	171	S	C7_01800C_A	166	S					r_0117	aconitase	s_0174 <=> s_0012	YPR002W											YCR012W	3	YCR012W_3	S	YCR012W	c
r_0886	YMR205C	calb	c		YNL101W	130	S	C1_11750W_A	103	S					r_0118	acteylornithine transaminase	s_0145 + s_0993 <=> s_0182 + s_1182	YOL140W											YCR012W	412	YCR012W_412	S	YCR012W	c
r_0887	YMR205C	calb	c		YNL101W	23	S	C1_11750W_A	22	S					r_0119	acyl carrier protein synthase	s_0532 + s_0807 <=> s_0392 + 2 s_0799 + s_1308	YPL148C											YCR012W	75	YCR012W_75	S	YCR012W	c
r_1188	YNL101W	calb	c		YNL106C	1082	S	C7_00670C_A	1040	T					r_0120	acyl-CoA oxidase (decanoyl-CoA)	s_0605 + s_1279 <=> s_0840 + s_1507	YGL205W											YCR012W	7	YCR012W_7	S	YCR012W	c
r_1198	YNL101W	calb	c		YNL192W	328	T	CR_09020C_A	203	S					r_0121	acyl-CoA oxidase (dodecanoyl-CoA)	s_1076 + s_1279 <=> s_0840 + s_1510	YGL205W											YCR034W	335	YCR034W_335	S	YCR034W	c
r_1204	YNL101W	calb	c		YNL192W	358	S	CR_09020C_A	222	S					r_0122	acyl-CoA oxidase (hexacosanoyl-CoA)	s_0819 + s_1279 <=> s_0840 + s_1513	YGL205W											YCR034W	337	YCR034W_337	S	YCR034W	c
r_1210	YNL101W	calb	c		YNL267W	236	S	C5_01760C_A	211	S					r_0123	acyl-CoA oxidase (hexadecanoyl-CoA)	s_1279 + s_1305 <=> s_0823 + s_0840	YGL205W											YCR037C	145	YCR037C_145	S	YCR037C	c
r_1222	YNL101W	calb	c		YNL267W	384	S	C5_01760C_A	337	S					r_0124	acyl-CoA oxidase (octadecanoyl-CoA)	s_1279 + s_1457 <=> s_0840 + s_1516	YGL205W											YCR037C	146	YCR037C_146	S	YCR037C	c
r_0272	YNL192W	calb	c		YNR016C	1157	S	CR_00640W_A	1202	S					r_0125	acyl-CoA oxidase (tetradecanoyl-CoA)	s_1179 + s_1279 <=> s_0840 + s_1519	YGL205W											YCR037C	51	YCR037C_51	S	YCR037C	c
r_2836	YNL267W	calb	c		YNR016C	1162	S	CR_00640W_A	1207	T					r_0126	acyl-CoA:sterol acyltransferase (oleoyl-CoA:episterol), ER membrane	s_2821 + s_3432 <=> s_2785 + s_3433	YCR048W											YCR048W	20	YCR048W_20	S	YCR048W	c
r_2837	YNL267W	calb	c		YOL061W	123	S	C2_07890W_A	123	S					r_0127	acyl-CoA:sterol acyltransferase (oleoyl-CoA:ergosterol), ER membrane	s_2821 + s_3441 <=> s_2785 + s_3442	(YCR048W OR YNR019W)											YCR098C	510	YCR098C_510	S	YCR098C	c
r_2838	YNL267W	calb	c		YOL061W	127	T	C2_07890W_A	127	T					r_0128	acyl-CoA:sterol acyltransferase (oleoyl-CoA:fecosterol), ER membrane	s_2821 + s_3435 <=> s_2785 + s_3436	YCR048W											YDL022W	1	YDL022W_1	S	YDL022W	c
r_2839	YNL267W	calb	c		YOR273C	633	S	CR_03920C_A	683	S					r_0129	acyl-CoA:sterol acyltransferase (oleoyl-CoA:lanosterol), ER membrane	s_2821 + s_3438 <=> s_2785 + s_3439	YCR048W											YDL022W	21	YDL022W_21	S	YDL022W	c
r_2840	YNL267W	calb	c		YPL023C	358	S	C2_10460C_A	348	S					r_0130	acyl-CoA:sterol acyltransferase (oleoyl-CoA:zymosterol), ER membrane	s_2821 + s_3444 <=> s_2785 + s_3445	YCR048W											YDL022W	23	YDL022W_23	S	YDL022W	c
r_2841	YNL267W	calb	c		YPL023C	359	S	C2_10460C_A	349	S					r_0131	acyl-CoA:sterol acyltransferase (palmitoleoyl-CoA:episterol), ER membrane	s_2819 + s_3432 <=> s_2785 + s_3434	YCR048W											YDL022W	24	YDL022W_24	S	YDL022W	c
r_2842	YNL267W	calb	c		YPL231W	50	S	C3_04830C_A	50	S					r_0132	acyl-CoA:sterol acyltransferase (palmitoleoyl-CoA:ergosterol), ER membrane	s_2819 + s_3441 <=> s_2785 + s_3443	(YCR048W OR YNR019W)											YDL022W	26	YDL022W_26	S	YDL022W	c
r_2843	YNL267W	calb	c		YPL231W	958	S	C3_04830C_A	957	S					r_0133	acyl-CoA:sterol acyltransferase (palmitoleoyl-CoA:fecosterol), ER membrane	s_2819 + s_3435 <=> s_2785 + s_3437	YCR048W											YDL042C	22	YDL042C_22	S	YDL042C	c
r_2844	YNL267W	calb	c		YPR159W	133	S	C3_05830W_A	139	S					r_0134	acyl-CoA:sterol acyltransferase (palmitoleoyl-CoA:lanosterol), ER membrane	s_2819 + s_3438 <=> s_2785 + s_3440	YCR048W											YDL055C	348	YDL055C_348	S	YDL055C	c
r_2845	YNL267W	calb	c												r_0135	acyl-CoA:sterol acyltransferase (palmitoleoyl-CoA:zymosterol), ER membrane	s_2819 + s_3444 <=> s_2785 + s_3446	YCR048W											YDL055C	350	YDL055C_350	S	YDL055C	c
r_2846	YNL267W	calb	c												r_0137	acylation of GPI inositol at 2 position, GPI-anchor assembly, step 3	s_0329 + s_1303 <=> s_0330 + s_0530	YJL091C											YDL078C	45	YDL078C_45	S	YDL078C	c
r_2847	YNL267W	calb	c												r_0138	adenine deaminase	s_0383 + s_0794 + s_0803 <=> s_0419 + s_0843	YNL141W											YDL103C	217	YDL103C_217	S	YDL103C	c
r_2848	YNL267W	calb	c												r_0139	adenine phosphoribosyltransferase	s_0383 + s_1386 <=> s_0423 + s_0633	YML022W											YDL131W	408	YDL131W_408	S	YDL131W	c
r_2849	YNL267W	calb	c												r_0140	adenosine deaminase	s_0386 + s_0794 + s_0803 <=> s_0419 + s_0856	YNL141W											YDL131W	427	YDL131W_427	S	YDL131W	c
r_2850	YNL267W	calb	c												r_0142	adenosine kinase	s_0386 + s_0434 <=> s_0394 + s_0423 + s_0794	YJR105W											YDL141W	185	YDL141W_185	S	YDL141W	c
r_2851	YNL267W	calb	c												r_0143	adenosine monophosphate deaminase	s_0423 + s_0794 + s_0803 <=> s_0419 + s_0849	YML035C											YDL182W	384	YDL182W_384	S	YDL182W	c
r_0109	YNR016C	calb	c												r_0144	adenosylhomocysteinase	s_0803 + s_1413 <=> s_0386 + s_1012	YER043C											YDL182W	394	YDL182W_394	S	YDL182W	c
r_0916	YOL061W	calb	c												r_0145	adenosylmethionine decarboxylase	s_0794 + s_1416 <=> s_0456 + s_1420	YOL052C											YDL182W	400	YDL182W_400	S	YDL182W	c
r_0080	YPL023C	calb	c												r_0146	adenosylmethionine-8-amino-7-oxononanoate transaminase	s_0352 + s_1416 <=> s_0341 + s_1412	YNR058W											YDL182W	409	YDL182W_409	S	YDL182W	c
r_2140	YPL231W	calb	c												r_0147	adenylate cyclase	s_0434 <=> s_0192 + s_0633	YJL005W											YDL185W	447	YDL185W_447	S	YDL185W	c
r_2141	YPL231W	calb	c												r_0148	adenylate kinase	s_0423 + s_0434 <=> 2 s_0394	YDR226W											YDL185W	844	YDL185W_844	S	YDL185W	c
r_0006	YPR159W	calb	c												r_0149	adenylate kinase	s_0424 + s_0437 <=> 2 s_0397	YER170W											YDL185W	857	YDL185W_857	S	YDL185W	c
r_0962	YAL038W	calb	c												r_0150	adenylate kinase (GTP)	s_0424 + s_0786 <=> s_0397 + s_0741	YER170W											YDL185W	927	YDL185W_927	S	YDL185W	c
r_0459	YBR018C	calb	c												r_0151	adenylosuccinate lyase (AICAR)	s_0299 <=> s_0403 + s_0725	YLR359W											YDL215C	481	YDL215C_481	S	YDL215C	c
r_1071	YBR018C	calb	c												r_0152	adenylosuccinate lyase	s_0393 <=> s_0423 + s_0725	YLR359W											YDR001C	19	YDR001C_19	S	YDR001C	c
r_0467	YBR196C	calb	c												r_0153	adenylosuccinate synthase	s_0785 + s_0849 + s_0973 <=> s_0393 + s_0739 + 2 s_0794 + s_1322	YNL220W											YDR001C	20	YDR001C_20	S	YDR001C	c
r_0958	YBR218C	calb	c												r_0154	adenylyl-sulfate kinase	s_0298 + s_0434 <=> s_0201 + s_0394 + s_0794	YKL001C											YDR001C	22	YDR001C_22	S	YDR001C	c
r_0961	YBR221C	calb	c												r_0155	ADP-ribose 2,3-cyclic phosphodiesterase	s_0131 + s_0794 + s_0803 <=> s_0389	YGR247W											YDR001C	59	YDR001C_59	S	YDR001C	c
r_0042	YBR249C	calb	c												r_0156	alanine glyoxylate aminotransferase	s_0779 + s_0955 <=> s_1003 + s_1399	YFL030W											YDR001C	65	YDR001C_65	S	YDR001C	c
r_1069	YDL103C	calb	c												r_0157	alanyl-tRNA synthetase	s_0434 + s_0955 + s_1582 <=> s_0404 + s_0423 + s_0633	YOR335C											YDR001C	82	YDR001C_82	S	YDR001C	c
r_0543	YDL131W	calb	c												r_0158	alcohol acetyltransferase (2-methylbutanol)	s_0169 + s_0373 <=> s_0172 + s_0529	(YGR177C OR YOR377W)											YDR001C	90	YDR001C_90	S	YDR001C	c
r_1838	YDL131W	calb	c												r_0159	alcohol acetyltransferase (ethanol)	s_0373 + s_0680 <=> s_0529 + s_0685	(YGR177C OR YOR377W)											YDR017C	1048	YDR017C_1048	S	YDR017C	c
r_0470	YDL215C	calb	c												r_0160	alcohol acetyltransferase (isoamyl alcohol)	s_0373 + s_0929 <=> s_0529 + s_0927	(YGR177C OR YOR377W)											YDR017C	116	YDR017C_116	S	YDR017C	c
r_0304	YDR044W	calb	c												r_0161	alcohol acetyltransferase (isobutyl alcohol)	s_0373 + s_0932 <=> s_0529 + s_0935	(YGR177C OR YOR377W)											YDR017C	119	YDR017C_119	S	YDR017C	c
r_1184	YEL063C	calb	c												r_0162	alcohol acetyltransferase (phenylethanol alcohol)	s_0185 + s_0373 <=> s_0529 + s_1316	(YGR177C OR YOR377W)											YDR017C	149	YDR017C_149	S	YDR017C	c
r_1238	YEL063C	calb	c												r_0163	alcohol dehydrogenase (ethanol to acetaldehyde)	s_0680 + s_1198 <=> s_0359 + s_0794 + s_1203	YMR303C											YDR017C	182	YDR017C_182	S	YDR017C	c
r_0085	YER091C	calb	c												r_0164	alcohol dehydrogenase (glycerol, NADP)	s_0570 + s_0794 + s_1212 <=> s_0765 + s_1207	(YDR368W OR YHR104W)											YDR017C	190	YDR017C_190	S	YDR017C	c
r_0727	YER091C	calb	c												r_0165	mitochondrial alcohol dehydrogenase	s_0361 + s_0799 + s_1205 <=> s_0682 + s_1200	(YGL256W OR YMR083W)											YDR017C	205	YDR017C_205	S	YDR017C	c
r_0902	YFL045C	calb	c												r_0166	aldehyde dehydrogenase (2-methylbutanol, NAD)	s_0166 + s_0794 + s_1203 <=> s_0169 + s_1198	(YBR145W OR YDL168W OR YOL086C)											YDR017C	290	YDR017C_290	S	YDR017C	c
r_1055	YGL026C	calb	c												r_0167	aldehyde dehydrogenase (2-methylbutanol, NAD)	s_0168 + s_0799 + s_1205 <=> s_0171 + s_1200	(YGL256W OR YMR083W)											YDR017C	440	YDR017C_440	S	YDR017C	c
r_1262	YGR138C	calb	c												r_0168	aldehyde dehydrogenase (2-methylbutanol, NADP)	s_0166 + s_0794 + s_1212 <=> s_0169 + s_1207	(YCR105W OR YDR368W OR YMR318C)											YDR017C	468	YDR017C_468	S	YDR017C	c
r_1263	YGR138C	calb	c												r_0169	aldehyde dehydrogenase (2-phenylethanol, NAD)	s_0794 + s_1203 + s_1318 <=> s_0185 + s_1198	(YBR145W OR YDL168W OR YOL086C)											YDR017C	470	YDR017C_470	S	YDR017C	c
r_2472	YGR170W	calb	c												r_0170	aldehyde dehydrogenase (2-phenylethanol, NAD)	s_0799 + s_1205 + s_1320 <=> s_0187 + s_1200	(YGL256W OR YMR083W)											YDR017C	472	YDR017C_472	S	YDR017C	c
r_2473	YGR170W	calb	c												r_0171	aldehyde dehydrogenase (2-phenylethanol, NADP)	s_0794 + s_1212 + s_1318 <=> s_0185 + s_1207	(YCR105W OR YMR318C)											YDR017C	501	YDR017C_501	S	YDR017C	c
r_2474	YGR170W	calb	c												r_0172	aldehyde dehydrogenase (3-aminopropanal, NAD)	s_0208 + s_0803 + s_1198 <=> s_0441 + 2 s_0794 + s_1203	(YMR169C OR YMR170C)											YDR017C	504	YDR017C_504	S	YDR017C	c
r_2475	YGR170W	calb	c												r_0173	aldehyde dehydrogenase (acetaldehyde, NADP)	s_0359 + s_0803 + s_1207 <=> s_0362 + 2 s_0794 + s_1212	YPL061W											YDR017C	536	YDR017C_536	S	YDR017C	c
r_2476	YGR170W	calb	c												r_0174	aldehyde dehydrogenase (acetylaldehyde, NAD)	s_0361 + s_0807 + s_1200 <=> s_0365 + 2 s_0799 + s_1205	YOR374W											YDR017C	538	YDR017C_538	S	YDR017C	c
r_2477	YGR170W	calb	c												r_0175	aldehyde dehydrogenase (acetylaldehyde, NADP)	s_0361 + s_0807 + s_1210 <=> s_0365 + 2 s_0799 + s_1214	(YER073W OR YOR374W)											YDR017C	565	YDR017C_565	S	YDR017C	c
r_2478	YGR170W	calb	c												r_0176	aldehyde dehydrogenase (indole-3-acetaldehyde, NAD)	s_0807 + s_0852 + s_1200 <=> 2 s_0799 + s_0854 + s_1205	YOR374W											YDR017C	579	YDR017C_579	S	YDR017C	c
r_2479	YGR170W	calb	c												r_0177	aldehyde dehydrogenase (indole-3-acetaldehyde, NADP)	s_0803 + s_0850 + s_1207 <=> 2 s_0794 + s_0853 + s_1212	YPL061W											YDR017C	580	YDR017C_580	S	YDR017C	c
r_2480	YGR170W	calb	c												r_0178	aldehyde dehydrogenase (indole-3-acetaldehyde, NADP)	s_0807 + s_0852 + s_1210 <=> 2 s_0799 + s_0854 + s_1214	(YER073W OR YOR374W)											YDR017C	582	YDR017C_582	S	YDR017C	c
r_2481	YGR170W	calb	c												r_0179	aldehyde dehydrogenase (isoamyl alcohol, NAD)	s_0234 + s_0794 + s_1203 <=> s_0929 + s_1198	(YBR145W OR YDL168W OR YOL086C)											YDR017C	588	YDR017C_588	S	YDR017C	c
r_2482	YGR170W	calb	c												r_0180	aldehyde dehydrogenase (isoamyl alcohol, NAD)	s_0236 + s_0799 + s_1205 <=> s_0931 + s_1200	(YGL256W OR YMR083W)											YDR017C	591	YDR017C_591	S	YDR017C	c
r_2483	YGR170W	calb	c												r_0181	aldehyde dehydrogenase (isoamyl alcohol, NADP)	s_0234 + s_0794 + s_1212 <=> s_0929 + s_1207	(YCR105W OR YMR318C)											YDR017C	592	YDR017C_592	S	YDR017C	c
r_2484	YGR170W	calb	c												r_0182	aldehyde dehydrogenase (isobutyl alcohol, NAD)	s_0794 + s_0937 + s_1203 <=> s_0932 + s_1198	(YBR145W OR YDL168W OR YOL086C)											YDR017C	643	YDR017C_643	S	YDR017C	c
r_2485	YGR170W	calb	c												r_0183	aldehyde dehydrogenase (isobutyl alcohol, NAD)	s_0799 + s_0939 + s_1205 <=> s_0934 + s_1200	(YGL256W OR YMR083W)											YDR017C	645	YDR017C_645	S	YDR017C	c
r_2486	YGR170W	calb	c												r_0184	aldehyde dehydrogenase (isobutyl alcohol, NADP)	s_0794 + s_0937 + s_1212 <=> s_0932 + s_1207	(YCR105W OR YMR318C)											YDR017C	663	YDR017C_663	S	YDR017C	c
r_2487	YGR170W	calb	c												r_0185	aldehyde dehydrogenase (phenylacetaldehyde, NAD)	s_0803 + s_1198 + s_1318 <=> 2 s_0794 + s_1203 + s_1321	(YMR169C OR YMR170C)											YDR017C	669	YDR017C_669	S	YDR017C	c
r_0486	YGR192C	calb	c												r_0186	aldehyde dehydrogenase (tryptophol, NAD)	s_0794 + s_0850 + s_1203 <=> s_1198 + s_1529	(YBR145W OR YDL168W OR YOL086C)											YDR023W	224	YDR023W_224	S	YDR023W	c
r_0317	YHR007C	calb	c												r_0187	aldehyde dehydrogenase (tryptophol, NAD)	s_0799 + s_0852 + s_1205 <=> s_1200 + s_1531	(YGL256W OR YMR083W)											YDR037W	137	YDR037W_137	S	YDR037W	c
r_1042	YIL078W	calb	c												r_0188	alkaline phosphatase (dihydroneopterin)	s_0346 + 3 s_0803 <=> s_0343 + 2 s_0794 + 3 s_1322	YDR481C											YDR037W	29	YDR037W_29	S	YDR037W	c
r_0483	YIR037W	calb	c												r_0189	allantoate amidinohydrolase	s_0405 + s_0803 <=> s_1552 + s_1555	YIR029W											YDR050C	18	YDR050C_18	S	YDR050C	c
r_0795	YKL067W	calb	c												r_0190	allantoinase, reaction	s_0407 + s_0803 <=> s_0405 + s_0794	YIR027C											YDR050C	234	YDR050C_234	S	YDR050C	c
r_0796	YKL067W	calb	c												r_0191	allophanate hydrolase	3 s_0794 + s_0803 + s_1554 <=> 2 s_0419 + 2 s_0456	YBR208C											YDR050C	70	YDR050C_70	S	YDR050C	c
r_0797	YKL067W	calb	c												r_0192	alpha 1,2-mannosyltransferase	s_0444 + s_0744 <=> s_0414 + s_0740 + s_0797	(YBR199W OR YBR205W OR YDR483W OR YJL139C OR YKR061W OR YNL029C OR YOR099W OR YPL053C)											YDR050C	78	YDR050C_78	S	YDR050C	c
r_0798	YKL067W	calb	c												r_0193	alpha,alpha-trehalase	s_0810 + s_1522 <=> 2 s_0566	YPR026W											YDR050C	95	YDR050C_95	S	YDR050C	c
r_0799	YKL067W	calb	c												r_0194	alpha,alpha-trehalase	s_0803 + s_1520 <=> 2 s_0563	YDR001C											YDR062W	32	YDR062W_32	S	YDR062W	c
r_0800	YKL067W	calb	c												r_0195	alpha,alpha-trehalose-phosphate synthase (UDP-forming)	s_0568 + s_1543 <=> s_0409 + s_0794 + s_1538	((YBR126C AND YDR074W AND YML100W) OR (YBR126C AND YDR074W AND YMR261C))											YDR074W	637	YDR074W_637	S	YDR074W	c
r_0801	YKL067W	calb	c												r_0198	alpha-glucosidase	s_0803 + s_1105 <=> 2 s_0563	(YBR299W OR YGR287C OR YGR292W OR YIL172C OR YJL216C OR YJL221C)											YDR074W	887	YDR074W_887	S	YDR074W	c
r_0802	YKL067W	calb	c												r_0199	amidase	s_0280 + s_0803 <=> s_0281 + s_0419	YMR293C											YDR074W	889	YDR074W_889	S	YDR074W	c
r_0803	YKL067W	calb	c												r_0200	Aminoacetone:oxygen oxidoreductase(deaminating)(flavin-containing)	s_0418 + s_0803 + s_1275 <=> s_0419 + s_0837 + s_1151												YDR127W	966	YDR127W_966	S	YDR127W	c
r_0811	YKL067W	calb	c												r_0201	Aminobutyraldehyde dehydrogenase	s_0275 + s_0807 + s_1200 <=> s_0738 + 2 s_0799 + s_1205	YOR374W											YDR135C	868	YDR135C_868	S	YDR135C	c
r_0906	YKL088W	calb	c												r_0202	anthranilate phosphoribosyltransferase	s_0427 + s_1386 <=> s_0633 + s_1187	YDR354W											YDR135C	869	YDR135C_869	S	YDR135C	c
r_0477	YKL104C	calb	c												r_0203	anthranilate synthase	s_0515 + s_0999 <=> s_0427 + s_0794 + s_0991 + s_1399	(YER090W AND YKL211C)											YDR135C	871	YDR135C_871	S	YDR135C	c
r_3104	YKR031C	calb	c												r_0204	Ap4A hydrolase	s_0803 + s_1282 <=> 2 s_0394 + 2 s_0794	YDR305C											YDR135C	872	YDR135C_872	S	YDR135C	c
r_3105	YKR031C	calb	c												r_0205	arabinose reductase	s_0794 + s_0963 + s_1212 <=> s_0961 + s_1207	YHR104W											YDR135C	876	YDR135C_876	S	YDR135C	c
r_3106	YKR031C	calb	c												r_0206	arginase	s_0803 + s_0965 <=> s_1266 + s_1552	YPL111W											YDR135C	877	YDR135C_877	S	YDR135C	c
r_3107	YKR031C	calb	c												r_0207	argininosuccinate lyase	s_0015 <=> s_0725 + s_0965	YHR018C											YDR135C	902	YDR135C_902	S	YDR135C	c
r_3108	YKR031C	calb	c												r_0208	argininosuccinate synthase	s_0434 + s_0973 + s_0979 <=> s_0015 + s_0423 + s_0633 + s_0794	YOL058W											YDR135C	907	YDR135C_907	S	YDR135C	c
r_3109	YKR031C	calb	c												r_0209	arginyl-tRNA synthetase	s_0434 + s_0965 + s_1583 <=> s_0423 + s_0428 + s_0633	YDR341C											YDR135C	910	YDR135C_910	S	YDR135C	c
r_3110	YKR031C	calb	c												r_0210	arginyl-tRNA synthetase	s_0437 + s_0967 + s_1584 <=> s_0424 + s_0429 + s_0636	YHR091C											YDR135C	913	YDR135C_913	S	YDR135C	c
r_3111	YKR031C	calb	c												r_0211	asparagine synthase (glutamine-hydrolysing)	s_0434 + s_0803 + s_0973 + s_0999 <=> s_0423 + s_0633 + s_0794 + s_0969 + s_0991	(YGR124W OR YPR145W)											YDR147W	22	YDR147W_22	S	YDR147W	c
r_0906	YKR072C	calb	c												r_0212	Asparaginyl-tRNA synthetase	s_0434 + s_0969 + s_1585 <=> s_0423 + s_0430 + s_0633	YHR019C											YDR158W	270	YDR158W_270	S	YDR158W	c
r_1168	YLL015W	calb	c												r_0213	asparaginyl-tRNA synthetase, miotchondrial	s_0437 + s_0971 + s_1586 <=> s_0424 + s_0431 + s_0636	YCR024C											YDR158W	322	YDR158W_322	S	YDR158W	c
r_0062	YLR044C	calb	c												r_0214	aspartate carbamoyltransferase	s_0455 + s_0973 <=> s_0794 + s_1194 + s_1322	YJL130C											YDR173C	94	YDR173C_94	S	YDR173C	c
r_0064	YLR044C	calb	c												r_0215	aspartate kinase	s_0434 + s_0973 <=> s_0295 + s_0394	YER052C											YDR173C	96	YDR173C_96	S	YDR173C	c
r_0095	YLR044C	calb	c												r_0216	aspartate transaminase	s_0180 + s_0973 <=> s_0991 + s_1271	YLR027C											YDR208W	9	YDR208W_9	S	YDR208W	c
r_0567	YLR044C	calb	c												r_0217	aspartate transaminase	s_0993 + s_1273 <=> s_0182 + s_0975	YKL106W											YDR208W	166	YDR208W_166	S	YDR208W	c
r_0959	YLR044C	calb	c												r_0218	aspartate transaminase	s_0184 + s_0976 <=> s_0995 + s_1274	YLR027C											YDR208W	206	YDR208W_206	S	YDR208W	c
r_0960	YLR044C	calb	c												r_0219	aspartate-semialdehyde dehydrogenase	s_0295 + s_0794 + s_1212 <=> s_0978 + s_1207 + s_1322	YDR158W											YDR208W	224	YDR208W_224	S	YDR208W	c
r_1258	YLR138W	calb	c												r_0220	Aspartyl-tRNA synthetase	s_0434 + s_0973 + s_1587 <=> s_0423 + s_0432 + s_0633	YLL018C											YDR208W	234	YDR208W_234	S	YDR208W	c
r_1068	YLR189C	calb	c												r_0221	Aspartyl-tRNA synthetase	s_0437 + s_0975 + s_1588 <=> s_0424 + s_0433 + s_0636	YPL104W											YDR208W	268	YDR208W_268	S	YDR208W	c
r_0280	YLR304C	calb	c												r_0222	ATP adenylyltransferase	s_0394 + s_0434 + s_0794 <=> s_1282 + s_1322	YDR530C											YDR208W	271	YDR208W_271	S	YDR208W	c
r_0302	YLR304C	calb	c												r_0223	ATP adenylyltransferase	s_0394 + s_0785 + s_0794 <=> s_1284 + s_1322	YCL050C											YDR208W	660	YDR208W_660	S	YDR208W	c
r_0303	YLR304C	calb	c												r_0224	ATP adenylyltransferase	s_0739 + s_0785 + s_0794 <=> s_1283 + s_1322	YCL050C											YDR226W	139	YDR226W_139	S	YDR226W	c
r_2305	YLR304C	calb	c												r_0225	ATP phosphoribosyltransferase	s_0434 + s_1386 <=> s_0326 + s_0633	YER055C											YDR232W	22	YDR232W_22	S	YDR232W	c
r_1048	YLR354C	calb	c												r_0226	ATP synthase	s_0397 + 4 s_0794 + s_1326 <=> s_0437 + 3 s_0799 + s_0807	((Q0080 AND Q0085 AND Q0130 AND YBL099W AND YBR039W AND YDL004W AND YDR298C AND YDR322C-A AND YDR377W AND YJR121W AND YKL016C AND YLR295C AND YML081C-A AND YPL078C AND YPL271W) OR (Q0080 AND Q0085 AND Q0130 AND YBL099W AND YBR039W AND YDL004W AND YDR298C AND YDR377W AND YJR121W AND YKL016C AND YLR295C AND YML081C-A AND YPL078C AND YPL271W AND YPR020W))											YDR284C	284	YDR284C_284	S	YDR284C	c
r_3112	YNL106C	calb	c												r_0227	ATPase, cytosolic	s_0434 + s_0803 <=> s_0394 + s_0796 + s_1322	((YCR024C-A AND YEL017C-A AND YGL008C) OR (YCR024C-A AND YEL017C-A AND YPL036W) OR YER005W)											YDR302W	15	YDR302W_15	S	YDR302W	c
r_3113	YNL106C	calb	c												r_0228	beta-1,4 mannosyltransferase	s_0743 + s_1184 <=> s_0443 + s_0739	YBR110W											YDR353W	302	YDR353W_302	S	YDR353W	c
r_3114	YNL106C	calb	c												r_0229	biotin synthase	s_0612 + s_1371 <=> s_0451 + 2 s_0794	YGR286C											YDR368W	171	YDR368W_171	S	YDR368W	c
r_3115	YNL106C	calb	c												r_0230	biotin-[acetyl-CoA-carboxylase] ligase	s_0434 + s_0451 + s_0794 <=> s_0453 + s_0633	YDL141W											YDR384C	3	YDR384C_3	S	YDR384C	c
r_3116	YNL106C	calb	c												r_0231	C-14 sterol reductase	s_0262 + s_0794 + s_1212 <=> s_0122 + s_1207	YNL280C											YDR384C	5	YDR384C_5	S	YDR384C	c
r_3117	YNL106C	calb	c												r_0233	C-22 sterol desaturase (NADP)	s_0664 + s_0794 + s_1212 + s_1275 <=> s_0662 + 2 s_0803 + s_1207	YMR015C											YDR384C	6	YDR384C_6	S	YDR384C	c
r_3118	YNL106C	calb	c												r_0234	C-3 sterol dehydrogenase	s_1207 + s_1578 <=> s_0456 + s_0794 + s_1212 + s_1579	YGL001C											YDR428C	8	YDR428C_8	S	YDR428C	c
r_3119	YNL106C	calb	c												r_0235	C-3 sterol dehydrogenase (4-methylzymosterol)	s_0297 + s_1198 <=> s_0209 + s_0456 + s_0794 + s_1203	YGL001C											YDR481C	117	YDR481C_117	S	YDR481C	c
r_3120	YNL106C	calb	c												r_0236	C-3 sterol keto reductase (4-methylzymosterol)	s_0209 + s_0794 + s_1212 <=> s_0296 + s_1207	YLR100W											YDR481C	122	YDR481C_122	S	YDR481C	c
r_3121	YNL106C	calb	c												r_0237	C-3 sterol keto reductase (zymosterol)	s_0794 + s_1212 + s_1579 <=> s_1207 + s_1569	YLR100W											YDR508C	44	YDR508C_44	S	YDR508C	c
r_3122	YNL106C	calb	c												r_0238	C-4 methyl sterol oxidase	s_0296 + s_0794 + s_1212 + s_1275 <=> s_0803 + s_1207 + s_1576	YGR060W											YDR513W	122	YDR513W_122	S	YDR513W	c
r_3123	YNL106C	calb	c												r_0239	C-4 methyl sterol oxidase	s_0794 + s_1212 + s_1275 + s_1576 <=> 2 s_0803 + s_1207 + s_1577	YGR060W											YDR513W	36	YDR513W_36	S	YDR513W	c
r_3124	YNL106C	calb	c												r_0240	C-4 methyl sterol oxidase	s_0794 + s_1212 + s_1275 + s_1577 <=> s_0803 + s_1207 + s_1578	YGR060W											YDR513W	93	YDR513W_93	S	YDR513W	c
r_3125	YNL106C	calb	c												r_0241	C-4 sterol methyl oxidase (4,4-dimethylzymosterol)	s_0122 + 3 s_0794 + 3 s_1212 + 3 s_1275 <=> s_0297 + 4 s_0803 + 3 s_1207	YGR060W											YDR531W	264	YDR531W_264	S	YDR531W	c
r_3126	YNL106C	calb	c												r_0242	C-5 sterol desaturase	s_0657 + s_0794 + s_1212 + s_1275 <=> s_0664 + 2 s_0803 + s_1207	YLR056W											YEL041W	435	YEL041W_435	S	YEL041W	c
r_3127	YNL106C	calb	c												r_0243	C-8 sterol isomerase	s_0700 <=> s_0657	YMR202W											YEL046C	366	YEL046C_366	S	YEL046C	c
r_3144	YNL106C	calb	c												r_0244	C-s24 sterol reductase	s_0663 + s_0795 + s_1213 <=> s_0667 + s_1208	YGL012W											YEL046C	368	YEL046C_368	S	YEL046C	c
r_3145	YNL106C	calb	c												r_0249	CAAX farnesyltransferase	s_0286 + s_1231 <=> s_0633 + 2 s_0794 + s_1230	(YDL090C AND YKL019W)											YEL047C	65	YEL047C_65	S	YEL047C	c
r_3146	YNL106C	calb	c												r_0250	carbamoyl-phosphate synthase (glutamine-hydrolysing)	2 s_0434 + s_0445 + s_0803 + s_0999 <=> 2 s_0394 + s_0455 + 2 s_0794 + s_0991 + s_1322	(YJL130C OR (YJR109C AND YOR303W))											YEL058W	66	YEL058W_66	S	YEL058W	c
r_3147	YNL106C	calb	c												r_0252	carnitine O-acetyltransferase	s_0021 + s_0373 <=> s_0529 + s_1235	(YAR035W OR YER024W)											YEL063C	65	YEL063C_65	S	YEL063C	c
r_3148	YNL106C	calb	c												r_0253	carnitine O-acetyltransferase	s_0024 + s_0378 <=> s_0534 + s_1237	YML042W											YEL071W	357	YEL071W_357	S	YEL071W	c
r_3149	YNL106C	calb	c												r_0254	carnitine O-acetyltransferase	s_0532 + s_1236 <=> s_0023 + s_0376	YML042W											YEL071W	469	YEL071W_469	S	YEL071W	c
r_3150	YNL106C	calb	c												r_0255	catalase	2 s_0837 <=> 2 s_0803 + s_1275	YGR088W											YER003C	106	YER003C_106	S	YER003C	c
r_3151	YNL106C	calb	c												r_0256	catalase	2 s_0840 <=> 2 s_0809 + s_1279	YDR256C											YER005W	578	YER005W_578	S	YER005W	c
r_3152	YNL106C	calb	c												r_0259	ceramide-1 hydroxylase (24C)	s_0475 + s_0795 + s_1213 + s_1276 <=> s_0481 + s_0804 + s_1208	YDR297W											YER019W	269	YER019W_269	S	YER019W	c
r_3153	YNL106C	calb	c												r_0260	ceramide-1 hydroxylase (24C)	s_0475 + s_0795 + s_1213 + s_1276 <=> s_0487 + s_0804 + s_1208	YMR272C											YER024W	210	YER024W_210	S	YER024W	c
r_3154	YNL106C	calb	c												r_0261	ceramide-1 hydroxylase (26C)	s_0478 + s_0795 + s_1213 + s_1276 <=> s_0484 + s_0804 + s_1208	YDR297W											YER024W	751	YER024W_751	S	YER024W	c
r_3155	YNL106C	calb	c												r_0262	ceramide-1 hydroxylase (26C)	s_0478 + s_0795 + s_1213 + s_1276 <=> s_0490 + s_0804 + s_1208	YMR272C											YER024W	782	YER024W_782	S	YER024W	c
r_3156	YNL106C	calb	c												r_0263	ceramide-1 synthase (24C)	s_1445 + s_1480 <=> s_0475 + s_0530 + s_0795	((YHL003C AND YMR298W) OR (YKL008C AND YMR298W))											YER024W	783	YER024W_783	S	YER024W	c
r_3157	YNL106C	calb	c												r_0264	ceramide-1 synthase (26C)	s_0817 + s_1445 <=> s_0478 + s_0530 + s_0795	((YHL003C AND YMR298W) OR (YKL008C AND YMR298W))											YER024W	785	YER024W_785	S	YER024W	c
r_3158	YNL106C	calb	c												r_0265	ceramide-2 synthase (24C)	s_1366 + s_1480 <=> s_0481 + s_0530 + s_0795	((YHL003C AND YMR298W) OR (YKL008C AND YMR298W))											YER024W	808	YER024W_808	S	YER024W	c
r_3159	YNL106C	calb	c												r_0266	ceramide-2 synthase (26C)	s_0817 + s_1366 <=> s_0484 + s_0530 + s_0795	((YHL003C AND YMR298W) OR (YKL008C AND YMR298W))											YER024W	812	YER024W_812	S	YER024W	c
r_3176	YNL106C	calb	c												r_0267	ceramide-3 synthase (24C)	s_0481 + s_0795 + s_1213 + s_1276 <=> s_0493 + s_0804 + s_1208	YMR272C											YER026C	33	YER026C_33	S	YER026C	c
r_3177	YNL106C	calb	c												r_0268	ceramide-3 synthase (26C)	s_0484 + s_0795 + s_1213 + s_1276 <=> s_0496 + s_0804 + s_1208	YMR272C											YER026C	3	YER026C_3	S	YER026C	c
r_3178	YNL106C	calb	c												r_0269	ceramide-4 synthase (24C)	s_0493 + s_0795 + s_1213 + s_1276 <=> s_0499 + s_0804 + s_1208	YMR272C											YER026C	45	YER026C_45	S	YER026C	c
r_3179	YNL106C	calb	c												r_0270	ceramide-4 synthase (26C)	s_0496 + s_0795 + s_1213 + s_1276 <=> s_0502 + s_0804 + s_1208	YMR272C											YER026C	46	YER026C_46	S	YER026C	c
r_3180	YNL106C	calb	c												r_0271	chitin deacetylase	s_0509 + s_0803 <=> s_0362 + s_0510 + s_0794	(YLR307W OR YLR308W)											YER026C	49	YER026C_49	S	YER026C	c
r_3181	YNL106C	calb	c												r_0272	chitin synthase	s_1544 <=> s_0509 + s_0794 + s_1538	(YBR023C OR YBR038W OR YNL192W)											YER043C	13	YER043C_13	S	YER043C	c
r_3182	YNL106C	calb	c												r_0273	choline kinase	s_0434 + s_0512 <=> s_0394 + s_0514 + s_0794	YLR133W											YER052C	341	YER052C_341	S	YER052C	c
r_3183	YNL106C	calb	c												r_0274	choline phosphate cytididyltransferase	s_0514 + s_0539 + s_0794 <=> s_0469 + s_0633	YGR202C											YER052C	342	YER052C_342	S	YER052C	c
r_3184	YNL106C	calb	c												r_0278	chorismate mutase	s_0515 <=> s_1377	YPR060C											YER052C	343	YER052C_343	S	YER052C	c
r_3185	YNL106C	calb	c												r_0279	chorismate synthase	s_0324 <=> s_0515 + s_1322	YGL148W											YER069W	358	YER069W_358	S	YER069W	c
r_3186	YNL106C	calb	c												r_0280	cis-aconitate(3-) to isocitrate	s_0517 + s_0807 <=> s_0941	YLR304C											YER070W	226	YER070W_226	S	YER070W	c
r_3187	YNL106C	calb	c												r_0281	cis-prenyltransferase step 01	s_0692 + s_0944 <=> s_0635 + s_0746	(YBR002C OR YMR101C)											YER070W	815	YER070W_815	S	YER070W	c
r_3188	YNL106C	calb	c												r_0282	cis-prenyltransferase step 02	s_0746 + s_0944 <=> s_0635 + s_1312	(YBR002C OR YMR101C)											YER070W	836	YER070W_836	S	YER070W	c
r_3189	YNL106C	calb	c												r_0283	cis-prenyltransferase step 03	s_0944 + s_1312 <=> s_0635 + s_0830	(YBR002C OR YMR101C)											YER070W	886	YER070W_886	S	YER070W	c
r_3190	YNL106C	calb	c												r_0284	cis-prenyltransferase step 04	s_0830 + s_0944 <=> s_0635 + s_0815	(YBR002C OR YMR101C)											YER081W	21	YER081W_21	S	YER081W	c
r_3191	YNL106C	calb	c												r_0285	cis-prenyltransferase step 05	s_0815 + s_0944 <=> s_0635 + s_1259	(YBR002C OR YMR101C)											YER091C	241	YER091C_241	S	YER091C	c
r_3192	YNL106C	calb	c												r_0286	cis-prenyltransferase step 06	s_0944 + s_1259 <=> s_0635 + s_1232	(YBR002C OR YMR101C)											YER091C	358	YER091C_358	S	YER091C	c
r_3193	YNL106C	calb	c												r_0287	cis-prenyltransferase step 07	s_0944 + s_1232 <=> s_0606 + s_0635	(YBR002C OR YMR101C)											YER091C	410	YER091C_410	S	YER091C	c
r_3194	YNL106C	calb	c												r_0288	cis-prenyltransferase step 08	s_0606 + s_0944 <=> s_0635 + s_1549	(YBR002C OR YMR101C)											YER091C	539	YER091C_539	S	YER091C	c
r_3195	YNL106C	calb	c												r_0289	cis-prenyltransferase step 09	s_0944 + s_1549 <=> s_0635 + s_0641	(YBR002C OR YMR101C)											YER091C	628	YER091C_628	S	YER091C	c
r_3196	YNL106C	calb	c												r_0290	cis-prenyltransferase step 10	s_0641 + s_0944 <=> s_0635 + s_1523	(YBR002C OR YMR101C)											YER091C	674	YER091C_674	S	YER091C	c
r_3197	YNL106C	calb	c												r_0291	cis-prenyltransferase step 11	s_0944 + s_1523 <=> s_0635 + s_1483	(YBR002C OR YMR101C)											YER091C	705	YER091C_705	S	YER091C	c
r_3198	YNL106C	calb	c												r_0292	cis-prenyltransferase step 12	s_0944 + s_1483 <=> s_0635 + s_1310	(YBR002C OR YMR101C)											YER091C	710	YER091C_710	S	YER091C	c
r_3199	YNL106C	calb	c												r_0293	cis-prenyltransferase step 13	s_0944 + s_1310 <=> s_0635 + s_0829	(YBR002C OR YMR101C)											YER091C	88	YER091C_88	S	YER091C	c
r_3200	YNL106C	calb	c												r_0294	cis-prenyltransferase step 14	s_0829 + s_0944 <=> s_0635 + s_0814	(YBR002C OR YMR101C)											YER119C	343	YER119C_343	S	YER119C	c
r_3201	YNL106C	calb	c												r_0295	cis-prenyltransferase step 15	s_0814 + s_0944 <=> s_0635 + s_1246	(YBR002C OR YMR101C)											YER174C	132	YER174C_132	S	YER174C	c
r_3202	YNL106C	calb	c												r_0296	cis-prenyltransferase step 16	s_0944 + s_1246 <=> s_0635 + s_1229	(YBR002C OR YMR101C)											YER175C	16	YER175C_16	S	YER175C	c
r_3203	YNL106C	calb	c												r_0297	cis-prenyltransferase step 17	s_0944 + s_1229 <=> s_0635 + s_0845	(YBR002C OR YMR101C)											YER175C	83	YER175C_83	S	YER175C	c
r_3204	YNL106C	calb	c												r_0298	cis-prenyltransferase step 18	s_0845 + s_0944 <=> s_0635 + s_0813	(YBR002C OR YMR101C)											YER178W	312	YER178W_312	S	YER178W	c
r_3205	YNL106C	calb	c												r_0299	cis-prenyltransferase step 19	s_0813 + s_0944 <=> s_0635 + s_0640	(YBR002C OR YMR101C)											YER178W	314	YER178W_314	S	YER178W	c
r_3206	YNL106C	calb	c												r_0300	citrate synthase	s_0376 + s_0807 + s_1273 <=> s_0524 + s_0532 + s_0799	(YNR001C OR YPR001W)											YFL001W	67	YFL001W_67	S	YFL001W	c
r_3207	YNL106C	calb	c												r_0301	citrate synthase, peroxisomal	s_0378 + s_0809 + s_1274 <=> s_0525 + s_0534 + s_0801	YCR005C											YFL022C	310	YFL022C_310	S	YFL022C	c
r_1251	YOR273C	calb	c												r_0302	citrate to cis-aconitate(3-)	s_0524 <=> s_0517 + s_0807	YLR304C											YFL022C	38	YFL022C_38	S	YFL022C	c
r_1252	YOR273C	calb	c												r_0303	citrate to cis-aconitate(3-), cytoplasmic	s_0522 <=> s_0516 + s_0803	YLR304C											YFL045C	239	YFL045C_239	S	YFL045C	c
r_1260	YOR273C	calb	c												r_0304	coproporphyrinogen oxidase (O2 required)	s_0538 + 2 s_0794 + s_1275 <=> 2 s_0456 + 2 s_0803 + s_1384	YDR044W											YFL045C	53	YFL045C_53	S	YFL045C	c
r_1261	YOR273C	calb	c												r_0306	CTP synthase (glutamine)	s_0434 + s_0803 + s_0999 + s_1559 <=> s_0394 + s_0539 + 2 s_0794 + s_0991 + s_1322	(YBL039C OR YJR103W)											YFR015C	650	YFR015C_650	S	YFR015C	c
r_1262	YOR273C	calb	c												r_0307	CTP synthase (NH3)	s_0419 + s_0434 + s_1559 <=> s_0394 + s_0539 + 2 s_0794 + s_1322	(YBL039C OR YJR103W)											YFR015C	654	YFR015C_654	S	YFR015C	c
r_1263	YOR273C	calb	c												r_0308	cystathionine b-lyase	s_0803 + s_0980 <=> s_0419 + s_1012 + s_1399	YGL184C											YFR019W	1610	YFR019W_1610	S	YFR019W	c
r_0310	YAL012W	no	c												r_0309	cystathionine beta-synthase	s_1012 + s_1039 <=> s_0803 + s_0980	YGR155W											YFR019W	1625	YFR019W_1625	S	YFR019W	c
r_0815	YAL012W	no	c												r_0310	cystathionine g-lyase	s_0803 + s_0980 <=> s_0178 + s_0419 + s_0981	YAL012W											YFR019W	1626	YFR019W_1626	S	YFR019W	c
r_1109	YAL022C	no	c												r_0311	cystathionine gamma-synthase	s_0981 + s_1233 <=> s_0362 + s_0794 + s_0980	YJR130C											YFR019W	1629	YFR019W_1629	S	YFR019W	c
r_1132	YAL022C	no	c												r_0312	cysteine synthase	s_0841 + s_1234 <=> s_0362 + s_0794 + s_0981	YLR303W											YFR019W	185	YFR019W_185	S	YFR019W	c
r_0362	YAL023C	no	c												r_0313	cysteinyl-tRNA synthetase	s_0434 + s_0981 + s_1589 <=> s_0423 + s_0542 + s_0633	YNL247W											YFR019W	199	YFR019W_199	S	YFR019W	c
r_0501	YAL044C	no	c												r_0314	cytidine deaminase	s_0543 + s_0794 + s_0803 <=> s_0419 + s_1556	YLR245C											YFR019W	638	YFR019W_638	S	YFR019W	c
r_0504	YAL044C	no	c												r_0315	cytidine kinase (GTP)	s_0543 + s_0785 <=> s_0526 + s_0739 + s_0794	YNR012W											YFR019W	639	YFR019W_639	S	YFR019W	c
r_0505	YAL044C	no	c												r_0317	cytochrome P450 lanosterol 14-alpha-demethylase (NADP)	2 s_0794 + s_1059 + 3 s_1212 + 3 s_1275 <=> s_0262 + s_0722 + 4 s_0803 + 3 s_1207	(YHR007C AND YHR042W)											YFR019W	748	YFR019W_748	S	YFR019W	c
r_0506	YAL044C	no	c												r_0318	cytosine deaminase	s_0545 + s_0794 + s_0803 <=> s_0419 + s_1550	YPR062W											YFR019W	759	YFR019W_759	S	YFR019W	c
r_0507	YAL044C	no	c												r_0319	D-arabinono-1,4-lactone oxidase	s_0547 + s_1275 <=> s_0607 + s_0837	YML086C											YFR053C	244	YFR053C_244	S	YFR053C	c
r_0508	YAL044C	no	c												r_0320	D-arabinose 1-dehydrogenase (NAD)	s_0548 + s_1198 <=> s_0547 + s_0794 + s_1203	YMR041C											YFR053C	261	YFR053C_261	S	YFR053C	c
r_0509	YAL044C	no	c												r_0321	D-arabinose 1-dehydrogenase (NADP)	s_0548 + s_1207 <=> s_0547 + s_0794 + s_1212	YBR149W											YFR053C	271	YFR053C_271	S	YFR053C	c
r_1030	YAL044C	no	c												r_0322	D-fructose 1-phosphate D-glyceraldehyde-3-phosphate-lyase	s_0556 <=> s_0570 + s_0629	YKL060C											YFR053C	292	YFR053C_292	S	YFR053C	c
r_0003	YAL060W	no	c												r_0323	D-sorbitol dehydrogenase (D-fructose producing)	s_0561 + s_1198 <=> s_0553 + s_0794 + s_1203	YJR159W											YFR053C	418	YFR053C_418	S	YFR053C	c
r_2308	YBL011W	no	c												r_0326	dCMP deaminase	s_0589 + s_0794 + s_0803 <=> s_0419 + s_0654	YHR144C											YGL008C	506	YGL008C_506	S	YGL008C	c
r_2309	YBL011W	no	c												r_0327	dCTP deaminase	s_0590 + s_0794 + s_0803 <=> s_0419 + s_0656	YHR144C											YGL008C	51	YGL008C_51	S	YGL008C	c
r_2312	YBL011W	no	c												r_0328	deoxyadenosine deaminase	s_0132 + s_0794 + s_0803 <=> s_0136 + s_0419	YNL141W											YGL008C	898	YGL008C_898	S	YGL008C	c
r_2313	YBL011W	no	c												r_0329	deoxycytidine deaminase	s_0610 + s_0794 + s_0803 <=> s_0138 + s_0419	YLR245C											YGL008C	910	YGL008C_910	S	YGL008C	c
r_0306	YBL039C	no	c												r_0330	deoxyguanylate kinase (dGMP:ATP)	s_0434 + s_0615 <=> s_0394 + s_0613	YDR454C											YGL009C	329	YGL009C_329	S	YGL009C	c
r_0307	YBL039C	no	c												r_0331	deoxyhypusine synthase, cytosolic/mitochondrial	s_0803 + s_1439 + s_1537 <=> s_0274 + s_1526 + s_1535	YHR068W											YGL009C	494	YGL009C_494	S	YGL009C	c
r_1274	YBL042C	no	c												r_0332	deoxyribokinase	s_0152 + s_0434 <=> s_0153 + s_0394 + s_0794	YCR036W											YGL009C	532	YGL009C_532	S	YGL009C	c
r_0551	YBL064C	no	c												r_0334	dephospho-CoA kinase	s_0200 + s_0437 <=> s_0397 + s_0532 + s_0799	YDR196C											YGL026C	539	YGL026C_539	S	YGL026C	c
r_0665	YBL076C	no	c												r_0335	dethiobiotin synthase	s_0341 + s_0434 + s_0456 <=> s_0394 + s_0612 + 3 s_0794 + s_1322	YNR057C											YGL026C	682	YGL026C_682	S	YGL026C	c
r_0671	YBL098W	no	c												r_0340	dihydroceramidase	s_1085 + s_1445 <=> s_0475	YPL087W											YGL026C	705	YGL026C_705	S	YGL026C	c
r_0568	YBR011C	no	c												r_0341	dihydroceramidase	s_0507 + s_1445 <=> s_0478	YPL087W											YGL037C	58	YGL037C_58	S	YGL037C	c
r_1070	YBR019C	no	c												r_0342	dihydroceramidase	s_0481 <=> s_1085 + s_1366	YPL087W											YGL055W	57	YGL055W_57	S	YGL055W	c
r_0458	YBR020W	no	c												r_0343	dihydroceramidase	s_0484 <=> s_0507 + s_1366	YPL087W											YGL077C	17	YGL077C_17	S	YGL077C	c
r_1272	YBR021W	no	c												r_0344	dihydrofolate reductase	s_0625 + s_0794 + s_1212 <=> s_1207 + s_1487	YOR236W											YGL077C	18	YGL077C_18	S	YGL077C	c
r_0272	YBR023C	no	c												r_0345	dihydrofolate reductase	s_0626 + s_0799 + s_1214 <=> s_1210 + s_1488	YOR236W											YGL077C	1	YGL077C_1	S	YGL077C	c
r_2151	YBR026C	no	c												r_0346	dihydrofolate synthase	s_0347 + s_0434 + s_0991 <=> s_0394 + s_0625 + s_0794 + s_1322	YMR113W											YGL077C	21	YGL077C_21	S	YGL077C	c
r_2152	YBR026C	no	c												r_0347	dihydroneopterin aldolase	s_0344 <=> s_0148 + s_0777	YNL256W											YGL077C	544	YGL077C_544	S	YGL077C	c
r_2153	YBR026C	no	c												r_0348	dihydroneopterin monophosphate dephosphorylase	s_0345 + s_0803 <=> s_0343 + s_1322	YDL100C											YGL077C	548	YGL077C_548	S	YGL077C	c
r_2432	YBR029C	no	c												r_0349	dihydroorotase	s_0061 + s_0803 <=> s_0794 + s_1194	YLR420W											YGL077C	8	YGL077C_8	S	YGL077C	c
r_2433	YBR029C	no	c												r_0350	dihydropteroate synthase	s_0148 + s_0273 <=> s_0348 + s_0807	YNL256W											YGL148W	15	YGL148W_15	S	YGL148W	c
r_2434	YBR029C	no	c												r_0351	dihydropteroate synthase	s_0006 + s_0273 <=> s_0348 + s_0636	YNL256W											YGL148W	258	YGL148W_258	S	YGL148W	c
r_2435	YBR029C	no	c												r_0352	dihydroxy-acid dehydratase (2,3-dihydroxy-3-methylbutanoate)	s_0016 <=> s_0233 + s_0807	YJR016C											YGL202W	22	YGL202W_22	S	YGL202W	c
r_2436	YBR029C	no	c												r_0353	dihydroxy-acid dehydratase (2,3-dihydroxy-3-methylpentanoate)	s_0008 <=> s_0060 + s_0807	YJR016C											YGL234W	22	YGL234W_22	S	YGL234W	c
r_2437	YBR029C	no	c												r_0354	dihydroxyacetone kinase	s_0434 + s_0771 <=> s_0394 + s_0629 + s_0794	(YFL053W OR YML070W)											YGL234W	457	YGL234W_457	S	YGL234W	c
r_2438	YBR029C	no	c												r_0355	dimethylallyltranstransferase	s_0943 + s_1376 <=> s_0633 + s_0745	YJL167W											YGL248W	251	YGL248W_251	S	YGL248W	c
r_2439	YBR029C	no	c												r_0356	diphosphoglyceromutase	s_0075 <=> s_0140 + s_0794	YKL152C											YGL253W	14	YGL253W_14	S	YGL253W	c
r_2440	YBR029C	no	c												r_0357	diphosphoinositol-1,3,4,6-tetrakisphosphate diphosphohydrolase	s_0309 + 3 s_0803 <=> 6 s_0794 + s_1156 + 3 s_1322	YOR163W											YGL253W	157	YGL253W_157	S	YGL253W	c
r_2441	YBR029C	no	c												r_0358	diphosphoinositol-1,3,4,6-tetrakisphosphate synthase	s_0434 + 5 s_0794 + s_1156 + 2 s_1322 <=> s_0309 + s_0394 + 2 s_0803	YDR017C											YGL253W	244	YGL253W_244	S	YGL253W	c
r_2442	YBR029C	no	c												r_0359	diphthine synthase	s_0143 + s_1416 <=> s_0144 + s_0794 + s_1413	YLR172C											YGL253W	271	YGL253W_271	S	YGL253W	c
r_2443	YBR029C	no	c												r_0360	dolichol kinase	s_0539 + s_0642 <=> s_0467 + s_0645 + s_0794	YMR013C											YGL253W	292	YGL253W_292	S	YGL253W	c
r_2444	YBR029C	no	c												r_0361	dolichyl-phosphate D-mannosyltransferase	s_0645 + s_0743 <=> s_0644 + s_0739	YPR183W											YGL253W	37	YGL253W_37	S	YGL253W	c
r_2445	YBR029C	no	c												r_0362	dolichyl-phosphate-mannose--protein mannosyltransferase	s_0644 <=> s_0646 + s_0795 + s_1108	((YAL023C AND YDL095W) OR YDL093W OR YJR143C OR YOR321W)											YGL253W	418	YGL253W_418	S	YGL253W	c
r_0953	YBR035C	no	c												r_0363	dTMP kinase	s_0434 + s_0649 <=> s_0394 + s_0647	YJR057W											YGL253W	49	YGL253W_49	S	YGL253W	c
r_0954	YBR035C	no	c												r_0364	dUTP diphosphatase	s_0656 + s_0803 <=> s_0633 + s_0654 + s_0794	YBR252W											YGR010W	78	YGR010W_78	S	YGR010W	c
r_0955	YBR035C	no	c												r_0365	endopolygalacturonase	s_0805 + s_1309 <=> s_0560	YJR153W											YGR010W	84	YGR010W_84	S	YGR010W	c
r_0956	YBR035C	no	c												r_0366	enolase	s_0188 <=> s_0803 + s_1360	(YGR254W OR YHR174W)											YGR010W	88	YGR010W_88	S	YGR010W	c
r_0272	YBR038W	no	c												r_0368	ethanolamine kinase	s_0434 + s_0683 <=> s_0394 + s_0794 + s_1239	(YDR147W OR YLR133W)											YGR010W	89	YGR010W_89	S	YGR010W	c
r_0226	YBR039W	no	c												r_0369	ethyl acetate-hydrolyzing esterase	s_0685 + s_0803 <=> s_0362 + s_0680 + s_0794	YOR126C											YGR019W	89	YGR019W_89	S	YGR019W	c
r_1183	YBR068C	no	c												r_0370	exo-1,3-beta-glucan glucohydrase	s_0003 + s_0805 <=> s_0565	(YDR261C OR YGR282C OR YLR300W OR YNR067C OR YOR190W)											YGR055W	41	YGR055W_41	S	YGR055W	c
r_1192	YBR068C	no	c												r_0373	farnesyltranstransferase	s_0190 + s_0943 <=> s_0189 + s_0633	YPL069C											YGR055W	572	YGR055W_572	S	YGR055W	c
r_1205	YBR068C	no	c												r_0399	fatty-acid--CoA ligase (decanoate)	s_0439 + s_0534 + s_0600 <=> s_0426 + s_0605 + s_0638	YER015W											YGR065C	31	YGR065C_31	S	YGR065C	c
r_1211	YBR068C	no	c												r_0400	fatty-acid--CoA ligase (dodecanoate)	s_0439 + s_0534 + s_1070 <=> s_0426 + s_0638 + s_1076	YER015W											YGR065C	32	YGR065C_32	S	YGR065C	c
r_1214	YBR068C	no	c												r_0402	fatty-acid--CoA ligase (hexadecanoate)	s_0439 + s_0534 + s_1291 <=> s_0426 + s_0638 + s_1305	YER015W											YGR065C	42	YGR065C_42	S	YGR065C	c
r_1215	YBR068C	no	c												r_0410	fatty-acid--CoA ligase (octanoate)	s_0439 + s_0534 + s_1253 <=> s_0426 + s_0638 + s_1258	YER015W											YGR088W	433	YGR088W_433	S	YGR088W	c
r_1219	YBR068C	no	c												r_0412	fatty-acid--CoA ligase (tetradecanoate)	s_0439 + s_0534 + s_1166 <=> s_0426 + s_0638 + s_1179	YER015W											YGR094W	331	YGR094W_331	S	YGR094W	c
r_1223	YBR068C	no	c												r_0436	ferrochelatase	s_0926 + s_1383 <=> s_0712 + 2 s_0799	YOR176W											YGR094W	706	YGR094W_706	S	YGR094W	c
r_1224	YBR068C	no	c												r_0437	ferrocytochrome-c:hydrogen-peroxide oxidoreductase	2 s_0710 + s_0838 <=> 2 s_0709 + 2 s_0807	((YEL039C AND YKR066C) OR (YJR048W AND YKR066C))											YGR121C	441	YGR121C_441	S	YGR121C	c
r_1192	YBR069C	no	c												r_0438	ferrocytochrome-c:oxygen oxidoreductase	4 s_0710 + 8 s_0799 + s_1278 <=> 4 s_0709 + 4 s_0794 + 2 s_0807	((Q0045 AND Q0250 AND Q0275 AND YDL067C AND YEL039C AND YGL187C AND YGL191W AND YHR051W AND YIL111W AND YLR038C AND YLR395C AND YMR256C) OR (Q0045 AND Q0250 AND Q0275 AND YDL067C AND YEL039C AND YGL187C AND YGL191W AND YHR051W AND YLR038C AND YLR395C AND YMR256C AND YNL052W) OR (Q0045 AND Q0250 AND Q0275 AND YDL067C AND YGL187C AND YGL191W AND YHR051W AND YIL111W AND YJR048W AND YLR038C AND YLR39…											YGR121C	444	YGR121C_444	S	YGR121C	c
r_1201	YBR069C	no	c												r_0439	ubiquinol:ferricytochrome c reductase	2 s_0709 + 2 s_0799 + s_1535 <=> 2 s_0710 + 4 s_0794 + s_1537	((Q0105 AND YBL045C AND YDR529C AND YEL024W AND YEL039C AND YFR033C AND YGR183C AND YHR001W-A AND YJL166W AND YOR065W AND YPR191W) OR (Q0105 AND YBL045C AND YDR529C AND YEL024W AND YFR033C AND YGR183C AND YHR001W-A AND YJL166W AND YJR048W AND YOR065W AND YPR191W))											YGR138C	34	YGR138C_34	S	YGR138C	c
r_1205	YBR069C	no	c												r_0440	FMN adenylyltransferase	s_0434 + s_0714 + s_0794 <=> s_0633 + s_0687	YDL045C											YGR138C	49	YGR138C_49	S	YGR138C	c
r_1211	YBR069C	no	c												r_0441	FMN reductase	s_0714 + s_0794 + s_1203 <=> s_0717 + s_1198	YLR011W											YGR138C	95	YGR138C_95	S	YGR138C	c
r_1218	YBR069C	no	c												r_0442	FMN reductase	s_0714 + s_0794 + s_1212 <=> s_0717 + s_1207	YLR011W											YGR143W	102	YGR143W_102	S	YGR143W	c
r_1219	YBR069C	no	c												r_0443	formaldehyde dehydrogenase	s_0721 + s_0750 + s_1198 <=> s_0794 + s_1203 + s_1421	YDL168W											YGR143W	175	YGR143W_175	S	YGR143W	c
r_1223	YBR069C	no	c												r_0445	formate dehydrogenase	s_0722 + s_1198 <=> s_0456 + s_1203	YOR388C											YGR143W	199	YGR143W_199	S	YGR143W	c
r_1224	YBR069C	no	c												r_0446	formate-tetrahydrofolate ligase	s_0434 + s_0722 + s_1487 <=> s_0120 + s_0394 + s_1322	YGR204W											YGR143W	201	YGR143W_201	S	YGR143W	c
r_0512	YBR121C	no	c												r_0447	formate-tetrahydrofolate ligase	s_0437 + s_0724 + s_1488 <=> s_0121 + s_0397 + s_1326	YBR084W											YGR143W	55	YGR143W_55	S	YGR143W	c
r_0321	YBR149W	no	c												r_0448	fructose-2,6-bisphosphate 2-phosphatase	s_0442 + s_0803 <=> s_0557 + s_1322	YJL155C											YGR143W	64	YGR143W_64	S	YGR143W	c
r_0747	YBR161W	no	c												r_0449	fructose-bisphosphatase	s_0555 + s_0803 <=> s_0557 + s_1322	YLR377C											YGR143W	66	YGR143W_66	S	YGR143W	c
r_0748	YBR161W	no	c												r_0450	fructose-bisphosphate aldolase	s_0555 <=> s_0629 + s_0764	YKL060C											YGR155W	133	YGR155W_133	S	YGR155W	c
r_0749	YBR161W	no	c												r_0451	fumarase	s_0727 + s_0807 <=> s_0068	YPL262W											YGR155W	423	YGR155W_423	S	YGR155W	c
r_0750	YBR161W	no	c												r_0452	fumarase, cytoplasmic	s_0725 + s_0803 <=> s_0066	YPL262W											YGR155W	50	YGR155W_50	S	YGR155W	c
r_0751	YBR161W	no	c												r_0453	dihydoorotic acid dehydrogenase	s_0061 + s_0725 <=> s_1269 + s_1458	YKL216W											YGR157W	8	YGR157W_8	S	YGR157W	c
r_0752	YBR161W	no	c												r_0454	fumarate reductase	s_0690 + s_0727 <=> s_0688 + s_1460	YEL047C											YGR180C	331	YGR180C_331	S	YGR180C	c
r_0753	YBR161W	no	c												r_0455	soluble fumarate reductase	s_0689 + s_0725 <=> s_0687 + s_1458	YEL047C											YGR180C	335	YGR180C_335	S	YGR180C	c
r_0754	YBR161W	no	c												r_0457	g-glutamyltransferase	s_0750 + s_0955 <=> s_0983 + s_0987	YLR299W											YGR185C	234	YGR185C_234	S	YGR185C	c
r_0755	YBR161W	no	c												r_0458	galactokinase	s_0434 + s_0558 <=> s_0394 + s_0410 + s_0794	YBR020W											YGR191W	44	YGR191W_44	S	YGR191W	c
r_0756	YBR161W	no	c												r_0459	galactose-1-phosphate uridylyltransferase	s_0410 + s_0794 + s_1559 <=> s_0633 + s_1541	YBR018C											YGR191W	53	YGR191W_53	S	YGR191W	c
r_0191	YBR208C	no	c												r_0460	gamma-glutamylcysteine synthetase	s_0434 + s_0981 + s_0991 <=> s_0394 + s_0794 + s_0988 + s_1322	YJL101C											YGR192C	177	YGR192C_177	S	YGR192C	c
r_1075	YBR208C	no	c												r_0461	geranylgeranyltranstransferase	s_0189 + s_0943 <=> s_0633 + s_1311												YGR192C	301	YGR192C_301	S	YGR192C	c
r_0968	YBR256C	no	c												r_0462	geranyltranstransferase	s_0745 + s_0943 <=> s_0190 + s_0633	YJL167W											YGR192C	58	YGR192C_58	S	YGR192C	c
r_1244	YBR296C	no	c												r_0463	glucan 1,4-alpha-glucosidase	s_0773 + s_0803 <=> s_0563	YPR184W											YGR202C	15	YGR202C_15	S	YGR202C	c
r_0016	YCL009C	no	c												r_0464	glucan 1,4-alpha-glucosidase, vacuole	s_0774 + s_0810 <=> s_0566	YIL099W											YGR202C	17	YGR202C_17	S	YGR202C	c
r_0097	YCL009C	no	c												r_0465	glucosamine-6-phosphate deaminase	s_0412 + s_0803 <=> s_0419 + s_0557												YGR202C	18	YGR202C_18	S	YGR202C	c
r_0061	YCL018W	no	c												r_0466	glucose 6-phosphate dehydrogenase	s_0568 + s_1207 <=> s_0335 + s_0794 + s_1212	YNL241C											YGR202C	345	YGR202C_345	S	YGR202C	c
r_0534	YCL040W	no	c												r_0467	glucose-6-phosphate isomerase	s_0568 <=> s_0557	YBR196C											YGR204W	175	YGR204W_175	S	YGR204W	c
r_0223	YCL050C	no	c												r_0468	glutamate 5-kinase	s_0434 + s_0991 <=> s_0394 + s_0986	YDR300C											YGR204W	321	YGR204W_321	S	YGR204W	c
r_0224	YCL050C	no	c												r_0469	glutamate decarboxylase	s_0794 + s_0991 <=> s_0456 + s_0734	YMR250W											YGR204W	326	YGR204W_326	S	YGR204W	c
r_1026	YCL050C	no	c												r_0470	glutamate dehydrogenase (NAD)	s_0803 + s_0991 + s_1198 <=> s_0180 + s_0419 + s_0794 + s_1203	YDL215C											YGR240C	165	YGR240C_165	S	YGR240C	c
r_0301	YCR005C	no	c												r_0471	glutamate dehydrogenase (NADP)	s_0180 + s_0419 + s_0794 + s_1212 <=> s_0803 + s_0991 + s_1207	(YAL062W OR YOR375C)											YGR240C	178	YGR240C_178	S	YGR240C	c
r_2156	YCR034W	no	c												r_0472	glutamate synthase (NADH2)	s_0180 + s_0794 + s_0999 + s_1203 <=> 2 s_0991 + s_1198	YDL171C											YGR240C	184	YGR240C_184	S	YGR240C	c
r_2157	YCR034W	no	c												r_0473	glutamate-5-semialdehyde dehydrogenase	s_0794 + s_0986 + s_1212 <=> s_0997 + s_1207 + s_1322	YOR323C											YGR240C	187	YGR240C_187	S	YGR240C	c
r_2158	YCR034W	no	c												r_0475	glutaminase	s_0803 + s_0999 <=> s_0419 + s_0991												YGR240C	188	YGR240C_188	S	YGR240C	c
r_2159	YCR034W	no	c												r_0476	glutamine synthetase	s_0419 + s_0434 + s_0991 <=> s_0394 + s_0794 + s_0999 + s_1322	YPR035W											YGR240C	191	YGR240C_191	S	YGR240C	c
r_1244	YCR037C	no	c												r_0477	glutamine-fructose-6-phosphate transaminase	s_0557 + s_0999 <=> s_0412 + s_0991	YKL104C											YGR240C	216	YGR240C_216	S	YGR240C	c
r_0126	YCR048W	no	c												r_0478	glutaminyl-tRNA synthetase	s_0434 + s_0999 + s_1590 <=> s_0423 + s_0633 + s_0747	YOR168W											YGR240C	267	YGR240C_267	S	YGR240C	c
r_0127	YCR048W	no	c												r_0479	glutamyl-tRNA synthetase	s_0434 + s_0991 + s_1591 <=> s_0423 + s_0633 + s_0748	YGL245W											YGR240C	2	YGR240C_2	S	YGR240C	c
r_0128	YCR048W	no	c												r_0480	glutamyl-tRNA synthetase	s_0437 + s_0993 + s_1592 <=> s_0424 + s_0636 + s_0749	YOL033W											YGR244C	101	YGR244C_101	S	YGR244C	c
r_0129	YCR048W	no	c												r_0481	glutathione oxidoreductase	s_0754 + s_0794 + s_1212 <=> 2 s_0750 + s_1207	((YCL035C AND YPL091W) OR (YDR098C AND YPL091W) OR (YDR513W AND YPL091W) OR (YER174C AND YPL091W))											YGR244C	262	YGR244C_262	S	YGR244C	c
r_0130	YCR048W	no	c												r_0482	glutathione oxidoreductase	s_0756 + s_0799 + s_1214 <=> 2 s_0752 + s_1210	(YPL059W AND YPL091W)											YGR254W	103	YGR254W_103	S	YGR254W	c
r_0131	YCR048W	no	c												r_0483	glutathione peridoxase	2 s_0750 + s_0837 <=> s_0754 + 2 s_0803	(YBR244W OR YCL035C OR YDR513W OR YIR037W OR YKL026C)											YGR254W	403	YGR254W_403	S	YGR254W	c
r_0132	YCR048W	no	c												r_0484	glutathione peroxidase, mitochondria	2 s_0752 + s_0838 <=> s_0756 + 2 s_0807	YPL059W											YGR260W	26	YGR260W_26	S	YGR260W	c
r_0133	YCR048W	no	c												r_0485	glutathione synthetase	s_0434 + s_0988 + s_1003 <=> s_0394 + s_0750 + s_0794 + s_1322	YOL049W											YGR267C	22	YGR267C_22	S	YGR267C	c
r_0134	YCR048W	no	c												r_0486	glyceraldehyde-3-phosphate dehydrogenase	s_0764 + s_1198 + s_1322 <=> s_0075 + s_0794 + s_1203	(YGR192C OR YJL052W OR YJR009C)											YHL003C	22	YHL003C_22	S	YHL003C	c
r_0135	YCR048W	no	c												r_0487	glycerol dehydrogenase (NADP-dependent)	s_0765 + s_1207 <=> s_0771 + s_0794 + s_1212	YOR120W											YHL003C	23	YHL003C_23	S	YHL003C	c
r_2368	YCR048W	no	c												r_0488	glycerol kinase	s_0434 + s_0765 <=> s_0394 + s_0767 + s_0794	YHL032C											YHL003C	45	YHL003C_45	S	YHL003C	c
r_2369	YCR048W	no	c												r_0489	glycerol-3-phosphatase	s_0767 + s_0803 <=> s_0765 + s_1322	(YER062C OR YIL053W)											YHL003C	7	YHL003C_7	S	YHL003C	c
r_2370	YCR048W	no	c												r_0490	glycerol-3-phosphate dehydrogenase (fad)	s_0688 + s_0770 <=> s_0632 + s_0690	YIL155C											YHL016C	250	YHL016C_250	S	YHL016C	c
r_2371	YCR048W	no	c												r_0491	glycerol-3-phosphate dehydrogenase (NAD)	s_0629 + s_0794 + s_1203 <=> s_0767 + s_1198	(YDL022W OR YOL059W)											YHL016C	704	YHL016C_704	S	YHL016C	c
r_2372	YCR048W	no	c												r_0492	glycerol-3-phosphate dehydrogenase (NAD)	s_0632 + s_0799 + s_1205 <=> s_0770 + s_1200	YOL059W											YHL016C	717	YHL016C_717	S	YHL016C	c
r_2373	YCR048W	no	c												r_0497	glycerophosphodiester phosphodiesterase (glycerophosphocholine)	s_0803 + s_1433 <=> s_0512 + s_0767 + s_0794	YPL110C											YHR007C	457	YHR007C_457	S	YHR007C	c
r_2374	YCR048W	no	c												r_0499	glycinamide ribotide transformylase	s_0120 + s_0325 <=> s_0301 + s_0794 + s_1487	YDR408C											YHR018C	26	YHR018C_26	S	YHR018C	c
r_2375	YCR048W	no	c												r_0500	glycine C-acetyltransferase	s_0529 + s_0952 <=> s_0373 + s_1003												YHR019C	111	YHR019C_111	S	YHR019C	c
r_2376	YCR048W	no	c												r_0501	glycine cleavage system	s_1005 + s_1200 + s_1488 <=> s_0307 + s_0421 + s_0460 + s_1205	(YAL044C AND YDR019C AND YFL018C AND YMR189W)											YHR020W	319	YHR020W_319	S	YHR020W	c
r_2377	YCR048W	no	c												r_0502	glycine hydroxymethyltransferase	s_1039 + s_1487 <=> s_0306 + s_0803 + s_1003	YLR058C											YHR020W	654	YHR020W_654	S	YHR020W	c
r_2378	YCR048W	no	c												r_0503	glycine hydroxymethyltransferase	s_1042 + s_1488 <=> s_0307 + s_0807 + s_1005	YBR263W											YHR025W	166	YHR025W_166	S	YHR025W	c
r_2379	YCR048W	no	c												r_0504	glycine-cleavage complex (lipoamide)	s_0799 + s_1005 + s_1097 <=> s_0460 + s_1409	(YAL044C AND YDR019C AND YFL018C AND YMR189W)											YHR068W	1	YHR068W_1	S	YHR068W	c
r_2380	YCR048W	no	c												r_0505	glycine-cleavage complex (lipoamide)	s_0627 + s_1200 <=> s_0799 + s_1097 + s_1205	((YAL044C AND YDR019C AND YFL018C AND YMR189W) OR (YDR148C AND YFL018C AND YIL125W))											YHR128W	81	YHR128W_81	S	YHR128W	c
r_2381	YCR048W	no	c												r_0506	glycine-cleavage complex (lipoylprotein)	s_0799 + s_1005 + s_1098 <=> s_0460 + s_1410	(YAL044C AND YDR019C AND YFL018C AND YMR189W)											YHR137W	91	YHR137W_91	S	YHR137W	c
r_2382	YCR048W	no	c												r_0507	glycine-cleavage complex (lipoylprotein)	s_1410 + s_1488 <=> s_0307 + s_0421 + s_0628	(YAL044C AND YDR019C AND YFL018C AND YMR189W)											YHR174W	114	YHR174W_114	S	YHR174W	c
r_2383	YCR048W	no	c												r_0508	glycine-cleavage complex (lipoylprotein)	s_0628 + s_1200 <=> s_0799 + s_1098 + s_1205	(YAL044C AND YDR019C AND YFL018C AND YMR189W)											YHR174W	137	YHR174W_137	S	YHR174W	c
r_2384	YCR048W	no	c												r_0509	glycine-cleavage system (lipoamide)	s_1409 + s_1488 <=> s_0307 + s_0421 + s_0627	(YAL044C AND YDR019C AND YFL018C AND YMR189W)											YHR174W	187	YHR174W_187	S	YHR174W	c
r_2385	YCR048W	no	c												r_0510	glycogen (starch) synthase	s_0803 + s_1543 <=> s_0773 + s_0794 + s_1538	((YFR015C AND YJL137C) OR (YFR015C AND YKR058W) OR (YJL137C AND YLR258W) OR (YKR058W AND YLR258W))											YHR174W	267	YHR174W_267	S	YHR174W	c
r_2386	YCR048W	no	c												r_0511	glycogen phosphorylase	s_0773 + s_1322 <=> s_0567	YPR160W											YHR174W	372	YHR174W_372	S	YHR174W	c
r_2387	YCR048W	no	c												r_0512	glycyl-tRNA synthetase	s_0434 + s_1003 + s_1593 <=> s_0423 + s_0633 + s_0757	(YBR121C OR YPR081C)											YHR174W	54	YHR174W_54	S	YHR174W	c
r_2388	YCR048W	no	c												r_0514	GMP synthase	s_0434 + s_0803 + s_0999 + s_1565 <=> s_0423 + s_0633 + s_0782 + 2 s_0794 + s_0991	YMR217W											YHR183W	49	YHR183W_49	S	YHR183W	c
r_2389	YCR048W	no	c												r_0518	GPI-anchor assembly, step 2	s_0331 + s_0804 <=> s_0329 + s_0363 + s_0795	YMR281W											YIL066C	805	YIL066C_805	S	YIL066C	c
r_2390	YCR048W	no	c												r_0519	GPI-anchor assembly, step 5	s_0330 + s_0644 <=> s_0334 + s_0646	(YCL052C AND YJR013W)											YIL074C	1	YIL074C_1	S	YIL074C	c
r_2391	YCR048W	no	c												r_0520	GPI-anchor assembly, step 6	s_0334 + s_1352 <=> s_0337	YKL165C											YIL074C	19	YIL074C_19	S	YIL074C	c
r_2392	YCR048W	no	c												r_0521	GPI-anchor assembly, step 7	s_0337 + s_0644 <=> s_0339 + s_0646	YBR004C											YIL074C	21	YIL074C_21	S	YIL074C	c
r_2393	YCR048W	no	c												r_0522	GPI-anchor assembly, step 8	s_0339 + s_0644 <=> s_0338	YGL142C											YIL074C	28	YIL074C_28	S	YIL074C	c
r_2394	YCR048W	no	c												r_0523	GPI-anchor assembly, step 9	s_0338 + s_1352 <=> s_0332 + s_0620	(YDR302W OR YLL031C)											YIL074C	32	YIL074C_32	S	YIL074C	c
r_2395	YCR048W	no	c												r_0524	GTP cyclohydrolase I	s_0785 + s_0803 <=> s_0346 + s_0722 + s_0794	YGR267C											YIL078W	194	YIL078W_194	S	YIL078W	c
r_2396	YCR048W	no	c												r_0525	GTP cyclohydrolase II	s_0785 + 3 s_0803 <=> s_0141 + s_0633 + s_0722 + 2 s_0794	YBL033C											YIL078W	1	YIL078W_1	S	YIL078W	c
r_2397	YCR048W	no	c												r_0526	guanine deaminase	s_0787 + s_0794 + s_0803 <=> s_0357 + s_0419	YDL238C											YIL078W	288	YIL078W_288	S	YIL078W	c
r_2398	YCR048W	no	c												r_0527	guanine phosphoribosyltransferase	s_0787 + s_1386 <=> s_0633 + s_0782	YDR399W											YIL078W	3	YIL078W_3	S	YIL078W	c
r_2399	YCR048W	no	c												r_0528	guanylate kinase	s_0434 + s_0782 <=> s_0394 + s_0739	YDR454C											YIL078W	452	YIL078W_452	S	YIL078W	c
r_0069	YCR053W	no	c												r_0529	guanylate kinase (GMP:dATP)	s_0586 + s_0782 <=> s_0582 + s_0739	YDR454C											YIL078W	456	YIL078W_456	S	YIL078W	c
r_1041	YCR053W	no	c												r_0530	heme O monooxygenase	s_0812 + s_1205 + s_1278 <=> s_0807 + s_0811 + s_1200	(YDR376W AND YPL252C)											YIL078W	604	YIL078W_604	S	YIL078W	c
r_1169	YCR098C	no	c												r_0531	Heme O synthase	s_0191 + s_0712 + s_0807 <=> s_0636 + s_0812	YPL172C											YIL094C	97	YIL094C_97	S	YIL094C	c
r_1170	YCR098C	no	c												r_0532	hexaprenyldihydroxybenzoate methyltransferase	s_0154 + s_0799 + s_1419 <=> s_1415 + s_1535	(YDR204W AND YGL119W AND YGR255C AND YLR201C AND YML110C AND YOL096C AND YOR125C)											YIL107C	146	YIL107C_146	S	YIL107C	c
r_0491	YDL022W	no	c												r_0533	hexokinase (D-fructose:ATP)	s_0434 + s_0553 <=> s_0394 + s_0557 + s_0794	(YFR053C OR YGL253W)											YIL107C	643	YIL107C_643	S	YIL107C	c
r_0767	YDL042C	no	c												r_0534	hexokinase (D-glucose:ATP)	s_0434 + s_0563 <=> s_0394 + s_0568 + s_0794	(YCL040W OR YFR053C OR YGL253W)											YIL107C	651	YIL107C_651	S	YIL107C	c
r_0722	YDL055C	no	c												r_0535	hexokinase (D-mannose:ATP)	s_0434 + s_0571 <=> s_0394 + s_0574 + s_0794	(YFR053C OR YGL253W)											YIL107C	794	YIL107C_794	S	YIL107C	c
r_0715	YDL078C	no	c												r_0536	histidinol dehydrogenase	s_0803 + s_1010 + 2 s_1198 <=> 3 s_0794 + s_1006 + 2 s_1203	YCL030C											YIL107C	89	YIL107C_89	S	YIL107C	c
r_0249	YDL090C	no	c												r_0537	histidinol-phosphatase	s_0803 + s_1011 <=> s_1010 + s_1322	YFR025C											YIL107C	91	YIL107C_91	S	YIL107C	c
r_0109	YDL141W	no	c												r_0538	histidinol-phosphate transaminase	s_0207 + s_0991 <=> s_0180 + s_1011	YIL116W											YIL155C	189	YIL155C_189	S	YIL155C	c
r_0230	YDL141W	no	c												r_0539	histidyl-tRNA synthetase	s_0434 + s_1006 + s_1594 <=> s_0423 + s_0633 + s_0832	YPR033C											YIR037W	114	YIR037W_114	S	YIR037W	c
r_0472	YDL171C	no	c												r_0540	histidyl-tRNA synthetase	s_0437 + s_1008 + s_1595 <=> s_0424 + s_0636 + s_0833	YPR033C											YJL005W	113	YJL005W_113	S	YJL005W	c
r_0543	YDL182W	no	c												r_0541	hnRNP arginine N-methyltransferase	s_1006 + s_1416 <=> s_0794 + s_1183 + s_1413	YBR034C											YJL005W	116	YJL005W_116	S	YJL005W	c
r_1838	YDL182W	no	c												r_0542	homoacontinate hydratase	s_0454 + s_0807 <=> s_0836	YDR234W											YJL005W	119	YJL005W_119	S	YJL005W	c
r_1085	YDL185W	no	c												r_0543	homocitrate synthase	s_0183 + s_0377 + s_0808 <=> s_0533 + s_0800 + s_0835	(YDL131W OR YDL182W)											YJL005W	211	YJL005W_211	S	YJL005W	c
r_1086	YDL185W	no	c												r_0544	homocysteine S-methyltransferase	s_1012 + s_1416 <=> s_0794 + s_1029 + s_1413	(YLL062C OR YPL273W)											YJL005W	233	YJL005W_233	S	YJL005W	c
r_0074	YDR017C	no	c												r_0545	homoisocitrate dehydrogenase	s_0836 + s_1200 <=> s_0177 + s_0460 + s_0799 + s_1205	YIL094C											YJL005W	239	YJL005W_239	S	YJL005W	c
r_0083	YDR017C	no	c												r_0546	homoserine dehydrogenase (NADH)	s_0794 + s_0978 + s_1203 <=> s_1014 + s_1198	YJR139C											YJL005W	240	YJL005W_240	S	YJL005W	c
r_0093	YDR017C	no	c												r_0547	homoserine dehydrogenase (NADP)	s_0794 + s_0978 + s_1212 <=> s_1014 + s_1207	YJR139C											YJL005W	27	YJL005W_27	S	YJL005W	c
r_0358	YDR017C	no	c												r_0548	homoserine kinase	s_0434 + s_1014 <=> s_0394 + s_0794 + s_1238	YHR025W											YJL005W	378	YJL005W_378	S	YJL005W	c
r_0995	YDR023W	no	c												r_0549	homoserine O-trans-acetylase	s_0373 + s_1014 <=> s_0529 + s_1233	YNL277W											YJL005W	419	YJL005W_419	S	YJL005W	c
r_0020	YDR035W	no	c												r_0550	hydrogen peroxide reductase (thioredoxin)	s_0837 + s_1616 <=> 2 s_0803 + s_1620	((YDR453C AND YGR209C) OR (YDR453C AND YLR043C))											YJL005W	432	YJL005W_432	S	YJL005W	c
r_0042	YDR035W	no	c												r_0551	hydrogen peroxide reductase (thioredoxin)	s_0838 + s_1617 <=> 2 s_0807 + s_1621	(YBL064C AND YCR083W)											YJL005W	482	YJL005W_482	S	YJL005W	c
r_0711	YDR037W	no	c												r_0552	hydrogen peroxide reductase (thioredoxin)	s_0840 + s_1619 <=> 2 s_0809 + s_1623	((YGR209C AND YLR109W) OR (YLR043C AND YLR109W))											YJL005W	486	YJL005W_486	S	YJL005W	c
r_1054	YDR050C	no	c												r_0553	hydroxyacylglutathione hydrolase	s_0033 + s_0803 <=> s_0025 + s_0750 + s_0794	YDR272W											YJL005W	539	YJL005W_539	S	YJL005W	c
r_0993	YDR062W	no	c												r_0554	hydroxyacylglutathione hydrolase	s_0034 + s_0807 <=> s_0027 + s_0752 + s_0799	YOR040W											YJL005W	558	YJL005W_558	S	YJL005W	c
r_0195	YDR074W	no	c												r_0555	hydroxybenzoate octaprenyltransferase	s_0287 + s_0831 <=> s_0216 + s_0636	YNR041C											YJL005W	561	YJL005W_561	S	YJL005W	c
r_1051	YDR074W	no	c												r_0556	hydroxyethylthiazole kinase	s_0310 + s_0434 <=> s_0293 + s_0394 + s_0794	YPL214C											YJL005W	59	YJL005W_59	S	YJL005W	c
r_0039	YDR127W	no	c												r_0557	hydroxymethylbilane synthase	s_0803 + 4 s_1372 <=> 4 s_0419 + s_1378	YDL205C											YJL005W	638	YJL005W_638	S	YJL005W	c
r_0040	YDR127W	no	c												r_0558	hydroxymethylglutaryl CoA reductase	s_0218 + 2 s_0794 + 2 s_1212 <=> s_0028 + s_0529 + 2 s_1207	(YLR450W OR YML075C)											YJL005W	74	YJL005W_74	S	YJL005W	c
r_0065	YDR127W	no	c												r_0559	hydroxymethylglutaryl CoA synthase	s_0367 + s_0373 + s_0803 <=> s_0218 + s_0529 + s_0794	YML126C											YJL005W	77	YJL005W_77	S	YJL005W	c
r_0996	YDR127W	no	c												r_0560	hydroxymethylglutaryl CoA synthase	s_0370 + s_0376 + s_0807 <=> s_0221 + s_0532 + s_0799	YML126C											YJL026W	14	YJL026W_14	S	YJL026W	c
r_0997	YDR127W	no	c												r_0561	hydroxymethylpyrimidine kinase (ATP)	s_0270 + s_0434 <=> s_0268 + s_0394 + s_0794	(YOL055C OR YPL258C OR YPR121W)											YJL026W	21	YJL026W_21	S	YJL026W	c
r_0368	YDR147W	no	c												r_0562	hypoxanthine phosphoribosyltransferase (Hypoxanthine)	s_0843 + s_1386 <=> s_0633 + s_0849	YDR399W											YJL026W	23	YJL026W_23	S	YJL026W	c
r_0572	YDR173C	no	c												r_0563	Imidazole-glycerol-3-phosphate synthase	s_0312 + s_0999 <=> s_0403 + s_0550 + s_0794 + s_0991	YBR248C											YJL026W	373	YJL026W_373	S	YJL026W	c
r_0573	YDR173C	no	c												r_0564	imidazoleglycerol-phosphate dehydratase	s_0550 <=> s_0207 + s_0803	YOR202W											YJL060W	95	YJL060W_95	S	YJL060W	c
r_0574	YDR173C	no	c												r_0565	IMP dehydrogenase	s_0803 + s_0849 + s_1198 <=> s_0794 + s_1203 + s_1565	(YHR216W OR YLR432W OR YML056C)											YJL088W	5	YJL088W_5	S	YJL088W	c
r_0575	YDR173C	no	c												r_0566	indole-3-glycerol-phosphate synthase	s_0076 + s_0794 <=> s_0086 + s_0456 + s_0803	YKL211C											YJL121C	220	YJL121C_220	S	YJL121C	c
r_2860	YDR208W	no	c												r_0567	indole-3-pyruvate decarboxylase	s_0794 + s_0855 <=> s_0456 + s_0850	(YGR087C OR YLR044C OR YLR134W)											YJL129C	14	YJL129C_14	S	YJL129C	c
r_2861	YDR208W	no	c												r_0568	inorganic diphosphatase	s_0633 + s_0803 <=> s_0794 + 2 s_1322	YBR011C											YJL129C	204	YJL129C_204	S	YJL129C	c
r_2862	YDR208W	no	c												r_0569	inorganic diphosphatase	s_0636 + s_0807 <=> s_0799 + 2 s_1326	YMR267W											YJL129C	533	YJL129C_533	S	YJL129C	c
r_2863	YDR208W	no	c												r_0570	inosine monophosphate cyclohydrolase	s_1365 <=> s_0803 + s_0849	(YLR028C OR YMR120C)											YJL130C	1552	YJL130C_1552	S	YJL130C	c
r_2864	YDR208W	no	c												r_0571	inositol-1,3,4,5,6-pentakisphosphate 2-kinase	s_0438 + s_0800 + s_1157 <=> s_0398 + s_1159	YDR315C											YJL130C	1856	YJL130C_1856	S	YJL130C	c
r_2865	YDR208W	no	c												r_0572	inositol-1,3,4,5-triphosphate 6-kinase, nucleus	s_0123 + s_0438 + s_0800 <=> s_0398 + s_1157	YDR173C											YJL130C	1858	YJL130C_1858	S	YJL130C	c
r_2866	YDR208W	no	c												r_0573	inositol-1,4,5,6- tetrakisphosphate 3-kinase, nucleus	s_0124 + s_0438 + s_0800 <=> s_0398 + s_1157	YDR173C											YJL130C	2141	YJL130C_2141	S	YJL130C	c
r_2867	YDR208W	no	c												r_0574	inositol-1,4,5-triphosphate 6-kinase, nucleus	s_0125 + s_0438 + s_0800 <=> s_0124 + s_0398	YDR173C											YJL134W	17	YJL134W_17	S	YJL134W	c
r_2868	YDR208W	no	c												r_0575	inositol-1,4,5-trisphosphate 3-kinase, nucleus	s_0125 + s_0438 + s_0800 <=> s_0123 + s_0398	YDR173C											YJL153C	367	YJL153C_367	S	YJL153C	c
r_2869	YDR208W	no	c												r_0596	IPS phospholipase C	s_0804 + s_1116 <=> s_0475 + s_1111	YER019W											YJL155C	434	YJL155C_434	S	YJL155C	c
r_2870	YDR208W	no	c												r_0597	IPS phospholipase C	s_0804 + s_1119 <=> s_0478 + s_1111	YER019W											YJL155C	445	YJL155C_445	S	YJL155C	c
r_2871	YDR208W	no	c												r_0598	IPS phospholipase C	s_0804 + s_1128 <=> s_0487 + s_1111	YER019W											YJL198W	101	YJL198W_101	S	YJL198W	c
r_2872	YDR208W	no	c												r_0599	IPS phospholipase C	s_0804 + s_1131 <=> s_0490 + s_1111	YER019W											YJL212C	66	YJL212C_66	S	YJL212C	c
r_2873	YDR208W	no	c												r_0600	IPS phospholipase C	s_0804 + s_1122 <=> s_0481 + s_1111	YER019W											YJR001W	186	YJR001W_186	S	YJR001W	c
r_2874	YDR208W	no	c												r_0601	IPS phospholipase C	s_0804 + s_1125 <=> s_0484 + s_1111	YER019W											YJR001W	34	YJR001W_34	S	YJR001W	c
r_2875	YDR208W	no	c												r_0602	IPS phospholipase C	s_0804 + s_1134 <=> s_0493 + s_1111	YER019W											YJR001W	36	YJR001W_36	S	YJR001W	c
r_0148	YDR226W	no	c												r_0603	IPS phospholipase C	s_0804 + s_1137 <=> s_0496 + s_1111	YER019W											YJR001W	40	YJR001W_40	S	YJR001W	c
r_0081	YDR232W	no	c												r_0604	IPS phospholipase C	s_0804 + s_1140 <=> s_0499 + s_1111	YER019W											YJR001W	49	YJR001W_49	S	YJR001W	c
r_0965	YDR236C	no	c												r_0605	IPS phospholipase C	s_0804 + s_1143 <=> s_0502 + s_1111	YER019W											YJR001W	57	YJR001W_57	S	YJR001W	c
r_0966	YDR236C	no	c												r_0606	IPS phospholipase C	s_0804 + s_0861 <=> s_0475 + s_1109	YER019W											YJR001W	76	YJR001W_76	S	YJR001W	c
r_0523	YDR302W	no	c												r_0607	IPS phospholipase C	s_0804 + s_0864 <=> s_0478 + s_1109	YER019W											YJR049C	498	YJR049C_498	S	YJR049C	c
r_1038	YDR353W	no	c												r_0608	IPS phospholipase C	s_0804 + s_0873 <=> s_0487 + s_1109	YER019W											YJR049C	502	YJR049C_502	S	YJR049C	c
r_0164	YDR368W	no	c												r_0609	IPS phospholipase C	s_0804 + s_0876 <=> s_0490 + s_1109	YER019W											YJR049C	528	YJR049C_528	S	YJR049C	c
r_0168	YDR368W	no	c												r_0610	IPS phospholipase C	s_0804 + s_0867 <=> s_0481 + s_1109	YER019W											YJR049C	62	YJR049C_62	S	YJR049C	c
r_1115	YDR384C	no	c												r_0611	IPS phospholipase C	s_0804 + s_0870 <=> s_0484 + s_1109	YER019W											YJR049C	66	YJR049C_66	S	YJR049C	c
r_0762	YDR428C	no	c												r_0612	IPS phospholipase C	s_0804 + s_0879 <=> s_0493 + s_1109	YER019W											YJR110W	653	YJR110W_653	S	YJR110W	c
r_0330	YDR454C	no	c												r_0613	IPS phospholipase C	s_0804 + s_0882 <=> s_0496 + s_1109	YER019W											YJR137C	1437	YJR137C_1437	S	YJR137C	c
r_0528	YDR454C	no	c												r_0614	IPS phospholipase C	s_0804 + s_0885 <=> s_0499 + s_1109	YER019W											YJR152W	292	YJR152W_292	S	YJR152W	c
r_0529	YDR454C	no	c												r_0615	IPS phospholipase C	s_0804 + s_0888 <=> s_0502 + s_1109	YER019W											YJR152W	41	YJR152W_41	S	YJR152W	c
r_0188	YDR481C	no	c												r_0616	IPS phospholipase C	s_0807 + s_0896 <=> s_0129 + s_0477	YER019W											YKL004W	387	YKL004W_387	S	YKL004W	c
r_0038	YDR487C	no	c												r_0617	IPS phospholipase C	s_0807 + s_0899 <=> s_0129 + s_0480	YER019W											YKL004W	388	YKL004W_388	S	YKL004W	c
r_1186	YDR508C	no	c												r_0618	IPS phospholipase C	s_0807 + s_0908 <=> s_0129 + s_0489	YER019W											YKL004W	391	YKL004W_391	S	YKL004W	c
r_1192	YDR508C	no	c												r_0619	IPS phospholipase C	s_0807 + s_0911 <=> s_0129 + s_0492	YER019W											YKL004W	394	YKL004W_394	S	YKL004W	c
r_1199	YDR508C	no	c												r_0620	IPS phospholipase C	s_0807 + s_0902 <=> s_0129 + s_0483	YER019W											YKL008C	6	YKL008C_6	S	YKL008C	c
r_1211	YDR508C	no	c												r_0621	IPS phospholipase C	s_0807 + s_0905 <=> s_0129 + s_0486	YER019W											YKL008C	8	YKL008C_8	S	YKL008C	c
r_1214	YDR508C	no	c												r_0622	IPS phospholipase C	s_0807 + s_0914 <=> s_0129 + s_0495	YER019W											YKL035W	10	YKL035W_10	S	YKL035W	c
r_1217	YDR508C	no	c												r_0623	IPS phospholipase C	s_0807 + s_0917 <=> s_0129 + s_0498	YER019W											YKL035W	20	YKL035W_20	S	YKL035W	c
r_1218	YDR508C	no	c												r_0624	IPS phospholipase C	s_0807 + s_0920 <=> s_0129 + s_0501	YER019W											YKL035W	390	YKL035W_390	S	YKL035W	c
r_0481	YDR513W	no	c												r_0625	IPS phospholipase C	s_0807 + s_0923 <=> s_0129 + s_0504	YER019W											YKL035W	78	YKL035W_78	S	YKL035W	c
r_0483	YDR513W	no	c												r_0626	IPS phospholipase C	s_0807 + s_1118 <=> s_0477 + s_1112	YER019W											YKL060C	146	YKL060C_146	S	YKL060C	c
r_0842	YDR531W	no	c												r_0627	IPS phospholipase C	s_0807 + s_1121 <=> s_0480 + s_1112	YER019W											YKL060C	213	YKL060C_213	S	YKL060C	c
r_0765	YEL041W	no	c												r_0628	IPS phospholipase C	s_0807 + s_1130 <=> s_0489 + s_1112	YER019W											YKL060C	267	YKL060C_267	S	YKL060C	c
r_0766	YEL041W	no	c												r_0629	IPS phospholipase C	s_0807 + s_1133 <=> s_0492 + s_1112	YER019W											YKL060C	269	YKL060C_269	S	YKL060C	c
r_0771	YEL041W	no	c												r_0630	IPS phospholipase C	s_0807 + s_1124 <=> s_0483 + s_1112	YER019W											YKL060C	270	YKL060C_270	S	YKL060C	c
r_0772	YEL041W	no	c												r_0631	IPS phospholipase C	s_0807 + s_1127 <=> s_0486 + s_1112	YER019W											YKL060C	312	YKL060C_312	S	YKL060C	c
r_0675	YEL046C	no	c												r_0632	IPS phospholipase C	s_0807 + s_1136 <=> s_0495 + s_1112	YER019W											YKL060C	55	YKL060C_55	S	YKL060C	c
r_1040	YEL046C	no	c												r_0633	IPS phospholipase C	s_0807 + s_1139 <=> s_0498 + s_1112	YER019W											YKL060C	62	YKL060C_62	S	YKL060C	c
r_0454	YEL047C	no	c												r_0634	IPS phospholipase C	s_0807 + s_1142 <=> s_0501 + s_1112	YER019W											YKL060C	75	YKL060C_75	S	YKL060C	c
r_0455	YEL047C	no	c												r_0635	IPS phospholipase C	s_0807 + s_1145 <=> s_0504 + s_1112	YER019W											YKL060C	82	YKL060C_82	S	YKL060C	c
r_1000	YEL047C	no	c												r_0636	IPS phospholipase C	s_0807 + s_0863 <=> s_0477 + s_1110	YER019W											YKL060C	95	YKL060C_95	S	YKL060C	c
r_0001	YEL071W	no	c												r_0637	IPS phospholipase C	s_0807 + s_0866 <=> s_0480 + s_1110	YER019W											YKL085W	195	YKL085W_195	S	YKL085W	c
r_0723	YER003C	no	c												r_0638	IPS phospholipase C	s_0807 + s_0875 <=> s_0489 + s_1110	YER019W											YKL088W	115	YKL088W_115	S	YKL088W	c
r_0227	YER005W	no	c												r_0639	IPS phospholipase C	s_0807 + s_0878 <=> s_0492 + s_1110	YER019W											YKL088W	117	YKL088W_117	S	YKL088W	c
r_0788	YER005W	no	c												r_0640	IPS phospholipase C	s_0807 + s_0869 <=> s_0483 + s_1110	YER019W											YKL088W	120	YKL088W_120	S	YKL088W	c
r_0789	YER005W	no	c												r_0641	IPS phospholipase C	s_0807 + s_0872 <=> s_0486 + s_1110	YER019W											YKL088W	224	YKL088W_224	S	YKL088W	c
r_0790	YER005W	no	c												r_0642	IPS phospholipase C	s_0807 + s_0881 <=> s_0495 + s_1110	YER019W											YKL088W	232	YKL088W_232	S	YKL088W	c
r_0792	YER005W	no	c												r_0643	IPS phospholipase C	s_0807 + s_0884 <=> s_0498 + s_1110	YER019W											YKL088W	238	YKL088W_238	S	YKL088W	c
r_0793	YER005W	no	c												r_0644	IPS phospholipase C	s_0807 + s_0887 <=> s_0501 + s_1110	YER019W											YKL088W	245	YKL088W_245	S	YKL088W	c
r_0804	YER005W	no	c												r_0645	IPS phospholipase C	s_0807 + s_0890 <=> s_0504 + s_1110	YER019W											YKL088W	263	YKL088W_263	S	YKL088W	c
r_0805	YER005W	no	c												r_0646	IPS phospholipase C	s_0804 + s_0894 <=> s_0127 + s_0475	YER019W											YKL088W	41	YKL088W_41	S	YKL088W	c
r_0806	YER005W	no	c												r_0647	IPS phospholipase C	s_0804 + s_0897 <=> s_0127 + s_0478	YER019W											YKL088W	46	YKL088W_46	S	YKL088W	c
r_0807	YER005W	no	c												r_0648	IPS phospholipase C	s_0804 + s_0906 <=> s_0127 + s_0487	YER019W											YKL088W	80	YKL088W_80	S	YKL088W	c
r_0942	YER014W	no	c												r_0649	IPS phospholipase C	s_0804 + s_0909 <=> s_0127 + s_0490	YER019W											YKL104C	198	YKL104C_198	S	YKL104C	c
r_0596	YER019W	no	c												r_0650	IPS phospholipase C	s_0804 + s_0900 <=> s_0127 + s_0481	YER019W											YKL104C	331	YKL104C_331	S	YKL104C	c
r_0597	YER019W	no	c												r_0651	IPS phospholipase C	s_0804 + s_0903 <=> s_0127 + s_0484	YER019W											YKL104C	335	YKL104C_335	S	YKL104C	c
r_0598	YER019W	no	c												r_0652	IPS phospholipase C	s_0804 + s_0912 <=> s_0127 + s_0493	YER019W											YKL127W	119	YKL127W_119	S	YKL127W	c
r_0599	YER019W	no	c												r_0653	IPS phospholipase C	s_0804 + s_0915 <=> s_0127 + s_0496	YER019W											YKL140W	461	YKL140W_461	S	YKL140W	c
r_0600	YER019W	no	c												r_0654	IPS phospholipase C	s_0804 + s_0918 <=> s_0127 + s_0499	YER019W											YKL140W	465	YKL140W_465	S	YKL140W	c
r_0601	YER019W	no	c												r_0655	IPS phospholipase C	s_0804 + s_0921 <=> s_0127 + s_0502	YER019W											YKL140W	468	YKL140W_468	S	YKL140W	c
r_0602	YER019W	no	c												r_0656	isoamyl acetate-hydrolyzing esterase	s_0803 + s_0927 <=> s_0362 + s_0794 + s_0929	YOR126C											YKL140W	491	YKL140W_491	S	YKL140W	c
r_0603	YER019W	no	c												r_0657	isobutyl acetate-hydrolyzing esterase	s_0803 + s_0935 <=> s_0362 + s_0794 + s_0932	YOR126C											YKL140W	520	YKL140W_520	S	YKL140W	c
r_0604	YER019W	no	c												r_0658	isocitrate dehydrogenase (NAD+)	s_0941 + s_1200 <=> s_0182 + s_0460 + s_1205	(YNL037C AND YOR136W)											YKL140W	536	YKL140W_536	S	YKL140W	c
r_0605	YER019W	no	c												r_0659	isocitrate dehydrogenase (NADP)	s_0940 + s_1207 <=> s_0180 + s_0456 + s_1212	YLR174W											YKL140W	537	YKL140W_537	S	YKL140W	c
r_0606	YER019W	no	c												r_0661	isocitrate dehydrogenase (NADP+), peroxisomal	s_0942 + s_1211 <=> s_0184 + s_0462 + s_1215	YNL009W											YKL146W	120	YKL146W_120	S	YKL146W	c
r_0607	YER019W	no	c												r_0662	isocitrate lyase	s_0940 <=> s_0779 + s_1458	YER065C											YKL146W	32	YKL146W_32	S	YKL146W	c
r_0608	YER019W	no	c												r_0663	isoleucine transaminase	s_0180 + s_1016 <=> s_0056 + s_0991	YJR148W											YKL146W	57	YKL146W_57	S	YKL146W	c
r_0609	YER019W	no	c												r_0664	isoleucine transaminase	s_0182 + s_1018 <=> s_0060 + s_0993	YHR208W											YKL146W	58	YKL146W_58	S	YKL146W	c
r_0610	YER019W	no	c												r_0665	isoleucyl-tRNA synthetase	s_0434 + s_1016 + s_1596 <=> s_0423 + s_0633 + s_0847	YBL076C											YKL152C	115	YKL152C_115	S	YKL152C	c
r_0611	YER019W	no	c												r_0666	isoleucyl-tRNA synthetase	s_0437 + s_1018 + s_1597 <=> s_0424 + s_0636 + s_0848	YPL040C											YKL152C	11	YKL152C_11	S	YKL152C	c
r_0612	YER019W	no	c												r_0667	isopentenyl-diphosphate D-isomerase	s_0943 <=> s_1376	YPL117C											YKL152C	127	YKL152C_127	S	YKL152C	c
r_0613	YER019W	no	c												r_0668	itaconate-CoA ligase (ADP-forming)	s_0437 + s_0532 + s_0946 <=> s_0397 + s_0949 + s_1326	(YGR244C AND YOR142W)											YKL152C	184	YKL152C_184	S	YKL152C	c
r_0614	YER019W	no	c												r_0669	ketol-acid reductoisomerase (2-aceto-2-hydroxybutanoate)	s_0039 + s_0799 + s_1214 <=> s_0008 + s_1210	YLR355C											YKL152C	196	YKL152C_196	S	YKL152C	c
r_0615	YER019W	no	c												r_0670	kynureninase	s_0803 + s_1020 <=> s_0427 + s_0794 + s_0955	YLR231C											YKL165C	103	YKL165C_103	S	YKL165C	c
r_0616	YER019W	no	c												r_0671	kynurenine 3-monooxygenase	s_0794 + s_1020 + s_1212 + s_1275 <=> s_0222 + s_0803 + s_1207	YBL098W											YKL174C	536	YKL174C_536	S	YKL174C	c
r_0617	YER019W	no	c												r_0672	L-1-pyrroline-3-hydroxy-5-carboxylate dehydrogenase	s_0117 + 2 s_0807 + s_1200 <=> s_0678 + s_0799 + s_1205	YHR037W											YKL181W	198	YKL181W_198	S	YKL181W	c
r_0618	YER019W	no	c												r_0673	L-4-hydroxyglutamate semialdehyde dehydrogenase	s_0807 + s_0954 + s_1200 <=> s_0678 + 2 s_0799 + s_1205	YHR037W											YKL181W	217	YKL181W_217	S	YKL181W	c
r_0619	YER019W	no	c												r_0674	L-alanine transaminase	s_0182 + s_0957 <=> s_0993 + s_1401	YLR089C											YKL181W	270	YKL181W_270	S	YKL181W	c
r_0620	YER019W	no	c												r_0675	L-allo-threonine aldolase	s_0958 <=> s_0359 + s_1003	YEL046C											YKL181W	276	YKL181W_276	S	YKL181W	c
r_0621	YER019W	no	c												r_0676	L-allo-threonine dehydrogenase	s_0958 + s_1207 <=> s_0794 + s_0952 + s_1212	YMR226C											YKL181W	294	YKL181W_294	S	YKL181W	c
r_0622	YER019W	no	c												r_0678	L-aminoadipate-semialdehyde dehydrogenase (NADPH)	s_0434 + s_0794 + s_0953 + s_1212 <=> s_0423 + s_0633 + s_0959 + s_1207	(YBR115C AND YGL154C)											YKL188C	339	YKL188C_339	S	YKL188C	c
r_0623	YER019W	no	c												r_0679	L-asparaginase	s_0803 + s_0969 <=> s_0419 + s_0973	YDR321W											YKL211C	1	YKL211C_1	S	YKL211C	c
r_0624	YER019W	no	c												r_0680	L-asparaginase	s_0805 + s_0970 <=> s_0420 + s_0974	(YLR155C OR YLR157C OR YLR158C OR YLR160C)											YKL211C	394	YKL211C_394	S	YKL211C	c
r_0625	YER019W	no	c												r_0681	L-erythro-4-hydroxyglutamate:2-oxoglutarate aminotransferase	s_0180 + s_0677 <=> s_0282 + s_0991	YLR027C											YKL211C	443	YKL211C_443	S	YKL211C	c
r_0626	YER019W	no	c												r_0682	L-erythro-4-hydroxyglutamate:2-oxoglutarate aminotransferase	s_0182 + s_0678 <=> s_0283 + s_0993	YKL106W											YKR031C	105	YKR031C_105	S	YKR031C	c
r_0627	YER019W	no	c												r_0683	L-erythro-4-hydroxyglutamate:2-oxoglutarate aminotransferase	s_0184 + s_0679 <=> s_0284 + s_0995	YLR027C											YKR031C	1238	YKR031C_1238	S	YKR031C	c
r_0628	YER019W	no	c												r_0687	L-hydroxyproline reductase (NADP)	s_0116 + 2 s_0794 + s_1212 <=> s_1035 + s_1207	YER023W											YKR031C	1267	YKR031C_1267	S	YKR031C	c
r_0629	YER019W	no	c												r_0688	L-lactaldehyde:NADP+ 1-oxidoreductase	s_0794 + s_1151 + s_1212 <=> s_0062 + s_1207	(YHR104W OR YOL151W)											YKR031C	144	YKR031C_144	S	YKR031C	c
r_0630	YER019W	no	c												r_0689	L-serine deaminase	s_1039 <=> s_0419 + s_1399	YCL064C											YKR031C	1460	YKR031C_1460	S	YKR031C	c
r_0631	YER019W	no	c												r_0690	L-serine dehydrogenase	s_1039 + s_1207 <=> s_0794 + s_0960 + s_1212	YMR226C											YKR031C	285	YKR031C_285	S	YKR031C	c
r_0632	YER019W	no	c												r_0691	L-sorbitol dehydrogenase (L-sorbose-producing)	s_0989 + s_1198 <=> s_0794 + s_1043 + s_1203	YJR159W											YKR031C	29	YKR031C_29	S	YKR031C	c
r_0633	YER019W	no	c												r_0692	L-threonine deaminase	s_1045 <=> s_0178 + s_0419	YCL064C											YKR031C	7	YKR031C_7	S	YKR031C	c
r_0634	YER019W	no	c												r_0693	L-threonine deaminase	s_1047 <=> s_0179 + s_0421	YER086W											YKR043C	64	YKR043C_64	S	YKR043C	c
r_0635	YER019W	no	c												r_0694	L-tryptophan:oxygen 2,3-oxidoreductase (decyclizing)	s_1048 + s_1275 <=> s_1195	YJR078W											YKR067W	630	YKR067W_630	S	YKR067W	c
r_0636	YER019W	no	c												r_0695	L-tyrosine N-formyltransferase	s_0120 + s_1051 <=> s_0794 + s_1196 + s_1487	YDR403W											YKR067W	631	YKR067W_631	S	YKR067W	c
r_0637	YER019W	no	c												r_0696	lactaldehyde dehydrogenase	s_0062 + s_0803 + s_1198 <=> s_0063 + 2 s_0794 + s_1203												YKR067W	635	YKR067W_635	S	YKR067W	c
r_0638	YER019W	no	c												r_0697	lactoylglutathione lyase	s_0750 + s_1151 <=> s_0033	YML004C											YKR067W	636	YKR067W_636	S	YKR067W	c
r_0639	YER019W	no	c												r_0698	lanosterol synthase	s_0037 <=> s_1059	YHR072W											YKR067W	646	YKR067W_646	S	YKR067W	c
r_0640	YER019W	no	c												r_0699	leucine transaminase	s_0180 + s_1021 <=> s_0291 + s_0991	YJR148W											YKR067W	650	YKR067W_650	S	YKR067W	c
r_0641	YER019W	no	c												r_0700	leucine transaminase	s_0182 + s_1023 <=> s_0292 + s_0993	YHR208W											YKR067W	653	YKR067W_653	S	YKR067W	c
r_0642	YER019W	no	c												r_0701	leucyl-tRNA synthetase	s_0434 + s_1021 + s_1598 <=> s_0423 + s_0633 + s_1077	YPL160W											YKR067W	656	YKR067W_656	S	YKR067W	c
r_0643	YER019W	no	c												r_0702	leucyl-tRNA synthetase	s_0437 + s_1023 + s_1599 <=> s_0424 + s_0636 + s_1078	YLR382C											YKR067W	659	YKR067W_659	S	YKR067W	c
r_0644	YER019W	no	c												r_0703	leukotriene A4 hydrolase	s_0803 + s_1079 <=> s_0013	YNL045W											YKR067W	663	YKR067W_663	S	YKR067W	c
r_0645	YER019W	no	c												r_0704	leukotriene A4 hydrolase	s_0808 + s_1080 <=> s_0014	YNL045W											YKR067W	667	YKR067W_667	S	YKR067W	c
r_0646	YER019W	no	c												r_0705	leukotriene A4 hydrolase	s_0803 + s_1079 <=> s_0608	YNL045W											YKR067W	670	YKR067W_670	S	YKR067W	c
r_0647	YER019W	no	c												r_0706	leukotriene A4 hydrolase	s_0808 + s_1080 <=> s_0609	YNL045W											YKR067W	672	YKR067W_672	S	YKR067W	c
r_0648	YER019W	no	c												r_0707	leukotriene A4 hydrolase	s_0803 + s_1079 <=> s_1081	YNL045W											YKR067W	687	YKR067W_687	S	YKR067W	c
r_0649	YER019W	no	c												r_0708	leukotriene A4 hydrolase	s_0808 + s_1080 <=> s_1082	YNL045W											YKR067W	692	YKR067W_692	S	YKR067W	c
r_0650	YER019W	no	c												r_0711	lysyl-tRNA synthetase	s_0434 + s_1025 + s_1600 <=> s_0423 + s_0633 + s_1099	YDR037W											YKR069W	280	YKR069W_280	S	YKR069W	c
r_0651	YER019W	no	c												r_0712	lysyl-tRNA synthetase	s_0437 + s_1027 + s_1601 <=> s_0424 + s_0636 + s_1100	YNL073W											YKR069W	281	YKR069W_281	S	YKR069W	c
r_0652	YER019W	no	c												r_0713	malate dehydrogenase	s_0068 + s_1200 <=> s_0799 + s_1205 + s_1273	YKL085W											YKR072C	154	YKR072C_154	S	YKR072C	c
r_0653	YER019W	no	c												r_0714	malate dehydrogenase, cytoplasmic	s_0066 + s_1198 <=> s_0794 + s_1203 + s_1271	YOL126C											YKR072C	46	YKR072C_46	S	YKR072C	c
r_0654	YER019W	no	c												r_0715	malate dehydrogenase, peroxisomal	s_0069 + s_1202 <=> s_0801 + s_1206 + s_1274	YDL078C											YKR072C	49	YKR072C_49	S	YKR072C	c
r_0655	YER019W	no	c												r_0716	malate synthase	s_0373 + s_0779 + s_0803 <=> s_0066 + s_0529 + s_0794	(YIR031C OR YNL117W)											YKR072C	53	YKR072C_53	S	YKR072C	c
r_0687	YER023W	no	c												r_0717	malate synthase	s_0378 + s_0781 + s_0809 <=> s_0069 + s_0534 + s_0801	YNL117W											YKR072C	55	YKR072C_55	S	YKR072C	c
r_0957	YER023W	no	c												r_0718	malic enzyme (NAD)	s_0068 + s_1200 <=> s_0460 + s_1205 + s_1401	YKL029C											YKR072C	59	YKR072C_59	S	YKR072C	c
r_0252	YER024W	no	c												r_0719	malic enzyme (NADP)	s_0068 + s_1210 <=> s_0460 + s_1214 + s_1401	YKL029C											YKR072C	68	YKR072C_68	S	YKR072C	c
r_0662	YER065C	no	c												r_0721	malonyl-CoA-ACP transacylase	s_1104 + s_1845 <=> s_0465 + s_0532	(YKL192C AND YOR221C)											YKR089C	54	YKR089C_54	S	YKR089C	c
r_0115	YER069W	no	c												r_0722	mannose-1-phosphate guanylyltransferase	s_0573 + s_0785 + s_0794 <=> s_0633 + s_0743	YDL055C											YKR089C	647	YKR089C_647	S	YKR089C	c
r_0759	YER069W	no	c												r_0723	mannose-6-phosphate isomerase	s_0574 <=> s_0557	YER003C											YKR089C	736	YKR089C_736	S	YKR089C	c
r_0891	YER081W	no	c												r_0724	methenyltetrahydrifikate cyclohydrolase	s_0305 + s_0807 <=> s_0121 + s_0799	YBR084W											YKR089C	748	YKR089C_748	S	YKR089C	c
r_0203	YER090W	no	c												r_0725	methenyltetrahydrofolate cyclohydrolase	s_0304 + s_0803 <=> s_0120 + s_0794	YGR204W											YKR089C	750	YKR089C_750	S	YKR089C	c
r_0916	YER099C	no	c												r_0726	methionine adenosyltransferase	s_0434 + s_0803 + s_1029 <=> s_0633 + s_1322 + s_1416	(YDR502C OR YLR180W)											YKR089C	755	YKR089C_755	S	YKR089C	c
r_1189	YER119C	no	c												r_0727	methionine synthase	s_0322 + s_1012 <=> s_0794 + s_1029 + s_1487	YER091C											YKR089C	835	YKR089C_835	S	YKR089C	c
r_1195	YER119C	no	c												r_0728	methionyl-tRNA formyltransferase	s_0121 + s_1149 <=> s_0713 + s_0799 + s_1488	YBL013W											YKR089C	876	YKR089C_876	S	YKR089C	c
r_0481	YER174C	no	c												r_0729	methionyl-tRNA synthetase	s_0434 + s_1029 + s_1602 <=> s_0423 + s_0633 + s_1148	YGR264C											YKR089C	889	YKR089C_889	S	YKR089C	c
r_0059	YER175C	no	c												r_0730	methionyl-tRNA synthetase	s_0437 + s_1031 + s_1603 <=> s_0424 + s_0636 + s_1149	YGR171C											YLL015W	884	YLL015W_884	S	YLL015W	c
r_1046	YER175C	no	c												r_0731	methylenetetrahydrofolate dehydrogenase (NAD)	s_0306 + s_1198 <=> s_0304 + s_1203	YKR080W											YLL015W	894	YLL015W_894	S	YLL015W	c
r_0961	YER178W	no	c												r_0732	methylenetetrahydrofolate dehydrogenase (NADP)	s_0306 + s_1207 <=> s_0304 + s_1212	YGR204W											YLL015W	907	YLL015W_907	S	YLL015W	c
r_1095	YFL001W	no	c												r_0733	methylenetetrahydrofolate dehydrogenase (NADP)	s_0307 + s_1210 <=> s_0305 + s_1214	YBR084W											YLL015W	926	YLL015W_926	S	YLL015W	c
r_0852	YFL022C	no	c												r_0734	methylisocitrate lyase	s_0012 <=> s_1401 + s_1460	YPR006C											YLL015W	930	YLL015W_930	S	YLL015W	c
r_0533	YFR053C	no	c												r_0735	mevalonate kinase (atp)	s_0028 + s_0434 <=> s_0019 + s_0394 + s_0794	YMR208W											YLL018C	13	YLL018C_13	S	YLL018C	c
r_0534	YFR053C	no	c												r_0736	mevalonate kinase (ctp)	s_0028 + s_0539 <=> s_0019 + s_0467 + s_0794	YMR208W											YLL018C	1	YLL018C_1	S	YLL018C	c
r_0535	YFR053C	no	c												r_0737	mevalonate kinase (gtp)	s_0028 + s_0785 <=> s_0019 + s_0739 + s_0794	YMR208W											YLL018C	300	YLL018C_300	S	YLL018C	c
r_0023	YGL009C	no	c												r_0738	mevalonate kinase (UTP)	s_0028 + s_1559 <=> s_0019 + s_0794 + s_1538	YMR208W											YLL018C	545	YLL018C_545	S	YLL018C	c
r_0060	YGL009C	no	c												r_0739	mevalonate pyrophoshate decarboxylase	s_0018 + s_0434 <=> s_0394 + s_0456 + s_0943 + s_1322	YNR043W											YLL028W	1	YLL028W_1	S	YLL028W	c
r_0781	YGL037C	no	c												r_0747	MIPC synthase	s_0744 + s_0895 <=> s_0740 + s_1117	((YBR036C AND YBR161W) OR (YBR036C AND YPL057C))											YLL028W	71	YLL028W_71	S	YLL028W	c
r_2182	YGL055W	no	c												r_0748	MIPC synthase	s_0744 + s_0898 <=> s_0740 + s_1120	((YBR036C AND YBR161W) OR (YBR036C AND YPL057C))											YLL028W	75	YLL028W_75	S	YLL028W	c
r_2183	YGL055W	no	c												r_0749	MIPC synthase	s_0744 + s_0907 <=> s_0740 + s_1129	((YBR036C AND YBR161W) OR (YBR036C AND YPL057C))											YLL028W	7	YLL028W_7	S	YLL028W	c
r_1125	YGL077C	no	c												r_0750	MIPC synthase	s_0744 + s_0910 <=> s_0740 + s_1132	((YBR036C AND YBR161W) OR (YBR036C AND YPL057C))											YLL028W	90	YLL028W_90	S	YLL028W	c
r_0279	YGL148W	no	c												r_0751	MIPC synthase	s_0744 + s_0901 <=> s_0740 + s_1123	((YBR036C AND YBR161W) OR (YBR036C AND YPL057C))											YLL048C	1515	YLL048C_1515	S	YLL048C	c
r_0018	YGL202W	no	c												r_0752	MIPC synthase	s_0744 + s_0904 <=> s_0740 + s_1126	((YBR036C AND YBR161W) OR (YBR036C AND YPL057C))											YLL048C	1518	YLL048C_1518	S	YLL048C	c
r_0851	YGL202W	no	c												r_0753	MIPC synthase	s_0744 + s_0913 <=> s_0740 + s_1135	((YBR036C AND YBR161W) OR (YBR036C AND YPL057C))											YLL048C	935	YLL048C_935	S	YLL048C	c
r_1056	YGL202W	no	c												r_0754	MIPC synthase	s_0744 + s_0916 <=> s_0740 + s_1138	((YBR036C AND YBR161W) OR (YBR036C AND YPL057C))											YLL048C	936	YLL048C_936	S	YLL048C	c
r_1063	YGL202W	no	c												r_0755	MIPC synthase	s_0744 + s_0919 <=> s_0740 + s_1141	((YBR036C AND YBR161W) OR (YBR036C AND YPL057C))											YLL048C	939	YLL048C_939	S	YLL048C	c
r_0855	YGL234W	no	c												r_0756	MIPC synthase	s_0744 + s_0922 <=> s_0740 + s_1144	((YBR036C AND YBR161W) OR (YBR036C AND YPL057C))											YLL048C	943	YLL048C_943	S	YLL048C	c
r_0914	YGL234W	no	c												r_0757	myo-inositol 1-phosphatase	s_0126 + s_0803 <=> s_1153 + s_1322	(YDR287W OR YHR046C)											YLL048C	944	YLL048C_944	S	YLL048C	c
r_0479	YGL245W	no	c												r_0758	myo-inositol-1-phosphate synthase	s_0568 <=> s_0126	YJL153C											YLL048C	951	YLL048C_951	S	YLL048C	c
r_0033	YGL248W	no	c												r_0759	N-acetyl-g-glutamyl-phosphate reductase	s_0799 + s_1191 + s_1214 <=> s_0145 + s_1210 + s_1326	YER069W											YLL048C	952	YLL048C_952	S	YLL048C	c
r_0784	YGR010W	no	c												r_0760	N-acetylglucosamine-6-phosphate synthase	s_0373 + s_0412 <=> s_0529 + s_0794 + s_1190	YFL017C											YLL048C	954	YLL048C_954	S	YLL048C	c
r_0785	YGR010W	no	c												r_0761	N-acteylglutamate synthase	s_0376 + s_0993 <=> s_0532 + s_0799 + s_1192	(YJL071W OR YMR062C)											YLL048C	967	YLL048C_967	S	YLL048C	c
r_0068	YGR019W	no	c												r_0762	N-formyl-L-kynurenine amidohydrolase	s_0803 + s_1195 <=> s_0722 + s_0794 + s_1020	YDR428C											YLL061W	22	YLL061W_22	S	YLL061W	c
r_1214	YGR055W	no	c												r_0763	N-formyltyrosine oxidase	s_0794 + 2 s_1196 + s_1212 <=> s_1185 + s_1207	(YDR402C AND YDR403W)											YLR020C	106	YLR020C_106	S	YLR020C	c
r_1119	YGR065C	no	c												r_0764	NAD diphosphatase	s_0809 + s_1202 <=> s_0426 + 2 s_0801 + s_1228	YGL067W											YLR020C	108	YLR020C_108	S	YLR020C	c
r_0255	YGR088W	no	c												r_0765	NAD kinase	s_0434 + s_1198 <=> s_0394 + s_0794 + s_1207	(YEL041W OR YJR049C)											YLR020C	447	YLR020C_447	S	YLR020C	c
r_1115	YGR121C	no	c												r_0766	NAD kinase	s_0437 + s_1200 <=> s_0397 + s_0799 + s_1210	(YEL041W OR YJR049C OR YPL188W)											YLR020C	68	YLR020C_68	S	YLR020C	c
r_0211	YGR124W	no	c												r_0767	NAD nucleosidase nuclear	s_0808 + s_1201 <=> s_0402 + s_0800 + s_1217	(YDL042C OR YDR191W OR YOL068C OR YOR025W OR YPL015C)											YLR020C	72	YLR020C_72	S	YLR020C	c
r_0006	YGR143W	no	c												r_0768	NAD synthase	s_0434 + s_0591 + s_0803 + s_0999 <=> s_0423 + s_0633 + s_0794 + s_0991 + s_1198	YHR074W											YLR020C	75	YLR020C_75	S	YLR020C	c
r_0309	YGR155W	no	c												r_0769	NAD synthase	s_0438 + s_0593 + s_0808 + s_1001 <=> s_0425 + s_0637 + s_0800 + s_0994 + s_1201	YHR074W											YLR027C	388	YLR027C_388	S	YLR027C	c
r_2488	YGR157W	no	c												r_0770	NADH dehydrogenase, cytosolic/mitochondrial	s_0794 + s_1203 + s_1537 <=> s_1198 + s_1535	(YDL085W OR YMR145C)											YLR043C	12	YLR043C_12	S	YLR043C	c
r_2489	YGR157W	no	c												r_0771	NADH kinase	s_0434 + s_1203 <=> s_0394 + s_0794 + s_1212	(YEL041W OR YJR049C)											YLR044C	222	YLR044C_222	S	YLR044C	c
r_2490	YGR157W	no	c												r_0772	NADH kinase mitochondrial	s_0437 + s_1205 <=> s_0397 + s_0799 + s_1214	(YEL041W OR YJR049C OR YPL188W)											YLR044C	265	YLR044C_265	S	YLR044C	c
r_2491	YGR157W	no	c												r_0773	NADH:ubiquinone oxidoreductase	s_0799 + s_1205 + s_1537 <=> s_1200 + s_1535	YML120C											YLR044C	310	YLR044C_310	S	YLR044C	c
r_2492	YGR157W	no	c												r_0774	NAPRtase	s_0794 + s_1219 + s_1386 <=> s_0633 + s_1222	YOR209C											YLR058C	428	YLR058C_428	S	YLR058C	c
r_2493	YGR157W	no	c												r_0775	NAPRtase	s_0799 + s_1221 + s_1387 <=> s_0636 + s_1223	YOR209C											YLR109W	115	YLR109W_115	S	YLR109W	c
r_2494	YGR157W	no	c												r_0781	nicotinamidase	s_0803 + s_1216 <=> s_0419 + s_1219	YGL037C											YLR109W	170	YLR109W_170	S	YLR109W	c
r_2495	YGR157W	no	c												r_0782	nicotinamide N-methyltransferase	s_1216 + s_1416 <=> s_0087 + s_1413	YLR285W											YLR109W	1	YLR109W_1	S	YLR109W	c
r_0974	YGR180C	no	c												r_0783	nicotinamide-nucleotide adenylyltransferase	s_0434 + s_0794 + s_1224 <=> s_0633 + s_1198	YLR328W											YLR109W	39	YLR109W_39	S	YLR109W	c
r_0975	YGR180C	no	c												r_0784	nicotinamide-nucleotide adenylyltransferase	s_0438 + s_0800 + s_1227 <=> s_0637 + s_1201	(YGR010W OR YLR328W)											YLR133W	13	YLR133W_13	S	YLR133W	c
r_0976	YGR180C	no	c												r_0785	nicotinate-nucleotide adenylyltransferase	s_0434 + s_0794 + s_1222 <=> s_0591 + s_0633	(YGR010W OR YLR328W)											YLR133W	197	YLR133W_197	S	YLR133W	c
r_0977	YGR180C	no	c												r_0786	nicotinate-nucleotide diphosphorylase (carboxylating)	2 s_0794 + s_1386 + s_1403 <=> s_0456 + s_0633 + s_1222	YFR047C											YLR133W	235	YLR133W_235	S	YLR133W	c
r_0978	YGR180C	no	c												r_0787	nicotinate-nucleotide diphosphorylase (carboxylating)	2 s_0799 + s_1387 + s_1404 <=> s_0460 + s_0636 + s_1223	YFR047C											YLR133W	24	YLR133W_24	S	YLR133W	c
r_0979	YGR180C	no	c												r_0788	nucleoside diphosphatase	s_0394 + s_0803 <=> s_0423 + s_0794 + s_1322	YER005W											YLR133W	29	YLR133W_29	S	YLR133W	c
r_1066	YGR185C	no	c												r_0789	nucleoside diphosphatase	s_0739 + s_0803 <=> s_0782 + s_0794 + s_1322	YER005W											YLR133W	36	YLR133W_36	S	YLR133W	c
r_1201	YGR191W	no	c												r_0790	nucleoside diphosphatase	s_0803 + s_1538 <=> s_0794 + s_1322 + s_1545	YER005W											YLR133W	47	YLR133W_47	S	YLR133W	c
r_0446	YGR204W	no	c												r_0791	nucleoside diphosphatase	s_0806 + s_1539 <=> s_0797 + s_1325 + s_1546	YEL042W											YLR133W	50	YLR133W_50	S	YLR133W	c
r_0725	YGR204W	no	c												r_0792	nucleoside diphosphatase	s_0467 + s_0803 <=> s_0526 + s_0794 + s_1322	YER005W											YLR133W	84	YLR133W_84	S	YLR133W	c
r_0732	YGR204W	no	c												r_0793	nucleoside diphosphatase	s_0803 + s_0846 <=> s_0794 + s_0849 + s_1322	YER005W											YLR133W	8	YLR133W_8	S	YLR133W	c
r_0886	YGR240C	no	c												r_0795	nucleoside diphosphate kinase	s_0434 + s_0467 <=> s_0394 + s_0539	YKL067W											YLR134W	222	YLR134W_222	S	YLR134W	c
r_0887	YGR240C	no	c												r_0796	nucleoside diphosphate kinase	s_0434 + s_0582 <=> s_0394 + s_0586	YKL067W											YLR138W	478	YLR138W_478	S	YLR138W	c
r_0091	YGR248W	no	c												r_0797	nucleoside diphosphate kinase	s_0434 + s_0587 <=> s_0394 + s_0590	YKL067W											YLR138W	480	YLR138W_480	S	YLR138W	c
r_0366	YGR254W	no	c												r_0798	nucleoside diphosphate kinase	s_0434 + s_0613 <=> s_0394 + s_0617	YKL067W											YLR138W	491	YLR138W_491	S	YLR138W	c
r_1235	YGR260W	no	c												r_0799	nucleoside diphosphate kinase	s_0434 + s_0647 <=> s_0394 + s_0650	YKL067W											YLR138W	567	YLR138W_567	S	YLR138W	c
r_0263	YHL003C	no	c												r_0800	nucleoside diphosphate kinase	s_0434 + s_0739 <=> s_0394 + s_0785	YKL067W											YLR138W	668	YLR138W_668	S	YLR138W	c
r_0264	YHL003C	no	c												r_0801	nucleoside diphosphate kinase	s_0434 + s_0846 <=> s_0394 + s_0950	YKL067W											YLR138W	767	YLR138W_767	S	YLR138W	c
r_0265	YHL003C	no	c												r_0802	nucleoside diphosphate kinase	s_0434 + s_0618 <=> s_0394 + s_0639	YKL067W											YLR138W	773	YLR138W_773	S	YLR138W	c
r_0266	YHL003C	no	c												r_0803	nucleoside diphosphate kinase	s_0434 + s_0652 <=> s_0394 + s_0656	YKL067W											YLR146C	4	YLR146C_4	S	YLR146C	c
r_1260	YHL016C	no	c												r_0804	nucleoside triphosphatase	s_0785 + s_0803 <=> s_0739 + s_0794 + s_1322	YER005W											YLR153C	26	YLR153C_26	S	YLR153C	c
r_1273	YHL016C	no	c												r_0805	nucleoside triphosphatase	s_0803 + s_1559 <=> s_0794 + s_1322 + s_1538	YER005W											YLR153C	678	YLR153C_678	S	YLR153C	c
r_0207	YHR018C	no	c												r_0806	nucleoside triphosphatase	s_0539 + s_0803 <=> s_0467 + s_0794 + s_1322	YER005W											YLR172C	171	YLR172C_171	S	YLR172C	c
r_0212	YHR019C	no	c												r_0807	nucleoside triphosphatase	s_0803 + s_0950 <=> s_0794 + s_0846 + s_1322	YER005W											YLR180W	100	YLR180W_100	S	YLR180W	c
r_0941	YHR020W	no	c												r_0810	nucleoside-diphosphatase (GDP), Golgi	s_0740 + s_0806 <=> s_0783 + s_0797 + s_1325	YEL042W											YLR189C	475	YLR189C_475	S	YLR189C	c
r_0548	YHR025W	no	c												r_0811	nucleoside-diphosphate kinase (ATP:UDP)	s_0434 + s_1538 <=> s_0394 + s_1559	YKL067W											YLR189C	692	YLR189C_692	S	YLR189C	c
r_0331	YHR068W	no	c												r_0812	O-acetylhomoserine (thiol)-lyase	s_1150 + s_1233 <=> s_0362 + s_0794 + s_1029	YLR303W											YLR189C	75	YLR189C_75	S	YLR189C	c
r_1074	YHR128W	no	c												r_0813	O-acetylhomoserine (thiol)-lyase	s_0841 + s_1233 <=> s_0362 + s_0794 + s_1012	YLR303W											YLR237W	22	YLR237W_22	S	YLR237W	c
r_2117	YHR137W	no	c												r_0815	O-succinylhomoserine lyase (L-cysteine)	s_0981 + s_1241 <=> s_0794 + s_0980 + s_1458	YAL012W											YLR237W	559	YLR237W_559	S	YLR237W	c
r_2118	YHR137W	no	c												r_0816	ornithine carbamoyltransferase	s_0455 + s_1266 <=> s_0794 + s_0979 + s_1322	YJL088W											YLR237W	571	YLR237W_571	S	YLR237W	c
r_2119	YHR137W	no	c												r_0817	ornithine decarboxylase	s_0794 + s_1266 <=> s_0456 + s_1389	YKL184W											YLR258W	650	YLR258W_650	S	YLR258W	c
r_0366	YHR174W	no	c												r_0818	ornithine transacetylase	s_0993 + s_1182 <=> s_1192 + s_1268	YMR062C											YLR258W	654	YLR258W_654	S	YLR258W	c
r_0889	YHR183W	no	c												r_0819	ornithine transaminase	s_0180 + s_1266 <=> s_0991 + s_0997	YLR438W											YLR260W	54	YLR260W_54	S	YLR260W	c
r_0489	YIL053W	no	c												r_0820	orotate phosphoribosyltransferase	s_0633 + s_1270 <=> s_1269 + s_1386	(YML106W OR YMR271C)											YLR285W	1	YLR285W_1	S	YLR285W	c
r_0974	YIL066C	no	c												r_0821	orotidine-5'-phosphate decarboxylase	s_0794 + s_1270 <=> s_0456 + s_1545	YEL021W											YLR285W	5	YLR285W_5	S	YLR285W	c
r_0975	YIL066C	no	c												r_0831	oxoglutarate dehydrogenase (dihydrolipoamide S-succinyltransferase)	s_0532 + s_1411 <=> s_0627 + s_1464	(YDR148C AND YFL018C AND YIL125W)											YLR303W	376	YLR303W_376	S	YLR303W	c
r_0976	YIL066C	no	c												r_0832	oxoglutarate dehydrogenase (lipoamide)	s_0182 + s_0799 + s_1097 <=> s_0460 + s_1411	(YDR148C AND YFL018C AND YIL125W)											YLR304C	390	YLR304C_390	S	YLR304C	c
r_0977	YIL066C	no	c												r_0841	pantetheine-phosphate adenylyltransferase	s_0434 + s_0794 + s_1307 <=> s_0197 + s_0633	YGR277C											YLR304C	555	YLR304C_555	S	YLR304C	c
r_0978	YIL066C	no	c												r_0842	pantothenate kinase	s_0031 + s_0434 <=> s_0017 + s_0394 + s_0794	YDR531W											YLR304C	766	YLR304C_766	S	YLR304C	c
r_0979	YIL066C	no	c												r_0843	pantothenate synthase	s_0030 + s_0434 + s_0441 <=> s_0031 + s_0423 + s_0633 + s_0794	YIL145C											YLR305C	458	YLR305C_458	S	YLR305C	c
r_0891	YIL074C	no	c												r_0844	peroxisomal acyl-CoA thioesterase	s_0605 + s_0809 <=> s_0534 + s_0600 + s_0801	YJR019C											YLR305C	472	YLR305C_472	S	YLR305C	c
r_0545	YIL094C	no	c												r_0845	peroxisomal acyl-CoA thioesterase	s_0809 + s_1076 <=> s_0534 + s_0801 + s_1070	YJR019C											YLR328W	104	YLR328W_104	S	YLR328W	c
r_0090	YIL107C	no	c												r_0847	peroxisomal acyl-CoA thioesterase	s_0809 + s_1305 <=> s_0534 + s_0801 + s_1291	YJR019C											YLR328W	108	YLR328W_108	S	YLR328W	c
r_0490	YIL155C	no	c												r_0848	peroxisomal acyl-CoA thioesterase	s_0809 + s_1179 <=> s_0534 + s_0801 + s_1166	YJR019C											YLR328W	110	YLR328W_110	S	YLR328W	c
r_0147	YJL005W	no	c												r_0849	peroxisomal acyl-CoA thioesterase	s_0809 + s_1457 <=> s_0534 + s_0801 + s_1451	YJR019C											YLR328W	90	YLR328W_90	S	YLR328W	c
r_0018	YJL060W	no	c												r_0850	peroxisomal acyl-CoA thioesterase	s_0809 + s_1258 <=> s_0534 + s_0801 + s_1253	YJR019C											YLR328W	94	YLR328W_94	S	YLR328W	c
r_2112	YJL060W	no	c												r_0851	phenylalanine transaminase	s_0180 + s_1032 <=> s_0951 + s_0991	YGL202W											YLR328W	95	YLR328W_95	S	YLR328W	c
r_0816	YJL088W	no	c												r_0852	phenylalanyl-tRNA synthetase	s_0434 + s_1032 + s_1604 <=> s_0423 + s_0633 + s_1314	(YFL022C AND YLR060W)											YLR354C	237	YLR354C_237	S	YLR354C	c
r_0984	YJL121C	no	c												r_0853	phenylalanyl-tRNA synthetase	s_0437 + s_1034 + s_1605 <=> s_0424 + s_0636 + s_1315	YPR047W											YLR355C	354	YLR355C_354	S	YLR355C	c
r_1249	YJL129C	no	c												r_0854	phenylpyruvate decarboxylase	s_0794 + s_0951 <=> s_0456 + s_1318	YDR380W											YLR355C	359	YLR355C_359	S	YLR355C	c
r_0214	YJL130C	no	c												r_0855	phopshoribosylaminoimidazole synthetase	s_0302 + s_0434 <=> s_0300 + s_0394 + 2 s_0794 + s_1322	YGL234W											YLR359W	403	YLR359W_403	S	YLR359W	c
r_0250	YJL130C	no	c												r_0882	phosphoacetylglucosamine mutase	s_1190 <=> s_1189	YEL058W											YLR377C	11	YLR377C_11	S	YLR377C	c
r_1004	YJL134W	no	c												r_0883	phosphoadenylyl-sulfate reductase (thioredoxin)	s_0201 + s_1616 <=> s_0390 + 2 s_0794 + s_1469 + s_1620	((YGR209C AND YPR167C) OR (YLR043C AND YPR167C))											YLR386W	766	YLR386W_766	S	YLR386W	c
r_1005	YJL134W	no	c												r_0884	phosphoenolpyruvate carboxykinase	s_0434 + s_1271 <=> s_0394 + s_0456 + s_1360	YKR097W											YLR386W	804	YLR386W_804	S	YLR386W	c
r_0758	YJL153C	no	c												r_0885	phosphoethanolamine cytidyltransferase	s_0539 + s_0794 + s_1239 <=> s_0474 + s_0633	YGR007W											YLR386W	818	YLR386W_818	S	YLR386W	c
r_0448	YJL155C	no	c												r_0886	phosphofructokinase	s_0434 + s_0557 <=> s_0394 + s_0555 + s_0794	(YGR240C AND YMR205C)											YLR386W	866	YLR386W_866	S	YLR386W	c
r_1244	YJL198W	no	c												r_0887	phosphofructokinase (s7p)	s_0434 + s_1427 <=> s_0394 + s_0794 + s_1426	(YGR240C AND YMR205C)											YLR386W	874	YLR386W_874	S	YLR386W	c
r_0765	YJR049C	no	c												r_0888	phosphoglucomutase	s_0568 <=> s_0567	(YKL127W OR YMR105C)											YLR410W	1106	YLR410W_1106	S	YLR410W	c
r_0766	YJR049C	no	c												r_0889	phosphogluconate dehydrogenase	s_0340 + s_1207 <=> s_0456 + s_0577 + s_1212	(YGR256W OR YHR183W)											YLR410W	144	YLR410W_144	S	YLR410W	c
r_0771	YJR049C	no	c												r_0890	phosphoglucosamine mutase	s_0411 <=> s_0412	YEL058W											YLR410W	30	YLR410W_30	S	YLR410W	c
r_0772	YJR049C	no	c												r_0891	phosphoglycerate dehydrogenase	s_0260 + s_1198 <=> s_0258 + s_0794 + s_1203	(YER081W OR YIL074C)											YLR410W	53	YLR410W_53	S	YLR410W	c
r_3120	YJR110W	no	c												r_0892	phosphoglycerate kinase	s_0075 + s_0394 <=> s_0260 + s_0434	YCR012W											YLR410W	76	YLR410W_76	S	YLR410W	c
r_3121	YJR110W	no	c												r_0893	phosphoglycerate mutase	s_0260 <=> s_0188	YKL152C											YLR410W	894	YLR410W_894	S	YLR410W	c
r_3122	YJR110W	no	c												r_0902	phosphomannomutase	s_0573 <=> s_0574	YFL045C											YML022W	67	YML022W_67	S	YML022W	c
r_3123	YJR110W	no	c												r_0903	phosphomethylpyrimidine kinase	s_0268 + s_0434 <=> s_0267 + s_0394	(YOL055C OR YPL258C OR YPR121W)											YML035C	12	YML035C_12	S	YML035C	c
r_3124	YJR110W	no	c												r_0904	phosphomevalonate kinase	s_0019 + s_0434 <=> s_0018 + s_0394	YMR220W											YML035C	137	YML035C_137	S	YML035C	c
r_3125	YJR110W	no	c												r_0905	phosphopantothenate-cysteine ligase	s_0017 + s_0539 + s_0981 <=> s_0526 + s_0633 + s_0794 + s_1188	YIL083C											YML035C	18	YML035C_18	S	YML035C	c
r_3126	YJR110W	no	c												r_0906	phosphopantothenoylcysteine decarboxylase	s_0794 + s_1188 <=> s_0456 + s_1307	((YKL088W AND YKR072C AND YOR054C) OR (YKL088W AND YKR072C) OR (YKL088W AND YOR054C) OR YKL088W)											YML035C	57	YML035C_57	S	YML035C	c
r_3127	YJR110W	no	c												r_0907	phosphopentomutase	s_0415 <=> s_1408	(YKL127W OR YMR105C OR YMR278W)											YML035C	60	YML035C_60	S	YML035C	c
r_1027	YJR137C	no	c												r_0908	phosphoribosyl amino imidazolesuccinocarbozamide synthetase	s_0434 + s_0973 + s_1364 <=> s_0299 + s_0394 + s_0794 + s_1322	YAR015W											YML059C	1677	YML059C_1677	S	YML059C	c
r_0546	YJR139C	no	c												r_0909	phosphoribosyl-AMP cyclohydrolase	s_0078 + s_0803 <=> s_0077	YCL030C											YML059C	271	YML059C_271	S	YML059C	c
r_0547	YJR139C	no	c												r_0910	phosphoribosyl-ATP pyrophosphatase	s_0326 + s_0803 <=> s_0078 + s_0633 + s_0794	YCL030C											YML059C	600	YML059C_600	S	YML059C	c
r_0029	YJR148W	no	c												r_0911	phosphoribosylaminoimidazole-carboxylase	s_0300 + s_0434 + s_0456 + s_0803 <=> s_0394 + s_0794 + s_1322 + s_1364	YOR128C											YML059C	631	YML059C_631	S	YML059C	c
r_0663	YJR148W	no	c												r_0912	phosphoribosylaminoimidazolecarboxamide formyltransferase	s_0120 + s_0403 <=> s_1365 + s_1487	(YLR028C OR YMR120C)											YML059C	633	YML059C_633	S	YML059C	c
r_0699	YJR148W	no	c												r_0913	phosphoribosylanthranilate isomerase	s_1187 <=> s_0076	YDR007W											YML059C	669	YML059C_669	S	YML059C	c
r_1087	YJR148W	no	c												r_0914	phosphoribosylglycinamidine synthetase	s_0327 + s_0434 + s_1003 <=> s_0325 + s_0394 + s_0794 + s_1322	YGL234W											YML059C	679	YML059C_679	S	YML059C	c
r_1113	YJR152W	no	c												r_0915	phosphoribosylpyrophosphate amidotransferase	s_0803 + s_0999 + s_1386 <=> s_0327 + s_0633 + s_0991	YMR300C											YML059C	741	YML059C_741	S	YML059C	c
r_3428	YKL004W	no	c												r_0916	phosphoribosylpyrophosphate synthetase	s_0434 + s_1408 <=> s_0423 + s_0794 + s_1386	((YBL068W AND YOL061W) OR (YER099C AND YOL061W) OR (YHL011C AND YKL181W))											YML070W	1	YML070W_1	S	YML070W	c
r_3429	YKL004W	no	c												r_0917	phosphoserine phosphatase (L-serine)	s_0259 + s_0803 <=> s_1039 + s_1322	YGR208W											YML070W	364	YML070W_364	S	YML070W	c
r_3430	YKL004W	no	c												r_0918	phosphoserine transaminase	s_0258 + s_0991 <=> s_0180 + s_0259	YOR184W											YML075C	579	YML075C_579	S	YML075C	c
r_3431	YKL004W	no	c												r_0919	phytoceramidase	s_1085 + s_1366 <=> s_0481	YBR183W											YML075C	580	YML075C_580	S	YML075C	c
r_3432	YKL004W	no	c												r_0920	phytoceramidase	s_0507 + s_1366 <=> s_0484	YDR402C											YML075C	581	YML075C_581	S	YML075C	c
r_3433	YKL004W	no	c												r_0921	Phytosphingosine phosphate lyase	s_1367 <=> s_0161 + s_1240	YDR294C											YML075C	582	YML075C_582	S	YML075C	c
r_3434	YKL004W	no	c												r_0922	phytosphingosine synthesis	s_0795 + s_1213 + s_1276 + s_1445 <=> s_0804 + s_1208 + s_1366	YDR297W											YML100W	134	YML100W_134	S	YML100W	c
r_3435	YKL004W	no	c												r_0929	polyamine oxidase	s_0803 + s_1180 + s_1275 <=> s_0208 + s_0837 + s_1193	YMR020W											YML100W	146	YML100W_146	S	YML100W	c
r_3436	YKL004W	no	c												r_0935	porphobilinogen synthase	2 s_0315 <=> s_0794 + 2 s_0803 + s_1372	YGL040C											YML100W	160	YML100W_160	S	YML100W	c
r_3437	YKL004W	no	c												r_0936	poylamine oxidase	s_0803 + s_1181 + s_1275 <=> s_0208 + s_0837 + s_1180	YMR020W											YML100W	191	YML100W_191	S	YML100W	c
r_3438	YKL004W	no	c												r_0937	poylamine oxidase	s_0803 + s_1275 + s_1442 <=> s_0208 + s_0837 + s_1439	YMR020W											YML100W	194	YML100W_194	S	YML100W	c
r_3439	YKL004W	no	c												r_0938	prephenate dehydratase	s_0794 + s_1377 <=> s_0456 + s_0803 + s_0951	YNL316C											YML100W	48	YML100W_48	S	YML100W	c
r_3440	YKL004W	no	c												r_0939	prephenate dehydrogenase (NADP)	s_1207 + s_1377 <=> s_0204 + s_0456 + s_1212	YBR166C											YML100W	52	YML100W_52	S	YML100W	c
r_3441	YKL004W	no	c												r_0940	proline oxidase (NAD)	s_0688 + s_1037 <=> s_0119 + s_0690	YLR142W											YML100W	55	YML100W_55	S	YML100W	c
r_3442	YKL004W	no	c												r_0941	prolyl-tRNA synthetase	s_0434 + s_1035 + s_1606 <=> s_0423 + s_0633 + s_0794 + s_1379	YHR020W											YML100W	70	YML100W_70	S	YML100W	c
r_3443	YKL004W	no	c												r_0942	protoporphyrinogen oxidase	3 s_1278 + 2 s_1385 <=> 6 s_0807 + 2 s_1383	YER014W											YML100W	72	YML100W_72	S	YML100W	c
r_3444	YKL004W	no	c												r_0943	purine-nucleoside phosphorylase	s_1218 + s_1322 <=> s_0415 + s_0794 + s_1216	(YDR400W AND YLR017W AND YLR209C)											YML100W	76	YML100W_76	S	YML100W	c
r_3445	YKL004W	no	c												r_0949	guanosine phosphorylase	s_0790 + s_1322 <=> s_0415 + s_0787	YLR209C											YML100W	78	YML100W_78	S	YML100W	c
r_3446	YKL004W	no	c												r_0950	guanosine phosphorylase	s_0792 + s_1326 <=> s_0416 + s_0789	YLR209C											YML123C	14	YML123C_14	S	YML123C	c
r_3447	YKL004W	no	c												r_0951	inosine phosphorylase	s_0856 + s_1322 <=> s_0415 + s_0843	YLR209C											YML123C	302	YML123C_302	S	YML123C	c
r_3448	YKL004W	no	c												r_0953	pyridoxal oxidase	s_0419 + 2 s_0803 + 0.5 s_1275 + s_1392 <=> 2 s_0837 + s_1394	YBR035C											YML123C	320	YML123C_320	S	YML123C	c
r_3449	YKL004W	no	c												r_0954	pyridoxamine 5'-phosphate oxidase	s_0803 + s_1275 + s_1395 <=> s_0419 + s_0837 + s_1393	YBR035C											YML123C	577	YML123C_577	S	YML123C	c
r_3450	YKL004W	no	c												r_0955	pyridoxine 5'-phosphate oxidase	s_1275 + s_1398 <=> s_0837 + s_1393	YBR035C											YML123C	578	YML123C_578	S	YML123C	c
r_3451	YKL004W	no	c												r_0956	pyridoxine oxidase	s_1275 + s_1396 <=> s_0837 + s_1392	YBR035C											YML123C	580	YML123C_580	S	YML123C	c
r_3452	YKL004W	no	c												r_0957	pyrroline-5-carboxylate reductase	s_0118 + 2 s_0794 + s_1212 <=> s_1035 + s_1207	YER023W											YMR054W	222	YMR054W_222	S	YMR054W	c
r_3453	YKL004W	no	c												r_0958	pyruvate carboxylase	s_0434 + s_0445 + s_1399 <=> s_0394 + s_0794 + s_1271 + s_1322	(YBR218C OR YGL062W)											YMR054W	227	YMR054W_227	S	YMR054W	c
r_3454	YKL004W	no	c												r_0959	pyruvate decarboxylase	s_0794 + s_1399 <=> s_0359 + s_0456	(YGR087C OR YLR044C OR YLR134W)											YMR105C	118	YMR105C_118	S	YMR105C	c
r_3455	YKL004W	no	c												r_0960	pyruvate decarboxylase (acetoin-forming)	s_0359 + s_0794 + s_1399 <=> s_0020 + s_0456	(YGR087C OR YLR044C OR YLR134W)											YMR108W	59	YMR108W_59	S	YMR108W	c
r_3456	YKL004W	no	c												r_0961	pyruvate dehydrogenase	s_0532 + s_1200 + s_1401 <=> s_0376 + s_0460 + s_1205	(YBR221C AND YER178W AND YFL018C AND YGR193C AND YNL071W)											YMR108W	72	YMR108W_72	S	YMR108W	c
r_3457	YKL004W	no	c												r_0962	pyruvate kinase	s_0394 + s_0794 + s_1360 <=> s_0434 + s_1399	(YAL038W OR YOR347C)											YMR165C	109	YMR165C_109	S	YMR165C	c
r_3458	YKL004W	no	c												r_0963	quinone oxidoreductase	s_0156 + s_0799 + s_1205 + s_1278 <=> s_0154 + s_0807 + s_1200	(YDR204W AND YGL119W AND YGR255C AND YLR201C AND YML110C AND YOL096C AND YOR125C)											YMR165C	113	YMR165C_113	S	YMR165C	c
r_3459	YKL004W	no	c												r_0965	riboflavin kinase	s_0434 + s_1405 <=> s_0394 + s_0714 + s_0794	YDR236C											YMR165C	167	YMR165C_167	S	YMR165C	c
r_3460	YKL004W	no	c												r_0966	riboflavin kinase	s_0437 + s_1407 <=> s_0397 + s_0716 + s_0799	YDR236C											YMR165C	510	YMR165C_510	S	YMR165C	c
r_3461	YKL004W	no	c												r_0967	riboflavin synthase	s_0158 + s_0314 <=> s_0328 + 2 s_0803 + s_1322	YOL143C											YMR165C	601	YMR165C_601	S	YMR165C	c
r_3462	YKL004W	no	c												r_0968	riboflavin synthase	2 s_0328 <=> s_0314 + s_1405	YBR256C											YMR165C	743	YMR165C_743	S	YMR165C	c
r_3463	YKL004W	no	c												r_0969	ribokinase	s_0434 + s_0575 <=> s_0394 + s_0794 + s_1408	YCR036W											YMR165C	747	YMR165C_747	S	YMR165C	c
r_3464	YKL004W	no	c												r_0970	ribonucleoside-triphosphate reductase (ATP)	s_0434 + s_1616 <=> s_0586 + s_0803 + s_1620	YGR209C											YMR165C	773	YMR165C_773	S	YMR165C	c
r_3465	YKL004W	no	c												r_0971	ribonucleoside-triphosphate reductase (CTP)	s_0539 + s_1616 <=> s_0590 + s_0803 + s_1620	YGR209C											YMR165C	799	YMR165C_799	S	YMR165C	c
r_3466	YKL004W	no	c												r_0972	ribonucleoside-triphosphate reductase (GTP)	s_0785 + s_1616 <=> s_0617 + s_0803 + s_1620	YGR209C											YMR165C	809	YMR165C_809	S	YMR165C	c
r_3467	YKL004W	no	c												r_0973	ribonucleoside-triphosphate reductase (UTP)	s_1559 + s_1616 <=> s_0656 + s_0803 + s_1620	YGR209C											YMR165C	813	YMR165C_813	S	YMR165C	c
r_3468	YKL004W	no	c												r_0974	ribonucleotide reductase	s_0394 + s_1616 <=> s_0582 + s_0803 + s_1620	(YER070W OR YGR180C OR YIL066C OR YJL026W)											YMR165C	846	YMR165C_846	S	YMR165C	c
r_3469	YKL004W	no	c												r_0975	ribonucleotide reductase	s_0398 + s_1618 <=> s_0583 + s_0808 + s_1622	(YER070W OR YGR180C OR YIL066C OR YJL026W)											YMR205C	159	YMR205C_159	S	YMR205C	c
r_3470	YKL004W	no	c												r_0976	ribonucleotide reductase	s_0467 + s_1616 <=> s_0587 + s_0803 + s_1620	(YER070W OR YGR180C OR YIL066C OR YJL026W)											YMR205C	162	YMR205C_162	S	YMR205C	c
r_3471	YKL004W	no	c												r_0977	ribonucleotide reductase	s_0468 + s_1618 <=> s_0588 + s_0808 + s_1622	(YER070W OR YGR180C OR YIL066C OR YJL026W)											YMR205C	166	YMR205C_166	S	YMR205C	c
r_3472	YKL004W	no	c												r_0978	ribonucleotide reductase	s_0739 + s_1616 <=> s_0613 + s_0803 + s_1620	(YER070W OR YGR180C OR YIL066C OR YJL026W)											YMR205C	170	YMR205C_170	S	YMR205C	c
r_3473	YKL004W	no	c												r_0979	ribonucleotide reductase	s_0742 + s_1618 <=> s_0614 + s_0808 + s_1622	(YER070W OR YGR180C OR YIL066C OR YJL026W)											YMR205C	40	YMR205C_40	S	YMR205C	c
r_3474	YKL004W	no	c												r_0982	ribose-5-phosphate isomerase	s_0577 <=> s_1408	YOR095C											YMR205C	41	YMR205C_41	S	YMR205C	c
r_3475	YKL004W	no	c												r_0983	ribosylnicotinamide kinase	s_0434 + s_1218 <=> s_0394 + s_0794 + s_1224	YNL129W											YMR205C	636	YMR205C_636	S	YMR205C	c
r_3476	YKL004W	no	c												r_0984	ribulose 5-phosphate 3-epimerase	s_0577 <=> s_0581	YJL121C											YMR205C	651	YMR205C_651	S	YMR205C	c
r_3477	YKL004W	no	c												r_0985	S-adenosyl-L-methionine:3-hexaprenyl-4,5-dihydroxylate O-methyltransferase	s_0213 + s_1419 <=> s_0214 + s_0799 + s_1415	(YDR204W AND YGL119W AND YGR255C AND YLR201C AND YML110C AND YOL096C AND YOR125C)											YMR205C	802	YMR205C_802	S	YMR205C	c
r_3478	YKL004W	no	c												r_0986	S-adenosyl-methionine delta-24-sterol-c-methyltransferase	s_1416 + s_1569 <=> s_0700 + s_0794 + s_1413	YML008C											YMR226C	259	YMR226C_259	S	YMR226C	c
r_3479	YKL004W	no	c												r_0987	S-formylglutathione hydralase	s_0803 + s_1421 <=> s_0722 + s_0750 + s_0794	YJL068C											YMR261C	147	YMR261C_147	S	YMR261C	c
r_3480	YKL004W	no	c												r_0988	saccharopine dehydrogenase (NAD, L-lysine forming)	s_0803 + s_1038 + s_1198 <=> s_0180 + s_0794 + s_1025 + s_1203	YIR034C											YMR261C	180	YMR261C_180	S	YMR261C	c
r_3481	YKL004W	no	c												r_0989	saccharopine dehydrogenase (NADP, L-glutamate forming)	s_0794 + s_0959 + s_0991 + s_1212 <=> s_0803 + s_1038 + s_1207	YNR050C											YMR261C	183	YMR261C_183	S	YMR261C	c
r_3482	YKL004W	no	c												r_0990	sedoheptulose 1,7-bisphosphate D-glyceraldehyde-3-phosphate-lyase	s_1426 <=> s_0551 + s_0629	YKL060C											YMR261C	190	YMR261C_190	S	YMR261C	c
r_3483	YKL004W	no	c												r_0992	serine O-acetyltransferase	s_0373 + s_1039 <=> s_0529 + s_1234												YMR261C	191	YMR261C_191	S	YMR261C	c
r_3484	YKL004W	no	c												r_0993	serine palmitotransferase	s_1040 + s_1303 <=> s_0231 + s_0457 + s_0530	((YBR058C-A AND YDR062W AND YMR296C) OR (YDR062W AND YMR296C))											YMR261C	192	YMR261C_192	S	YMR261C	c
r_3485	YKL004W	no	c												r_0995	seryl-tRNA synthetase	s_0434 + s_1039 + s_1607 <=> s_0423 + s_0633 + s_1428	(YDR023W OR YHR011W)											YMR261C	194	YMR261C_194	S	YMR261C	c
r_3486	YKL004W	no	c												r_0996	shikimate dehydrogenase	s_0211 + s_0794 + s_1212 <=> s_1207 + s_1429	YDR127W											YMR261C	203	YMR261C_203	S	YMR261C	c
r_3487	YKL004W	no	c												r_0997	shikimate kinase	s_0434 + s_1429 <=> s_0261 + s_0394 + s_0794	YDR127W											YMR261C	264	YMR261C_264	S	YMR261C	c
r_3488	YKL004W	no	c												r_0998	sirohydrochlorin dehydrogenase	s_1198 + s_1375 <=> s_0794 + s_1203 + s_1431	YBR213W											YMR261C	266	YMR261C_266	S	YMR261C	c
r_3489	YKL004W	no	c												r_0999	sirohydrochlorin ferrochetalase	s_0924 + s_1431 <=> 3 s_0794 + s_1430	YBR213W											YMR261C	272	YMR261C_272	S	YMR261C	c
r_3490	YKL004W	no	c												r_1000	fumarate reductase (FMN)	s_0717 + s_0725 <=> s_0714 + s_1458	YEL047C											YMR261C	52	YMR261C_52	S	YMR261C	c
r_3491	YKL004W	no	c												r_1001	spermidine synthase	s_1389 + s_1420 <=> s_0303 + s_0794 + s_1439	YPR069C											YMR261C	959	YMR261C_959	S	YMR261C	c
r_3492	YKL004W	no	c												r_1002	spermine synthase	s_1420 + s_1439 <=> s_0303 + s_0794 + s_1442	YLR146C											YMR278W	157	YMR278W_157	S	YMR278W	c
r_3493	YKL004W	no	c												r_1003	sphinganine phosphate lyase	s_1446 <=> s_0825 + s_1240	YDR294C											YMR313C	479	YMR313C_479	S	YMR313C	c
r_3494	YKL004W	no	c												r_1004	sphingoid base-phosphate phosphatase (phytosphingosine 1-phosphate)	s_0804 + s_1367 <=> s_1323 + s_1366	(YJL134W OR YKR053C)											YNL101W	100	YNL101W_100	S	YNL101W	c
r_3495	YKL004W	no	c												r_1005	sphingoid base-phosphate phosphatase (sphinganine 1-phosphatase)	s_0804 + s_1446 <=> s_1323 + s_1445	(YJL134W OR YKR053C)											YNL101W	102	YNL101W_102	S	YNL101W	c
r_3496	YKL004W	no	c												r_1006	sphingolipid long chain base kinase (phytosphingosine)	s_0435 + s_1366 <=> s_0395 + s_0795 + s_1367	(YLR260W OR YOR171C)											YNL101W	164	YNL101W_164	S	YNL101W	c
r_3497	YKL004W	no	c												r_1007	sphingolipid long chain base kinase (sphinganine)	s_0435 + s_1445 <=> s_0395 + s_0795 + s_1446	(YLR260W OR YOR171C)											YNL101W	182	YNL101W_182	S	YNL101W	c
r_3498	YKL004W	no	c												r_1008	spontaneous cis-aconitate(3-) to trans-aconitate	s_0517 <=> s_1504												YNL101W	22	YNL101W_22	S	YNL101W	c
r_3499	YKL004W	no	c												r_1009	spontaneous cis-aconitate(3-) to trans-aconitate	s_0516 <=> s_1503												YNL101W	38	YNL101W_38	S	YNL101W	c
r_3500	YKL004W	no	c												r_1010	squalene epoxidase (NAD)	s_0795 + s_1204 + s_1276 + s_1448 <=> s_0038 + s_0804 + s_1199	YGR175C											YNL101W	47	YNL101W_47	S	YNL101W	c
r_3501	YKL004W	no	c												r_1011	squalene epoxidase (NADP)	s_0795 + s_1213 + s_1276 + s_1448 <=> s_0038 + s_0804 + s_1208	YGR175C											YNL101W	69	YNL101W_69	S	YNL101W	c
r_3502	YKL004W	no	c												r_1012	squalene synthase	2 s_0190 + s_0794 + s_1212 <=> 2 s_0633 + s_1207 + s_1447	YHR190W											YNL101W	70	YNL101W_70	S	YNL101W	c
r_3503	YKL004W	no	c												r_1021	succinate dehydrogenase (ubiquinone-6)	s_1460 + s_1537 <=> s_0727 + s_1535	((YDR178W AND YJL045W AND YKL141W AND YLL041C) OR (YDR178W AND YKL141W AND YKL148C AND YLL041C))											YNL101W	87	YNL101W_87	S	YNL101W	c
r_3504	YKL004W	no	c												r_1022	succinate-CoA ligase (ADP-forming)	s_0397 + s_1326 + s_1464 <=> s_0437 + s_0532 + s_1460	(YGR244C AND YOR142W)											YNL101W	95	YNL101W_95	S	YNL101W	c
r_3505	YKL004W	no	c												r_1023	succinate-semialdehyde dehydrogenase (NADP)	s_0803 + s_1207 + s_1461 <=> 2 s_0794 + s_1212 + s_1458	YBR006W											YNL106C	1004	YNL106C_1004	S	YNL106C	c
r_3506	YKL004W	no	c												r_1024	sucrose hydrolyzing enxyme	s_0805 + s_1466 <=> s_0554 + s_0565	YIL162W											YNL106C	1010	YNL106C_1010	S	YNL106C	c
r_3507	YKL004W	no	c												r_1025	sulfate adenylyltransferase	s_0434 + s_0794 + s_1467 <=> s_0298 + s_0633	YJR010W											YNL106C	1013	YNL106C_1013	S	YNL106C	c
r_0263	YKL008C	no	c												r_1026	sulfate adenylyltransferase (ADP)	s_0394 + s_0794 + s_1467 <=> s_0298 + s_1322	YCL050C											YNL106C	1015	YNL106C_1015	S	YNL106C	c
r_0264	YKL008C	no	c												r_1027	sulfite reductase (NADPH2)	5 s_0794 + 3 s_1212 + s_1469 <=> 3 s_0803 + s_0841 + 3 s_1207	(YFR030W AND YJR137C)											YNL106C	1080	YNL106C_1080	S	YNL106C	c
r_0265	YKL008C	no	c												r_1029	taurine dioxygenase	s_0180 + s_1275 + s_1471 <=> s_0417 + s_0456 + s_0794 + s_1458 + s_1469	YLL057C											YNL106C	1147	YNL106C_1147	S	YNL106C	c
r_0266	YKL008C	no	c												r_1030	tetrahydrofolate aminomethyltransferase	s_0305 + s_0807 <=> s_0321 + s_0799	(YAL044C AND YDR019C AND YFL018C AND YMR189W)											YNL106C	521	YNL106C_521	S	YNL106C	c
r_1084	YKL035W	no	c												r_1031	tetrahydrofolate:L-glutamate gamma-ligase (ADP-forming)	s_0434 + s_0991 + s_1487 <=> s_0308 + s_0394 + s_0794 + s_1322	(YKL132C OR YOR241W)											YNL142W	456	YNL142W_456	S	YNL142W	c
r_1085	YKL080W	no	c												r_1032	thiamin diphosphatase	2 s_0805 + s_1476 <=> s_0796 + 2 s_1324 + s_1490	YBR092C											YNL192W	298	YNL192W_298	S	YNL192W	c
r_1086	YKL080W	no	c												r_1033	thiamin phosphatase	s_0805 + s_1498 <=> s_1324 + s_1490	YBR092C											YNL192W	301	YNL192W_301	S	YNL192W	c
r_0713	YKL085W	no	c												r_1034	thiamine diphosphokinase	s_0434 + s_1489 <=> s_0423 + s_0794 + s_1475	YOR143C											YNL192W	304	YNL192W_304	S	YNL192W	c
r_0888	YKL127W	no	c												r_1035	thiamine-diphosphate kinase	s_0434 + s_1475 <=> s_0394 + s_1532	YOR143C											YNL192W	317	YNL192W_317	S	YNL192W	c
r_0907	YKL127W	no	c												r_1036	thiamine-phosphate diphosphorylase	s_0267 + s_0293 + s_0794 <=> s_0633 + s_1497	YPL214C											YNL192W	33	YNL192W_33	S	YNL192W	c
r_3252	YKL140W	no	c												r_1037	thioredoxin	s_0839 + s_1618 <=> 2 s_0808 + s_1622	((YGR209C AND YIL010W) OR (YIL010W AND YLR043C))											YNL192W	34	YNL192W_34	S	YNL192W	c
r_3253	YKL140W	no	c												r_1038	thioredoxin reductase (NADPH)	s_0794 + s_1212 + s_1620 <=> s_1207 + s_1616	((YDR353W AND YGR209C) OR (YDR353W AND YLR043C) OR YDR353W)											YNL192W	357	YNL192W_357	S	YNL192W	c
r_1188	YKL146W	no	c												r_1039	thioredoxin reductase (NADPH)	s_0799 + s_1214 + s_1621 <=> s_1210 + s_1617	((YCR083W AND YHR106W) OR (YCR083W AND YPL091W))											YNL220W	121	YNL220W_121	S	YNL220W	c
r_1198	YKL146W	no	c												r_1040	threonine aldolase	s_1045 <=> s_0359 + s_1003	YEL046C											YNL247W	325	YNL247W_325	S	YNL247W	c
r_1204	YKL146W	no	c												r_1041	threonine synthase	s_0803 + s_1238 <=> s_1045 + s_1322	YCR053W											YNL256W	13	YNL256W_13	S	YNL256W	c
r_1210	YKL146W	no	c												r_1042	threonyl-tRNA synthetase	s_0434 + s_1045 + s_1608 <=> s_0423 + s_0633 + s_1491	YIL078W											YNL256W	285	YNL256W_285	S	YNL256W	c
r_1222	YKL146W	no	c												r_1043	threonyl-tRNA synthetase	s_0437 + s_1047 + s_1609 <=> s_0424 + s_0636 + s_1492	YKL194C											YNL267W	9	YNL267W_9	S	YNL267W	c
r_0520	YKL165C	no	c												r_1045	thymidylate synthase	s_0306 + s_0654 <=> s_0625 + s_0649	YOR074C											YNL267W	235	YNL267W_235	S	YNL267W	c
r_1250	YKL174C	no	c												r_1046	trans-aconitate 3-methyltransferase	s_1416 + s_1503 <=> s_0007 + s_1413	YER175C											YNL267W	380	YNL267W_380	S	YNL267W	c
r_1259	YKL174C	no	c												r_1047	trans-pentaprenyltranstransferase	s_0945 + s_1313 <=> s_0636 + s_0831	YBR003W											YNL267W	383	YNL267W_383	S	YNL267W	c
r_0916	YKL181W	no	c												r_1048	transaldolase	s_0764 + s_1427 <=> s_0551 + s_0557	YLR354C											YNL267W	395	YNL267W_395	S	YNL267W	c
r_2140	YKL182W	no	c												r_1049	transketolase 1	s_0581 + s_1408 <=> s_0764 + s_1427	(YBR117C OR YPR074C)											YNL267W	399	YNL267W_399	S	YNL267W	c
r_2141	YKL182W	no	c												r_1050	transketolase 2	s_0551 + s_0581 <=> s_0557 + s_0764	(YBR117C OR YPR074C)											YNL267W	591	YNL267W_591	S	YNL267W	c
r_2219	YKL188C	no	c												r_1051	trehalose-phosphatase	s_0409 + s_0803 <=> s_1322 + s_1520	((YBR126C AND YDR074W AND YML100W) OR (YBR126C AND YDR074W AND YMR261C))											YNL267W	624	YNL267W_624	S	YNL267W	c
r_2220	YKL188C	no	c												r_1054	triose-phosphate isomerase	s_0629 <=> s_0764	YDR050C											YNL268W	4	YNL268W_4	S	YNL268W	c
r_2221	YKL188C	no	c												r_1055	tryptophan synthase (indoleglycerol phosphate)	s_0086 + s_1039 <=> s_0764 + s_0803 + s_1048	YGL026C											YNL268W	63	YNL268W_63	S	YNL268W	c
r_2222	YKL188C	no	c												r_1056	tryptophan transaminase	s_0180 + s_1048 <=> s_0855 + s_0991	YGL202W											YNL277W	254	YNL277W_254	S	YNL277W	c
r_2223	YKL188C	no	c												r_1057	tryptophanyl-tRNA synthetase	s_0434 + s_1048 + s_1610 <=> s_0423 + s_0633 + s_1527	YOL097C											YNL325C	828	YNL325C_828	S	YNL325C	c
r_2224	YKL188C	no	c												r_1058	tryptophanyl-tRNA synthetase	s_0437 + s_1050 + s_1611 <=> s_0424 + s_0636 + s_1528	YDR268W											YNR012W	13	YNR012W_13	S	YNR012W	c
r_2225	YKL188C	no	c												r_1063	tyrosine transaminase	s_0204 + s_0991 <=> s_0180 + s_1051	YGL202W											YNR012W	16	YNR012W_16	S	YNR012W	c
r_2226	YKL188C	no	c												r_1065	tyrosine transaminase	s_0206 + s_0995 <=> s_0184 + s_1054	YLR027C											YNR012W	275	YNR012W_275	S	YNR012W	c
r_2227	YKL188C	no	c												r_1066	tyrosyl-tRNA synthetase	s_0434 + s_1051 + s_1612 <=> s_0423 + s_0633 + s_1533	YGR185C											YNR012W	277	YNR012W_277	S	YNR012W	c
r_2228	YKL188C	no	c												r_1067	tyrosyl-tRNA synthetase	s_0437 + s_1053 + s_1613 <=> s_0424 + s_0636 + s_1534	YPL097W											YNR013C	310	YNR013C_310	S	YNR013C	c
r_0203	YKL211C	no	c												r_1068	UDP-glucose:ergosterol glucosyltransferase	s_0666 + s_1543 <=> s_0670 + s_0794 + s_1538	YLR189C											YNR013C	311	YNR013C_311	S	YNR013C	c
r_0566	YKL211C	no	c												r_1069	UDP-N-acetylglucosamine diphosphorylase	s_0794 + s_1189 + s_1559 <=> s_0633 + s_1544	YDL103C											YNR016C	1147	YNR016C_1147	S	YNR016C	c
r_2126	YKR043C	no	c												r_1070	UDPglucose 4-epimerase	s_1543 <=> s_1541	YBR019C											YNR016C	1156	YNR016C_1156	S	YNR016C	c
r_0437	YKR066C	no	c												r_1071	UDPglucose--hexose-1-phosphate uridylyltransferase	s_0410 + s_1543 <=> s_0567 + s_1541	YBR018C											YNR016C	1158	YNR016C_1158	S	YNR016C	c
r_2308	YKR067W	no	c												r_1072	UMP kinase	s_0434 + s_1545 <=> s_0394 + s_1538	YKL024C											YNR016C	1161	YNR016C_1161	S	YNR016C	c
r_2309	YKR067W	no	c												r_1073	UMP kinase	s_0438 + s_1548 <=> s_0398 + s_1540	YKL024C											YNR016C	1	YNR016C_1	S	YNR016C	c
r_2310	YKR067W	no	c												r_1074	uracil phosphoribosyltransferase	s_1386 + s_1550 <=> s_0633 + s_1545	YHR128W											YNR016C	4	YNR016C_4	S	YNR016C	c
r_2311	YKR067W	no	c												r_1075	urea carboxylase	s_0434 + s_0445 + s_1552 <=> s_0394 + s_0794 + s_1322 + s_1554	YBR208C											YNR019W	174	YNR019W_174	S	YNR019W	c
r_2312	YKR067W	no	c												r_1076	ureidoglycolate hydrolase	2 s_0794 + s_0803 + s_1555 <=> 2 s_0419 + s_0456 + s_0779	YIR032C											YNR019W	175	YNR019W_175	S	YNR019W	c
r_2313	YKR067W	no	c												r_1077	uridine kinase (ATP:uridine)	s_0434 + s_1556 <=> s_0394 + s_0794 + s_1545	YNR012W											YNR019W	46	YNR019W_46	S	YNR019W	c
r_2314	YKR067W	no	c												r_1078	uridine kinase (GTP:uridine)	s_0785 + s_1556 <=> s_0739 + s_0794 + s_1545	YNR012W											YOL059W	69	YOL059W_69	S	YOL059W	c
r_2315	YKR067W	no	c												r_1079	uridylate kinase (dUMP)	s_0434 + s_0654 <=> s_0394 + s_0652	YKL024C											YOL059W	71	YOL059W_71	S	YOL059W	c
r_2316	YKR067W	no	c												r_1080	uridylate kinase (dUMP)	s_0438 + s_0655 <=> s_0398 + s_0653	YKL024C											YOL061W	122	YOL061W_122	S	YOL061W	c
r_2317	YKR067W	no	c												r_1081	uroporphyrinogen decarboxylase (uroporphyrinogen III)	4 s_0794 + s_1558 <=> 4 s_0456 + s_0538	YDR047W											YOL061W	182	YOL061W_182	S	YOL061W	c
r_2318	YKR067W	no	c												r_1082	uroporphyrinogen methyltransferase	2 s_1416 + s_1558 <=> s_0794 + s_1375 + 2 s_1413	YKR069W											YOR025W	415	YOR025W_415	S	YOR025W	c
r_2319	YKR067W	no	c												r_1083	uroporphyrinogen-III synthase	s_1378 <=> s_0803 + s_1558	YOR278W											YOR025W	419	YOR025W_419	S	YOR025W	c
r_2320	YKR067W	no	c												r_1084	UTP-glucose-1-phosphate uridylyltransferase	s_0567 + s_0794 + s_1559 <=> s_0633 + s_1543	YKL035W											YOR025W	420	YOR025W_420	S	YOR025W	c
r_2321	YKR067W	no	c												r_1087	valine transaminase	s_0180 + s_1056 <=> s_0232 + s_0991	YJR148W											YOR054C	191	YOR054C_191	S	YOR054C	c
r_2322	YKR067W	no	c												r_1088	valine transaminase, mitochondiral	s_0182 + s_1058 <=> s_0233 + s_0993	YHR208W											YOR054C	194	YOR054C_194	S	YOR054C	c
r_2323	YKR067W	no	c												r_1089	valyl-tRNA synthetase	s_0434 + s_1056 + s_1614 <=> s_0423 + s_0633 + s_1561	YGR094W											YOR054C	195	YOR054C_195	S	YOR054C	c
r_1082	YKR069W	no	c												r_1090	valyl-tRNA synthetase	s_0437 + s_1058 + s_1615 <=> s_0424 + s_0636 + s_1562	YGR094W											YOR054C	197	YOR054C_197	S	YOR054C	c
r_2340	YKR089C	no	c												r_1091	xanthine phosphoribosyltransferase	s_0357 + s_1386 <=> s_0633 + s_1565	YJR133W											YOR054C	222	YOR054C_222	S	YOR054C	c
r_2341	YKR089C	no	c												r_1092	xylitol dehydrogenase (D-xyulose-forming)	s_1198 + s_1566 <=> s_0580 + s_0794 + s_1203	YLR070C											YOR054C	263	YOR054C_263	S	YOR054C	c
r_2342	YKR089C	no	c												r_1093	xylose reductase	s_0578 + s_0794 + s_1212 <=> s_1207 + s_1566	YHR104W											YOR081C	603	YOR081C_603	S	YOR081C	c
r_2343	YKR089C	no	c												r_1094	xylulokinase	s_0434 + s_0580 <=> s_0394 + s_0581 + s_0794	YGR194C											YOR081C	617	YOR081C_617	S	YOR081C	c
r_3264	YKR089C	no	c												r_1095	yUMP synthetase	s_1408 + s_1550 <=> s_0803 + s_1388	(YFL001W OR YGL063W OR YNL292W OR YPL212C)											YOR081C	621	YOR081C_621	S	YOR081C	c
r_3265	YKR089C	no	c												r_1619	5'-nucleotidase (GMP)	s_0782 + s_0803 <=> s_0790 + s_1322	YER037W											YOR081C	623	YOR081C_623	S	YOR081C	c
r_3266	YKR089C	no	c												r_1838	homocitrate synthase	s_0182 + s_0376 + s_0807 <=> s_0532 + s_0799 + s_0834	(YDL131W OR YDL182W)											YOR081C	625	YOR081C_625	S	YOR081C	c
r_3267	YKR089C	no	c												r_2029	pyridoxine kinase	s_0434 + s_1396 <=> s_0394 + s_0794 + s_1398	YEL029C											YOR109W	1030	YOR109W_1030	S	YOR109W	c
r_3268	YKR089C	no	c												r_2112	kynurenine aminotransferase	s_1020 + s_1399 <=> s_0955 + s_2763	YJL060W											YOR109W	1034	YOR109W_1034	S	YOR109W	c
r_3269	YKR089C	no	c												r_2113	spontaneous kynurenic acid to quinaldic acid	s_2763 <=> s_2764												YOR109W	1037	YOR109W_1037	S	YOR109W	c
r_3270	YKR089C	no	c												r_2114	spontaneous 2-amino-3-carboxymuconate-6-semialdehyde to quinolinate	s_0147 <=> s_0803 + s_1403												YOR109W	1038	YOR109W_1038	S	YOR109W	c
r_3271	YKR089C	no	c												r_2115	alcohol dehydrogenase, (acetaldehyde to ethanol)	s_0359 + s_0794 + s_1203 <=> s_0680 + s_1198	(YBR145W OR YOL086C)											YOR109W	985	YOR109W_985	S	YOR109W	c
r_3272	YKR089C	no	c												r_2116	acetaldehyde dehydrogenase	s_0359 + s_0803 + s_1198 <=> s_0362 + s_0794 + s_1203	YMR170C											YOR120W	171	YOR120W_171	S	YOR120W	c
r_3273	YKR089C	no	c												r_2117	phenylalanine transaminase	s_1032 + s_1399 <=> s_0951 + s_0955	YHR137W											YOR120W	305	YOR120W_305	S	YOR120W	c
r_3274	YKR089C	no	c												r_2118	tryptophan transaminase	s_0951 + s_1048 <=> s_0855 + s_1032	YHR137W											YOR128C	36	YOR128C_36	S	YOR128C	c
r_3275	YKR089C	no	c												r_2119	tyrosine transaminase	s_0204 + s_0955 <=> s_1051 + s_1399	YHR137W											YOR136W	112	YOR136W_112	S	YOR136W	c
r_3276	YKR089C	no	c												r_2126	sedoheptulose bisphosphatase	s_1426 <=> s_1322 + s_1427	YKR043C											YOR155C	398	YOR155C_398	S	YOR155C	c
r_3277	YKR089C	no	c												r_2131	isocitrate dehydrogenase	s_0941 + s_1210 <=> s_0182 + s_0460 + s_1214	YDL066W											YOR168W	377	YOR168W_377	S	YOR168W	c
r_3278	YKR089C	no	c												r_2140	fatty-acyl-CoA synthase (n-C16:0CoA)	s_0373 + 21 s_0794 + 7 s_1101 + 14 s_1212 <=> 7 s_0456 + 7 s_0529 + 7 s_0803 + 14 s_1207 + s_1302	(YKL182W AND YPL231W)											YOR168W	801	YOR168W_801	S	YOR168W	c
r_3279	YKR089C	no	c												r_2141	fatty-acyl-CoA synthase (n-C18:0CoA)	s_0373 + 24 s_0794 + 8 s_1101 + 16 s_1212 <=> 8 s_0456 + 8 s_0529 + 8 s_0803 + 16 s_1207 + s_1454	(YKL182W AND YPL231W)											YOR171C	110	YOR171C_110	S	YOR171C	c
r_3280	YKR089C	no	c												r_2142	B-ketoacyl-ACP synthase (acetoacetyl-ACP)	s_0372 + s_0465 + s_0799 <=> s_0460 + s_1845 + s_2770	(YER061C AND YKL192C)											YOR171C	119	YOR171C_119	S	YOR171C	c
r_3281	YKR089C	no	c												r_2143	B-ketoacyl-ACP synthase (3-oxo-hexanoyl-ACP)	s_0465 + s_0799 + s_2771 <=> s_0460 + s_1845 + s_2772	(YER061C AND YKL192C)											YOR171C	128	YOR171C_128	S	YOR171C	c
r_3282	YKR089C	no	c												r_2144	B-ketoacyl-ACP synthase (3-oxo-octanoyl-ACP)	s_0465 + s_0799 + s_2773 <=> s_0460 + s_1845 + s_2774	(YER061C AND YKL192C)											YOR171C	153	YOR171C_153	S	YOR171C	c
r_3283	YKR089C	no	c												r_2145	3-oxoacyl-ACP reductase (3-hydroxybutanoyl-ACP)	s_0799 + s_1214 + s_2770 <=> s_1210 + s_2775	YKL055C											YOR171C	197	YOR171C_197	S	YOR171C	c
r_3284	YKR089C	no	c												r_2146	3-oxoacyl-ACP reductase (3-hydroxyhexanoyl-ACP)	s_0799 + s_1214 + s_2772 <=> s_1210 + s_2776	YKL055C											YOR171C	201	YOR171C_201	S	YOR171C	c
r_3285	YKR089C	no	c												r_2147	3-oxoacyl-ACP reductase (3-hydroxyoctanoyl-ACP)	s_0799 + s_1214 + s_2774 <=> s_1210 + s_2777	YKL055C											YOR171C	459	YOR171C_459	S	YOR171C	c
r_3286	YKR089C	no	c												r_2148	3-hydroxyacyl-thioester dehydratase (trans-but-2-enoyl-ACP)	s_2775 <=> s_0807 + s_2778	YHR067W											YOR175C	512	YOR175C_512	S	YOR175C	c
r_3287	YKR089C	no	c												r_2149	3-hydroxyacyl-thioester dehydratase (trans-hex-2-enoyl-ACP)	s_2776 <=> s_0807 + s_2779	YHR067W											YOR175C	604	YOR175C_604	S	YOR175C	c
r_3288	YKR089C	no	c												r_2150	3-hydroxyacyl-thioester dehydratase (trans-oct-2-enoyl-ACP)	s_2777 <=> s_0807 + s_2780	YHR067W											YOR175C	609	YOR175C_609	S	YOR175C	c
r_3289	YKR089C	no	c												r_2151	enoyl-ACP reductase (butanoyl-ACP)	s_0799 + s_1214 + s_2778 <=> s_1210 + s_2771	YBR026C											YOR175C	614	YOR175C_614	S	YOR175C	c
r_3290	YKR089C	no	c												r_2152	enoyl-ACP reductase (hexanoyl-ACP)	s_0799 + s_1214 + s_2779 <=> s_1210 + s_2773	YBR026C											YOR184W	111	YOR184W_111	S	YOR184W	c
r_3291	YKR089C	no	c												r_2153	enoyl-ACP reductase (octanoyl-ACP)	s_0799 + s_1214 + s_2780 <=> s_1210 + s_1254	YBR026C											YOR245C	16	YOR245C_16	S	YOR245C	c
r_3292	YKR089C	no	c												r_2154	elongase I (3-oxotetradecanoyl-CoA)	s_2781 + s_2782 + s_2783 <=> s_2784 + s_2785 + s_2786	YJL196C											YOR273C	9	YOR273C_9	S	YOR273C	c
r_3293	YKR089C	no	c												r_2155	elongase I (3-oxopalmitoyl-CoA)	s_2782 + s_2783 + s_2787 <=> s_2784 + s_2785 + s_2788	YJL196C											YOR273C	11	YOR273C_11	S	YOR273C	c
r_3294	YKR089C	no	c												r_2156	elongase II (3-oxooctadecanoyl-CoA)	s_2782 + s_2783 + s_2789 <=> s_2784 + s_2785 + s_2790	YCR034W											YOR273C	2	YOR273C_2	S	YOR273C	c
r_3295	YKR089C	no	c												r_2157	elongase II or III (3-oxoicosanoyl-CoA)	s_2782 + s_2783 + s_2791 <=> s_2784 + s_2785 + s_2792	(YCR034W OR YLR372W)											YOR273C	591	YOR273C_591	S	YOR273C	c
r_3316	YKR089C	no	c												r_2158	elongase II or III (3-oxodocosanoyl-CoA)	s_2782 + s_2783 + s_2793 <=> s_2784 + s_2785 + s_2794	(YCR034W OR YLR372W)											YOR273C	654	YOR273C_654	S	YOR273C	c
r_3317	YKR089C	no	c												r_2159	elongase II or III (3-oxotetracosanoyl-CoA)	s_2782 + s_2783 + s_2795 <=> s_2784 + s_2785 + s_2796	(YCR034W OR YLR372W)											YOR311C	43	YOR311C_43	S	YOR311C	c
r_3318	YKR089C	no	c												r_2160	elongase III (3-oxohexacosanoyl-CoA)	s_2782 + s_2783 + s_2797 <=> s_2784 + s_2785 + s_2798	YLR372W											YOR311C	44	YOR311C_44	S	YOR311C	c
r_3319	YKR089C	no	c												r_2161	B-ketoacyl-CoA reductase ((S)-3-hydroxytetradecanoyl-CoA)	s_2783 + s_2786 + s_2799 <=> s_2800 + s_2801	YBR159W											YOR311C	45	YOR311C_45	S	YOR311C	c
r_3320	YKR089C	no	c												r_2162	B-ketoacyl-CoA reductase ((S)-3-hydroxypalmitoyl-CoA)	s_2783 + s_2788 + s_2799 <=> s_2800 + s_2802	YBR159W											YOR317W	238	YOR317W_238	S	YOR317W	c
r_3321	YKR089C	no	c												r_2163	B-ketoacyl-CoA reductase (3-hydroxyoctadecanoyl-CoA)	s_2783 + s_2790 + s_2799 <=> s_2800 + s_2803	YBR159W											YOR335C	478	YOR335C_478	S	YOR335C	c
r_3322	YKR089C	no	c												r_2164	B-ketoacyl-CoA reductase (3-hydroxyicosanoyl-CoA)	s_2783 + s_2792 + s_2799 <=> s_2800 + s_2804	YBR159W											YOR347C	23	YOR347C_23	S	YOR347C	c
r_3323	YKR089C	no	c												r_2165	B-ketoacyl-CoA reductase (3-hydroxydocosanoyl-CoA)	s_2783 + s_2794 + s_2799 <=> s_2800 + s_2805	YBR159W											YPL023C	119	YPL023C_119	S	YPL023C	c
r_3324	YKR089C	no	c												r_2166	B-ketoacyl-CoA reductase (3-hydroxytetracosanoyl-CoA)	s_2783 + s_2796 + s_2799 <=> s_2800 + s_2806	YBR159W											YPL023C	300	YPL023C_300	S	YPL023C	c
r_3325	YKR089C	no	c												r_2167	B-ketoacyl-CoA reductase ((S)-3-hydroxyhexacosanoyl-CoA)	s_2783 + s_2798 + s_2799 <=> s_2800 + s_2807	YBR159W											YPL023C	357	YPL023C_357	S	YPL023C	c
r_3326	YKR089C	no	c												r_2168	B-hydroxyacyl-CoA dehydratase (trans-tetradec-2-enoyl-CoA)	s_2801 <=> s_2808 + s_2809	YJL097W											YPL023C	358	YPL023C_358	S	YPL023C	c
r_3327	YKR089C	no	c												r_2169	B-hydroxyacyl-CoA dehydratase (trans-hexadec-2-enoyl-CoA)	s_2802 <=> s_2808 + s_2810	YJL097W											YPL023C	361	YPL023C_361	S	YPL023C	c
r_3328	YKR089C	no	c												r_2170	B-hydroxyacyl-CoA dehydratase (trans-octadec-2-enoyl-CoA)	s_2803 <=> s_2808 + s_2811	YJL097W											YPL057C	348	YPL057C_348	S	YPL057C	c
r_3329	YKR089C	no	c												r_2171	B-hydroxyacyl-CoA dehydratase (trans-icos-2-enoyl-CoA)	s_2804 <=> s_2808 + s_2812	YJL097W											YPL061W	263	YPL061W_263	S	YPL061W	c
r_3330	YKR089C	no	c												r_2172	B-hydroxyacyl-CoA dehydratase (trans-docos-2-enoyl-CoA)	s_2805 <=> s_2808 + s_2813	YJL097W											YPL061W	276	YPL061W_276	S	YPL061W	c
r_3331	YKR089C	no	c												r_2173	B-hydroxyacyl-CoA dehydratase (trans-tetracos-2-enoyl-CoA)	s_2806 <=> s_2808 + s_2814	YJL097W											YPL078C	123	YPL078C_123	S	YPL078C	c
r_1028	YLL048C	no	c												r_2174	B-hydroxyacyl-CoA dehydratase (trans-hexacos-2-enoyl-CoA)	s_2807 <=> s_2808 + s_2815	YJL097W											YPL092W	443	YPL092W_443	S	YPL092W	c
r_1257	YLL061W	no	c												r_2175	trans-2-enoyl-CoA reductase (n-C14:0CoA)	s_2783 + s_2799 + s_2809 <=> s_2787 + s_2800	YDL015C											YPL110C	264	YPL110C_264	S	YPL110C	c
r_3262	YLR020C	no	c												r_2176	trans-2-enoyl-CoA reductase (n-C16:0CoA)	s_2783 + s_2799 + s_2810 <=> s_2789 + s_2800	YDL015C											YPL110C	652	YPL110C_652	S	YPL110C	c
r_3263	YLR020C	no	c												r_2177	trans-2-enoyl-CoA reductase (n-C18:0CoA)	s_2783 + s_2799 + s_2811 <=> s_2791 + s_2800	YDL015C											YPL110C	964	YPL110C_964	S	YPL110C	c
r_0216	YLR027C	no	c												r_2178	trans-2-enoyl-CoA reductase (n-C20:0CoA)	s_2783 + s_2799 + s_2812 <=> s_2793 + s_2800	YDL015C											YPL110C	982	YPL110C_982	S	YPL110C	c
r_0218	YLR027C	no	c												r_2179	trans-2-enoyl-CoA reductase (n-C22:0CoA)	s_2783 + s_2799 + s_2813 <=> s_2795 + s_2800	YDL015C											YPL111W	15	YPL111W_15	S	YPL111W	c
r_0681	YLR027C	no	c												r_2180	trans-2-enoyl-CoA reductase (n-C24:0CoA)	s_2783 + s_2799 + s_2814 <=> s_2797 + s_2800	YDL015C											YPL160W	80	YPL160W_80	S	YPL160W	c
r_0683	YLR027C	no	c												r_2181	trans-2-enoyl-CoA reductase (n-C26:0CoA)	s_2783 + s_2799 + s_2815 <=> s_2800 + s_2816	YDL015C											YPL212C	531	YPL212C_531	S	YPL212C	c
r_1065	YLR027C	no	c												r_2182	palmitoyl-CoA desaturase (n-C16:0CoA -> n-C16:1CoA), ER membrane	s_2783 + s_2789 + s_2817 + s_2818 <=> 2 s_2808 + s_2819 + s_2820	YGL055W											YPL231W	1416	YPL231W_1416	S	YPL231W	c
r_0550	YLR043C	no	c												r_2183	stearoyl-CoA desaturase (n-C18:0CoA -> n-C18:1CoA), ER membrane	s_2783 + s_2791 + s_2817 + s_2818 <=> 2 s_2808 + s_2820 + s_2821	YGL055W											YPL231W	1439	YPL231W_1439	S	YPL231W	c
r_0552	YLR043C	no	c												r_2194	fatty-acid--CoA ligase (dodecanoate), ER membrane	s_2785 + s_2831 + s_2832 <=> s_2781 + s_2833 + s_2834	YOR317W											YPL231W	1639	YPL231W_1639	S	YPL231W	c
r_0883	YLR043C	no	c												r_2195	fatty-acid--CoA ligase (tetradecanoate), ER membrane	s_2785 + s_2831 + s_2835 <=> s_2787 + s_2833 + s_2834	(YMR246W OR YOR317W)											YPL231W	49	YPL231W_49	S	YPL231W	c
r_1037	YLR043C	no	c												r_2196	fatty-acid--CoA ligase (hexadecanoate), ER membrane	s_2785 + s_2831 + s_2836 <=> s_2789 + s_2833 + s_2834	(YMR246W OR YOR317W)											YPL231W	554	YPL231W_554	S	YPL231W	c
r_1038	YLR043C	no	c												r_2197	fatty-acid--CoA ligase (hexadecenoate), ER membrane	s_2785 + s_2831 + s_2837 <=> s_2819 + s_2833 + s_2834	(YMR246W OR YOR317W)											YPL231W	957	YPL231W_957	S	YPL231W	c
r_0552	YLR109W	no	c												r_2198	fatty-acid--CoA ligase (octadecanoate), ER membrane	s_2785 + s_2831 + s_2838 <=> s_2791 + s_2833 + s_2834	(YMR246W OR YOR317W)											YPL265W	12	YPL265W_12	S	YPL265W	c
r_0273	YLR133W	no	c												r_2199	fatty-acid--CoA ligase (octadecenoate), ER membrane	s_2785 + s_2831 + s_2839 <=> s_2821 + s_2833 + s_2834	(YMR246W OR YOR317W)											YPL265W	16	YPL265W_16	S	YPL265W	c
r_0368	YLR133W	no	c												r_2200	fatty-acid--CoA ligase (dodecanoate), lipid particle	s_0531 + s_2840 + s_2841 <=> s_0635 + s_2842 + s_2843	YOR317W											YPL265W	21	YPL265W_21	S	YPL265W	c
r_0062	YLR134W	no	c												r_2201	fatty-acid--CoA ligase (tetradecanoate), lipid particle	s_0531 + s_2840 + s_2844 <=> s_0635 + s_2842 + s_2845	(YMR246W OR YOR317W)											YPL274W	9	YPL274W_9	S	YPL274W	c
r_0064	YLR134W	no	c												r_2202	fatty-acid--CoA ligase (hexadecanoate), lipid particle	s_0531 + s_2840 + s_2846 <=> s_0635 + s_2842 + s_2847	(YMR246W OR YOR317W)											YPL274W	19	YPL274W_19	S	YPL274W	c
r_0095	YLR134W	no	c												r_2203	fatty-acid--CoA ligase (hexadecenoate), lipid particle	s_0531 + s_2840 + s_2848 <=> s_0635 + s_2842 + s_2849	(YMR246W OR YOR317W)											YPR035W	4	YPR035W_4	S	YPR035W	c
r_0567	YLR134W	no	c												r_2204	fatty-acid--CoA ligase (octadecanoate), lipid particle	s_0531 + s_2840 + s_2850 <=> s_0635 + s_2842 + s_2851	(YMR246W OR YOR317W)											YPR074C	27	YPR074C_27	S	YPR074C	c
r_0959	YLR134W	no	c												r_2205	fatty-acid--CoA ligase (octadecenoate), lipid particle	s_0531 + s_2840 + s_2852 <=> s_0635 + s_2842 + s_2853	(YMR246W OR YOR317W)											YPR074C	285	YPR074C_285	S	YPR074C	c
r_0960	YLR134W	no	c												r_2206	fatty-acid--CoA ligase (hexadecenoate), peroxisome	s_0439 + s_0534 + s_1298 <=> s_0426 + s_0638 + s_2854	YER015W											YPR074C	638	YPR074C_638	S	YPR074C	c
r_1002	YLR146C	no	c												r_2207	fatty-acid--CoA ligase (octadecanoate), peroxisome	s_0439 + s_0534 + s_1451 <=> s_0426 + s_0638 + s_1457	YER015W											YPR145W	264	YPR145W_264	S	YPR145W	c
r_0112	YLR153C	no	c												r_2208	fatty-acid--CoA ligase (octadecenoate), peroxisome	s_0439 + s_0534 + s_2855 <=> s_0426 + s_0638 + s_1265	YER015W											YPR156C	100	YPR156C_100	S	YPR156C	c
r_0114	YLR153C	no	c												r_2209	fatty-acid--CoA ligase (arachidate), cell envelope	s_2856 + s_2857 + s_2858 <=> s_2859 + s_2860 + s_2861	YIL009W											YPR156C	109	YPR156C_109	S	YPR156C	c
r_0359	YLR172C	no	c												r_2210	fatty-acid--CoA ligase (behenate), cell envelope	s_2856 + s_2857 + s_2862 <=> s_2859 + s_2860 + s_2863	YIL009W											YPR156C	124	YPR156C_124	S	YPR156C	c
r_0726	YLR180W	no	c												r_2211	fatty-acid--CoA ligase (lignoceric acid), cell envelope	s_2856 + s_2857 + s_2864 <=> s_2859 + s_2860 + s_2865	YIL009W											YPR156C	131	YPR156C_131	S	YPR156C	c
r_1270	YLR237W	no	c												r_2212	fatty-acid--CoA ligase (cerotic acid), cell envelope	s_2856 + s_2857 + s_2866 <=> s_2859 + s_2860 + s_2867	YIL009W											YPR156C	37	YPR156C_37	S	YPR156C	c
r_2852	YLR240W	no	c												r_2213	fatty-acid--CoA ligase (behenate), ER membrane	s_2785 + s_2831 + s_2868 <=> s_2795 + s_2833 + s_2834	YBR041W											YPR156C	54	YPR156C_54	S	YPR156C	c
r_2853	YLR240W	no	c												r_2214	fatty-acid--CoA ligase (lignoceric acid), ER membrane	s_2785 + s_2831 + s_2869 <=> s_2797 + s_2833 + s_2834	YBR041W											YPR159W	115	YPR159W_115	S	YPR159W	c
r_2854	YLR240W	no	c												r_2215	fatty-acid--CoA ligase (cerotic acid), ER membrane	s_2785 + s_2831 + s_2870 <=> s_2816 + s_2833 + s_2834	YBR041W											YPR159W	121	YPR159W_121	S	YPR159W	c
r_2855	YLR240W	no	c												r_2216	fatty-acid--CoA ligase (behenate), lipid particle	s_0531 + s_2840 + s_2871 <=> s_0635 + s_2842 + s_2872	YBR041W											YPR159W	132	YPR159W_132	S	YPR159W	c
r_2856	YLR240W	no	c												r_2217	fatty-acid--CoA ligase (lignoceric acid), lipid particle	s_0531 + s_2840 + s_2873 <=> s_0635 + s_2842 + s_2874	YBR041W											YPR159W	133	YPR159W_133	S	YPR159W	c
r_2857	YLR240W	no	c												r_2218	fatty-acid--CoA ligase (cerotic acid), lipid particle	s_0531 + s_2840 + s_2875 <=> s_0635 + s_2842 + s_2876	YBR041W											YPR159W	135	YPR159W_135	S	YPR159W	c
r_2858	YLR240W	no	c												r_2232	peroxisomal acyl-CoA thioesterase (4:0)	s_0809 + s_2884 <=> s_0534 + s_0801 + s_2882	YJR019C											YPR159W	138	YPR159W_138	S	YPR159W	c
r_2859	YLR240W	no	c												r_2233	peroxisomal acyl-CoA thioesterase (6:0)	s_0809 + s_2885 <=> s_0534 + s_0801 + s_2883	YJR019C											YPR159W	159	YPR159W_159	S	YPR159W	c
r_0510	YLR258W	no	c												r_2234	peroxisomal acyl-CoA thioesterase (16:1)	s_0809 + s_2854 <=> s_0534 + s_0801 + s_1298	YJR019C											YPR159W	80	YPR159W_80	S	YPR159W	c
r_1006	YLR260W	no	c												r_2235	peroxisomal acyl-CoA thioesterase (18:1)	s_0809 + s_1265 <=> s_0534 + s_0801 + s_2855	YJR019C											YPR159W	89	YPR159W_89	S	YPR159W	c
r_1007	YLR260W	no	c												r_2236	acyl-CoA oxidase (butanoyl-CoA)	s_1279 + s_2884 <=> s_0840 + s_2886	YGL205W											YPR160W	17	YPR160W_17	S	YPR160W	c
r_0782	YLR285W	no	c												r_2237	acyl-CoA oxidase (hexanoyl-CoA)	s_1279 + s_2885 <=> s_0840 + s_2887	YGL205W											YPR160W	18	YPR160W_18	S	YPR160W	c
r_0312	YLR303W	no	c												r_2238	acyl-CoA oxidase (octanoyl-CoA)	s_1258 + s_1279 <=> s_0840 + s_2888	YGL205W											YPR160W	332	YPR160W_332	S	YPR160W	c
r_0812	YLR303W	no	c												r_2239	acyl-CoA oxidase (icosanoyl-CoA)	s_1279 + s_2879 <=> s_0840 + s_2889	YGL205W											YPR160W	8	YPR160W_8	S	YPR160W	c
r_0813	YLR303W	no	c												r_2240	acyl-CoA oxidase (docosanoyl-CoA)	s_1279 + s_2881 <=> s_0840 + s_2890	YGL205W											YPR183W	140	YPR183W_140	S	YPR183W	c
r_2820	YLR305C	no	c												r_2241	acyl-CoA oxidase (tetracosanoyl-CoA)	s_1279 + s_1482 <=> s_0840 + s_2891	YGL205W											YPR191W	167	YPR191W_167	S	YPR191W	c
r_2821	YLR305C	no	c												r_2242	acyl-CoA oxidase (palmitoleoyl-CoA)	s_1279 + s_2854 <=> s_0840 + s_2892	YGL205W											YAL012W	1	YAL012W_1	T	YAL012W	c
r_2822	YLR305C	no	c												r_2243	acyl-CoA oxidase (cis-tetradec-7-enoyl-CoA)	s_1279 + s_2893 <=> s_0840 + s_2894	YGL205W											YAL038W	183	YAL038W_183	T	YAL038W	c
r_2823	YLR305C	no	c												r_2244	acyl-CoA oxidase (cis-dodec-5-enoyl-CoA)	s_1279 + s_2895 <=> s_0840 + s_2896	YGL205W											YAL038W	30	YAL038W_30	T	YAL038W	c
r_2824	YLR305C	no	c												r_2245	acyl-CoA oxidase (oleoyl-CoA)	s_1265 + s_1279 <=> s_0840 + s_2897	YGL205W											YAL038W	402	YAL038W_402	T	YAL038W	c
r_2825	YLR305C	no	c												r_2246	acyl-CoA oxidase (cis-hexadec-7-enoyl-CoA)	s_1279 + s_2898 <=> s_0840 + s_2899	YGL205W											YAL038W	406	YAL038W_406	T	YAL038W	c
r_2826	YLR305C	no	c												r_2247	acyl-CoA oxidase (cis-tetradec-5-enoyl-CoA)	s_1279 + s_2900 <=> s_0840 + s_2901	YGL205W											YAL038W	423	YAL038W_423	T	YAL038W	c
r_2827	YLR305C	no	c												r_2248	2-enoyl-CoA hydratase (3-hydroxydecanoyl-CoA)	s_0809 + s_1507 <=> s_0042	YKR009C											YAL038W	477	YAL038W_477	T	YAL038W	c
r_0783	YLR328W	no	c												r_2249	2-enoyl-CoA hydratase (3-hydroxydodecanoyl-CoA)	s_0809 + s_1510 <=> s_0048	YKR009C											YAL038W	493	YAL038W_493	T	YAL038W	c
r_0784	YLR328W	no	c												r_2250	2-enoyl-CoA hydratase (3-hydroxytetradecanoyl-CoA)	s_0809 + s_1519 <=> s_0054	YKR009C											YAL038W	498	YAL038W_498	T	YAL038W	c
r_0785	YLR328W	no	c												r_2251	2-enoyl-CoA hydratase (3-hydroxyhexadecanoyl-CoA)	s_0809 + s_0823 <=> s_0051	YKR009C											YBL039C	453	YBL039C_453	T	YBL039C	c
r_0005	YLR342W	no	c												r_2252	2-enoyl-CoA hydratase (3-hydroxyoctadecanoyl-CoA)	s_0809 + s_1516 <=> s_0229	YKR009C											YBL042C	53	YBL042C_53	T	YBL042C	c
r_0096	YLR355C	no	c												r_2253	2-enoyl-CoA hydratase (3-hydroxyhexacosanoyl-CoA)	s_0809 + s_1513 <=> s_0045	YKR009C											YBL064C	172	YBL064C_172	T	YBL064C	c
r_0669	YLR355C	no	c												r_2254	2-enoyl-CoA hydratase (3-hydroxybutanoyl-CoA)	s_0809 + s_2886 <=> s_2902	YKR009C											YBL076C	132	YBL076C_132	T	YBL076C	c
r_0151	YLR359W	no	c												r_2255	2-enoyl-CoA hydratase (3-hydroxyhexanoyl-CoA)	s_0809 + s_2887 <=> s_2903	YKR009C											YBL076C	405	YBL076C_405	T	YBL076C	c
r_0152	YLR359W	no	c												r_2256	2-enoyl-CoA hydratase (3-hydroxyoctanoyl-CoA)	s_0809 + s_2888 <=> s_2904	YKR009C											YBL076C	411	YBL076C_411	T	YBL076C	c
r_0449	YLR377C	no	c												r_2257	2-enoyl-CoA hydratase (3-hydroxyicosanoyl-CoA)	s_0809 + s_2889 <=> s_2905	YKR009C											YBR011C	246	YBR011C_246	T	YBR011C	c
r_3216	YLR386W	no	c												r_2258	2-enoyl-CoA hydratase (3-hydroxydocosanoyl-CoA)	s_0809 + s_2890 <=> s_2906	YKR009C											YBR011C	250	YBR011C_250	T	YBR011C	c
r_3217	YLR386W	no	c												r_2259	2-enoyl-CoA hydratase (3-hydroxytetracosanoyl-CoA)	s_0809 + s_2891 <=> s_2907	YKR009C											YBR011C	64	YBR011C_64	T	YBR011C	c
r_3218	YLR386W	no	c												r_2260	2-enoyl-CoA hydratase (3-hydroxy-cis-hexadec-9-enoyl-CoA)	s_0809 + s_2892 <=> s_2908	YKR009C											YBR019C	242	YBR019C_242	T	YBR019C	c
r_3219	YLR386W	no	c												r_2261	2-enoyl-CoA hydratase (3-hydroxy-cis-tetradec-7-enoyl-CoA)	s_0809 + s_2894 <=> s_2909	YKR009C											YBR020W	30	YBR020W_30	T	YBR020W	c
r_3220	YLR386W	no	c												r_2262	2-enoyl-CoA hydratase (3-hydroxy-cis-dodec-5-enoyl-CoA)	s_0809 + s_2896 <=> s_2910	YKR009C											YBR020W	333	YBR020W_333	T	YBR020W	c
r_3221	YLR386W	no	c												r_2263	2-enoyl-CoA hydratase (3-hydroxy-cis-octadec-9-enoyl-CoA)	s_0809 + s_2897 <=> s_2911	YKR009C											YBR020W	348	YBR020W_348	T	YBR020W	c
r_3222	YLR386W	no	c												r_2264	2-enoyl-CoA hydratase (3-hydroxy-cis-hexadec-7-enoyl-CoA)	s_0809 + s_2899 <=> s_2912	YKR009C											YBR023C	537	YBR023C_537	T	YBR023C	c
r_3223	YLR386W	no	c												r_2265	2-enoyl-CoA hydratase (3-hydroxy-cis-tetradec-5-enoyl-CoA)	s_0809 + s_2901 <=> s_2913	YKR009C											YBR039W	141	YBR039W_141	T	YBR039W	c
r_0073	YLR410W	no	c												r_2266	3-hydroxyacyl-CoA dehydrogenase (3-oxodecanoyl-CoA)	s_0042 + s_1202 <=> s_0239 + s_0801 + s_1206	YKR009C											YBR069C	46	YBR069C_46	T	YBR069C	c
r_0088	YLR410W	no	c												r_2267	3-hydroxyacyl-CoA dehydrogenase (3-oxododecanoyl-CoA)	s_0048 + s_1202 <=> s_0247 + s_0801 + s_1206	YKR009C											YBR121C	452	YBR121C_452	T	YBR121C	c
r_0089	YLR410W	no	c												r_2268	3-hydroxyacyl-CoA dehydrogenase (3-oxohexadecanoyl-CoA)	s_0051 + s_1202 <=> s_0253 + s_0801 + s_1206	YKR009C											YBR121C	665	YBR121C_665	T	YBR121C	c
r_0092	YLR410W	no	c												r_2269	3-hydroxyacyl-CoA dehydrogenase (3-oxooctadecanoyl-CoA)	s_0229 + s_1202 <=> s_0250 + s_0801 + s_1206	YKR009C											YBR127C	500	YBR127C_500	T	YBR127C	c
r_0565	YLR432W	no	c												r_2270	3-hydroxyacyl-CoA dehydrogenase (3-oxohexacosanoyl-CoA)	s_0045 + s_1202 <=> s_0243 + s_0801 + s_1206	YKR009C											YBR149W	150	YBR149W_150	T	YBR149W	c
r_0558	YLR450W	no	c												r_2271	3-hydroxyacyl-CoA dehydrogenase (3-oxobutanoyl-CoA)	s_1202 + s_2902 <=> s_0801 + s_1206 + s_2914	YKR009C											YBR196C	197	YBR196C_197	T	YBR196C	c
r_0139	YML022W	no	c												r_2272	3-hydroxyacyl-CoA dehydrogenase (3-oxohexanoyl-CoA)	s_1202 + s_2903 <=> s_0801 + s_1206 + s_2915	YKR009C											YBR196C	219	YBR196C_219	T	YBR196C	c
r_0143	YML035C	no	c												r_2273	3-hydroxyacyl-CoA dehydrogenase (3-oxooctanoyl-CoA)	s_1202 + s_2904 <=> s_0801 + s_1206 + s_2916	YKR009C											YBR196C	52	YBR196C_52	T	YBR196C	c
r_0565	YML056C	no	c												r_2274	3-hydroxyacyl-CoA dehydrogenase (3-oxoicosanoyl-CoA)	s_1202 + s_2905 <=> s_0801 + s_1206 + s_2917	YKR009C											YBR249C	3	YBR249C_3	T	YBR249C	c
r_3022	YML059C	no	c												r_2275	3-hydroxyacyl-CoA dehydrogenase (3-oxodocosanoyl-CoA)	s_1202 + s_2906 <=> s_0801 + s_1206 + s_2918	YKR009C											YBR296C	330	YBR296C_330	T	YBR296C	c
r_3023	YML059C	no	c												r_2276	3-hydroxyacyl-CoA dehydrogenase (3-oxotetracosanoyl-CoA)	s_1202 + s_2907 <=> s_0801 + s_1206 + s_2919	YKR009C											YCL009C	280	YCL009C_280	T	YCL009C	c
r_3024	YML059C	no	c												r_2277	3-hydroxyacyl-CoA dehydrogenase (3-oxo-cis-hexadec-9-enoyl-CoA)	s_1202 + s_2908 <=> s_0801 + s_1206 + s_2920	YKR009C											YCL050C	59	YCL050C_59	T	YCL050C	c
r_3025	YML059C	no	c												r_2278	3-hydroxyacyl-CoA dehydrogenase (3-oxo-cis-tetradec-7-enoyl-CoA)	s_1202 + s_2909 <=> s_0801 + s_1206 + s_2921	YKR009C											YCR012W	202	YCR012W_202	T	YCR012W	c
r_3026	YML059C	no	c												r_2279	3-hydroxyacyl-CoA dehydrogenase (3-oxo-cis-dodec-5-enoyl-CoA)	s_1202 + s_2910 <=> s_0801 + s_1206 + s_2922	YKR009C											YCR012W	240	YCR012W_240	T	YCR012W	c
r_3027	YML059C	no	c												r_2280	3-hydroxyacyl-CoA dehydrogenase (3-oxo-cis-octadec-9-enoyl-CoA)	s_1202 + s_2911 <=> s_0801 + s_1206 + s_2923	YKR009C											YCR012W	324	YCR012W_324	T	YCR012W	c
r_3028	YML059C	no	c												r_2281	3-hydroxyacyl-CoA dehydrogenase (3-oxo-cis-hexadec-7-enoyl-CoA)	s_1202 + s_2912 <=> s_0801 + s_1206 + s_2924	YKR009C											YCR012W	330	YCR012W_330	T	YCR012W	c
r_3029	YML059C	no	c												r_2282	3-hydroxyacyl-CoA dehydrogenase (3-oxo-cis-tetradec-5-enoyl-CoA)	s_1202 + s_2913 <=> s_0801 + s_1206 + s_2925	YKR009C											YCR012W	391	YCR012W_391	T	YCR012W	c
r_3030	YML059C	no	c												r_2283	acetyl-CoA C-acyltransferase (acetyl-CoA)	s_0534 + s_2914 <=> 2 s_0378	YIL160C											YCR012W	92	YCR012W_92	T	YCR012W	c
r_3031	YML059C	no	c												r_2284	acetyl-CoA C-acyltransferase (butanoyl-CoA)	s_0534 + s_2915 <=> s_0378 + s_2884	YIL160C											YCR034W	333	YCR034W_333	T	YCR034W	c
r_3032	YML059C	no	c												r_2285	acetyl-CoA C-acyltransferase (hexanoyl-CoA)	s_0534 + s_2916 <=> s_0378 + s_2885	YIL160C											YCR037C	53	YCR037C_53	T	YCR037C	c
r_3033	YML059C	no	c												r_2286	acetyl-CoA C-acyltransferase (stearoyl-CoA)	s_0534 + s_2917 <=> s_0378 + s_1457	YIL160C											YCR053W	103	YCR053W_103	T	YCR053W	c
r_0354	YML070W	no	c												r_2287	acetyl-CoA C-acyltransferase (icosanoyl-CoA)	s_0534 + s_2918 <=> s_0378 + s_2879	YIL160C											YDL042C	24	YDL042C_24	T	YDL042C	c
r_0558	YML075C	no	c												r_2288	acetyl-CoA C-acyltransferase (docosanoyl-CoA)	s_0534 + s_2919 <=> s_0378 + s_2881	YIL160C											YDL055C	152	YDL055C_152	T	YDL055C	c
r_0195	YML100W	no	c												r_2289	acetyl-CoA C-acyltransferase (cis-tetradec-7-enoyl-CoA)	s_0534 + s_2920 <=> s_0378 + s_2893	YIL160C											YDL055C	259	YDL055C_259	T	YDL055C	c
r_1051	YML100W	no	c												r_2290	acetyl-CoA C-acyltransferase (cis-dodec-5-enoyl-CoA)	s_0534 + s_2921 <=> s_0378 + s_2895	YIL160C											YDL090C	16	YDL090C_16	T	YDL090C	c
r_1244	YML123C	no	c												r_2291	acetyl-CoA C-acyltransferase (cis-dec-3-enoyl-CoA)	s_0534 + s_2922 <=> s_0378 + s_2926	YIL160C											YDL131W	409	YDL131W_409	T	YDL131W	c
r_0360	YMR013C	no	c												r_2292	acetyl-CoA C-acyltransferase (cis-hexadec-7-enoyl-CoA)	s_0534 + s_2923 <=> s_0378 + s_2898	YIL160C											YDL171C	2069	YDL171C_2069	T	YDL171C	c
r_0320	YMR041C	no	c												r_2293	acetyl-CoA C-acyltransferase (cis-tetradec-5-enoyl-CoA)	s_0534 + s_2924 <=> s_0378 + s_2900	YIL160C											YDL182W	395	YDL182W_395	T	YDL182W	c
r_1085	YMR054W	no	c												r_2294	acetyl-CoA C-acyltransferase (cis-dodec-3-enoyl-CoA)	s_0534 + s_2925 <=> s_0378 + s_2927	YIL160C											YDL185W	130	YDL185W_130	T	YDL185W	c
r_1200	YMR088C	no	c												r_2295	delta3,delta2-enoyl-CoA isomerase (cis-dec-3-enoyl-CoA)	s_2926 <=> s_1507	YLR284C											YDL185W	142	YDL185W_142	T	YDL185W	c
r_1212	YMR088C	no	c												r_2296	delta3,delta2-enoyl-CoA isomerase (trans-2,cis-5-dodecadienoyl-CoA)	s_2896 <=> s_2928	YLR284C											YDR001C	57	YDR001C_57	T	YDR001C	c
r_0888	YMR105C	no	c												r_2297	delta3,delta2-enoyl-CoA isomerase (trans-dodec-3-enoyl-CoA)	s_2929 <=> s_1510	YLR284C											YDR035W	25	YDR035W_25	T	YDR035W	c
r_0907	YMR105C	no	c												r_2298	delta3,delta2-enoyl-CoA isomerase (cis-dodec-3-enoyl-CoA)	s_2927 <=> s_1510	YLR284C											YDR044W	282	YDR044W_282	T	YDR044W	c
r_0016	YMR108W	no	c												r_2299	delta3,delta2-enoyl-CoA isomerase (trans-2,cis-5-tetradecadienoyl-CoA)	s_2901 <=> s_2930	YLR284C											YDR050C	3	YDR050C_3	T	YDR050C	c
r_0097	YMR108W	no	c												r_2300	delta3,delta2-enoyl-CoA isomerase (trans-tetradec-3-enoyl-CoA)	s_2931 <=> s_1519	YLR284C											YDR050C	59	YDR050C_59	T	YDR050C	c
r_0108	YMR207C	no	c												r_2301	delta(3,5)-delta(2,4)-dienoyl-CoA isomerase (trans-3,cis-5-dodecadienoyl-CoA)	s_2928 <=> s_2932	YOR180C											YDR158W	12	YDR158W_12	T	YDR158W	c
r_0676	YMR226C	no	c												r_2302	delta(3,5)-delta(2,4)-dienoyl-CoA isomerase (trans-3,cis-5-tetradecadienoyl-CoA)	s_2930 <=> s_2933	YOR180C											YDR173C	97	YDR173C_97	T	YDR173C	c
r_0690	YMR226C	no	c												r_2303	2,4-dienoyl-CoA reductase (trans-2,trans-4-dodecadienoyl-CoA)	s_0801 + s_1215 + s_2932 <=> s_1211 + s_2929	YNL202W											YDR208W	221	YDR208W_221	T	YDR208W	c
r_0195	YMR261C	no	c												r_2304	2,4-dienoyl-CoA reductase (trans-2,trans-4-tetradecadienoyl-CoA)	s_0801 + s_1215 + s_2933 <=> s_1211 + s_2931	YNL202W											YDR208W	658	YDR208W_658	T	YDR208W	c
r_1051	YMR261C	no	c												r_2305	cis-aconitate(3-) to isocitrate	s_0516 + s_0803 <=> s_0940	YLR304C											YDR208W	667	YDR208W_667	T	YDR208W	c
r_0907	YMR278W	no	c												r_2308	glycerol-3-phosphate acyltransferase (16:0), ER membrane	s_2789 + s_2934 <=> s_2785 + s_2935	(YBL011W OR YKR067W)											YDR232W	23	YDR232W_23	T	YDR232W	c
r_3264	YMR313C	no	c												r_2309	glycerol-3-phosphate acyltransferase (16:1), ER membrane	s_2819 + s_2934 <=> s_2785 + s_2936	(YBL011W OR YKR067W)											YDR232W	24	YDR232W_24	T	YDR232W	c
r_3265	YMR313C	no	c												r_2310	glycerol-3-phosphate acyltransferase (18:0), ER membrane	s_2791 + s_2934 <=> s_2785 + s_2937	YKR067W											YDR481C	120	YDR481C_120	T	YDR481C	c
r_3266	YMR313C	no	c												r_2311	glycerol-3-phosphate acyltransferase (18:1), ER membrane	s_2821 + s_2934 <=> s_2785 + s_2938	YKR067W											YDR487C	2	YDR487C_2	T	YDR487C	c
r_3267	YMR313C	no	c												r_2312	dihydroxyacetone phosphate acyltransferase (16:0), ER membrane	s_2789 + s_2939 <=> s_2785 + s_2940	(YBL011W OR YKR067W)											YEL046C	361	YEL046C_361	T	YEL046C	c
r_3268	YMR313C	no	c												r_2313	dihydroxyacetone phosphate acyltransferase (16:1), ER membrane	s_2819 + s_2939 <=> s_2785 + s_2941	(YBL011W OR YKR067W)											YEL046C	369	YEL046C_369	T	YEL046C	c
r_3269	YMR313C	no	c												r_2314	dihydroxyacetone phosphate acyltransferase (18:0), ER membrane	s_2791 + s_2939 <=> s_2785 + s_2942	YKR067W											YEL058W	64	YEL058W_64	T	YEL058W	c
r_3270	YMR313C	no	c												r_2315	dihydroxyacetone phosphate acyltransferase (18:1), ER membrane	s_2821 + s_2939 <=> s_2785 + s_2943	YKR067W											YEL063C	3	YEL063C_3	T	YEL063C	c
r_3271	YMR313C	no	c												r_2316	glycerol-3-phosphate acyltransferase (16:0), lipid particle	s_0769 + s_2847 <=> s_0531 + s_2944	YKR067W											YER014W	276	YER014W_276	T	YER014W	c
r_3272	YMR313C	no	c												r_2317	glycerol-3-phosphate acyltransferase (16:1), lipid particle	s_0769 + s_2849 <=> s_0531 + s_2945	YKR067W											YER023W	245	YER023W_245	T	YER023W	c
r_3273	YMR313C	no	c												r_2318	glycerol-3-phosphate acyltransferase (18:0), lipid particle	s_0769 + s_2851 <=> s_0531 + s_2946	YKR067W											YER026C	52	YER026C_52	T	YER026C	c
r_3274	YMR313C	no	c												r_2319	glycerol-3-phosphate acyltransferase (18:1), lipid particle	s_0769 + s_2853 <=> s_0531 + s_2947	YKR067W											YER043C	392	YER043C_392	T	YER043C	c
r_3275	YMR313C	no	c												r_2320	dihydroxyacetone phosphate acyltransferase (16:0), lipid particle	s_0631 + s_2847 <=> s_0531 + s_2948	YKR067W											YER052C	332	YER052C_332	T	YER052C	c
r_3276	YMR313C	no	c												r_2321	dihydroxyacetone phosphate acyltransferase (16:1), lipid particle	s_0631 + s_2849 <=> s_0531 + s_2949	YKR067W											YER090W	222	YER090W_222	T	YER090W	c
r_3277	YMR313C	no	c												r_2322	dihydroxyacetone phosphate acyltransferase (18:0), lipid particle	s_0631 + s_2851 <=> s_0531 + s_2950	YKR067W											YER091C	565	YER091C_565	T	YER091C	c
r_3278	YMR313C	no	c												r_2323	dihydroxyacetone phosphate acyltransferase (18:1), lipid particle	s_0631 + s_2853 <=> s_0531 + s_2951	YKR067W											YER099C	237	YER099C_237	T	YER099C	c
r_3279	YMR313C	no	c												r_2324	acyl dhap reductase (16:0), ER membrane	s_2783 + s_2799 + s_2940 <=> s_2800 + s_2935	YIL124W											YFR019W	1607	YFR019W_1607	T	YFR019W	c
r_3280	YMR313C	no	c												r_2325	acyl dhap reductase (16:1), ER membrane	s_2783 + s_2799 + s_2941 <=> s_2800 + s_2936	YIL124W											YFR019W	182	YFR019W_182	T	YFR019W	c
r_3281	YMR313C	no	c												r_2326	acyl dhap reductase (18:0), ER membrane	s_2783 + s_2799 + s_2942 <=> s_2800 + s_2937	YIL124W											YFR019W	1944	YFR019W_1944	T	YFR019W	c
r_3282	YMR313C	no	c												r_2327	acyl dhap reductase (18:1), ER membrane	s_2783 + s_2799 + s_2943 <=> s_2800 + s_2938	YIL124W											YFR019W	1952	YFR019W_1952	T	YFR019W	c
r_3283	YMR313C	no	c												r_2328	acyl dhap reductase (16:0), lipid particle	s_0798 + s_2948 + s_2952 <=> s_2944 + s_2953	YIL124W											YFR019W	391	YFR019W_391	T	YFR019W	c
r_3284	YMR313C	no	c												r_2329	acyl dhap reductase (16:1), lipid particle	s_0798 + s_2949 + s_2952 <=> s_2945 + s_2953	YIL124W											YGL008C	174	YGL008C_174	T	YGL008C	c
r_3285	YMR313C	no	c												r_2330	acyl dhap reductase (18:0), lipid particle	s_0798 + s_2950 + s_2952 <=> s_2946 + s_2953	YIL124W											YGL008C	911	YGL008C_911	T	YGL008C	c
r_3286	YMR313C	no	c												r_2331	acyl dhap reductase (18:1), lipid particle	s_0798 + s_2951 + s_2952 <=> s_2947 + s_2953	YIL124W											YGL009C	360	YGL009C_360	T	YGL009C	c
r_3287	YMR313C	no	c												r_2332	1-acyl-sn-glycerol-3-phosphate acyltransferase (1-16:0, 2-16:1), ER membrane	s_2819 + s_2935 <=> s_2785 + s_2954	YOR175C											YGL009C	493	YGL009C_493	T	YGL009C	c
r_3288	YMR313C	no	c												r_2333	1-acyl-sn-glycerol-3-phosphate acyltransferase (1-16:0, 2-18:1), ER membrane	s_2821 + s_2935 <=> s_2785 + s_2955	(YDL052C OR YOR175C)											YGL148W	54	YGL148W_54	T	YGL148W	c
r_3289	YMR313C	no	c												r_2334	1-acyl-sn-glycerol-3-phosphate acyltransferase (1-16:1, 2-16:1), ER membrane	s_2819 + s_2936 <=> s_2785 + s_2956	YOR175C											YGL148W	76	YGL148W_76	T	YGL148W	c
r_3290	YMR313C	no	c												r_2335	1-acyl-sn-glycerol-3-phosphate acyltransferase (1-16:1, 2-18:1), ER membrane	s_2821 + s_2936 <=> s_2785 + s_2957	(YDL052C OR YOR175C)											YGL245W	299	YGL245W_299	T	YGL245W	c
r_3291	YMR313C	no	c												r_2336	1-acyl-sn-glycerol-3-phosphate acyltransferase (1-18:0, 2-16:1), ER membrane	s_2819 + s_2937 <=> s_2785 + s_2958	YOR175C											YGL245W	471	YGL245W_471	T	YGL245W	c
r_3292	YMR313C	no	c												r_2337	1-acyl-sn-glycerol-3-phosphate acyltransferase (1-18:0, 2-18:1), ER membrane	s_2821 + s_2937 <=> s_2785 + s_2959	(YDL052C OR YOR175C)											YGR055W	551	YGR055W_551	T	YGR055W	c
r_3293	YMR313C	no	c												r_2338	1-acyl-sn-glycerol-3-phosphate acyltransferase (1-18:1, 2-16:1), ER membrane	s_2819 + s_2938 <=> s_2785 + s_2960	YOR175C											YGR065C	29	YGR065C_29	T	YGR065C	c
r_3294	YMR313C	no	c												r_2339	1-acyl-sn-glycerol-3-phosphate acyltransferase (1-18:1, 2-18:1), ER membrane	s_2821 + s_2938 <=> s_2785 + s_2961	(YDL052C OR YOR175C)											YGR094W	1002	YGR094W_1002	T	YGR094W	c
r_3295	YMR313C	no	c												r_2340	1-acyl-sn-glycerol-3-phosphate acyltransferase (1-16:0, 2-18:1), lipid particle	s_2853 + s_2944 <=> s_0531 + s_2962	(YDL052C OR YKR089C OR YOR081C)											YGR124W	204	YGR124W_204	T	YGR124W	c
r_3296	YMR313C	no	c												r_2341	1-acyl-sn-glycerol-3-phosphate acyltransferase (1-16:1, 2-18:1), lipid particle	s_2853 + s_2945 <=> s_0531 + s_2963	(YDL052C OR YKR089C OR YOR081C)											YGR155W	349	YGR155W_349	T	YGR155W	c
r_3297	YMR313C	no	c												r_2342	1-acyl-sn-glycerol-3-phosphate acyltransferase (1-18:0, 2-18:1), lipid particle	s_2853 + s_2946 <=> s_0531 + s_2964	(YDL052C OR YKR089C OR YOR081C)											YGR155W	497	YGR155W_497	T	YGR155W	c
r_3298	YMR313C	no	c												r_2343	1-acyl-sn-glycerol-3-phosphate acyltransferase (1-18:1, 2-18:1), lipid particle	s_2853 + s_2947 <=> s_0531 + s_2965	(YDL052C OR YKR089C OR YOR081C)											YGR170W	1107	YGR170W_1107	T	YGR170W	c
r_3299	YMR313C	no	c												r_2344	PA phosphatase (1-16:0, 2-16:1), ER membrane	s_2808 + s_2954 <=> s_2966 + s_2967	YMR165C											YGR180C	333	YGR180C_333	T	YGR180C	c
r_3300	YMR313C	no	c												r_2345	PA phosphatase (1-16:0, 2-18:1), ER membrane	s_2808 + s_2955 <=> s_2966 + s_2968	YMR165C											YGR192C	174	YGR192C_174	T	YGR192C	c
r_3301	YMR313C	no	c												r_2346	PA phosphatase (1-16:1, 2-16:1), ER membrane	s_2808 + s_2956 <=> s_2966 + s_2969	YMR165C											YGR192C	179	YGR192C_179	T	YGR192C	c
r_3302	YMR313C	no	c												r_2347	PA phosphatase (1-16:1, 2-18:1), ER membrane	s_2808 + s_2957 <=> s_2966 + s_2970	YMR165C											YGR192C	181	YGR192C_181	T	YGR192C	c
r_3303	YMR313C	no	c												r_2348	PA phosphatase (1-18:0, 2-16:1), ER membrane	s_2808 + s_2958 <=> s_2966 + s_2971	YMR165C											YGR202C	154	YGR202C_154	T	YGR202C	c
r_3312	YMR313C	no	c												r_2349	PA phosphatase (1-18:0, 2-18:1), ER membrane	s_2808 + s_2959 <=> s_2966 + s_2972	YMR165C											YGR202C	348	YGR202C_348	T	YGR202C	c
r_3313	YMR313C	no	c												r_2350	PA phosphatase (1-18:1, 2-16:1), ER membrane	s_2808 + s_2960 <=> s_2966 + s_2973	YMR165C											YGR202C	58	YGR202C_58	T	YGR202C	c
r_3314	YMR313C	no	c												r_2351	PA phosphatase (1-18:1, 2-18:1), ER membrane	s_2808 + s_2961 <=> s_2966 + s_2974	YMR165C											YGR204W	893	YGR204W_893	T	YGR204W	c
r_3315	YMR313C	no	c												r_2352	PA phosphatase (1-16:0, 2-16:1), vacuolar membrane	s_2975 + s_2976 <=> s_2977 + s_2978	YDR284C											YGR240C	177	YGR240C_177	T	YGR240C	c
r_1115	YNL142W	no	c												r_2353	PA phosphatase (1-16:0, 2-18:1), vacuolar membrane	s_2976 + s_2979 <=> s_2977 + s_2980	YDR284C											YGR240C	449	YGR240C_449	T	YGR240C	c
r_0153	YNL220W	no	c												r_2354	PA phosphatase (1-16:1, 2-16:1), vacuolar membrane	s_2976 + s_2981 <=> s_2977 + s_2982	YDR284C											YGR240C	897	YGR240C_897	T	YGR240C	c
r_0466	YNL241C	no	c												r_2355	PA phosphatase (1-16:1, 2-18:1), vacuolar membrane	s_2976 + s_2983 <=> s_2977 + s_2984	YDR284C											YGR244C	275	YGR244C_275	T	YGR244C	c
r_0313	YNL247W	no	c												r_2356	PA phosphatase (1-18:0, 2-16:1), vacuolar membrane	s_2976 + s_2985 <=> s_2977 + s_2986	YDR284C											YGR248W	11	YGR248W_11	T	YGR248W	c
r_0017	YNL256W	no	c												r_2357	PA phosphatase (1-18:0, 2-18:1), vacuolar membrane	s_2976 + s_2987 <=> s_2977 + s_2988	YDR284C											YGR267C	14	YGR267C_14	T	YGR267C	c
r_0347	YNL256W	no	c												r_2358	PA phosphatase (1-18:1, 2-16:1), vacuolar membrane	s_2976 + s_2989 <=> s_2977 + s_2990	YDR284C											YHL016C	683	YHL016C_683	T	YHL016C	c
r_0350	YNL256W	no	c												r_2359	PA phosphatase (1-18:1, 2-18:1), vacuolar membrane	s_2976 + s_2991 <=> s_2977 + s_2992	YDR284C											YHR020W	169	YHR020W_169	T	YHR020W	c
r_0351	YNL256W	no	c												r_2360	PA phosphatase (1-16:0, 2-16:1), Golgi membrane	s_2993 + s_2994 <=> s_2995 + s_2996	YDR503C											YHR174W	312	YHR174W_312	T	YHR174W	c
r_1213	YNL268W	no	c												r_2361	PA phosphatase (1-16:0, 2-18:1), Golgi membrane	s_2994 + s_2997 <=> s_2995 + s_2998	YDR503C											YHR174W	323	YHR174W_323	T	YHR174W	c
r_0549	YNL277W	no	c												r_2362	PA phosphatase (1-16:1, 2-16:1), Golgi membrane	s_2994 + s_2999 <=> s_2995 + s_3000	YDR503C											YIL078W	200	YIL078W_200	T	YIL078W	c
r_1095	YNL292W	no	c												r_2363	PA phosphatase (1-16:1, 2-18:1), Golgi membrane	s_2994 + s_3001 <=> s_2995 + s_3002	YDR503C											YIL078W	380	YIL078W_380	T	YIL078W	c
r_3216	YNL325C	no	c												r_2364	PA phosphatase (1-18:0, 2-16:1), Golgi membrane	s_2994 + s_3003 <=> s_2995 + s_3004	YDR503C											YIL078W	459	YIL078W_459	T	YIL078W	c
r_3217	YNL325C	no	c												r_2365	PA phosphatase (1-18:0, 2-18:1), Golgi membrane	s_2994 + s_3005 <=> s_2995 + s_3006	YDR503C											YIL078W	664	YIL078W_664	T	YIL078W	c
r_3218	YNL325C	no	c												r_2366	PA phosphatase (1-18:1, 2-16:1), Golgi membrane	s_2994 + s_3007 <=> s_2995 + s_3008	YDR503C											YIL094C	22	YIL094C_22	T	YIL094C	c
r_3219	YNL325C	no	c												r_2367	PA phosphatase (1-18:1, 2-18:1), Golgi membrane	s_2994 + s_3009 <=> s_2995 + s_3010	YDR503C											YIL107C	156	YIL107C_156	T	YIL107C	c
r_3220	YNL325C	no	c												r_2368	diacylglycerol acyltransferase (1-16:0, 2-16:1, 3-16:0), ER membrane	s_2789 + s_2967 <=> s_2785 + s_3011	(YCR048W OR YNR019W OR YOR245C)											YIL107C	168	YIL107C_168	T	YIL107C	c
r_3221	YNL325C	no	c												r_2369	diacylglycerol acyltransferase (1-16:0, 2-18:1, 3-16:0), ER membrane	s_2789 + s_2968 <=> s_2785 + s_3012	(YCR048W OR YNR019W OR YOR245C)											YJL005W	1646	YJL005W_1646	T	YJL005W	c
r_3222	YNL325C	no	c												r_2370	diacylglycerol acyltransferase (1-16:1, 2-16:1, 3-16:0), ER membrane	s_2789 + s_2969 <=> s_2785 + s_3013	(YCR048W OR YNR019W OR YOR245C)											YJL005W	370	YJL005W_370	T	YJL005W	c
r_3223	YNL325C	no	c												r_2371	diacylglycerol acyltransferase (1-16:1, 2-18:1, 3-16:0), ER membrane	s_2789 + s_2970 <=> s_2785 + s_3014	(YCR048W OR YNR019W OR YOR245C)											YJL005W	375	YJL005W_375	T	YJL005W	c
r_0315	YNR012W	no	c												r_2372	diacylglycerol acyltransferase (1-18:0, 2-16:1, 3-16:0), ER membrane	s_2789 + s_2971 <=> s_2785 + s_3015	(YCR048W OR YNR019W OR YOR245C)											YJL005W	388	YJL005W_388	T	YJL005W	c
r_1077	YNR012W	no	c												r_2373	diacylglycerol acyltransferase (1-18:0, 2-18:1, 3-16:0), ER membrane	s_2789 + s_2972 <=> s_2785 + s_3016	(YCR048W OR YNR019W OR YOR245C)											YJL005W	485	YJL005W_485	T	YJL005W	c
r_1078	YNR012W	no	c												r_2374	diacylglycerol acyltransferase (1-18:1, 2-16:1, 3-16:0), ER membrane	s_2789 + s_2973 <=> s_2785 + s_3017	(YCR048W OR YNR019W OR YOR245C)											YJL005W	79	YJL005W_79	T	YJL005W	c
r_1244	YNR013C	no	c												r_2375	diacylglycerol acyltransferase (1-18:1, 2-18:1, 3-16:0), ER membrane	s_2789 + s_2974 <=> s_2785 + s_3018	(YCR048W OR YNR019W OR YOR245C)											YJL026W	393	YJL026W_393	T	YJL026W	c
r_0127	YNR019W	no	c												r_2376	diacylglycerol acyltransferase (1-16:0, 2-16:1, 3-16:1), ER membrane	s_2819 + s_2967 <=> s_2785 + s_3019	(YCR048W OR YNR019W OR YOR245C)											YJL129C	591	YJL129C_591	T	YJL129C	c
r_0132	YNR019W	no	c												r_2377	diacylglycerol acyltransferase (1-16:0, 2-18:1, 3-16:1), ER membrane	s_2819 + s_2968 <=> s_2785 + s_3020	(YCR048W OR YNR019W OR YOR245C)											YJL134W	15	YJL134W_15	T	YJL134W	c
r_2368	YNR019W	no	c												r_2378	diacylglycerol acyltransferase (1-16:1, 2-16:1, 3-16:1), ER membrane	s_2819 + s_2969 <=> s_2785 + s_3021	(YCR048W OR YNR019W OR YOR245C)											YJL153C	47	YJL153C_47	T	YJL153C	c
r_2369	YNR019W	no	c												r_2379	diacylglycerol acyltransferase (1-16:1, 2-18:1, 3-16:1), ER membrane	s_2819 + s_2970 <=> s_2785 + s_3022	(YCR048W OR YNR019W OR YOR245C)											YJL212C	47	YJL212C_47	T	YJL212C	c
r_2370	YNR019W	no	c												r_2380	diacylglycerol acyltransferase (1-18:0, 2-16:1, 3-16:1), ER membrane	s_2819 + s_2971 <=> s_2785 + s_3023	(YCR048W OR YNR019W OR YOR245C)											YJL212C	49	YJL212C_49	T	YJL212C	c
r_2371	YNR019W	no	c												r_2381	diacylglycerol acyltransferase (1-18:0, 2-18:1, 3-16:1), ER membrane	s_2819 + s_2972 <=> s_2785 + s_3024	(YCR048W OR YNR019W OR YOR245C)											YJL212C	50	YJL212C_50	T	YJL212C	c
r_2372	YNR019W	no	c												r_2382	diacylglycerol acyltransferase (1-18:1, 2-16:1, 3-16:1), ER membrane	s_2819 + s_2973 <=> s_2785 + s_3025	(YCR048W OR YNR019W OR YOR245C)											YJR001W	180	YJR001W_180	T	YJR001W	c
r_2373	YNR019W	no	c												r_2383	diacylglycerol acyltransferase (1-18:1, 2-18:1, 3-16:1), ER membrane	s_2819 + s_2974 <=> s_2785 + s_3026	(YCR048W OR YNR019W OR YOR245C)											YJR139C	224	YJR139C_224	T	YJR139C	c
r_2374	YNR019W	no	c												r_2384	diacylglycerol acyltransferase (1-16:0, 2-16:1, 3-18:0), ER membrane	s_2791 + s_2967 <=> s_2785 + s_3027	(YCR048W OR YNR019W OR YOR245C)											YJR148W	50	YJR148W_50	T	YJR148W	c
r_2375	YNR019W	no	c												r_2385	diacylglycerol acyltransferase (1-16:0, 2-18:1, 3-18:0), ER membrane	s_2791 + s_2968 <=> s_2785 + s_3028	(YCR048W OR YNR019W OR YOR245C)											YJR152W	37	YJR152W_37	T	YJR152W	c
r_2376	YNR019W	no	c												r_2386	diacylglycerol acyltransferase (1-16:1, 2-16:1, 3-18:0), ER membrane	s_2791 + s_2969 <=> s_2785 + s_3029	(YCR048W OR YNR019W OR YOR245C)											YKL035W	11	YKL035W_11	T	YKL035W	c
r_2377	YNR019W	no	c												r_2387	diacylglycerol acyltransferase (1-16:1, 2-18:1, 3-18:0), ER membrane	s_2791 + s_2970 <=> s_2785 + s_3030	(YCR048W OR YNR019W OR YOR245C)											YKL035W	449	YKL035W_449	T	YKL035W	c
r_2378	YNR019W	no	c												r_2388	diacylglycerol acyltransferase (1-18:0, 2-16:1, 3-18:0), ER membrane	s_2791 + s_2971 <=> s_2785 + s_3031	(YCR048W OR YNR019W OR YOR245C)											YKL035W	451	YKL035W_451	T	YKL035W	c
r_2379	YNR019W	no	c												r_2389	diacylglycerol acyltransferase (1-18:0, 2-18:1, 3-18:0), ER membrane	s_2791 + s_2972 <=> s_2785 + s_3032	(YCR048W OR YNR019W OR YOR245C)											YKL035W	8	YKL035W_8	T	YKL035W	c
r_2380	YNR019W	no	c												r_2390	diacylglycerol acyltransferase (1-18:1, 2-16:1, 3-18:0), ER membrane	s_2791 + s_2973 <=> s_2785 + s_3033	(YCR048W OR YNR019W OR YOR245C)											YKL060C	10	YKL060C_10	T	YKL060C	c
r_2381	YNR019W	no	c												r_2391	diacylglycerol acyltransferase (1-18:1, 2-18:1, 3-18:0), ER membrane	s_2791 + s_2974 <=> s_2785 + s_3034	(YCR048W OR YNR019W OR YOR245C)											YKL060C	149	YKL060C_149	T	YKL060C	c
r_2382	YNR019W	no	c												r_2392	diacylglycerol acyltransferase (1-16:0, 2-16:1, 3-18:1), ER membrane	s_2821 + s_2967 <=> s_2785 + s_3035	(YCR048W OR YNR019W OR YOR245C)											YKL060C	178	YKL060C_178	T	YKL060C	c
r_2383	YNR019W	no	c												r_2393	diacylglycerol acyltransferase (1-16:0, 2-18:1, 3-18:1), ER membrane	s_2821 + s_2968 <=> s_2785 + s_3036	(YCR048W OR YNR019W OR YOR245C)											YKL060C	276	YKL060C_276	T	YKL060C	c
r_2384	YNR019W	no	c												r_2394	diacylglycerol acyltransferase (1-16:1, 2-16:1, 3-18:1), ER membrane	s_2821 + s_2969 <=> s_2785 + s_3037	(YCR048W OR YNR019W OR YOR245C)											YKL060C	289	YKL060C_289	T	YKL060C	c
r_2385	YNR019W	no	c												r_2395	diacylglycerol acyltransferase (1-16:1, 2-18:1, 3-18:1), ER membrane	s_2821 + s_2970 <=> s_2785 + s_3038	(YCR048W OR YNR019W OR YOR245C)											YKL060C	357	YKL060C_357	T	YKL060C	c
r_2386	YNR019W	no	c												r_2396	diacylglycerol acyltransferase (1-18:0, 2-16:1, 3-18:1), ER membrane	s_2821 + s_2971 <=> s_2785 + s_3039	(YCR048W OR YNR019W OR YOR245C)											YKL067W	94	YKL067W_94	T	YKL067W	c
r_2387	YNR019W	no	c												r_2397	diacylglycerol acyltransferase (1-18:0, 2-18:1, 3-18:1), ER membrane	s_2821 + s_2972 <=> s_2785 + s_3040	(YCR048W OR YNR019W OR YOR245C)											YKL080W	56	YKL080W_56	T	YKL080W	c
r_2388	YNR019W	no	c												r_2398	diacylglycerol acyltransferase (1-18:1, 2-16:1, 3-18:1), ER membrane	s_2821 + s_2973 <=> s_2785 + s_3041	(YCR048W OR YNR019W OR YOR245C)											YKL085W	198	YKL085W_198	T	YKL085W	c
r_2389	YNR019W	no	c												r_2399	diacylglycerol acyltransferase (1-18:1, 2-18:1, 3-18:1), ER membrane	s_2821 + s_2974 <=> s_2785 + s_3042	(YCR048W OR YNR019W OR YOR245C)											YKL104C	333	YKL104C_333	T	YKL104C	c
r_2390	YNR019W	no	c												r_2400	diacylglycerol acyltransferase (1-16:0, 2-16:1, 3-16:0), lipid particle	s_2847 + s_3043 <=> s_0531 + s_3044	YOR245C											YKL127W	110	YKL127W_110	T	YKL127W	c
r_2391	YNR019W	no	c												r_2401	diacylglycerol acyltransferase (1-16:0, 2-18:1, 3-16:0), lipid particle	s_2847 + s_3045 <=> s_0531 + s_3046	YOR245C											YKL140W	538	YKL140W_538	T	YKL140W	c
r_2392	YNR019W	no	c												r_2402	diacylglycerol acyltransferase (1-16:1, 2-16:1, 3-16:0), lipid particle	s_2847 + s_3047 <=> s_0531 + s_3048	YOR245C											YKL146W	118	YKL146W_118	T	YKL146W	c
r_2393	YNR019W	no	c												r_2403	diacylglycerol acyltransferase (1-16:1, 2-18:1, 3-16:0), lipid particle	s_2847 + s_3049 <=> s_0531 + s_3050	YOR245C											YKL152C	175	YKL152C_175	T	YKL152C	c
r_2394	YNR019W	no	c												r_2404	diacylglycerol acyltransferase (1-18:0, 2-16:1, 3-16:0), lipid particle	s_2847 + s_3051 <=> s_0531 + s_3052	YOR245C											YKL152C	63	YKL152C_63	T	YKL152C	c
r_2395	YNR019W	no	c												r_2405	diacylglycerol acyltransferase (1-18:0, 2-18:1, 3-16:0), lipid particle	s_2847 + s_3053 <=> s_0531 + s_3054	YOR245C											YKL182W	1120	YKL182W_1120	T	YKL182W	c
r_2396	YNR019W	no	c												r_2406	diacylglycerol acyltransferase (1-18:1, 2-16:1, 3-16:0), lipid particle	s_2847 + s_3055 <=> s_0531 + s_3056	YOR245C											YKL182W	732	YKL182W_732	T	YKL182W	c
r_2397	YNR019W	no	c												r_2407	diacylglycerol acyltransferase (1-18:1, 2-18:1, 3-16:0), lipid particle	s_2847 + s_3057 <=> s_0531 + s_3058	YOR245C											YKR031C	1461	YKR031C_1461	T	YKR031C	c
r_2398	YNR019W	no	c												r_2408	diacylglycerol acyltransferase (1-16:0, 2-16:1, 3-16:1), lipid particle	s_2849 + s_3043 <=> s_0531 + s_3059	YOR245C											YKR067W	691	YKR067W_691	T	YKR067W	c
r_2399	YNR019W	no	c												r_2409	diacylglycerol acyltransferase (1-16:0, 2-18:1, 3-16:1), lipid particle	s_2849 + s_3045 <=> s_0531 + s_3060	YOR245C											YKR089C	674	YKR089C_674	T	YKR089C	c
r_1173	YOL020W	no	c												r_2410	diacylglycerol acyltransferase (1-16:1, 2-16:1, 3-16:1), lipid particle	s_2849 + s_3047 <=> s_0531 + s_3061	YOR245C											YLL015W	888	YLL015W_888	T	YLL015W	c
r_1183	YOL020W	no	c												r_2411	diacylglycerol acyltransferase (1-16:1, 2-18:1, 3-16:1), lipid particle	s_2849 + s_3049 <=> s_0531 + s_3062	YOR245C											YLL015W	909	YLL015W_909	T	YLL015W	c
r_1192	YOL020W	no	c												r_2412	diacylglycerol acyltransferase (1-18:0, 2-16:1, 3-16:1), lipid particle	s_2849 + s_3051 <=> s_0531 + s_3063	YOR245C											YLL015W	915	YLL015W_915	T	YLL015W	c
r_1215	YOL020W	no	c												r_2413	diacylglycerol acyltransferase (1-18:0, 2-18:1, 3-16:1), lipid particle	s_2849 + s_3053 <=> s_0531 + s_3064	YOR245C											YLL015W	933	YLL015W_933	T	YLL015W	c
r_1219	YOL020W	no	c												r_2414	diacylglycerol acyltransferase (1-18:1, 2-16:1, 3-16:1), lipid particle	s_2849 + s_3055 <=> s_0531 + s_3065	YOR245C											YLL028W	88	YLL028W_88	T	YLL028W	c
r_1223	YOL020W	no	c												r_2415	diacylglycerol acyltransferase (1-18:1, 2-18:1, 3-16:1), lipid particle	s_2849 + s_3057 <=> s_0531 + s_3066	YOR245C											YLL048C	720	YLL048C_720	T	YLL048C	c
r_0480	YOL033W	no	c												r_2416	diacylglycerol acyltransferase (1-16:0, 2-16:1, 3-18:0), lipid particle	s_2851 + s_3043 <=> s_0531 + s_3067	YOR245C											YLL048C	953	YLL048C_953	T	YLL048C	c
r_0491	YOL059W	no	c												r_2417	diacylglycerol acyltransferase (1-16:0, 2-18:1, 3-18:0), lipid particle	s_2851 + s_3045 <=> s_0531 + s_3068	YOR245C											YLL061W	20	YLL061W_20	T	YLL061W	c
r_0492	YOL059W	no	c												r_2418	diacylglycerol acyltransferase (1-16:1, 2-16:1, 3-18:0), lipid particle	s_2851 + s_3047 <=> s_0531 + s_3069	YOR245C											YLR044C	182	YLR044C_182	T	YLR044C	c
r_0767	YOR025W	no	c												r_2419	diacylglycerol acyltransferase (1-16:1, 2-18:1, 3-18:0), lipid particle	s_2851 + s_3049 <=> s_0531 + s_3070	YOR245C											YLR044C	244	YLR044C_244	T	YLR044C	c
r_0906	YOR054C	no	c												r_2420	diacylglycerol acyltransferase (1-18:0, 2-16:1, 3-18:0), lipid particle	s_2851 + s_3051 <=> s_0531 + s_3071	YOR245C											YLR044C	335	YLR044C_335	T	YLR044C	c
r_2340	YOR081C	no	c												r_2421	diacylglycerol acyltransferase (1-18:0, 2-18:1, 3-18:0), lipid particle	s_2851 + s_3053 <=> s_0531 + s_3072	YOR245C											YLR058C	19	YLR058C_19	T	YLR058C	c
r_2341	YOR081C	no	c												r_2422	diacylglycerol acyltransferase (1-18:1, 2-16:1, 3-18:0), lipid particle	s_2851 + s_3055 <=> s_0531 + s_3073	YOR245C											YLR109W	58	YLR109W_58	T	YLR109W	c
r_2342	YOR081C	no	c												r_2423	diacylglycerol acyltransferase (1-18:1, 2-18:1, 3-18:0), lipid particle	s_2851 + s_3057 <=> s_0531 + s_3074	YOR245C											YLR133W	53	YLR133W_53	T	YLR133W	c
r_2343	YOR081C	no	c												r_2424	diacylglycerol acyltransferase (1-16:0, 2-16:1, 3-18:1), lipid particle	s_2853 + s_3043 <=> s_0531 + s_3075	YOR245C											YLR138W	446	YLR138W_446	T	YLR138W	c
r_3264	YOR081C	no	c												r_2425	diacylglycerol acyltransferase (1-16:0, 2-18:1, 3-18:1), lipid particle	s_2853 + s_3045 <=> s_0531 + s_3076	YOR245C											YLR138W	452	YLR138W_452	T	YLR138W	c
r_3265	YOR081C	no	c												r_2426	diacylglycerol acyltransferase (1-16:1, 2-16:1, 3-18:1), lipid particle	s_2853 + s_3047 <=> s_0531 + s_3077	YOR245C											YLR138W	764	YLR138W_764	T	YLR138W	c
r_3266	YOR081C	no	c												r_2427	diacylglycerol acyltransferase (1-16:1, 2-18:1, 3-18:1), lipid particle	s_2853 + s_3049 <=> s_0531 + s_3078	YOR245C											YLR172C	293	YLR172C_293	T	YLR172C	c
r_3267	YOR081C	no	c												r_2428	diacylglycerol acyltransferase (1-18:0, 2-16:1, 3-18:1), lipid particle	s_2853 + s_3051 <=> s_0531 + s_3079	YOR245C											YLR237W	574	YLR237W_574	T	YLR237W	c
r_3268	YOR081C	no	c												r_2429	diacylglycerol acyltransferase (1-18:0, 2-18:1, 3-18:1), lipid particle	s_2853 + s_3053 <=> s_0531 + s_3080	YOR245C											YLR240W	430	YLR240W_430	T	YLR240W	c
r_3269	YOR081C	no	c												r_2430	diacylglycerol acyltransferase (1-18:1, 2-16:1, 3-18:1), lipid particle	s_2853 + s_3055 <=> s_0531 + s_3081	YOR245C											YLR258W	667	YLR258W_667	T	YLR258W	c
r_3270	YOR081C	no	c												r_2431	diacylglycerol acyltransferase (1-18:1, 2-18:1, 3-18:1), lipid particle	s_2853 + s_3057 <=> s_0531 + s_3082	YOR245C											YLR304C	350	YLR304C_350	T	YLR304C	c
r_3271	YOR081C	no	c												r_2432	CDP-diacylglycerol synthase (1-16:0, 2-16:1), ER membrane	s_2783 + s_2954 + s_3083 <=> s_2834 + s_3084	YBR029C											YLR305C	469	YLR305C_469	T	YLR305C	c
r_3272	YOR081C	no	c												r_2433	CDP-diacylglycerol synthase (1-16:1, 2-16:1), ER membrane	s_2783 + s_2956 + s_3083 <=> s_2834 + s_3085	YBR029C											YLR328W	113	YLR328W_113	T	YLR328W	c
r_3273	YOR081C	no	c												r_2434	CDP-diacylglycerol synthase (1-18:0, 2-16:1), ER membrane	s_2783 + s_2958 + s_3083 <=> s_2834 + s_3086	YBR029C											YLR342W	268	YLR342W_268	T	YLR342W	c
r_3274	YOR081C	no	c												r_2435	CDP-diacylglycerol synthase (1-18:1, 2-16:1), ER membrane	s_2783 + s_2960 + s_3083 <=> s_2834 + s_3087	YBR029C											YLR342W	271	YLR342W_271	T	YLR342W	c
r_3275	YOR081C	no	c												r_2436	CDP-diacylglycerol synthase (1-16:0, 2-18:1), ER membrane	s_2783 + s_2955 + s_3083 <=> s_2834 + s_3088	YBR029C											YLR410W	142	YLR410W_142	T	YLR410W	c
r_3276	YOR081C	no	c												r_2437	CDP-diacylglycerol synthase (1-16:1, 2-18:1), ER membrane	s_2783 + s_2957 + s_3083 <=> s_2834 + s_3089	YBR029C											YLR432W	15	YLR432W_15	T	YLR432W	c
r_3277	YOR081C	no	c												r_2438	CDP-diacylglycerol synthase (1-18:0, 2-18:1), ER membrane	s_2783 + s_2959 + s_3083 <=> s_2834 + s_3090	YBR029C											YLR450W	564	YLR450W_564	T	YLR450W	c
r_3278	YOR081C	no	c												r_2439	CDP-diacylglycerol synthase (1-18:1, 2-18:1), ER membrane	s_2783 + s_2961 + s_3083 <=> s_2834 + s_3091	YBR029C											YML056C	427	YML056C_427	T	YML056C	c
r_3279	YOR081C	no	c												r_2440	CDP-diacylglycerol synthase (1-16:0, 2-16:1), mitochondrial membrane	s_3092 + s_3093 + s_3094 <=> s_3095 + s_3096	YBR029C											YML059C	268	YML059C_268	T	YML059C	c
r_3280	YOR081C	no	c												r_2441	CDP-diacylglycerol synthase (1-16:1, 2-16:1), mitochondrial membrane	s_3093 + s_3094 + s_3097 <=> s_3095 + s_3098	YBR029C											YML059C	273	YML059C_273	T	YML059C	c
r_3281	YOR081C	no	c												r_2442	CDP-diacylglycerol synthase (1-18:0, 2-16:1), mitochondrial membrane	s_3093 + s_3094 + s_3099 <=> s_3095 + s_3100	YBR029C											YML059C	802	YML059C_802	T	YML059C	c
r_3282	YOR081C	no	c												r_2443	CDP-diacylglycerol synthase (1-18:1, 2-16:1), mitochondrial membrane	s_3093 + s_3094 + s_3101 <=> s_3095 + s_3102	YBR029C											YML075C	551	YML075C_551	T	YML075C	c
r_3283	YOR081C	no	c												r_2444	CDP-diacylglycerol synthase (1-16:0, 2-18:1), mitochondrial membrane	s_3093 + s_3094 + s_3103 <=> s_3095 + s_3104	YBR029C											YML100W	111	YML100W_111	T	YML100W	c
r_3284	YOR081C	no	c												r_2445	CDP-diacylglycerol synthase (1-16:1, 2-18:1), mitochondrial membrane	s_3093 + s_3094 + s_3105 <=> s_3095 + s_3106	YBR029C											YML100W	114	YML100W_114	T	YML100W	c
r_3285	YOR081C	no	c												r_2446	PS synthase (1-16:0, 2-16:1), ER membrane	s_3084 + s_3107 <=> s_2783 + s_3108 + s_3109	YER026C											YML100W	74	YML100W_74	T	YML100W	c
r_3286	YOR081C	no	c												r_2447	PS synthase (1-16:1, 2-16:1), ER membrane	s_3085 + s_3107 <=> s_2783 + s_3108 + s_3110	YER026C											YML100W	814	YML100W_814	T	YML100W	c
r_3287	YOR081C	no	c												r_2448	PS synthase (1-18:0, 2-16:1), ER membrane	s_3086 + s_3107 <=> s_2783 + s_3108 + s_3111	YER026C											YML100W	86	YML100W_86	T	YML100W	c
r_3288	YOR081C	no	c												r_2449	PS synthase (1-18:1, 2-16:1), ER membrane	s_3087 + s_3107 <=> s_2783 + s_3108 + s_3112	YER026C											YML123C	21	YML123C_21	T	YML123C	c
r_3289	YOR081C	no	c												r_2450	PS synthase (1-16:0, 2-18:1), ER membrane	s_3088 + s_3107 <=> s_2783 + s_3108 + s_3113	YER026C											YML123C	301	YML123C_301	T	YML123C	c
r_3290	YOR081C	no	c												r_2451	PS synthase (1-16:1, 2-18:1), ER membrane	s_3089 + s_3107 <=> s_2783 + s_3108 + s_3114	YER026C											YML123C	316	YML123C_316	T	YML123C	c
r_3291	YOR081C	no	c												r_2452	PS synthase (1-18:0, 2-18:1), ER membrane	s_3090 + s_3107 <=> s_2783 + s_3108 + s_3115	YER026C											YMR013C	103	YMR013C_103	T	YMR013C	c
r_3292	YOR081C	no	c												r_2453	PS synthase (1-18:1, 2-18:1), ER membrane	s_3091 + s_3107 <=> s_2783 + s_3108 + s_3116	YER026C											YMR054W	218	YMR054W_218	T	YMR054W	c
r_3293	YOR081C	no	c												r_2454	PI synthase (1-16:0, 2-16:1), ER membrane	s_3084 + s_3117 <=> s_2783 + s_3108 + s_3118	YPR113W											YMR088C	84	YMR088C_84	T	YMR088C	c
r_3294	YOR081C	no	c												r_2455	PI synthase (1-16:1, 2-16:1), ER membrane	s_3085 + s_3117 <=> s_2783 + s_3108 + s_3119	YPR113W											YMR105C	110	YMR105C_110	T	YMR105C	c
r_3295	YOR081C	no	c												r_2456	PI synthase (1-18:0, 2-16:1), ER membrane	s_3086 + s_3117 <=> s_2783 + s_3108 + s_3120	YPR113W											YMR105C	116	YMR105C_116	T	YMR105C	c
r_3112	YOR109W	no	c												r_2457	PI synthase (1-18:1, 2-16:1), ER membrane	s_3087 + s_3117 <=> s_2783 + s_3108 + s_3121	YPR113W											YMR165C	202	YMR165C_202	T	YMR165C	c
r_3113	YOR109W	no	c												r_2458	PI synthase (1-16:0, 2-18:1), ER membrane	s_3088 + s_3117 <=> s_2783 + s_3108 + s_3122	YPR113W											YMR165C	353	YMR165C_353	T	YMR165C	c
r_3114	YOR109W	no	c												r_2459	PI synthase (1-16:1, 2-18:1), ER membrane	s_3089 + s_3117 <=> s_2783 + s_3108 + s_3123	YPR113W											YMR165C	595	YMR165C_595	T	YMR165C	c
r_3115	YOR109W	no	c												r_2460	PI synthase (1-18:0, 2-18:1), ER membrane	s_3090 + s_3117 <=> s_2783 + s_3108 + s_3124	YPR113W											YMR165C	722	YMR165C_722	T	YMR165C	c
r_3116	YOR109W	no	c												r_2461	PI synthase (1-18:1, 2-18:1), ER membrane	s_3091 + s_3117 <=> s_2783 + s_3108 + s_3125	YPR113W											YMR165C	815	YMR165C_815	T	YMR165C	c
r_3117	YOR109W	no	c												r_2462	lysoPI acyltransferase (1-18:0, 2-16:1), ER membrane	s_2791 + s_3126 <=> s_2785 + s_3120	YBR042C											YMR205C	151	YMR205C_151	T	YMR205C	c
r_3118	YOR109W	no	c												r_2463	lysoPI acyltransferase (1-18:0, 2-18:1), ER membrane	s_2791 + s_3127 <=> s_2785 + s_3124	YBR042C											YMR205C	172	YMR205C_172	T	YMR205C	c
r_3119	YOR109W	no	c												r_2464	PS decarboxylase (1-16:0, 2-16:1), mitochondrial membrane	s_3094 + s_3128 <=> s_3129 + s_3130	YNL169C											YMR207C	714	YMR207C_714	T	YMR207C	c
r_3120	YOR109W	no	c												r_2465	PS decarboxylase (1-16:1, 2-16:1), mitochondrial membrane	s_3094 + s_3131 <=> s_3129 + s_3132	YNL169C											YMR261C	54	YMR261C_54	T	YMR261C	c
r_3121	YOR109W	no	c												r_2466	PS decarboxylase (1-18:0, 2-16:1), mitochondrial membrane	s_3094 + s_3133 <=> s_3129 + s_3134	YNL169C											YMR261C	961	YMR261C_961	T	YMR261C	c
r_3122	YOR109W	no	c												r_2467	PS decarboxylase (1-18:1, 2-16:1), mitochondrial membrane	s_3094 + s_3135 <=> s_3129 + s_3136	YNL169C											YNL101W	34	YNL101W_34	T	YNL101W	c
r_3123	YOR109W	no	c												r_2468	PS decarboxylase (1-16:0, 2-18:1), mitochondrial membrane	s_3094 + s_3137 <=> s_3129 + s_3138	YNL169C											YNL101W	52	YNL101W_52	T	YNL101W	c
r_3124	YOR109W	no	c												r_2469	PS decarboxylase (1-16:1, 2-18:1), mitochondrial membrane	s_3094 + s_3139 <=> s_3129 + s_3140	YNL169C											YNL106C	1031	YNL106C_1031	T	YNL106C	c
r_3125	YOR109W	no	c												r_2470	PS decarboxylase (1-18:0, 2-18:1), mitochondrial membrane	s_3094 + s_3141 <=> s_3129 + s_3142	YNL169C											YNL106C	1081	YNL106C_1081	T	YNL106C	c
r_3126	YOR109W	no	c												r_2471	PS decarboxylase (1-18:1, 2-18:1), mitochondrial membrane	s_3094 + s_3143 <=> s_3129 + s_3144	YNL169C											YNL142W	491	YNL142W_491	T	YNL142W	c
r_3127	YOR109W	no	c												r_2472	PS decarboxylase (1-16:0, 2-16:1), Golgi membrane	s_3145 + s_3146 <=> s_3147 + s_3148	YGR170W											YNL142W	494	YNL142W_494	T	YNL142W	c
r_3144	YOR109W	no	c												r_2473	PS decarboxylase (1-16:1, 2-16:1), Golgi membrane	s_3146 + s_3149 <=> s_3147 + s_3150	YGR170W											YNL192W	327	YNL192W_327	T	YNL192W	c
r_3145	YOR109W	no	c												r_2474	PS decarboxylase (1-18:0, 2-16:1), Golgi membrane	s_3146 + s_3151 <=> s_3147 + s_3152	YGR170W											YNL247W	664	YNL247W_664	T	YNL247W	c
r_3146	YOR109W	no	c												r_2475	PS decarboxylase (1-18:1, 2-16:1), Golgi membrane	s_3146 + s_3153 <=> s_3147 + s_3154	YGR170W											YNL256W	288	YNL256W_288	T	YNL256W	c
r_3147	YOR109W	no	c												r_2476	PS decarboxylase (1-16:0, 2-18:1), Golgi membrane	s_3146 + s_3155 <=> s_3147 + s_3156	YGR170W											YNL267W	232	YNL267W_232	T	YNL267W	c
r_3148	YOR109W	no	c												r_2477	PS decarboxylase (1-16:1, 2-18:1), Golgi membrane	s_3146 + s_3157 <=> s_3147 + s_3158	YGR170W											YNL267W	393	YNL267W_393	T	YNL267W	c
r_3149	YOR109W	no	c												r_2478	PS decarboxylase (1-18:0, 2-18:1), Golgi membrane	s_3146 + s_3159 <=> s_3147 + s_3160	YGR170W											YNL292W	253	YNL292W_253	T	YNL292W	c
r_3150	YOR109W	no	c												r_2479	PS decarboxylase (1-18:1, 2-18:1), Golgi membrane	s_3146 + s_3161 <=> s_3147 + s_3162	YGR170W											YNR016C	1113	YNR016C_1113	T	YNR016C	c
r_3151	YOR109W	no	c												r_2480	PS decarboxylase (1-16:0, 2-16:1), vacuolar membrane	s_3163 + s_3164 <=> s_3165 + s_3166	YGR170W											YOL061W	119	YOL061W_119	T	YOL061W	c
r_3152	YOR109W	no	c												r_2481	PS decarboxylase (1-16:1, 2-16:1), vacuolar membrane	s_3164 + s_3167 <=> s_3165 + s_3168	YGR170W											YOL061W	126	YOL061W_126	T	YOL061W	c
r_3153	YOR109W	no	c												r_2482	PS decarboxylase (1-18:0, 2-16:1), vacuolar membrane	s_3164 + s_3169 <=> s_3165 + s_3170	YGR170W											YOL061W	180	YOL061W_180	T	YOL061W	c
r_3154	YOR109W	no	c												r_2483	PS decarboxylase (1-18:1, 2-16:1), vacuolar membrane	s_3164 + s_3171 <=> s_3165 + s_3172	YGR170W											YOR025W	379	YOR025W_379	T	YOR025W	c
r_3155	YOR109W	no	c												r_2484	PS decarboxylase (1-16:0, 2-18:1), vacuolar membrane	s_3164 + s_3173 <=> s_3165 + s_3174	YGR170W											YOR054C	233	YOR054C_233	T	YOR054C	c
r_3156	YOR109W	no	c												r_2485	PS decarboxylase (1-16:1, 2-18:1), vacuolar membrane	s_3164 + s_3175 <=> s_3165 + s_3176	YGR170W											YOR054C	89	YOR054C_89	T	YOR054C	c
r_3157	YOR109W	no	c												r_2486	PS decarboxylase (1-18:0, 2-18:1), vacuolar membrane	s_3164 + s_3177 <=> s_3165 + s_3178	YGR170W											YOR081C	624	YOR081C_624	T	YOR081C	c
r_3158	YOR109W	no	c												r_2487	PS decarboxylase (1-18:1, 2-18:1), vacuolar membrane	s_3164 + s_3179 <=> s_3165 + s_3180	YGR170W											YOR109W	1025	YOR109W_1025	T	YOR109W	c
r_3159	YOR109W	no	c												r_2488	PE methyltransferase (1-16:0, 2-16:1), ER membrane	s_3181 + s_3182 <=> s_2783 + s_3183 + s_3184	(YGR157W OR YJR073C)											YOR109W	1060	YOR109W_1060	T	YOR109W	c
r_3176	YOR109W	no	c												r_2489	PE methyltransferase (1-16:1, 2-16:1), ER membrane	s_3182 + s_3185 <=> s_2783 + s_3183 + s_3186	(YGR157W OR YJR073C)											YOR120W	3	YOR120W_3	T	YOR120W	c
r_3177	YOR109W	no	c												r_2490	PE methyltransferase (1-18:0, 2-16:1), ER membrane	s_3182 + s_3187 <=> s_2783 + s_3183 + s_3188	(YGR157W OR YJR073C)											YOR136W	104	YOR136W_104	T	YOR136W	c
r_3178	YOR109W	no	c												r_2491	PE methyltransferase (1-18:1, 2-16:1), ER membrane	s_3182 + s_3189 <=> s_2783 + s_3183 + s_3190	(YGR157W OR YJR073C)											YOR136W	152	YOR136W_152	T	YOR136W	c
r_3179	YOR109W	no	c												r_2492	PE methyltransferase (1-16:0, 2-18:1), ER membrane	s_3182 + s_3191 <=> s_2783 + s_3183 + s_3192	(YGR157W OR YJR073C)											YOR184W	19	YOR184W_19	T	YOR184W	c
r_3180	YOR109W	no	c												r_2493	PE methyltransferase (1-16:1, 2-18:1), ER membrane	s_3182 + s_3193 <=> s_2783 + s_3183 + s_3194	(YGR157W OR YJR073C)											YOR273C	605	YOR273C_605	T	YOR273C	c
r_3181	YOR109W	no	c												r_2494	PE methyltransferase (1-18:0, 2-18:1), ER membrane	s_3182 + s_3195 <=> s_2783 + s_3183 + s_3196	(YGR157W OR YJR073C)											YOR273C	607	YOR273C_607	T	YOR273C	c
r_3182	YOR109W	no	c												r_2495	PE methyltransferase (1-18:1, 2-18:1), ER membrane	s_3182 + s_3197 <=> s_2783 + s_3183 + s_3198	(YGR157W OR YJR073C)											YOR273C	651	YOR273C_651	T	YOR273C	c
r_3183	YOR109W	no	c												r_2496	phosphatidyl-N-methylethanolamine methyltransferase (1-16:0, 2-16:1), ER membrane	s_3182 + s_3184 <=> s_2783 + s_3183 + s_3199	YJR073C											YOR273C	7	YOR273C_7	T	YOR273C	c
r_3184	YOR109W	no	c												r_2497	phosphatidyl-N-methylethanolamine methyltransferase (1-16:1, 2-16:1), ER membrane	s_3182 + s_3186 <=> s_2783 + s_3183 + s_3200	YJR073C											YPL023C	406	YPL023C_406	T	YPL023C	c
r_3185	YOR109W	no	c												r_2498	phosphatidyl-N-methylethanolamine methyltransferase (1-18:0, 2-16:1), ER membrane	s_3182 + s_3188 <=> s_2783 + s_3183 + s_3201	YJR073C											YPL061W	349	YPL061W_349	T	YPL061W	c
r_3186	YOR109W	no	c												r_2499	phosphatidyl-N-methylethanolamine methyltransferase (1-18:1, 2-16:1), ER membrane	s_3182 + s_3190 <=> s_2783 + s_3183 + s_3202	YJR073C											YPL061W	490	YPL061W_490	T	YPL061W	c
r_3187	YOR109W	no	c												r_2500	phosphatidyl-N-methylethanolamine methyltransferase (1-16:0, 2-18:1), ER membrane	s_3182 + s_3192 <=> s_2783 + s_3183 + s_3203	YJR073C											YPL110C	254	YPL110C_254	T	YPL110C	c
r_3188	YOR109W	no	c												r_2501	phosphatidyl-N-methylethanolamine methyltransferase (1-16:1, 2-18:1), ER membrane	s_3182 + s_3194 <=> s_2783 + s_3183 + s_3204	YJR073C											YPL111W	269	YPL111W_269	T	YPL111W	c
r_3189	YOR109W	no	c												r_2502	phosphatidyl-N-methylethanolamine methyltransferase (1-18:0, 2-18:1), ER membrane	s_3182 + s_3196 <=> s_2783 + s_3183 + s_3205	YJR073C											YPL111W	76	YPL111W_76	T	YPL111W	c
r_3190	YOR109W	no	c												r_2503	phosphatidyl-N-methylethanolamine methyltransferase (1-18:1, 2-18:1), ER membrane	s_3182 + s_3198 <=> s_2783 + s_3183 + s_3206	YJR073C											YPL160W	141	YPL160W_141	T	YPL160W	c
r_3191	YOR109W	no	c												r_2504	phosphatidyl-N,N-dimethylethanolamine methyltransferase (1-16:0, 2-16:1), ER membrane	s_3182 + s_3199 <=> s_2783 + s_3183 + s_3207	YJR073C											YPL160W	151	YPL160W_151	T	YPL160W	c
r_3192	YOR109W	no	c												r_2505	phosphatidyl-N,N-dimethylethanolamine methyltransferase (1-16:1, 2-16:1), ER membrane	s_3182 + s_3200 <=> s_2783 + s_3183 + s_3208	YJR073C											YPL160W	78	YPL160W_78	T	YPL160W	c
r_3193	YOR109W	no	c												r_2506	phosphatidyl-N,N-dimethylethanolamine methyltransferase (1-18:0, 2-16:1), ER membrane	s_3182 + s_3201 <=> s_2783 + s_3183 + s_3209	YJR073C											YPL231W	51	YPL231W_51	T	YPL231W	c
r_3194	YOR109W	no	c												r_2507	phosphatidyl-N,N-dimethylethanolamine methyltransferase (1-18:1, 2-16:1), ER membrane	s_3182 + s_3202 <=> s_2783 + s_3183 + s_3210	YJR073C											YPL268W	364	YPL268W_364	T	YPL268W	c
r_3195	YOR109W	no	c												r_2508	phosphatidyl-N,N-dimethylethanolamine methyltransferase (1-16:0, 2-18:1), ER membrane	s_3182 + s_3203 <=> s_2783 + s_3183 + s_3211	YJR073C											YPL273W	137	YPL273W_137	T	YPL273W	c
r_3196	YOR109W	no	c												r_2509	phosphatidyl-N,N-dimethylethanolamine methyltransferase (1-16:1, 2-18:1), ER membrane	s_3182 + s_3204 <=> s_2783 + s_3183 + s_3212	YJR073C											YPL274W	17	YPL274W_17	T	YPL274W	c
r_3197	YOR109W	no	c												r_2510	phosphatidyl-N,N-dimethylethanolamine methyltransferase (1-18:0, 2-18:1), ER membrane	s_3182 + s_3205 <=> s_2783 + s_3183 + s_3213	YJR073C											YPR074C	401	YPR074C_401	T	YPR074C	c
r_3198	YOR109W	no	c												r_2511	phosphatidyl-N,N-dimethylethanolamine methyltransferase (1-18:1, 2-18:1), ER membrane	s_3182 + s_3206 <=> s_2783 + s_3183 + s_3214	YJR073C											YPR074C	526	YPR074C_526	T	YPR074C	c
r_3199	YOR109W	no	c												r_2512	DAG kinase (1-16:0, 2-16:1), ER membrane	s_2967 + s_3083 <=> s_2783 + s_2954 + s_3215	YOR311C											YPR156C	47	YPR156C_47	T	YPR156C	c
r_3200	YOR109W	no	c												r_2513	DAG kinase (1-16:1, 2-16:1), ER membrane	s_2969 + s_3083 <=> s_2783 + s_2956 + s_3215	YOR311C											YPR156C	49	YPR156C_49	T	YPR156C	c
r_3201	YOR109W	no	c												r_2514	DAG kinase (1-18:0, 2-16:1), ER membrane	s_2971 + s_3083 <=> s_2783 + s_2958 + s_3215	YOR311C											YPR156C	51	YPR156C_51	T	YPR156C	c
r_3202	YOR109W	no	c												r_2515	DAG kinase (1-18:1, 2-16:1), ER membrane	s_2973 + s_3083 <=> s_2783 + s_2960 + s_3215	YOR311C											YPR156C	97	YPR156C_97	T	YPR156C	c
r_3203	YOR109W	no	c												r_2516	DAG kinase (1-16:0, 2-18:1), ER membrane	s_2968 + s_3083 <=> s_2783 + s_2955 + s_3215	YOR311C											YPR159W	116	YPR159W_116	T	YPR159W	c
r_3204	YOR109W	no	c												r_2517	DAG kinase (1-16:1, 2-18:1), ER membrane	s_2970 + s_3083 <=> s_2783 + s_2957 + s_3215	YOR311C											YPR160W	30	YPR160W_30	T	YPR160W	c
r_3205	YOR109W	no	c												r_2518	DAG kinase (1-18:0, 2-18:1), ER membrane	s_2972 + s_3083 <=> s_2783 + s_2959 + s_3215	YOR311C											YPR160W	42	YPR160W_42	T	YPR160W	c
r_3206	YOR109W	no	c												r_2519	DAG kinase (1-18:1, 2-18:1), ER membrane	s_2974 + s_3083 <=> s_2783 + s_2961 + s_3215	YOR311C											YPR167C	113	YPR167C_113	T	YPR167C	c
r_3207	YOR109W	no	c												r_2520	ethanolaminephosphotransferase (1-16:0, 2-16:1), ER membrane	s_2967 + s_3216 <=> s_2783 + s_3108 + s_3181	YHR123W											YAL038W	413	YAL038W_413	Y	YAL038W	c
r_0487	YOR120W	no	c												r_2521	ethanolaminephosphotransferase (1-16:1, 2-16:1), ER membrane	s_2969 + s_3216 <=> s_2783 + s_3108 + s_3185	YHR123W											YAL038W	56	YAL038W_56	Y	YAL038W	c
r_0911	YOR128C	no	c												r_2522	ethanolaminephosphotransferase (1-18:0, 2-16:1), ER membrane	s_2971 + s_3216 <=> s_2783 + s_3108 + s_3187	YHR123W											YBR127C	369	YBR127C_369	Y	YBR127C	c
r_0658	YOR136W	no	c												r_2523	ethanolaminephosphotransferase (1-18:1, 2-16:1), ER membrane	s_2973 + s_3216 <=> s_2783 + s_3108 + s_3189	YHR123W											YBR127C	406	YBR127C_406	Y	YBR127C	c
r_0077	YOR155C	no	c												r_2524	ethanolaminephosphotransferase (1-16:0, 2-18:1), ER membrane	s_2968 + s_3216 <=> s_2783 + s_3108 + s_3191	YHR123W											YBR196C	107	YBR196C_107	Y	YBR196C	c
r_0478	YOR168W	no	c												r_2525	ethanolaminephosphotransferase (1-16:1, 2-18:1), ER membrane	s_2970 + s_3216 <=> s_2783 + s_3108 + s_3193	YHR123W											YCR012W	48	YCR012W_48	Y	YCR012W	c
r_1006	YOR171C	no	c												r_2526	ethanolaminephosphotransferase (1-18:0, 2-18:1), ER membrane	s_2972 + s_3216 <=> s_2783 + s_3108 + s_3195	YHR123W											YDR074W	890	YDR074W_890	Y	YDR074W	c
r_1007	YOR171C	no	c												r_2527	ethanolaminephosphotransferase (1-18:1, 2-18:1), ER membrane	s_2974 + s_3216 <=> s_2783 + s_3108 + s_3197	YHR123W											YDR127W	958	YDR127W_958	Y	YDR127W	c
r_2332	YOR175C	no	c												r_2528	cholinephosphotransferase (1-16:0, 2-16:1), ER membrane	s_2967 + s_3217 <=> s_2783 + s_3108 + s_3207	(YHR123W OR YNL130C)											YDR127W	963	YDR127W_963	Y	YDR127W	c
r_2333	YOR175C	no	c												r_2529	cholinephosphotransferase (1-16:1, 2-16:1), ER membrane	s_2969 + s_3217 <=> s_2783 + s_3108 + s_3208	(YHR123W OR YNL130C)											YDR158W	319	YDR158W_319	Y	YDR158W	c
r_2334	YOR175C	no	c												r_2530	cholinephosphotransferase (1-18:0, 2-16:1), ER membrane	s_2971 + s_3217 <=> s_2783 + s_3108 + s_3209	(YHR123W OR YNL130C)											YDR236C	146	YDR236C_146	Y	YDR236C	c
r_2335	YOR175C	no	c												r_2531	cholinephosphotransferase (1-18:1, 2-16:1), ER membrane	s_2973 + s_3217 <=> s_2783 + s_3108 + s_3210	(YHR123W OR YNL130C)											YDR454C	156	YDR454C_156	Y	YDR454C	c
r_2336	YOR175C	no	c												r_2532	cholinephosphotransferase (1-16:0, 2-18:1), ER membrane	s_2968 + s_3217 <=> s_2783 + s_3108 + s_3211	(YHR123W OR YNL130C)											YER014W	265	YER014W_265	Y	YER014W	c
r_2337	YOR175C	no	c												r_2533	cholinephosphotransferase (1-16:1, 2-18:1), ER membrane	s_2970 + s_3217 <=> s_2783 + s_3108 + s_3212	(YHR123W OR YNL130C)											YER065C	58	YER065C_58	Y	YER065C	c
r_2338	YOR175C	no	c												r_2534	cholinephosphotransferase (1-18:0, 2-18:1), ER membrane	s_2972 + s_3217 <=> s_2783 + s_3108 + s_3213	(YHR123W OR YNL130C)											YER091C	692	YER091C_692	Y	YER091C	c
r_2339	YOR175C	no	c												r_2535	cholinephosphotransferase (1-18:1, 2-18:1), ER membrane	s_2974 + s_3217 <=> s_2783 + s_3108 + s_3214	(YHR123W OR YNL130C)											YER178W	308	YER178W_308	Y	YER178W	c
r_0918	YOR184W	no	c												r_2536	phosphatidylglycerolphosphate synthase (1-16:0, 2-16:1), mitochondrial membrane	s_3096 + s_3218 <=> s_3094 + s_3219 + s_3220	YCL004W											YGL008C	240	YGL008C_240	Y	YGL008C	c
r_2368	YOR245C	no	c												r_2537	phosphatidylglycerolphosphate synthase (1-16:1, 2-16:1), mitochondrial membrane	s_3098 + s_3218 <=> s_3094 + s_3219 + s_3221	YCL004W											YGR267C	24	YGR267C_24	Y	YGR267C	c
r_2369	YOR245C	no	c												r_2538	phosphatidylglycerolphosphate synthase (1-18:0, 2-16:1), mitochondrial membrane	s_3100 + s_3218 <=> s_3094 + s_3219 + s_3222	YCL004W											YHR174W	130	YHR174W_130	Y	YHR174W	c
r_2370	YOR245C	no	c												r_2539	phosphatidylglycerolphosphate synthase (1-18:1, 2-16:1), mitochondrial membrane	s_3102 + s_3218 <=> s_3094 + s_3219 + s_3223	YCL004W											YIL053W	58	YIL053W_58	Y	YIL053W	c
r_2371	YOR245C	no	c												r_2540	phosphatidylglycerolphosphate synthase (1-16:0, 2-18:1), mitochondrial membrane	s_3104 + s_3218 <=> s_3094 + s_3219 + s_3224	YCL004W											YIL078W	655	YIL078W_655	Y	YIL078W	c
r_2372	YOR245C	no	c												r_2541	phosphatidylglycerolphosphate synthase (1-16:1, 2-18:1), mitochondrial membrane	s_3106 + s_3218 <=> s_3094 + s_3219 + s_3225	YCL004W											YIL107C	361	YIL107C_361	Y	YIL107C	c
r_2373	YOR245C	no	c												r_2542	PGP phosphatase (1-16:0, 2-16:1), mitochondrial membrane	s_3220 + s_3226 <=> s_3227 + s_3228	YHR100C											YJL134W	27	YJL134W_27	Y	YJL134W	c
r_2374	YOR245C	no	c												r_2543	PGP phosphatase (1-16:1, 2-16:1), mitochondrial membrane	s_3221 + s_3226 <=> s_3228 + s_3229	YHR100C											YKL035W	12	YKL035W_12	Y	YKL035W	c
r_2375	YOR245C	no	c												r_2544	PGP phosphatase (1-18:0, 2-16:1), mitochondrial membrane	s_3222 + s_3226 <=> s_3228 + s_3230	YHR100C											YKL060C	24	YKL060C_24	Y	YKL060C	c
r_2376	YOR245C	no	c												r_2545	PGP phosphatase (1-18:1, 2-16:1), mitochondrial membrane	s_3223 + s_3226 <=> s_3228 + s_3231	YHR100C											YKL060C	309	YKL060C_309	Y	YKL060C	c
r_2377	YOR245C	no	c												r_2546	PGP phosphatase (1-16:0, 2-18:1), mitochondrial membrane	s_3224 + s_3226 <=> s_3228 + s_3232	YHR100C											YKL060C	68	YKL060C_68	Y	YKL060C	c
r_2378	YOR245C	no	c												r_2547	PGP phosphatase (1-16:1, 2-18:1), mitochondrial membrane	s_3225 + s_3226 <=> s_3228 + s_3233	YHR100C											YKL088W	137	YKL088W_137	Y	YKL088W	c
r_2379	YOR245C	no	c												r_2548	CL synthase (1-16:0, 2-16:1, 3-16:0, 4-16:1), mitochondrial membrane	s_3096 + s_3227 <=> s_3094 + s_3219 + s_3234	YDL142C											YKL152C	89	YKL152C_89	Y	YKL152C	c
r_2380	YOR245C	no	c												r_2549	CL synthase (1-16:0, 2-16:1, 3-16:1, 4-16:1), mitochondrial membrane	s_3096 + s_3229 <=> s_3094 + s_3219 + s_3235	YDL142C											YKL182W	125	YKL182W_125	Y	YKL182W	c
r_2381	YOR245C	no	c												r_2550	CL synthase (1-16:0, 2-16:1, 3-18:0, 4-16:1), mitochondrial membrane	s_3096 + s_3230 <=> s_3094 + s_3219 + s_3236	YDL142C											YKL188C	338	YKL188C_338	Y	YKL188C	c
r_2382	YOR245C	no	c												r_2551	CL synthase (1-16:0, 2-16:1, 3-18:1, 4-16:1), mitochondrial membrane	s_3096 + s_3231 <=> s_3094 + s_3219 + s_3237	YDL142C											YKR066C	219	YKR066C_219	Y	YKR066C	c
r_2383	YOR245C	no	c												r_2552	CL synthase (1-16:0, 2-16:1, 3-16:0, 4-18:1), mitochondrial membrane	s_3096 + s_3232 <=> s_3094 + s_3219 + s_3238	YDL142C											YLR044C	343	YLR044C_343	Y	YLR044C	c
r_2384	YOR245C	no	c												r_2553	CL synthase (1-16:0, 2-16:1, 3-16:1, 4-18:1), mitochondrial membrane	s_3096 + s_3233 <=> s_3094 + s_3219 + s_3239	YDL142C											YLR303W	34	YLR303W_34	Y	YLR303W	c
r_2385	YOR245C	no	c												r_2554	CL synthase (1-16:1, 2-16:1, 3-16:0, 4-16:1), mitochondrial membrane	s_3098 + s_3227 <=> s_3094 + s_3219 + s_3240	YDL142C											YLR355C	342	YLR355C_342	Y	YLR355C	c
r_2386	YOR245C	no	c												r_2555	CL synthase (1-16:1, 2-16:1, 3-16:1, 4-16:1), mitochondrial membrane	s_3098 + s_3229 <=> s_3094 + s_3219 + s_3241	YDL142C											YLR359W	3	YLR359W_3	Y	YLR359W	c
r_2387	YOR245C	no	c												r_2556	CL synthase (1-16:1, 2-16:1, 3-18:0, 4-16:1), mitochondrial membrane	s_3098 + s_3230 <=> s_3094 + s_3219 + s_3242	YDL142C											YMR041C	262	YMR041C_262	Y	YMR041C	c
r_2388	YOR245C	no	c												r_2557	CL synthase (1-16:1, 2-16:1, 3-18:1, 4-16:1), mitochondrial membrane	s_3098 + s_3231 <=> s_3094 + s_3219 + s_3243	YDL142C											YMR165C	364	YMR165C_364	Y	YMR165C	c
r_2389	YOR245C	no	c												r_2558	CL synthase (1-16:1, 2-16:1, 3-16:0, 4-18:1), mitochondrial membrane	s_3098 + s_3232 <=> s_3094 + s_3219 + s_3244	YDL142C											YMR205C	171	YMR205C_171	Y	YMR205C	c
r_2390	YOR245C	no	c												r_2559	CL synthase (1-16:1, 2-16:1, 3-16:1, 4-18:1), mitochondrial membrane	s_3098 + s_3233 <=> s_3094 + s_3219 + s_3245	YDL142C											YNL241C	144	YNL241C_144	Y	YNL241C	c
r_2391	YOR245C	no	c												r_2560	CL synthase (1-18:0, 2-16:1, 3-16:0, 4-16:1), mitochondrial membrane	s_3100 + s_3227 <=> s_3094 + s_3219 + s_3246	YDL142C											YOL020W	583	YOL020W_583	Y	YOL020W	c
r_2392	YOR245C	no	c												r_2561	CL synthase (1-18:0, 2-16:1, 3-16:1, 4-16:1), mitochondrial membrane	s_3100 + s_3229 <=> s_3094 + s_3219 + s_3247	YDL142C											YOL033W	99	YOL033W_99	Y	YOL033W	c
r_2393	YOR245C	no	c												r_2562	CL synthase (1-18:0, 2-16:1, 3-18:0, 4-16:1), mitochondrial membrane	s_3100 + s_3230 <=> s_3094 + s_3219 + s_3248	YDL142C											YOL061W	118	YOL061W_118	Y	YOL061W	c
r_2394	YOR245C	no	c												r_2563	CL synthase (1-18:0, 2-16:1, 3-18:1, 4-16:1), mitochondrial membrane	s_3100 + s_3231 <=> s_3094 + s_3219 + s_3249	YDL142C											YPL268W	350	YPL268W_350	Y	YPL268W	c
r_2395	YOR245C	no	c												r_2564	CL synthase (1-18:0, 2-16:1, 3-16:0, 4-18:1), mitochondrial membrane	s_3100 + s_3232 <=> s_3094 + s_3219 + s_3250	YDL142C											YPR026W	1191	YPR026W_1191	Y	YPR026W	c
r_2396	YOR245C	no	c												r_2565	CL synthase (1-18:0, 2-16:1, 3-16:1, 4-18:1), mitochondrial membrane	s_3100 + s_3233 <=> s_3094 + s_3219 + s_3251	YDL142C											YPR026W	1194	YPR026W_1194	Y	YPR026W	c
r_2397	YOR245C	no	c												r_2566	CL synthase (1-18:1, 2-16:1, 3-16:0, 4-16:1), mitochondrial membrane	s_3102 + s_3227 <=> s_3094 + s_3219 + s_3252	YDL142C
r_2398	YOR245C	no	c												r_2567	CL synthase (1-18:1, 2-16:1, 3-16:1, 4-16:1), mitochondrial membrane	s_3102 + s_3229 <=> s_3094 + s_3219 + s_3253	YDL142C
r_2399	YOR245C	no	c												r_2568	CL synthase (1-18:1, 2-16:1, 3-18:0, 4-16:1), mitochondrial membrane	s_3102 + s_3230 <=> s_3094 + s_3219 + s_3254	YDL142C
r_2400	YOR245C	no	c												r_2569	CL synthase (1-18:1, 2-16:1, 3-18:1, 4-16:1), mitochondrial membrane	s_3102 + s_3231 <=> s_3094 + s_3219 + s_3255	YDL142C
r_2401	YOR245C	no	c												r_2570	CL synthase (1-18:1, 2-16:1, 3-16:0, 4-18:1), mitochondrial membrane	s_3102 + s_3232 <=> s_3094 + s_3219 + s_3256	YDL142C
r_2402	YOR245C	no	c												r_2571	CL synthase (1-18:1, 2-16:1, 3-16:1, 4-18:1), mitochondrial membrane	s_3102 + s_3233 <=> s_3094 + s_3219 + s_3257	YDL142C
r_2403	YOR245C	no	c												r_2572	CL synthase (1-16:0, 2-18:1, 3-16:0, 4-16:1), mitochondrial membrane	s_3104 + s_3227 <=> s_3094 + s_3219 + s_3258	YDL142C
r_2404	YOR245C	no	c												r_2573	CL synthase (1-16:0, 2-18:1, 3-16:1, 4-16:1), mitochondrial membrane	s_3104 + s_3229 <=> s_3094 + s_3219 + s_3259	YDL142C
r_2405	YOR245C	no	c												r_2574	CL synthase (1-16:0, 2-18:1, 3-18:0, 4-16:1), mitochondrial membrane	s_3104 + s_3230 <=> s_3094 + s_3219 + s_3260	YDL142C
r_2406	YOR245C	no	c												r_2575	CL synthase (1-16:0, 2-18:1, 3-18:1, 4-16:1), mitochondrial membrane	s_3104 + s_3231 <=> s_3094 + s_3219 + s_3261	YDL142C
r_2407	YOR245C	no	c												r_2576	CL synthase (1-16:0, 2-18:1, 3-16:0, 4-18:1), mitochondrial membrane	s_3104 + s_3232 <=> s_3094 + s_3219 + s_3262	YDL142C
r_2408	YOR245C	no	c												r_2577	CL synthase (1-16:0, 2-18:1, 3-16:1, 4-18:1), mitochondrial membrane	s_3104 + s_3233 <=> s_3094 + s_3219 + s_3263	YDL142C
r_2409	YOR245C	no	c												r_2578	CL synthase (1-16:1, 2-18:1, 3-16:0, 4-16:1), mitochondrial membrane	s_3106 + s_3227 <=> s_3094 + s_3219 + s_3264	YDL142C
r_2410	YOR245C	no	c												r_2579	CL synthase (1-16:1, 2-18:1, 3-16:1, 4-16:1), mitochondrial membrane	s_3106 + s_3229 <=> s_3094 + s_3219 + s_3265	YDL142C
[truncated: 4,443 more rows]

## Sheet: stats
Property	Comparison	p-value	Benjamini-Hochberg multiple testing correction	value in phosphogroup	value in negative phosphogroup	%difference between the two groups
[truncated: 84 more rows]
