# Supplementary material for: The Pivotal Role of Protein Phosphorylation in the Control of Yeast Central Metabolism
Source: G3 (Bethesda). 2017 Feb 28;7(4):1239–49. doi: 10.1534/g3.116.037218 (PMC5386872; doi:10.1534/g3.116.037218)
Supplement: Supplementary file 3 [file 1239FileS3.xlsx]

## Sheet: C.albicans p-sites
Calb_ORF	position_offset_0	position_offset_1	Aminoacid	psite_0	psite_offset_1	Beltrao	Wilger	yeast_conserved_aminoacid_offset1	aln_pos	conserved_AA	NW_score	NW_similarity	phosphoORF	position_offset_1	position_offset_0	AA	PhosphoGrid2	20HTP			Beltrao	Only unambiguous psites				ORFs	Wilger	Beltrao
C1_00060W_A	137	138	S	C1_00060W_A_137	C1_00060W_A_138	0	1	X	X	X	X	X	X	X	X	X	X	X			Wilger	minimum localization probability >=0.99				C1_00540C_A	0	1
C1_00110W_A	10	11	S	C1_00110W_A_10	C1_00110W_A_11	0	1	YJL008C_11	11	A	2278	84.9	X	X	X	X	X	X								C1_12730W_A	0	1
C1_00140W_A	472	473	S	C1_00140W_A_472	C1_00140W_A_473	0	1	YHR158C_523	536	N	1259	56.3	X	X	X	X	X	X			2398 ORFS					C1_14460W_A	0	1
C1_00140W_A	474	475	S	C1_00140W_A_474	C1_00140W_A_475	0	1	YHR158C_525	538	S	1259	56.3	X	X	X	X	X	X			9438 psites					C2_00220C_A	0	1
C1_00140W_A	482	483	T	C1_00140W_A_482	C1_00140W_A_483	0	1	YHR158C_549	562	T	1259	56.3	X	X	X	X	X	X								C2_00340C_A	0	1
C1_00140W_A	486	487	S	C1_00140W_A_486	C1_00140W_A_487	0	1	YHR158C_553	566	P	1259	56.3	X	X	X	X	X	X								C2_03060W_A	0	1
C1_00140W_A	490	491	S	C1_00140W_A_490	C1_00140W_A_491	0	1	YHR158C_557	570	S	1259	56.3	X	X	X	X	X	X								C2_04010C_A	0	1
C1_00140W_A	492	493	S	C1_00140W_A_492	C1_00140W_A_493	0	1	YHR158C_559	572	T	1259	56.3	X	X	X	X	X	X								C2_05270W_A	0	1
C1_00140W_A	634	635	S	C1_00140W_A_634	C1_00140W_A_635	0	1	YHR158C_777	790	R	1259	56.3	X	X	X	X	X	X								C2_08130W_A	0	1
C1_00140W_A	784	785	S	C1_00140W_A_784	C1_00140W_A_785	1	1	YHR158C_911	940	L	1259	56.3	X	X	X	X	X	X								C2_08530C_A	0	1
C1_00140W_A	831	832	S	C1_00140W_A_831	C1_00140W_A_832	0	1	YHR158C_953	987	S	1259	56.3	X	X	X	X	X	X								C2_09020W_A	0	1
C1_00150C_A	259	260	S	C1_00150C_A_259	C1_00150C_A_260	0	1	YGL045W_255	277	T	580	54	X	X	X	X	X	X								C3_01810C_A	0	1
C1_00150C_A	262	263	S	C1_00150C_A_262	C1_00150C_A_263	0	1	YGL045W_257	280	P	580	54	X	X	X	X	X	X								C3_03490W_A	0	1
C1_00150C_A	462	463	S	C1_00150C_A_462	C1_00150C_A_463	0	1	YGL045W_445	482	R	580	54	X	X	X	X	X	X								C3_05050W_A	0	1
C1_00160C_A	146	147	S	C1_00160C_A_146	C1_00160C_A_147	0	1	YGR159C_146	153	A	1367	79.3	X	X	X	X	X	X								C3_05720C_A	0	1
C1_00160C_A	157	158	S	C1_00160C_A_157	C1_00160C_A_158	0	1	YGR159C_158	165	K	1367	79.3	X	X	X	X	X	X								C3_06690C_A	0	1
C1_00160C_A	346	347	T	C1_00160C_A_346	C1_00160C_A_347	0	1	YGR159C_344	354	S	1367	79.3	X	X	X	X	X	X								C3_07560W_A	0	1
C1_00180W_A	151	152	S	C1_00180W_A_151	C1_00180W_A_152	0	1	YIL133C_151	152	D	1057	94.5	X	X	X	X	X	X								C4_01500W_A	0	1
C1_00180W_A	21	22	S	C1_00180W_A_21	C1_00180W_A_22	0	1	YIL133C_21	22	S	1057	94.5	X	X	X	X	X	X								C5_05490C_A	0	1
C1_00180W_A	54	55	Y	C1_00180W_A_54	C1_00180W_A_55	0	1	YIL133C_54	55	Y	1057	94.5	X	X	X	X	X	X								C6_04570W_A	0	1
C1_00220W_A	243	244	S	C1_00220W_A_243	C1_00220W_A_244	0	1	YMR307W_246	246	D	2168	81.7	X	X	X	X	X	X								CR_01180W_A	0	1
C1_00230C_A	140	141	T	C1_00230C_A_140	C1_00230C_A_141	0	1	X	X	X	X	X	X	X	X	X	X	X								CR_02070C_A	0	1
C1_00230C_A	165	166	T	C1_00230C_A_165	C1_00230C_A_166	0	1	X	X	X	X	X	X	X	X	X	X	X								CR_05790C_A	0	1
C1_00230C_A	195	196	S	C1_00230C_A_195	C1_00230C_A_196	0	1	X	X	X	X	X	X	X	X	X	X	X								CR_09140C_A	0	1
C1_00230C_A	198	199	T	C1_00230C_A_198	C1_00230C_A_199	0	1	X	X	X	X	X	X	X	X	X	X	X								C1_00140W_A	1	1
C1_00230C_A	211	212	S	C1_00230C_A_211	C1_00230C_A_212	0	1	X	X	X	X	X	X	X	X	X	X	X								C1_00230C_A	1	1
C1_00230C_A	230	231	S	C1_00230C_A_230	C1_00230C_A_231	0	1	X	X	X	X	X	X	X	X	X	X	X								C1_00340W_A	1	1
C1_00230C_A	347	348	S	C1_00230C_A_347	C1_00230C_A_348	1	0	X	X	X	X	X	X	X	X	X	X	X								C1_00480C_A	1	1
C1_00230C_A	353	354	S	C1_00230C_A_353	C1_00230C_A_354	0	1	X	X	X	X	X	X	X	X	X	X	X								C1_00710C_A	1	1
C1_00230C_A	356	357	T	C1_00230C_A_356	C1_00230C_A_357	0	1	X	X	X	X	X	X	X	X	X	X	X								C1_01100W_A	1	1
C1_00230C_A	54	55	S	C1_00230C_A_54	C1_00230C_A_55	0	1	X	X	X	X	X	X	X	X	X	X	X								C1_01270W_A	1	1
C1_00320W_A	178	179	S	C1_00320W_A_178	C1_00320W_A_179	0	1	YHR012W_188	195	S	734	70.7	YHR012W	188	187	S	0	1								C1_01490W_A	1	1
C1_00320W_A	185	186	T	C1_00320W_A_185	C1_00320W_A_186	0	1	YHR012W_198	205	T	734	70.7	X	X	X	X	X	X								C1_01710W_A	1	1
C1_00320W_A	189	190	S	C1_00320W_A_189	C1_00320W_A_190	0	1	YHR012W_205	212	S	734	70.7	X	X	X	X	X	X								C1_01740W_A	1	1
C1_00320W_A	208	209	S	C1_00320W_A_208	C1_00320W_A_209	0	1	YHR012W_227	234	E	734	70.7	X	X	X	X	X	X								C1_02050C_A	1	1
C1_00340W_A	50	51	S	C1_00340W_A_50	C1_00340W_A_51	1	1	YDL166C_40	51	S	655	64.9	X	X	X	X	X	X								C1_02180W_A	1	1
C1_00340W_A	61	62	S	C1_00340W_A_61	C1_00340W_A_62	0	1	YDL166C_51	62	G	655	64.9	X	X	X	X	X	X								C1_02230W_A	1	1
C1_00340W_A	69	70	S	C1_00340W_A_69	C1_00340W_A_70	0	1	YDL166C_59	70	H	655	64.9	X	X	X	X	X	X								C1_02370C_A	1	1
C1_00360W_A	255	256	S	C1_00360W_A_255	C1_00360W_A_256	0	1	X	X	X	X	X	X	X	X	X	X	X								C1_02860C_A	1	1
C1_00360W_A	414	415	S	C1_00360W_A_414	C1_00360W_A_415	0	1	X	X	X	X	X	X	X	X	X	X	X								C1_03050W_A	1	1
C1_00390W_A	1057	1058	S	C1_00390W_A_1057	C1_00390W_A_1058	0	1	YDR039C_1077	1123	T	3696	76	X	X	X	X	X	X								C1_03090W_A	1	1
C1_00390W_A	1059	1060	S	C1_00390W_A_1059	C1_00390W_A_1060	0	1	YDR039C_1079	1125	T	3696	76	X	X	X	X	X	X								C1_03100W_A	1	1
C1_00410C_A	120	121	S	C1_00410C_A_120	C1_00410C_A_121	0	1	YMR110C_119	131	F	1251	69	X	X	X	X	X	X								C1_03220C_A	1	1
C1_00430W_A	23	24	S	C1_00430W_A_23	C1_00430W_A_24	0	1	X	24	-	1106	62.3	X	X	X	X	X	X								C1_03340C_A	1	1
C1_00440W_A	70	71	T	C1_00440W_A_70	C1_00440W_A_71	0	1	YFR010W_76	77	T	1266	72.5	X	X	X	X	X	X								C1_03370W_A	1	1
C1_00480C_A	107	108	T	C1_00480C_A_107	C1_00480C_A_108	1	0	YFR009W_109	109	S	3758	92.8	X	X	X	X	X	X								C1_03500W_A	1	1
C1_00480C_A	113	114	S	C1_00480C_A_113	C1_00480C_A_114	0	1	YFR009W_115	115	V	3758	92.8	X	X	X	X	X	X								C1_03960C_A	1	1
C1_00480C_A	114	115	S	C1_00480C_A_114	C1_00480C_A_115	0	1	YFR009W_116	116	S	3758	92.8	X	X	X	X	X	X								C1_04130W_A	1	1
C1_00480C_A	120	121	S	C1_00480C_A_120	C1_00480C_A_121	0	1	YFR009W_122	122	V	3758	92.8	X	X	X	X	X	X								C1_04610W_A	1	1
C1_00490C_A	49	50	S	C1_00490C_A_49	C1_00490C_A_50	0	1	YDR513W_69	69	S	327	70.1	X	X	X	X	X	X								C1_04680W_A	1	1
C1_00530C_A	11	12	S	C1_00530C_A_11	C1_00530C_A_12	0	1	X	X	X	X	X	X	X	X	X	X	X								C1_04890W_A	1	1
C1_00530C_A	501	502	S	C1_00530C_A_501	C1_00530C_A_502	0	1	X	X	X	X	X	X	X	X	X	X	X								C1_05170C_A	1	1
C1_00530C_A	505	506	T	C1_00530C_A_505	C1_00530C_A_506	0	1	X	X	X	X	X	X	X	X	X	X	X								C1_05390C_A	1	1
C1_00530C_A	57	58	T	C1_00530C_A_57	C1_00530C_A_58	0	1	X	X	X	X	X	X	X	X	X	X	X								C1_05460W_A	1	1
C1_00530C_A	59	60	S	C1_00530C_A_59	C1_00530C_A_60	0	1	X	X	X	X	X	X	X	X	X	X	X								C1_05930C_A	1	1
C1_00540C_A	67	68	S	C1_00540C_A_67	C1_00540C_A_68	1	0	X	X	X	X	X	X	X	X	X	X	X								C1_06450C_A	1	1
C1_00570C_A	170	171	S	C1_00570C_A_170	C1_00570C_A_171	0	1	YBR156C_161	180	K	307	52.8	X	X	X	X	X	X								C1_06780W_A	1	1
C1_00570C_A	202	203	S	C1_00570C_A_202	C1_00570C_A_203	0	1	X	212	-	307	52.8	X	X	X	X	X	X								C1_06930W_A	1	1
C1_00570C_A	243	244	S	C1_00570C_A_243	C1_00570C_A_244	0	1	YBR156C_233	260	S	307	52.8	X	X	X	X	X	X								C1_07140C_A	1	1
C1_00570C_A	244	245	S	C1_00570C_A_244	C1_00570C_A_245	0	1	YBR156C_234	261	N	307	52.8	X	X	X	X	X	X								C1_07380C_A	1	1
C1_00570C_A	299	300	T	C1_00570C_A_299	C1_00570C_A_300	0	1	YBR156C_291	318	T	307	52.8	X	X	X	X	X	X								C1_07440W_A	1	1
C1_00570C_A	302	303	S	C1_00570C_A_302	C1_00570C_A_303	0	1	YBR156C_294	321	S	307	52.8	X	X	X	X	X	X								C1_07490C_A	1	1
C1_00570C_A	416	417	S	C1_00570C_A_416	C1_00570C_A_417	0	1	YBR156C_380	437	R	307	52.8	X	X	X	X	X	X								C1_07500C_A	1	1
C1_00570C_A	418	419	S	C1_00570C_A_418	C1_00570C_A_419	0	1	YBR156C_382	439	S	307	52.8	X	X	X	X	X	X								C1_07840W_A	1	1
C1_00570C_A	432	433	S	C1_00570C_A_432	C1_00570C_A_433	0	1	YBR156C_395	454	T	307	52.8	X	X	X	X	X	X								C1_08110W_A	1	1
C1_00570C_A	435	436	S	C1_00570C_A_435	C1_00570C_A_436	0	1	YBR156C_398	457	K	307	52.8	X	X	X	X	X	X								C1_08180C_A	1	1
C1_00570C_A	638	639	S	C1_00570C_A_638	C1_00570C_A_639	0	1	X	660	-	307	52.8	X	X	X	X	X	X								C1_08210C_A	1	1
C1_00570C_A	670	671	S	C1_00570C_A_670	C1_00570C_A_671	0	1	YBR156C_600	693	N	307	52.8	X	X	X	X	X	X								C1_08300W_A	1	1
C1_00570C_A	677	678	T	C1_00570C_A_677	C1_00570C_A_678	0	1	YBR156C_607	700	T	307	52.8	X	X	X	X	X	X								C1_08320W_A	1	1
C1_00570C_A	693	694	T	C1_00570C_A_693	C1_00570C_A_694	0	1	YBR156C_618	716	T	307	52.8	X	X	X	X	X	X								C1_08370W_A	1	1
C1_00570C_A	698	699	S	C1_00570C_A_698	C1_00570C_A_699	0	1	YBR156C_622	721	A	307	52.8	X	X	X	X	X	X								C1_08400C_A	1	1
C1_00570C_A	707	708	S	C1_00570C_A_707	C1_00570C_A_708	0	1	YBR156C_633	732	T	307	52.8	YBR156C	633	632	T	0	1								C1_08500C_A	1	1
C1_00570C_A	714	715	S	C1_00570C_A_714	C1_00570C_A_715	0	1	YBR156C_640	739	S	307	52.8	X	X	X	X	X	X								C1_08540C_A	1	1
C1_00600W_A	230	231	S	C1_00600W_A_230	C1_00600W_A_231	0	1	YNL172W_269	278	S	1790	54.3	X	X	X	X	X	X								C1_08600C_A	1	1
C1_00600W_A	263	264	T	C1_00600W_A_263	C1_00600W_A_264	0	1	YNL172W_311	320	A	1790	54.3	X	X	X	X	X	X								C1_08670W_A	1	1
C1_00600W_A	266	267	S	C1_00600W_A_266	C1_00600W_A_267	0	1	YNL172W_314	323	D	1790	54.3	X	X	X	X	X	X								C1_08700W_A	1	1
C1_00600W_A	269	270	S	C1_00600W_A_269	C1_00600W_A_270	0	1	YNL172W_343	352	S	1790	54.3	X	X	X	X	X	X								C1_08740C_A	1	1
C1_00600W_A	276	277	S	C1_00600W_A_276	C1_00600W_A_277	0	1	YNL172W_350	359	Q	1790	54.3	X	X	X	X	X	X								C1_08950W_A	1	1
C1_00600W_A	280	281	S	C1_00600W_A_280	C1_00600W_A_281	0	1	YNL172W_354	363	Q	1790	54.3	X	X	X	X	X	X								C1_08980C_A	1	1
C1_00620W_A	43	44	S	C1_00620W_A_43	C1_00620W_A_44	0	1	X	51	-	1033	75.3	X	X	X	X	X	X								C1_08990C_A	1	1
C1_00620W_A	45	46	T	C1_00620W_A_45	C1_00620W_A_46	0	1	X	53	-	1033	75.3	X	X	X	X	X	X								C1_09190C_A	1	1
C1_00620W_A	92	93	S	C1_00620W_A_92	C1_00620W_A_93	0	1	YFL034C-B_83	100	E	1033	75.3	X	X	X	X	X	X								C1_09350W_A	1	1
C1_00620W_A	96	97	S	C1_00620W_A_96	C1_00620W_A_97	0	1	X	104	-	1033	75.3	X	X	X	X	X	X								C1_09690W_A	1	1
C1_00650C_A	189	190	S	C1_00650C_A_189	C1_00650C_A_190	0	1	YLR025W_193	194	S	685	76.4	YLR025W	193	192	S	0	3								C1_09750W_A	1	1
C1_00650C_A	199	200	S	C1_00650C_A_199	C1_00650C_A_200	0	1	YLR025W_204	205	S	685	76.4	YLR025W	204	203	S	0	1								C1_09850C_A	1	1
C1_00710C_A	44	45	S	C1_00710C_A_44	C1_00710C_A_45	0	1	YFL037W_45	45	E	2582	94.1	X	X	X	X	X	X								C1_10000C_A	1	1
C1_00710C_A	71	72	T	C1_00710C_A_71	C1_00710C_A_72	1	0	YFL037W_72	72	T	2582	94.1	X	X	X	X	X	X								C1_10010C_A	1	1
C1_00730C_A	481	482	S	C1_00730C_A_481	C1_00730C_A_482	0	1	X	512	-	2196	75.6	X	X	X	X	X	X								C1_10090C_A	1	1
C1_00730C_A	488	489	S	C1_00730C_A_488	C1_00730C_A_489	0	1	X	519	-	2196	75.6	X	X	X	X	X	X								C1_10220C_A	1	1
C1_00750C_A	290	291	S	C1_00750C_A_290	C1_00750C_A_291	0	1	X	X	X	X	X	X	X	X	X	X	X								C1_10230C_A	1	1
C1_00750C_A	380	381	S	C1_00750C_A_380	C1_00750C_A_381	0	1	X	X	X	X	X	X	X	X	X	X	X								C1_10620W_A	1	1
C1_00750C_A	791	792	S	C1_00750C_A_791	C1_00750C_A_792	0	1	X	X	X	X	X	X	X	X	X	X	X								C1_11120C_A	1	1
C1_00750C_A	8	9	S	C1_00750C_A_8	C1_00750C_A_9	0	1	X	X	X	X	X	X	X	X	X	X	X								C1_11200W_A	1	1
C1_00780C_A	771	772	S	C1_00780C_A_771	C1_00780C_A_772	0	1	X	X	X	X	X	X	X	X	X	X	X								C1_11310C_A	1	1
C1_00790W_A	12	13	S	C1_00790W_A_12	C1_00790W_A_13	0	1	X	X	X	X	X	X	X	X	X	X	X								C1_11400C_A	1	1
C1_00790W_A	141	142	S	C1_00790W_A_141	C1_00790W_A_142	0	1	X	X	X	X	X	X	X	X	X	X	X								C1_11440C_A	1	1
C1_00790W_A	19	20	T	C1_00790W_A_19	C1_00790W_A_20	0	1	X	X	X	X	X	X	X	X	X	X	X								C1_11540C_A	1	1
C1_00790W_A	27	28	S	C1_00790W_A_27	C1_00790W_A_28	0	1	X	X	X	X	X	X	X	X	X	X	X								C1_11650W_A	1	1
C1_00830W_A	100	101	S	C1_00830W_A_100	C1_00830W_A_101	0	1	X	X	X	X	X	X	X	X	X	X	X								C1_11660W_A	1	1
C1_00830W_A	20	21	S	C1_00830W_A_20	C1_00830W_A_21	0	1	X	X	X	X	X	X	X	X	X	X	X								C1_11690W_A	1	1
C1_00830W_A	21	22	S	C1_00830W_A_21	C1_00830W_A_22	0	1	X	X	X	X	X	X	X	X	X	X	X								C1_11860W_A	1	1
C1_00830W_A	24	25	S	C1_00830W_A_24	C1_00830W_A_25	0	1	X	X	X	X	X	X	X	X	X	X	X								C1_11920W_A	1	1
C1_00830W_A	41	42	S	C1_00830W_A_41	C1_00830W_A_42	0	1	X	X	X	X	X	X	X	X	X	X	X								C1_12050W_A	1	1
C1_00830W_A	44	45	S	C1_00830W_A_44	C1_00830W_A_45	0	1	X	X	X	X	X	X	X	X	X	X	X								C1_12310C_A	1	1
C1_00840C_A	390	391	S	C1_00840C_A_390	C1_00840C_A_391	0	1	X	X	X	X	X	X	X	X	X	X	X								C1_12410C_A	1	1
C1_00840C_A	537	538	S	C1_00840C_A_537	C1_00840C_A_538	0	1	X	X	X	X	X	X	X	X	X	X	X								C1_12430W_A	1	1
C1_00840C_A	61	62	S	C1_00840C_A_61	C1_00840C_A_62	0	1	X	X	X	X	X	X	X	X	X	X	X								C1_12620W_A	1	1
C1_00840C_A	82	83	S	C1_00840C_A_82	C1_00840C_A_83	0	1	X	X	X	X	X	X	X	X	X	X	X								C1_12960C_A	1	1
C1_00860W_A	269	270	S	C1_00860W_A_269	C1_00860W_A_270	0	1	YNR007C_257	273	E	813	70.6	X	X	X	X	X	X								C1_13480W_A	1	1
C1_00860W_A	271	272	S	C1_00860W_A_271	C1_00860W_A_272	0	1	YNR007C_259	275	Q	813	70.6	X	X	X	X	X	X								C1_13570W_A	1	1
C1_00860W_A	275	276	S	C1_00860W_A_275	C1_00860W_A_276	0	1	YNR007C_263	279	E	813	70.6	X	X	X	X	X	X								C1_13610C_A	1	1
C1_00870W_A	38	39	S	C1_00870W_A_38	C1_00870W_A_39	0	1	X	39	-	2236	75.6	X	X	X	X	X	X								C1_13870W_A	1	1
C1_00880W_A	210	211	S	C1_00880W_A_210	C1_00880W_A_211	0	1	X	X	X	X	X	X	X	X	X	X	X								C1_13970C_A	1	1
C1_00880W_A	211	212	S	C1_00880W_A_211	C1_00880W_A_212	0	1	X	X	X	X	X	X	X	X	X	X	X								C1_14040W_A	1	1
C1_00880W_A	217	218	S	C1_00880W_A_217	C1_00880W_A_218	0	1	X	X	X	X	X	X	X	X	X	X	X								C1_14240W_A	1	1
C1_00900W_A	51	52	S	C1_00900W_A_51	C1_00900W_A_52	0	1	YOR294W_52	54	S	922	88.4	X	X	X	X	X	X								C1_14250C_A	1	1
C1_00920W_A	1182	1183	S	C1_00920W_A_1182	C1_00920W_A_1183	0	1	YOR296W_1206	1274	T	1664	59.5	X	X	X	X	X	X								C1_14290C_A	1	1
C1_00920W_A	18	19	S	C1_00920W_A_18	C1_00920W_A_19	0	1	YOR296W_18	19	E	1664	59.5	X	X	X	X	X	X								C2_00410C_A	1	1
C1_00920W_A	21	22	S	C1_00920W_A_21	C1_00920W_A_22	0	1	YOR296W_21	22	S	1664	59.5	X	X	X	X	X	X								C2_00450C_A	1	1
C1_00930C_A	1214	1215	S	C1_00930C_A_1214	C1_00930C_A_1215	0	1	YOL004W_1362	1389	R	3719	66.9	X	X	X	X	X	X								C2_00970C_A	1	1
C1_00930C_A	320	321	S	C1_00930C_A_320	C1_00930C_A_321	0	1	YOL004W_424	427	D	3719	66.9	X	X	X	X	X	X								C2_01120W_A	1	1
C1_00930C_A	447	448	S	C1_00930C_A_447	C1_00930C_A_448	0	1	YOL004W_555	567	T	3719	66.9	X	X	X	X	X	X								C2_01200C_A	1	1
C1_00940W_A	117	118	T	C1_00940W_A_117	C1_00940W_A_118	0	1	YOL005C_115	118	A	481	84.7	X	X	X	X	X	X								C2_01480W_A	1	1
C1_00950C_A	13	14	S	C1_00950C_A_13	C1_00950C_A_14	0	1	YMR001C_11	14	D	2186	73.4	X	X	X	X	X	X								C2_01550W_A	1	1
C1_00950C_A	225	226	T	C1_00950C_A_225	C1_00950C_A_226	0	1	YMR001C_238	242	T	2186	73.4	YMR001C	238	237	T	1	0								C2_01600C_A	1	1
C1_00950C_A	229	230	T	C1_00950C_A_229	C1_00950C_A_230	0	1	YMR001C_242	246	T	2186	73.4	YMR001C	242	241	T	1	0								C2_01610C_A	1	1
C1_00950C_A	24	25	T	C1_00950C_A_24	C1_00950C_A_25	0	1	YMR001C_23	26	T	2186	73.4	YMR001C	23	22	T	1	5								C2_01640W_A	1	1
C1_00950C_A	28	29	S	C1_00950C_A_28	C1_00950C_A_29	0	1	YMR001C_27	30	G	2186	73.4	X	X	X	X	X	X								C2_01930C_A	1	1
C1_00950C_A	367	368	T	C1_00950C_A_367	C1_00950C_A_368	0	1	YMR001C_379	384	E	2186	73.4	X	X	X	X	X	X								C2_01990C_A	1	1
C1_00950C_A	395	396	S	C1_00950C_A_395	C1_00950C_A_396	0	1	YMR001C_419	424	S	2186	73.4	YMR001C	419	418	S	1	1								C2_02040W_A	1	1
C1_00950C_A	56	57	T	C1_00950C_A_56	C1_00950C_A_57	0	1	YMR001C_70	73	T	2186	73.4	YMR001C	70	69	T	1	4								C2_02180W_A	1	1
C1_00950C_A	5	6	S	C1_00950C_A_5	C1_00950C_A_6	0	1	X	6	-	2186	73.4	X	X	X	X	X	X								C2_02370C_A	1	1
C1_00950C_A	59	60	S	C1_00950C_A_59	C1_00950C_A_60	0	1	YMR001C_73	76	S	2186	73.4	YMR001C	73	72	S	1	3								C2_02730W_A	1	1
C1_00960C_A	369	370	S	C1_00960C_A_369	C1_00960C_A_370	0	1	YHR119W_378	408	A	1561	59.2	X	X	X	X	X	X								C2_02770W_A	1	1
C1_00960C_A	663	664	T	C1_00960C_A_663	C1_00960C_A_664	0	1	YHR119W_679	735	N	1561	59.2	X	X	X	X	X	X								C2_03020C_A	1	1
C1_00960C_A	666	667	S	C1_00960C_A_666	C1_00960C_A_667	0	1	YHR119W_682	738	S	1561	59.2	X	X	X	X	X	X								C2_03100W_A	1	1
C1_00960C_A	67	68	S	C1_00960C_A_67	C1_00960C_A_68	0	1	YHR119W_85	85	S	1561	59.2	X	X	X	X	X	X								C2_03130W_A	1	1
C1_00960C_A	696	697	S	C1_00960C_A_696	C1_00960C_A_697	0	1	YHR119W_708	769	S	1561	59.2	YHR119W	708	707	S	0	1								C2_03180C_A	1	1
C1_00960C_A	697	698	S	C1_00960C_A_697	C1_00960C_A_698	0	1	YHR119W_709	770	D	1561	59.2	X	X	X	X	X	X								C2_03270W_A	1	1
C1_00960C_A	69	70	S	C1_00960C_A_69	C1_00960C_A_70	0	1	YHR119W_87	87	P	1561	59.2	X	X	X	X	X	X								C2_03760C_A	1	1
C1_00960C_A	84	85	T	C1_00960C_A_84	C1_00960C_A_85	0	1	YHR119W_102	102	S	1561	59.2	X	X	X	X	X	X								C2_03810C_A	1	1
C1_00960C_A	86	87	S	C1_00960C_A_86	C1_00960C_A_87	0	1	YHR119W_104	104	S	1561	59.2	X	X	X	X	X	X								C2_04050C_A	1	1
C1_00970W_A	146	147	S	C1_00970W_A_146	C1_00970W_A_147	0	1	X	X	X	X	X	X	X	X	X	X	X								C2_04130W_A	1	1
C1_00970W_A	147	148	S	C1_00970W_A_147	C1_00970W_A_148	0	1	X	X	X	X	X	X	X	X	X	X	X								C2_04360W_A	1	1
C1_00990C_A	13	14	S	C1_00990C_A_13	C1_00990C_A_14	0	1	YNL123W_17	17	S	3242	76.2	YNL123W	17	16	S	0	1								C2_04570W_A	1	1
C1_00990C_A	491	492	S	C1_00990C_A_491	C1_00990C_A_492	0	1	YNL123W_508	512	T	3242	76.2	X	X	X	X	X	X								C2_06310C_A	1	1
C1_01000C_A	101	102	S	C1_01000C_A_101	C1_01000C_A_102	0	1	YHR118C_113	117	W	139	47.1	X	X	X	X	X	X								C2_06730W_A	1	1
C1_01000C_A	102	103	T	C1_01000C_A_102	C1_01000C_A_103	0	1	YHR118C_114	118	T	139	47.1	YHR118C	114	113	T	0	4								C2_06820C_A	1	1
C1_01000C_A	105	106	S	C1_01000C_A_105	C1_01000C_A_106	0	1	X	121	-	139	47.1	X	X	X	X	X	X								C2_06830C_A	1	1
C1_01000C_A	106	107	S	C1_01000C_A_106	C1_01000C_A_107	0	1	YHR118C_116	122	S	139	47.1	YHR118C	116	115	S	1	3								C2_06940C_A	1	1
C1_01000C_A	114	115	S	C1_01000C_A_114	C1_01000C_A_115	0	1	YHR118C_133	139	S	139	47.1	X	X	X	X	X	X								C2_07210C_A	1	1
C1_01000C_A	116	117	S	C1_01000C_A_116	C1_01000C_A_117	0	1	YHR118C_135	141	D	139	47.1	X	X	X	X	X	X								C2_07480W_A	1	1
C1_01000C_A	132	133	S	C1_01000C_A_132	C1_01000C_A_133	0	1	YHR118C_169	175	T	139	47.1	X	X	X	X	X	X								C2_07500C_A	1	1
C1_01000C_A	134	135	S	C1_01000C_A_134	C1_01000C_A_135	0	1	YHR118C_172	178	S	139	47.1	X	X	X	X	X	X								C2_07630C_A	1	1
C1_01000C_A	153	154	S	C1_01000C_A_153	C1_01000C_A_154	0	1	YHR118C_191	197	E	139	47.1	X	X	X	X	X	X								C2_07890W_A	1	1
C1_01000C_A	163	164	S	C1_01000C_A_163	C1_01000C_A_164	0	1	YHR118C_216	222	S	139	47.1	X	X	X	X	X	X								C2_08860W_A	1	1
C1_01000C_A	98	99	S	C1_01000C_A_98	C1_01000C_A_99	0	1	YHR118C_106	110	S	139	47.1	YHR118C	106	105	S	1	1								C2_09010W_A	1	1
C1_01040W_A	25	26	S	C1_01040W_A_25	C1_01040W_A_26	0	1	YCL033C_48	48	T	392	60.9	X	X	X	X	X	X								C2_09430W_A	1	1
C1_01070C_A	112	113	S	C1_01070C_A_112	C1_01070C_A_113	0	1	X	X	X	X	X	X	X	X	X	X	X								C2_09740W_A	1	1
C1_01070C_A	114	115	S	C1_01070C_A_114	C1_01070C_A_115	0	1	X	X	X	X	X	X	X	X	X	X	X								C2_10080W_A	1	1
C1_01070C_A	143	144	S	C1_01070C_A_143	C1_01070C_A_144	0	1	X	X	X	X	X	X	X	X	X	X	X								C2_10290W_A	1	1
C1_01070C_A	149	150	Y	C1_01070C_A_149	C1_01070C_A_150	0	1	X	X	X	X	X	X	X	X	X	X	X								C2_10310C_A	1	1
C1_01070C_A	151	152	S	C1_01070C_A_151	C1_01070C_A_152	0	1	X	X	X	X	X	X	X	X	X	X	X								C2_10610W_A	1	1
C1_01070C_A	159	160	S	C1_01070C_A_159	C1_01070C_A_160	0	1	X	X	X	X	X	X	X	X	X	X	X								C2_10660W_A	1	1
C1_01070C_A	188	189	S	C1_01070C_A_188	C1_01070C_A_189	0	1	X	X	X	X	X	X	X	X	X	X	X								C2_10720C_A	1	1
C1_01070C_A	189	190	S	C1_01070C_A_189	C1_01070C_A_190	0	1	X	X	X	X	X	X	X	X	X	X	X								C2_10750C_A	1	1
C1_01070C_A	26	27	T	C1_01070C_A_26	C1_01070C_A_27	0	1	X	X	X	X	X	X	X	X	X	X	X								C2_10760C_A	1	1
C1_01070C_A	33	34	T	C1_01070C_A_33	C1_01070C_A_34	0	1	X	X	X	X	X	X	X	X	X	X	X								C3_00090W_A	1	1
C1_01070C_A	37	38	S	C1_01070C_A_37	C1_01070C_A_38	0	1	X	X	X	X	X	X	X	X	X	X	X								C3_00370C_A	1	1
C1_01070C_A	46	47	S	C1_01070C_A_46	C1_01070C_A_47	0	1	X	X	X	X	X	X	X	X	X	X	X								C3_00790W_A	1	1
C1_01070C_A	50	51	S	C1_01070C_A_50	C1_01070C_A_51	0	1	X	X	X	X	X	X	X	X	X	X	X								C3_01490W_A	1	1
C1_01070C_A	51	52	S	C1_01070C_A_51	C1_01070C_A_52	0	1	X	X	X	X	X	X	X	X	X	X	X								C3_01590W_A	1	1
C1_01080W_A	488	489	T	C1_01080W_A_488	C1_01080W_A_489	0	1	X	X	X	X	X	X	X	X	X	X	X								C3_01800C_A	1	1
C1_01080W_A	490	491	T	C1_01080W_A_490	C1_01080W_A_491	0	1	X	X	X	X	X	X	X	X	X	X	X								C3_01960C_A	1	1
C1_01100W_A	114	115	S	C1_01100W_A_114	C1_01100W_A_115	0	1	YGR217W_94	118	S	4115	62.6	X	X	X	X	X	X								C3_02110W_A	1	1
C1_01100W_A	1258	1259	S	C1_01100W_A_1258	C1_01100W_A_1259	1	1	YGR217W_1119	1285	V	4115	62.6	X	X	X	X	X	X								C3_02160C_A	1	1
C1_01100W_A	348	349	S	C1_01100W_A_348	C1_01100W_A_349	0	1	YGR217W_291	357	D	4115	62.6	X	X	X	X	X	X								C3_02240C_A	1	1
C1_01100W_A	351	352	S	C1_01100W_A_351	C1_01100W_A_352	0	1	X	360	-	4115	62.6	X	X	X	X	X	X								C3_02350W_A	1	1
C1_01100W_A	537	538	S	C1_01100W_A_537	C1_01100W_A_538	0	1	X	551	-	4115	62.6	X	X	X	X	X	X								C3_02490C_A	1	1
C1_01100W_A	538	539	S	C1_01100W_A_538	C1_01100W_A_539	0	1	X	552	-	4115	62.6	X	X	X	X	X	X								C3_02540C_A	1	1
C1_01100W_A	542	543	S	C1_01100W_A_542	C1_01100W_A_543	0	1	X	556	-	4115	62.6	X	X	X	X	X	X								C3_03250W_A	1	1
C1_01100W_A	552	553	S	C1_01100W_A_552	C1_01100W_A_553	1	1	X	566	-	4115	62.6	X	X	X	X	X	X								C3_03910W_A	1	1
C1_01100W_A	608	609	T	C1_01100W_A_608	C1_01100W_A_609	0	1	YGR217W_482	622	P	4115	62.6	X	X	X	X	X	X								C3_04140C_A	1	1
C1_01110C_A	270	271	S	C1_01110C_A_270	C1_01110C_A_271	0	1	X	271	-	2132	81.6	X	X	X	X	X	X								C3_04460W_A	1	1
C1_01110C_A	434	435	S	C1_01110C_A_434	C1_01110C_A_435	0	1	YGR211W_412	435	S	2132	81.6	X	X	X	X	X	X								C3_04490W_A	1	1
C1_01110C_A	507	508	T	C1_01110C_A_507	C1_01110C_A_508	0	1	YGR211W_485	508	V	2132	81.6	X	X	X	X	X	X								C3_04500C_A	1	1
C1_01140C_A	108	109	S	C1_01140C_A_108	C1_01140C_A_109	0	1	X	X	X	X	X	X	X	X	X	X	X								C3_04560W_A	1	1
C1_01140C_A	119	120	S	C1_01140C_A_119	C1_01140C_A_120	0	1	X	X	X	X	X	X	X	X	X	X	X								C3_05000W_A	1	1
C1_01140C_A	28	29	S	C1_01140C_A_28	C1_01140C_A_29	0	1	X	X	X	X	X	X	X	X	X	X	X								C3_05520C_A	1	1
C1_01140C_A	425	426	S	C1_01140C_A_425	C1_01140C_A_426	0	1	X	X	X	X	X	X	X	X	X	X	X								C3_05870C_A	1	1
C1_01140C_A	493	494	S	C1_01140C_A_493	C1_01140C_A_494	0	1	X	X	X	X	X	X	X	X	X	X	X								C3_06030W_A	1	1
C1_01140C_A	508	509	S	C1_01140C_A_508	C1_01140C_A_509	0	1	X	X	X	X	X	X	X	X	X	X	X								C3_06260C_A	1	1
C1_01140C_A	548	549	S	C1_01140C_A_548	C1_01140C_A_549	0	1	X	X	X	X	X	X	X	X	X	X	X								C3_06440W_A	1	1
C1_01140C_A	79	80	T	C1_01140C_A_79	C1_01140C_A_80	0	1	X	X	X	X	X	X	X	X	X	X	X								C3_06710W_A	1	1
C1_01140C_A	84	85	S	C1_01140C_A_84	C1_01140C_A_85	0	1	X	X	X	X	X	X	X	X	X	X	X								C3_06970W_A	1	1
C1_01140C_A	98	99	S	C1_01140C_A_98	C1_01140C_A_99	0	1	X	X	X	X	X	X	X	X	X	X	X								C3_07150C_A	1	1
C1_01160C_A	54	55	S	C1_01160C_A_54	C1_01160C_A_55	0	1	YOL142W_51	55	G	648	68.9	X	X	X	X	X	X								C3_07260C_A	1	1
C1_01170C_A	180	181	S	C1_01170C_A_180	C1_01170C_A_181	0	1	X	X	X	X	X	X	X	X	X	X	X								C3_07280C_A	1	1
C1_01170C_A	181	182	S	C1_01170C_A_181	C1_01170C_A_182	0	1	X	X	X	X	X	X	X	X	X	X	X								C3_07310C_A	1	1
C1_01190C_A	121	122	S	C1_01190C_A_121	C1_01190C_A_122	0	1	YHR176W_90	122	R	688	60.3	X	X	X	X	X	X								C3_07410C_A	1	1
C1_01200W_A	149	150	S	C1_01200W_A_149	C1_01200W_A_150	0	1	YHR178W_200	217	S	1236	59	X	X	X	X	X	X								C4_00150C_A	1	1
C1_01200W_A	151	152	T	C1_01200W_A_151	C1_01200W_A_152	0	1	YHR178W_202	219	V	1236	59	X	X	X	X	X	X								C4_00220C_A	1	1
C1_01210W_A	52	53	S	C1_01210W_A_52	C1_01210W_A_53	0	1	X	X	X	X	X	X	X	X	X	X	X								C4_00420C_A	1	1
C1_01210W_A	54	55	S	C1_01210W_A_54	C1_01210W_A_55	0	1	X	X	X	X	X	X	X	X	X	X	X								C4_00590C_A	1	1
C1_01250W_A	20	21	S	C1_01250W_A_20	C1_01250W_A_21	0	1	YER080W_18	21	S	1680	72.4	X	X	X	X	X	X								C4_00790C_A	1	1
C1_01270W_A	184	185	S	C1_01270W_A_184	C1_01270W_A_185	0	1	X	X	X	X	X	X	X	X	X	X	X								C4_01270W_A	1	1
C1_01270W_A	187	188	T	C1_01270W_A_187	C1_01270W_A_188	0	1	X	X	X	X	X	X	X	X	X	X	X								C4_01490W_A	1	1
C1_01270W_A	200	201	S	C1_01270W_A_200	C1_01270W_A_201	1	1	X	X	X	X	X	X	X	X	X	X	X								C4_01960C_A	1	1
C1_01270W_A	217	218	S	C1_01270W_A_217	C1_01270W_A_218	0	1	X	X	X	X	X	X	X	X	X	X	X								C4_02340W_A	1	1
C1_01270W_A	308	309	S	C1_01270W_A_308	C1_01270W_A_309	0	1	X	X	X	X	X	X	X	X	X	X	X								C4_02360W_A	1	1
C1_01270W_A	311	312	S	C1_01270W_A_311	C1_01270W_A_312	0	1	X	X	X	X	X	X	X	X	X	X	X								C4_03080W_A	1	1
C1_01270W_A	315	316	S	C1_01270W_A_315	C1_01270W_A_316	0	1	X	X	X	X	X	X	X	X	X	X	X								C4_03110W_A	1	1
C1_01270W_A	332	333	T	C1_01270W_A_332	C1_01270W_A_333	0	1	X	X	X	X	X	X	X	X	X	X	X								C4_03360C_A	1	1
C1_01290C_A	464	465	S	C1_01290C_A_464	C1_01290C_A_465	0	1	YBR255W_395	491	Q	356	48.8	X	X	X	X	X	X								C4_03800C_A	1	1
C1_01290C_A	467	468	S	C1_01290C_A_467	C1_01290C_A_468	0	1	YBR255W_398	494	L	356	48.8	X	X	X	X	X	X								C4_04170C_A	1	1
C1_01290C_A	477	478	S	C1_01290C_A_477	C1_01290C_A_478	0	1	YBR255W_408	504	S	356	48.8	X	X	X	X	X	X								C4_04240C_A	1	1
C1_01290C_A	523	524	S	C1_01290C_A_523	C1_01290C_A_524	0	1	YBR255W_481	577	S	356	48.8	YBR255W	481	480	S	0	5								C4_04370C_A	1	1
C1_01290C_A	535	536	T	C1_01290C_A_535	C1_01290C_A_536	0	1	YBR255W_496	592	A	356	48.8	X	X	X	X	X	X								C4_04450C_A	1	1
C1_01300W_A	218	219	S	C1_01300W_A_218	C1_01300W_A_219	0	1	X	X	X	X	X	X	X	X	X	X	X								C4_04480C_A	1	1
C1_01330C_A	138	139	S	C1_01330C_A_138	C1_01330C_A_139	0	1	YBR252W_128	139	V	613	79.9	X	X	X	X	X	X								C4_04560C_A	1	1
C1_01350C_A	139	140	S	C1_01350C_A_139	C1_01350C_A_140	0	1	YJL138C_139	140	D	1979	92.5	X	X	X	X	X	X								C4_04580W_A	1	1
C1_01350C_A	272	273	S	C1_01350C_A_272	C1_01350C_A_273	0	1	YJL138C_271	273	R	1979	92.5	X	X	X	X	X	X								C4_04590W_A	1	1
C1_01350C_A	68	69	S	C1_01350C_A_68	C1_01350C_A_69	0	1	YJL138C_68	69	S	1979	92.5	X	X	X	X	X	X								C4_04650W_A	1	1
C1_01370C_A	30	31	S	C1_01370C_A_30	C1_01370C_A_31	0	1	YJL136C_31	31	S	498	95.5	X	X	X	X	X	X								C4_04700W_A	1	1
C1_01370C_A	83	84	S	C1_01370C_A_83	C1_01370C_A_84	0	1	YJL136C_84	84	S	498	95.5	X	X	X	X	X	X								C4_04870C_A	1	1
C1_01390C_A	292	293	S	C1_01390C_A_292	C1_01390C_A_293	0	1	YMR172W_360	366	S	288	53.7	YMR172W	360	359	S	0	1								C4_04890C_A	1	1
C1_01390C_A	296	297	S	C1_01390C_A_296	C1_01390C_A_297	0	1	YMR172W_363	370	S	288	53.7	X	X	X	X	X	X								C4_05030C_A	1	1
C1_01390C_A	297	298	S	C1_01390C_A_297	C1_01390C_A_298	0	1	YMR172W_364	371	F	288	53.7	X	X	X	X	X	X								C4_05370W_A	1	1
C1_01390C_A	427	428	S	C1_01390C_A_427	C1_01390C_A_428	0	1	YMR172W_511	519	N	288	53.7	X	X	X	X	X	X								C4_05600W_A	1	1
C1_01400C_A	30	31	S	C1_01400C_A_30	C1_01400C_A_31	0	1	YJL134W_22	31	D	839	58.1	X	X	X	X	X	X								C4_06500W_A	1	1
C1_01400C_A	34	35	S	C1_01400C_A_34	C1_01400C_A_35	0	1	YJL134W_26	35	P	839	58.1	X	X	X	X	X	X								C4_06570C_A	1	1
C1_01400C_A	396	397	S	C1_01400C_A_396	C1_01400C_A_397	0	1	YJL134W_349	407	R	839	58.1	X	X	X	X	X	X								C4_06610C_A	1	1
C1_01420C_A	9	10	S	C1_01420C_A_9	C1_01420C_A_10	0	1	YKR055W_10	10	G	598	58.5	X	X	X	X	X	X								C4_07110C_A	1	1
C1_01460W_A	46	47	S	C1_01460W_A_46	C1_01460W_A_47	0	1	YDL231C_58	61	Q	131	47.2	X	X	X	X	X	X								C4_07130W_A	1	1
C1_01460W_A	580	581	S	C1_01460W_A_580	C1_01460W_A_581	0	1	YDL231C_667	700	S	131	47.2	X	X	X	X	X	X								C5_00080C_A	1	1
C1_01470W_A	416	417	S	C1_01470W_A_416	C1_01470W_A_417	0	1	YGL122C_497	512	P	800	55.6	X	X	X	X	X	X								C5_00110C_A	1	1
C1_01480C_A	46	47	S	C1_01480C_A_46	C1_01480C_A_47	0	1	YGL123W_52	52	T	1238	90.2	X	X	X	X	X	X								C5_00500W_A	1	1
C1_01490W_A	100	101	S	C1_01490W_A_100	C1_01490W_A_101	0	1	X	X	X	X	X	X	X	X	X	X	X								C5_00570W_A	1	1
C1_01490W_A	69	70	S	C1_01490W_A_69	C1_01490W_A_70	1	1	X	X	X	X	X	X	X	X	X	X	X								C5_00670C_A	1	1
C1_01530C_A	248	249	S	C1_01530C_A_248	C1_01530C_A_249	0	1	X	250	-	2698	85.4	X	X	X	X	X	X								C5_00690C_A	1	1
C1_01530C_A	50	51	S	C1_01530C_A_50	C1_01530C_A_51	0	1	YDR341C_52	52	S	2698	85.4	X	X	X	X	X	X								C5_00780C_A	1	1
C1_01540W_A	123	124	S	C1_01540W_A_123	C1_01540W_A_124	0	1	YOR138C_125	127	I	290	53.1	X	X	X	X	X	X								C5_00880C_A	1	1
C1_01550W_A	511	512	S	C1_01550W_A_511	C1_01550W_A_512	0	1	YOR132W_544	556	S	999	66.8	YOR132W	544	543	S	0	2								C5_01460W_A	1	1
C1_01550W_A	517	518	T	C1_01550W_A_517	C1_01550W_A_518	0	1	YOR132W_550	562	T	999	66.8	X	X	X	X	X	X								C5_01500C_A	1	1
C1_01560W_A	441	442	S	C1_01560W_A_441	C1_01560W_A_442	0	1	X	X	X	X	X	X	X	X	X	X	X								C5_01765C_B	1	1
C1_01560W_A	601	602	S	C1_01560W_A_601	C1_01560W_A_602	0	1	X	X	X	X	X	X	X	X	X	X	X								C5_01870W_A	1	1
C1_01560W_A	705	706	S	C1_01560W_A_705	C1_01560W_A_706	0	1	X	X	X	X	X	X	X	X	X	X	X								C5_01970C_A	1	1
C1_01590C_A	1227	1228	S	C1_01590C_A_1227	C1_01590C_A_1228	0	1	YOR151C_1221	1237	S	6306	90.8	X	X	X	X	X	X								C5_02380W_A	1	1
C1_01590C_A	1229	1230	S	C1_01590C_A_1229	C1_01590C_A_1230	0	1	YOR151C_1223	1239	D	6306	90.8	X	X	X	X	X	X								C5_02470W_A	1	1
C1_01590C_A	474	475	S	C1_01590C_A_474	C1_01590C_A_475	0	1	YOR151C_480	482	S	6306	90.8	X	X	X	X	X	X								C5_02490C_A	1	1
C1_01590C_A	952	953	S	C1_01590C_A_952	C1_01590C_A_953	0	1	YOR151C_946	962	N	6306	90.8	X	X	X	X	X	X								C5_02650C_A	1	1
C1_01700W_A	164	165	S	C1_01700W_A_164	C1_01700W_A_165	0	1	YOR141C_152	166	P	1430	59	X	X	X	X	X	X								C5_02840C_A	1	1
C1_01710W_A	146	147	S	C1_01710W_A_146	C1_01710W_A_147	0	1	X	X	X	X	X	X	X	X	X	X	X								C5_03070W_A	1	1
C1_01710W_A	150	151	T	C1_01710W_A_150	C1_01710W_A_151	0	1	X	X	X	X	X	X	X	X	X	X	X								C5_03080C_A	1	1
C1_01710W_A	154	155	T	C1_01710W_A_154	C1_01710W_A_155	0	1	X	X	X	X	X	X	X	X	X	X	X								C5_03170C_A	1	1
C1_01710W_A	160	161	T	C1_01710W_A_160	C1_01710W_A_161	0	1	X	X	X	X	X	X	X	X	X	X	X								C5_03570W_A	1	1
C1_01710W_A	175	176	S	C1_01710W_A_175	C1_01710W_A_176	1	0	X	X	X	X	X	X	X	X	X	X	X								C5_04270C_A	1	1
C1_01710W_A	409	410	S	C1_01710W_A_409	C1_01710W_A_410	0	1	X	X	X	X	X	X	X	X	X	X	X								C5_04290C_A	1	1
C1_01710W_A	413	414	S	C1_01710W_A_413	C1_01710W_A_414	0	1	X	X	X	X	X	X	X	X	X	X	X								C5_04680W_A	1	1
C1_01710W_A	433	434	S	C1_01710W_A_433	C1_01710W_A_434	0	1	X	X	X	X	X	X	X	X	X	X	X								C5_04730C_A	1	1
C1_01710W_A	439	440	T	C1_01710W_A_439	C1_01710W_A_440	0	1	X	X	X	X	X	X	X	X	X	X	X								C5_04830W_A	1	1
C1_01740W_A	171	172	S	C1_01740W_A_171	C1_01740W_A_172	0	1	YAR035W_167	183	S	1733	63	X	X	X	X	X	X								C5_05050W_A	1	1
C1_01740W_A	580	581	T	C1_01740W_A_580	C1_01740W_A_581	0	1	X	613	-	1733	63	X	X	X	X	X	X								C5_05440C_A	1	1
C1_01740W_A	763	764	S	C1_01740W_A_763	C1_01740W_A_764	0	1	X	796	-	1733	63	X	X	X	X	X	X								C6_00280W_A	1	1
C1_01740W_A	767	768	S	C1_01740W_A_767	C1_01740W_A_768	1	1	X	800	-	1733	63	X	X	X	X	X	X								C6_00300C_A	1	1
C1_01770W_A	121	122	S	C1_01770W_A_121	C1_01770W_A_122	0	1	X	133	-	509	56.9	X	X	X	X	X	X								C6_00350W_A	1	1
C1_01780C_A	41	42	S	C1_01780C_A_41	C1_01780C_A_42	0	1	X	X	X	X	X	X	X	X	X	X	X								C6_00750C_A	1	1
C1_01780C_A	597	598	S	C1_01780C_A_597	C1_01780C_A_598	0	1	X	X	X	X	X	X	X	X	X	X	X								C6_00770C_A	1	1
C1_01780C_A	601	602	S	C1_01780C_A_601	C1_01780C_A_602	0	1	X	X	X	X	X	X	X	X	X	X	X								C6_01630W_A	1	1
C1_01790W_A	378	379	S	C1_01790W_A_378	C1_01790W_A_379	0	1	YER111C_473	474	N	927	56.6	X	X	X	X	X	X								C6_01700W_A	1	1
C1_01790W_A	757	758	T	C1_01790W_A_757	C1_01790W_A_758	0	1	YER111C_822	860	E	927	56.6	X	X	X	X	X	X								C6_01710C_A	1	1
C1_01790W_A	764	765	S	C1_01790W_A_764	C1_01790W_A_765	0	1	YER111C_829	867	N	927	56.6	X	X	X	X	X	X								C6_02220W_A	1	1
C1_01790W_A	949	950	S	C1_01790W_A_949	C1_01790W_A_950	0	1	YER111C_1024	1080	S	927	56.6	X	X	X	X	X	X								C6_02340W_A	1	1
C1_01800W_A	197	198	S	C1_01800W_A_197	C1_01800W_A_198	0	1	X	X	X	X	X	X	X	X	X	X	X								C6_02600W_A	1	1
C1_01820C_A	389	390	S	C1_01820C_A_389	C1_01820C_A_390	0	1	YPR025C_389	411	K	690	65.6	X	X	X	X	X	X								C6_03100W_A	1	1
C1_01820C_A	390	391	T	C1_01820C_A_390	C1_01820C_A_391	0	1	YPR025C_390	412	K	690	65.6	X	X	X	X	X	X								C6_03760C_A	1	1
C1_01880C_A	246	247	S	C1_01880C_A_246	C1_01880C_A_247	0	1	YFR029W_261	283	D	894	55.8	X	X	X	X	X	X								C6_03900W_A	1	1
C1_01880C_A	75	76	S	C1_01880C_A_75	C1_01880C_A_76	0	1	YFR029W_109	109	S	894	55.8	X	X	X	X	X	X								C6_04120C_A	1	1
C1_01880C_A	78	79	S	C1_01880C_A_78	C1_01880C_A_79	0	1	YFR029W_112	112	G	894	55.8	X	X	X	X	X	X								C6_04160C_A	1	1
C1_01900C_A	53	54	S	C1_01900C_A_53	C1_01900C_A_54	0	1	YDR117C_46	54	N	993	64.9	X	X	X	X	X	X								C6_04290W_A	1	1
C1_01930W_A	117	118	S	C1_01930W_A_117	C1_01930W_A_118	0	1	X	X	X	X	X	X	X	X	X	X	X								C6_04350C_A	1	1
C1_01930W_A	165	166	S	C1_01930W_A_165	C1_01930W_A_166	0	1	X	X	X	X	X	X	X	X	X	X	X								C6_04500C_A	1	1
C1_01930W_A	176	177	S	C1_01930W_A_176	C1_01930W_A_177	0	1	X	X	X	X	X	X	X	X	X	X	X								C7_00070C_A	1	1
C1_01930W_A	183	184	S	C1_01930W_A_183	C1_01930W_A_184	0	1	X	X	X	X	X	X	X	X	X	X	X								C7_00080C_A	1	1
C1_01930W_A	186	187	S	C1_01930W_A_186	C1_01930W_A_187	0	1	X	X	X	X	X	X	X	X	X	X	X								C7_00360W_A	1	1
C1_01930W_A	190	191	S	C1_01930W_A_190	C1_01930W_A_191	0	1	X	X	X	X	X	X	X	X	X	X	X								C7_00520W_A	1	1
C1_01930W_A	193	194	T	C1_01930W_A_193	C1_01930W_A_194	0	1	X	X	X	X	X	X	X	X	X	X	X								C7_00740W_A	1	1
C1_01930W_A	199	200	S	C1_01930W_A_199	C1_01930W_A_200	0	1	X	X	X	X	X	X	X	X	X	X	X								C7_00930W_A	1	1
C1_01930W_A	203	204	S	C1_01930W_A_203	C1_01930W_A_204	0	1	X	X	X	X	X	X	X	X	X	X	X								C7_01340W_A	1	1
C1_01930W_A	335	336	S	C1_01930W_A_335	C1_01930W_A_336	0	1	X	X	X	X	X	X	X	X	X	X	X								C7_01450C_A	1	1
C1_01930W_A	347	348	S	C1_01930W_A_347	C1_01930W_A_348	0	1	X	X	X	X	X	X	X	X	X	X	X								C7_01460C_A	1	1
C1_01940C_A	52	53	S	C1_01940C_A_52	C1_01940C_A_53	0	1	YKL122C_34	53	T	136	54.7	X	X	X	X	X	X								C7_01550W_A	1	1
C1_01980W_A	513	514	S	C1_01980W_A_513	C1_01980W_A_514	0	1	X	X	X	X	X	X	X	X	X	X	X								C7_01620C_A	1	1
C1_01980W_A	535	536	S	C1_01980W_A_535	C1_01980W_A_536	0	1	X	X	X	X	X	X	X	X	X	X	X								C7_01850C_A	1	1
C1_01980W_A	537	538	S	C1_01980W_A_537	C1_01980W_A_538	0	1	X	X	X	X	X	X	X	X	X	X	X								C7_02030W_A	1	1
C1_02040C_A	685	686	S	C1_02040C_A_685	C1_02040C_A_686	0	1	X	X	X	X	X	X	X	X	X	X	X								C7_02200W_A	1	1
C1_02040C_A	686	687	S	C1_02040C_A_686	C1_02040C_A_687	0	1	X	X	X	X	X	X	X	X	X	X	X								C7_02990W_A	1	1
C1_02050C_A	123	124	S	C1_02050C_A_123	C1_02050C_A_124	0	1	YNR013C_112	127	T	2492	71.3	X	X	X	X	X	X								C7_03270W_A	1	1
C1_02050C_A	187	188	S	C1_02050C_A_187	C1_02050C_A_188	1	1	YNR013C_164	191	S	2492	71.3	X	X	X	X	X	X								C7_03810W_A	1	1
C1_02050C_A	203	204	S	C1_02050C_A_203	C1_02050C_A_204	0	1	YNR013C_181	208	S	2492	71.3	X	X	X	X	X	X								C7_04300W_A	1	1
C1_02050C_A	369	370	S	C1_02050C_A_369	C1_02050C_A_370	0	1	YNR013C_381	418	P	2492	71.3	X	X	X	X	X	X								CR_00260W_A	1	1
C1_02120C_A	1	2	T	C1_02120C_A_1	C1_02120C_A_2	0	1	YPL026C_2	2	L	536	54.1	X	X	X	X	X	X								CR_00440C_A	1	1
C1_02120C_A	588	589	S	C1_02120C_A_588	C1_02120C_A_589	0	1	YPL026C_495	620	N	536	54.1	X	X	X	X	X	X								CR_00800C_A	1	1
C1_02120C_A	590	591	S	C1_02120C_A_590	C1_02120C_A_591	0	1	YPL026C_497	622	K	536	54.1	X	X	X	X	X	X								CR_01470W_A	1	1
C1_02130C_A	405	406	S	C1_02130C_A_405	C1_02130C_A_406	0	1	YBR020W_421	430	D	1350	71.4	X	X	X	X	X	X								CR_01610C_A	1	1
C1_02130C_A	419	420	S	C1_02130C_A_419	C1_02130C_A_420	0	1	YBR020W_435	444	A	1350	71.4	X	X	X	X	X	X								CR_01760C_A	1	1
C1_02150W_A	602	603	S	C1_02150W_A_602	C1_02150W_A_603	0	1	YBR019C_628	632	H	2444	80.9	X	X	X	X	X	X								CR_02090C_A	1	1
C1_02180W_A	43	44	S	C1_02180W_A_43	C1_02180W_A_44	1	1	YBR018C_27	44	S	1617	82.6	YBR018C	27	26	S	0	2								CR_02460W_A	1	1
C1_02210W_A	182	183	S	C1_02210W_A_182	C1_02210W_A_183	0	1	X	X	X	X	X	X	X	X	X	X	X								CR_02510W_A	1	1
C1_02210W_A	297	298	S	C1_02210W_A_297	C1_02210W_A_298	0	1	X	X	X	X	X	X	X	X	X	X	X								CR_02560C_A	1	1
C1_02210W_A	361	362	S	C1_02210W_A_361	C1_02210W_A_362	0	1	X	X	X	X	X	X	X	X	X	X	X								CR_02690W_A	1	1
C1_02210W_A	364	365	S	C1_02210W_A_364	C1_02210W_A_365	0	1	X	X	X	X	X	X	X	X	X	X	X								CR_02720C_A	1	1
C1_02210W_A	366	367	S	C1_02210W_A_366	C1_02210W_A_367	0	1	X	X	X	X	X	X	X	X	X	X	X								CR_02740W_A	1	1
C1_02210W_A	412	413	S	C1_02210W_A_412	C1_02210W_A_413	0	1	X	X	X	X	X	X	X	X	X	X	X								CR_03060W_A	1	1
C1_02210W_A	414	415	S	C1_02210W_A_414	C1_02210W_A_415	0	1	X	X	X	X	X	X	X	X	X	X	X								CR_03550W_A	1	1
C1_02210W_A	54	55	S	C1_02210W_A_54	C1_02210W_A_55	0	1	X	X	X	X	X	X	X	X	X	X	X								CR_03610C_A	1	1
C1_02210W_A	55	56	T	C1_02210W_A_55	C1_02210W_A_56	0	1	X	X	X	X	X	X	X	X	X	X	X								CR_03900W_A	1	1
C1_02230W_A	13	14	S	C1_02230W_A_13	C1_02230W_A_14	0	1	YDL225W_4	14	A	1059	59	X	X	X	X	X	X								CR_04090C_A	1	1
C1_02230W_A	20	21	S	C1_02230W_A_20	C1_02230W_A_21	0	1	X	21	-	1059	59	X	X	X	X	X	X								CR_04380C_A	1	1
C1_02230W_A	445	446	S	C1_02230W_A_445	C1_02230W_A_446	0	1	YDL225W_394	460	N	1059	59	X	X	X	X	X	X								CR_04390C_A	1	1
C1_02230W_A	472	473	S	C1_02230W_A_472	C1_02230W_A_473	0	1	YDL225W_419	487	R	1059	59	X	X	X	X	X	X								CR_04820W_A	1	1
C1_02230W_A	505	506	S	C1_02230W_A_505	C1_02230W_A_506	1	1	X	522	-	1059	59	X	X	X	X	X	X								CR_05010W_A	1	1
C1_02230W_A	591	592	S	C1_02230W_A_591	C1_02230W_A_592	0	1	X	608	-	1059	59	X	X	X	X	X	X								CR_05520W_A	1	1
C1_02230W_A	594	595	S	C1_02230W_A_594	C1_02230W_A_595	0	1	X	611	-	1059	59	X	X	X	X	X	X								CR_05910W_A	1	1
C1_02230W_A	596	597	S	C1_02230W_A_596	C1_02230W_A_597	0	1	X	613	-	1059	59	X	X	X	X	X	X								CR_06490C_A	1	1
C1_02230W_A	599	600	S	C1_02230W_A_599	C1_02230W_A_600	0	1	X	616	-	1059	59	X	X	X	X	X	X								CR_07210W_A	1	1
C1_02230W_A	607	608	S	C1_02230W_A_607	C1_02230W_A_608	0	1	YDL225W_520	624	S	1059	59	YDL225W	520	519	S	1	1								CR_07360W_A	1	1
C1_02230W_A	658	659	T	C1_02230W_A_658	C1_02230W_A_659	0	1	YDL225W_539	675	T	1059	59	YDL225W	539	538	T	0	10								CR_07460C_A	1	1
C1_02230W_A	664	665	S	C1_02230W_A_664	C1_02230W_A_665	0	1	YDL225W_545	681	S	1059	59	YDL225W	545	544	S	1	12								CR_08030C_A	1	1
C1_02230W_A	667	668	S	C1_02230W_A_667	C1_02230W_A_668	0	1	YDL225W_548	684	S	1059	59	YDL225W	548	547	S	0	14								CR_08090W_A	1	1
C1_02230W_A	85	86	S	C1_02230W_A_85	C1_02230W_A_86	0	1	YDL225W_78	91	S	1059	59	X	X	X	X	X	X								CR_08150W_A	1	1
C1_02230W_A	92	93	S	C1_02230W_A_92	C1_02230W_A_93	0	1	YDL225W_85	98	I	1059	59	X	X	X	X	X	X								CR_08430W_A	1	1
C1_02240W_A	845	846	S	C1_02240W_A_845	C1_02240W_A_846	0	1	YLR347C_836	851	S	2814	79.5	YLR347C	836	835	S	0	1								CR_08490W_A	1	1
C1_02260C_A	129	130	S	C1_02260C_A_129	C1_02260C_A_130	0	1	YDL226C_136	136	D	1172	70.8	X	X	X	X	X	X								CR_09020C_A	1	1
C1_02260C_A	153	154	T	C1_02260C_A_153	C1_02260C_A_154	0	1	YDL226C_161	161	T	1172	70.8	YDL226C	161	160	T	0	8								CR_09370W_A	1	1
C1_02280C_A	350	351	S	C1_02280C_A_350	C1_02280C_A_351	0	1	YNL201C_347	359	K	1280	59.1	X	X	X	X	X	X								CR_09520C_A	1	1
C1_02300W_A	19	20	S	C1_02300W_A_19	C1_02300W_A_20	0	1	YJL179W_15	20	A	180	64.5	X	X	X	X	X	X								CR_09800C_A	1	1
C1_02310C_A	15	16	S	C1_02310C_A_15	C1_02310C_A_16	0	1	YJL184W_14	16	V	209	64.9	X	X	X	X	X	X								CR_09880W_A	1	1
C1_02320C_A	50	51	S	C1_02320C_A_50	C1_02320C_A_51	0	1	X	54	-	1226	69.1	X	X	X	X	X	X								CR_09950C_A	1	1
C1_02320C_A	78	79	S	C1_02320C_A_78	C1_02320C_A_79	0	1	X	82	-	1226	69.1	X	X	X	X	X	X								CR_10400W_A	1	1
C1_02320C_A	93	94	S	C1_02320C_A_93	C1_02320C_A_94	0	1	YLR345W_62	97	E	1226	69.1	X	X	X	X	X	X								CR_10630W_A	1	1
C1_02330C_A	22	23	S	C1_02330C_A_22	C1_02330C_A_23	0	1	YGR034W_23	23	P	653	92.2	X	X	X	X	X	X								C1_00060W_A	1	0
C1_02330C_A	23	24	S	C1_02330C_A_23	C1_02330C_A_24	0	1	YGR034W_24	24	S	653	92.2	X	X	X	X	X	X								C1_00110W_A	1	0
C1_02330C_A	61	62	S	C1_02330C_A_61	C1_02330C_A_62	0	1	YGR034W_62	62	S	653	92.2	X	X	X	X	X	X								C1_00150C_A	1	0
C1_02330C_A	89	90	S	C1_02330C_A_89	C1_02330C_A_90	0	1	YGR034W_90	90	V	653	92.2	X	X	X	X	X	X								C1_00160C_A	1	0
C1_02330C_A	93	94	S	C1_02330C_A_93	C1_02330C_A_94	0	1	YGR034W_94	94	S	653	92.2	X	X	X	X	X	X								C1_00180W_A	1	0
C1_02370C_A	425	426	S	C1_02370C_A_425	C1_02370C_A_426	0	1	X	X	X	X	X	X	X	X	X	X	X								C1_00220W_A	1	0
C1_02370C_A	427	428	T	C1_02370C_A_427	C1_02370C_A_428	0	1	X	X	X	X	X	X	X	X	X	X	X								C1_00320W_A	1	0
C1_02370C_A	429	430	T	C1_02370C_A_429	C1_02370C_A_430	0	1	X	X	X	X	X	X	X	X	X	X	X								C1_00360W_A	1	0
C1_02370C_A	495	496	S	C1_02370C_A_495	C1_02370C_A_496	0	1	X	X	X	X	X	X	X	X	X	X	X								C1_00390W_A	1	0
C1_02370C_A	521	522	S	C1_02370C_A_521	C1_02370C_A_522	0	1	X	X	X	X	X	X	X	X	X	X	X								C1_00410C_A	1	0
C1_02370C_A	525	526	S	C1_02370C_A_525	C1_02370C_A_526	0	1	X	X	X	X	X	X	X	X	X	X	X								C1_00430W_A	1	0
C1_02370C_A	672	673	S	C1_02370C_A_672	C1_02370C_A_673	1	1	X	X	X	X	X	X	X	X	X	X	X								C1_00440W_A	1	0
C1_02370C_A	764	765	S	C1_02370C_A_764	C1_02370C_A_765	0	1	X	X	X	X	X	X	X	X	X	X	X								C1_00490C_A	1	0
C1_02370C_A	765	766	S	C1_02370C_A_765	C1_02370C_A_766	0	1	X	X	X	X	X	X	X	X	X	X	X								C1_00530C_A	1	0
C1_02400C_A	18	19	S	C1_02400C_A_18	C1_02400C_A_19	0	1	YJL183W_17	19	V	732	65.6	X	X	X	X	X	X								C1_00570C_A	1	0
C1_02420C_A	1085	1086	S	C1_02420C_A_1085	C1_02420C_A_1086	0	1	YGR032W_1102	1111	S	9527	88.3	X	X	X	X	X	X								C1_00600W_A	1	0
C1_02420C_A	908	909	S	C1_02420C_A_908	C1_02420C_A_909	0	1	X	934	-	9527	88.3	X	X	X	X	X	X								C1_00620W_A	1	0
C1_02420C_A	918	919	S	C1_02420C_A_918	C1_02420C_A_919	0	1	YGR032W_935	944	S	9527	88.3	X	X	X	X	X	X								C1_00650C_A	1	0
C1_02420C_A	932	933	S	C1_02420C_A_932	C1_02420C_A_933	0	1	YGR032W_949	958	S	9527	88.3	X	X	X	X	X	X								C1_00730C_A	1	0
C1_02420C_A	957	958	S	C1_02420C_A_957	C1_02420C_A_958	0	1	YGR032W_974	983	S	9527	88.3	X	X	X	X	X	X								C1_00750C_A	1	0
C1_02430C_A	474	475	S	C1_02430C_A_474	C1_02430C_A_475	0	1	YGR054W_520	524	R	1361	63.8	X	X	X	X	X	X								C1_00780C_A	1	0
C1_02430C_A	497	498	T	C1_02430C_A_497	C1_02430C_A_498	0	1	YGR054W_522	547	V	1361	63.8	X	X	X	X	X	X								C1_00790W_A	1	0
C1_02430C_A	499	500	S	C1_02430C_A_499	C1_02430C_A_500	0	1	YGR054W_524	549	G	1361	63.8	X	X	X	X	X	X								C1_00830W_A	1	0
C1_02440C_A	87	88	S	C1_02440C_A_87	C1_02440C_A_88	0	1	YFL044C_80	93	S	539	64.8	X	X	X	X	X	X								C1_00840C_A	1	0
C1_02440C_A	89	90	S	C1_02440C_A_89	C1_02440C_A_90	0	1	YFL044C_82	95	S	539	64.8	X	X	X	X	X	X								C1_00860W_A	1	0
C1_02440C_A	94	95	S	C1_02440C_A_94	C1_02440C_A_95	0	1	X	100	-	539	64.8	X	X	X	X	X	X								C1_00870W_A	1	0
C1_02450C_A	25	26	S	C1_02450C_A_25	C1_02450C_A_26	0	1	YLR074C_26	26	S	478	69.7	X	X	X	X	X	X								C1_00880W_A	1	0
C1_02450C_A	26	27	S	C1_02450C_A_26	C1_02450C_A_27	0	1	YLR074C_27	27	T	478	69.7	X	X	X	X	X	X								C1_00900W_A	1	0
C1_02460W_A	129	130	S	C1_02460W_A_129	C1_02460W_A_130	0	1	YLR075W_130	130	D	1280	93.7	X	X	X	X	X	X								C1_00920W_A	1	0
C1_02460W_A	136	137	S	C1_02460W_A_136	C1_02460W_A_137	0	1	YLR075W_137	137	S	1280	93.7	X	X	X	X	X	X								C1_00930C_A	1	0
C1_02460W_A	142	143	S	C1_02460W_A_142	C1_02460W_A_143	0	1	YLR075W_143	143	S	1280	93.7	YLR075W	143	142	S	0	1								C1_00940W_A	1	0
C1_02460W_A	185	186	T	C1_02460W_A_185	C1_02460W_A_186	0	1	YLR075W_186	186	E	1280	93.7	X	X	X	X	X	X								C1_00950C_A	1	0
C1_02480W_A	50	51	S	C1_02480W_A_50	C1_02480W_A_51	0	1	YFL045C_54	54	S	1342	92.2	YFL045C	54	53	S	0	2								C1_00960C_A	1	0
C1_02510W_A	164	165	S	C1_02510W_A_164	C1_02510W_A_165	0	1	YLR078C_166	177	N	548	71.9	X	X	X	X	X	X								C1_00970W_A	1	0
C1_02530C_A	24	25	S	C1_02530C_A_24	C1_02530C_A_25	0	1	YPL265W_37	37	P	2077	79.4	X	X	X	X	X	X								C1_00990C_A	1	0
C1_02530C_A	27	28	T	C1_02530C_A_27	C1_02530C_A_28	0	1	YPL265W_40	40	E	2077	79.4	X	X	X	X	X	X								C1_01000C_A	1	0
C1_02530C_A	332	333	T	C1_02530C_A_332	C1_02530C_A_333	0	1	YPL265W_356	361	K	2077	79.4	X	X	X	X	X	X								C1_01040W_A	1	0
C1_02530C_A	40	41	S	C1_02530C_A_40	C1_02530C_A_41	0	1	YPL265W_57	57	S	2077	79.4	X	X	X	X	X	X								C1_01070C_A	1	0
C1_02530C_A	43	44	S	C1_02530C_A_43	C1_02530C_A_44	0	1	YPL265W_64	64	S	2077	79.4	X	X	X	X	X	X								C1_01080W_A	1	0
C1_02600W_A	169	170	S	C1_02600W_A_169	C1_02600W_A_170	0	1	X	177	-	651	64.3	X	X	X	X	X	X								C1_01110C_A	1	0
C1_02610W_A	1190	1191	S	C1_02610W_A_1190	C1_02610W_A_1191	0	1	YJR138W_1324	1339	S	3279	66.3	X	X	X	X	X	X								C1_01140C_A	1	0
C1_02610W_A	30	31	S	C1_02610W_A_30	C1_02610W_A_31	0	1	YJR138W_33	33	S	3279	66.3	X	X	X	X	X	X								C1_01160C_A	1	0
C1_02610W_A	645	646	S	C1_02610W_A_645	C1_02610W_A_646	0	1	YJR138W_727	735	S	3279	66.3	X	X	X	X	X	X								C1_01170C_A	1	0
C1_02610W_A	649	650	S	C1_02610W_A_649	C1_02610W_A_650	0	1	YJR138W_738	746	P	3279	66.3	X	X	X	X	X	X								C1_01190C_A	1	0
C1_02610W_A	652	653	S	C1_02610W_A_652	C1_02610W_A_653	0	1	YJR138W_741	749	S	3279	66.3	X	X	X	X	X	X								C1_01200W_A	1	0
C1_02610W_A	654	655	T	C1_02610W_A_654	C1_02610W_A_655	0	1	YJR138W_743	751	T	3279	66.3	X	X	X	X	X	X								C1_01210W_A	1	0
C1_02610W_A	86	87	S	C1_02610W_A_86	C1_02610W_A_87	0	1	X	91	-	3279	66.3	X	X	X	X	X	X								C1_01250W_A	1	0
C1_02610W_A	983	984	T	C1_02610W_A_983	C1_02610W_A_984	0	1	YJR138W_1104	1119	N	3279	66.3	X	X	X	X	X	X								C1_01290C_A	1	0
C1_02720W_A	255	256	S	C1_02720W_A_255	C1_02720W_A_256	0	1	X	X	X	X	X	X	X	X	X	X	X								C1_01300W_A	1	0
C1_02720W_A	260	261	S	C1_02720W_A_260	C1_02720W_A_261	0	1	X	X	X	X	X	X	X	X	X	X	X								C1_01330C_A	1	0
C1_02720W_A	283	284	S	C1_02720W_A_283	C1_02720W_A_284	0	1	X	X	X	X	X	X	X	X	X	X	X								C1_01350C_A	1	0
C1_02720W_A	317	318	S	C1_02720W_A_317	C1_02720W_A_318	0	1	X	X	X	X	X	X	X	X	X	X	X								C1_01370C_A	1	0
C1_02740C_A	182	183	S	C1_02740C_A_182	C1_02740C_A_183	0	1	X	X	X	X	X	X	X	X	X	X	X								C1_01390C_A	1	0
C1_02750C_A	142	143	S	C1_02750C_A_142	C1_02750C_A_143	0	1	YLR357W_146	153	Q	1354	58.2	X	X	X	X	X	X								C1_01400C_A	1	0
C1_02750C_A	659	660	S	C1_02750C_A_659	C1_02750C_A_660	0	1	YLR357W_681	719	G	1354	58.2	X	X	X	X	X	X								C1_01420C_A	1	0
C1_02790W_A	201	202	S	C1_02790W_A_201	C1_02790W_A_202	0	1	YMR146C_198	205	S	1350	80.3	X	X	X	X	X	X								C1_01460W_A	1	0
C1_02790W_A	329	330	S	C1_02790W_A_329	C1_02790W_A_330	0	1	YMR146C_325	333	S	1350	80.3	X	X	X	X	X	X								C1_01470W_A	1	0
C1_02810W_A	118	119	S	C1_02810W_A_118	C1_02810W_A_119	0	1	YBR114W_74	119	D	3462	82.1	X	X	X	X	X	X								C1_01480C_A	1	0
C1_02820W_A	884	885	S	C1_02820W_A_884	C1_02820W_A_885	0	1	YBR115C_880	904	S	5532	83.1	X	X	X	X	X	X								C1_01530C_A	1	0
C1_02820W_A	949	950	S	C1_02820W_A_949	C1_02820W_A_950	0	1	X	969	-	5532	83.1	X	X	X	X	X	X								C1_01540W_A	1	0
C1_02820W_A	951	952	S	C1_02820W_A_951	C1_02820W_A_952	0	1	X	971	-	5532	83.1	X	X	X	X	X	X								C1_01550W_A	1	0
C1_02830W_A	124	125	S	C1_02830W_A_124	C1_02830W_A_125	0	1	X	X	X	X	X	X	X	X	X	X	X								C1_01560W_A	1	0
C1_02830W_A	128	129	S	C1_02830W_A_128	C1_02830W_A_129	0	1	X	X	X	X	X	X	X	X	X	X	X								C1_01590C_A	1	0
C1_02830W_A	306	307	S	C1_02830W_A_306	C1_02830W_A_307	0	1	X	X	X	X	X	X	X	X	X	X	X								C1_01700W_A	1	0
C1_02830W_A	309	310	S	C1_02830W_A_309	C1_02830W_A_310	0	1	X	X	X	X	X	X	X	X	X	X	X								C1_01770W_A	1	0
C1_02830W_A	324	325	S	C1_02830W_A_324	C1_02830W_A_325	0	1	X	X	X	X	X	X	X	X	X	X	X								C1_01780C_A	1	0
C1_02830W_A	332	333	S	C1_02830W_A_332	C1_02830W_A_333	0	1	X	X	X	X	X	X	X	X	X	X	X								C1_01790W_A	1	0
C1_02830W_A	357	358	T	C1_02830W_A_357	C1_02830W_A_358	0	1	X	X	X	X	X	X	X	X	X	X	X								C1_01800W_A	1	0
C1_02830W_A	360	361	S	C1_02830W_A_360	C1_02830W_A_361	0	1	X	X	X	X	X	X	X	X	X	X	X								C1_01820C_A	1	0
C1_02830W_A	362	363	T	C1_02830W_A_362	C1_02830W_A_363	0	1	X	X	X	X	X	X	X	X	X	X	X								C1_01880C_A	1	0
C1_02830W_A	427	428	S	C1_02830W_A_427	C1_02830W_A_428	0	1	X	X	X	X	X	X	X	X	X	X	X								C1_01900C_A	1	0
C1_02850W_A	137	138	S	C1_02850W_A_137	C1_02850W_A_138	0	1	YOR359W_134	147	S	389	49.8	X	X	X	X	X	X								C1_01930W_A	1	0
C1_02850W_A	145	146	S	C1_02850W_A_145	C1_02850W_A_146	0	1	YOR359W_139	155	T	389	49.8	X	X	X	X	X	X								C1_01940C_A	1	0
C1_02850W_A	146	147	S	C1_02850W_A_146	C1_02850W_A_147	0	1	YOR359W_140	156	S	389	49.8	X	X	X	X	X	X								C1_01980W_A	1	0
C1_02850W_A	155	156	S	C1_02850W_A_155	C1_02850W_A_156	0	1	YOR359W_149	165	S	389	49.8	X	X	X	X	X	X								C1_02040C_A	1	0
C1_02850W_A	182	183	T	C1_02850W_A_182	C1_02850W_A_183	0	1	YOR359W_160	192	S	389	49.8	X	X	X	X	X	X								C1_02120C_A	1	0
C1_02850W_A	186	187	S	C1_02850W_A_186	C1_02850W_A_187	0	1	X	196	-	389	49.8	X	X	X	X	X	X								C1_02130C_A	1	0
C1_02850W_A	200	201	S	C1_02850W_A_200	C1_02850W_A_201	0	1	YOR359W_168	210	S	389	49.8	X	X	X	X	X	X								C1_02150W_A	1	0
C1_02850W_A	333	334	S	C1_02850W_A_333	C1_02850W_A_334	0	1	YOR359W_264	343	V	389	49.8	X	X	X	X	X	X								C1_02210W_A	1	0
C1_02850W_A	336	337	S	C1_02850W_A_336	C1_02850W_A_337	0	1	YOR359W_267	346	S	389	49.8	X	X	X	X	X	X								C1_02240W_A	1	0
C1_02850W_A	345	346	S	C1_02850W_A_345	C1_02850W_A_346	0	1	X	355	-	389	49.8	X	X	X	X	X	X								C1_02260C_A	1	0
C1_02850W_A	360	361	S	C1_02850W_A_360	C1_02850W_A_361	0	1	YOR359W_271	370	T	389	49.8	X	X	X	X	X	X								C1_02280C_A	1	0
C1_02850W_A	395	396	S	C1_02850W_A_395	C1_02850W_A_396	0	1	YOR359W_311	412	S	389	49.8	YOR359W	311	310	S	0	5								C1_02300W_A	1	0
C1_02850W_A	461	462	S	C1_02850W_A_461	C1_02850W_A_462	0	1	YOR359W_354	478	S	389	49.8	X	X	X	X	X	X								C1_02310C_A	1	0
C1_02850W_A	507	508	S	C1_02850W_A_507	C1_02850W_A_508	0	1	YOR359W_387	524	T	389	49.8	X	X	X	X	X	X								C1_02320C_A	1	0
C1_02850W_A	512	513	S	C1_02850W_A_512	C1_02850W_A_513	0	1	X	529	-	389	49.8	X	X	X	X	X	X								C1_02330C_A	1	0
C1_02850W_A	521	522	S	C1_02850W_A_521	C1_02850W_A_522	0	1	YOR359W_394	538	S	389	49.8	X	X	X	X	X	X								C1_02400C_A	1	0
C1_02860C_A	139	140	S	C1_02860C_A_139	C1_02860C_A_140	0	1	YKL196C_140	140	A	997	94.5	X	X	X	X	X	X								C1_02420C_A	1	0
C1_02860C_A	170	171	S	C1_02860C_A_170	C1_02860C_A_171	1	1	YKL196C_171	171	N	997	94.5	X	X	X	X	X	X								C1_02430C_A	1	0
C1_02860C_A	25	26	S	C1_02860C_A_25	C1_02860C_A_26	0	1	YKL196C_26	26	S	997	94.5	X	X	X	X	X	X								C1_02440C_A	1	0
C1_02860C_A	28	29	S	C1_02860C_A_28	C1_02860C_A_29	0	1	YKL196C_29	29	G	997	94.5	X	X	X	X	X	X								C1_02450C_A	1	0
C1_02860C_A	71	72	S	C1_02860C_A_71	C1_02860C_A_72	0	1	YKL196C_72	72	S	997	94.5	X	X	X	X	X	X								C1_02460W_A	1	0
C1_02900C_A	16	17	S	C1_02900C_A_16	C1_02900C_A_17	0	1	YLR424W_21	21	S	263	50.6	X	X	X	X	X	X								C1_02480W_A	1	0
C1_02900C_A	350	351	T	C1_02900C_A_350	C1_02900C_A_351	0	1	YLR424W_328	377	L	263	50.6	X	X	X	X	X	X								C1_02510W_A	1	0
C1_03020C_A	104	105	S	C1_03020C_A_104	C1_03020C_A_105	0	1	YDL082W_105	105	N	934	88.2	X	X	X	X	X	X								C1_02530C_A	1	0
C1_03020C_A	91	92	T	C1_03020C_A_91	C1_03020C_A_92	0	1	YDL082W_92	92	T	934	88.2	X	X	X	X	X	X								C1_02600W_A	1	0
C1_03030W_A	119	120	S	C1_03030W_A_119	C1_03030W_A_120	0	1	YMR143W_121	121	S	791	95.1	X	X	X	X	X	X								C1_02610W_A	1	0
C1_03030W_A	1	2	S	C1_03030W_A_1	C1_03030W_A_2	0	1	YMR143W_2	2	S	791	95.1	X	X	X	X	X	X								C1_02720W_A	1	0
C1_03030W_A	32	33	S	C1_03030W_A_32	C1_03030W_A_33	0	1	YMR143W_34	34	S	791	95.1	X	X	X	X	X	X								C1_02740C_A	1	0
C1_03050W_A	1001	1002	S	C1_03050W_A_1001	C1_03050W_A_1002	0	1	YLR436C_1184	1230	S	108	46.8	X	X	X	X	X	X								C1_02750C_A	1	0
C1_03050W_A	1005	1006	S	C1_03050W_A_1005	C1_03050W_A_1006	0	1	YLR436C_1188	1234	D	108	46.8	X	X	X	X	X	X								C1_02790W_A	1	0
C1_03050W_A	1026	1027	S	C1_03050W_A_1026	C1_03050W_A_1027	0	1	YLR436C_1249	1295	S	108	46.8	X	X	X	X	X	X								C1_02810W_A	1	0
C1_03050W_A	1029	1030	S	C1_03050W_A_1029	C1_03050W_A_1030	0	1	YLR436C_1252	1298	D	108	46.8	X	X	X	X	X	X								C1_02820W_A	1	0
C1_03050W_A	1032	1033	S	C1_03050W_A_1032	C1_03050W_A_1033	0	1	YLR436C_1255	1301	N	108	46.8	X	X	X	X	X	X								C1_02830W_A	1	0
C1_03050W_A	983	984	S	C1_03050W_A_983	C1_03050W_A_984	1	1	YLR436C_1161	1207	G	108	46.8	X	X	X	X	X	X								C1_02850W_A	1	0
C1_03060C_A	155	156	S	C1_03060C_A_155	C1_03060C_A_156	0	1	YLR435W_160	160	D	672	74.9	X	X	X	X	X	X								C1_02900C_A	1	0
C1_03060C_A	156	157	S	C1_03060C_A_156	C1_03060C_A_157	0	1	YLR435W_161	161	V	672	74.9	X	X	X	X	X	X								C1_03020C_A	1	0
C1_03070C_A	264	265	S	C1_03070C_A_264	C1_03070C_A_265	0	1	YML065W_278	284	S	1087	59.8	X	X	X	X	X	X								C1_03030W_A	1	0
C1_03070C_A	267	268	S	C1_03070C_A_267	C1_03070C_A_268	0	1	YML065W_287	293	D	1087	59.8	X	X	X	X	X	X								C1_03060C_A	1	0
C1_03070C_A	344	345	T	C1_03070C_A_344	C1_03070C_A_345	0	1	YML065W_373	379	T	1087	59.8	X	X	X	X	X	X								C1_03070C_A	1	0
C1_03070C_A	358	359	S	C1_03070C_A_358	C1_03070C_A_359	0	1	YML065W_390	396	S	1087	59.8	X	X	X	X	X	X								C1_03110W_A	1	0
C1_03070C_A	364	365	S	C1_03070C_A_364	C1_03070C_A_365	0	1	YML065W_397	403	N	1087	59.8	X	X	X	X	X	X								C1_03130C_A	1	0
C1_03070C_A	368	369	S	C1_03070C_A_368	C1_03070C_A_369	0	1	YML065W_401	407	L	1087	59.8	X	X	X	X	X	X								C1_03140W_A	1	0
C1_03070C_A	39	40	S	C1_03070C_A_39	C1_03070C_A_40	0	1	YML065W_44	44	S	1087	59.8	X	X	X	X	X	X								C1_03150C_A	1	0
C1_03070C_A	43	44	S	C1_03070C_A_43	C1_03070C_A_44	0	1	YML065W_48	48	I	1087	59.8	X	X	X	X	X	X								C1_03190C_A	1	0
C1_03090W_A	105	106	T	C1_03090W_A_105	C1_03090W_A_106	0	1	YML063W_106	106	T	1378	94.9	X	X	X	X	X	X								C1_03200C_A	1	0
C1_03090W_A	128	129	T	C1_03090W_A_128	C1_03090W_A_129	0	1	YML063W_129	129	T	1378	94.9	X	X	X	X	X	X								C1_03230C_A	1	0
C1_03090W_A	142	143	T	C1_03090W_A_142	C1_03090W_A_143	0	1	YML063W_143	143	T	1378	94.9	X	X	X	X	X	X								C1_03250C_A	1	0
C1_03090W_A	176	177	S	C1_03090W_A_176	C1_03090W_A_177	0	1	YML063W_177	177	Q	1378	94.9	X	X	X	X	X	X								C1_03260W_A	1	0
C1_03090W_A	226	227	S	C1_03090W_A_226	C1_03090W_A_227	0	1	YML063W_227	227	A	1378	94.9	X	X	X	X	X	X								C1_03290W_A	1	0
C1_03090W_A	235	236	S	C1_03090W_A_235	C1_03090W_A_236	0	1	YML063W_236	236	S	1378	94.9	X	X	X	X	X	X								C1_03300C_A	1	0
C1_03090W_A	254	255	S	C1_03090W_A_254	C1_03090W_A_255	1	0	YML063W_254	255	T	1378	94.9	YML063W	254	253	T	0	6								C1_03330C_A	1	0
C1_03090W_A	45	46	T	C1_03090W_A_45	C1_03090W_A_46	1	0	YML063W_46	46	T	1378	94.9	X	X	X	X	X	X								C1_03350C_A	1	0
C1_03090W_A	75	76	S	C1_03090W_A_75	C1_03090W_A_76	0	1	YML063W_76	76	S	1378	94.9	X	X	X	X	X	X								C1_03360W_A	1	0
C1_03090W_A	97	98	T	C1_03090W_A_97	C1_03090W_A_98	0	1	YML063W_98	98	T	1378	94.9	X	X	X	X	X	X								C1_03400W_A	1	0
C1_03100W_A	1141	1142	S	C1_03100W_A_1141	C1_03100W_A_1142	0	1	X	1276	-	2618	63.5	X	X	X	X	X	X								C1_03450C_A	1	0
C1_03100W_A	1151	1152	S	C1_03100W_A_1151	C1_03100W_A_1152	0	1	YML072C_1265	1286	T	2618	63.5	X	X	X	X	X	X								C1_03460C_A	1	0
C1_03100W_A	1163	1164	S	C1_03100W_A_1163	C1_03100W_A_1164	0	1	YML072C_1277	1298	H	2618	63.5	X	X	X	X	X	X								C1_03480C_A	1	0
C1_03100W_A	1166	1167	T	C1_03100W_A_1166	C1_03100W_A_1167	0	1	YML072C_1280	1301	V	2618	63.5	X	X	X	X	X	X								C1_03510C_A	1	0
C1_03100W_A	1216	1217	S	C1_03100W_A_1216	C1_03100W_A_1217	0	1	YML072C_1335	1356	S	2618	63.5	X	X	X	X	X	X								C1_03520W_A	1	0
C1_03100W_A	1251	1252	S	C1_03100W_A_1251	C1_03100W_A_1252	1	1	YML072C_1371	1392	S	2618	63.5	X	X	X	X	X	X								C1_03530W_A	1	0
C1_03100W_A	1284	1285	S	C1_03100W_A_1284	C1_03100W_A_1285	0	1	X	1427	-	2618	63.5	X	X	X	X	X	X								C1_03560C_A	1	0
C1_03100W_A	1295	1296	S	C1_03100W_A_1295	C1_03100W_A_1296	0	1	YML072C_1408	1438	T	2618	63.5	X	X	X	X	X	X								C1_03640C_A	1	0
C1_03110W_A	115	116	S	C1_03110W_A_115	C1_03110W_A_116	0	1	YLR448W_117	117	K	887	92.1	X	X	X	X	X	X								C1_03660W_A	1	0
C1_03110W_A	123	124	S	C1_03110W_A_123	C1_03110W_A_124	0	1	YLR448W_125	125	Q	887	92.1	X	X	X	X	X	X								C1_03670C_A	1	0
C1_03110W_A	139	140	S	C1_03110W_A_139	C1_03110W_A_140	0	1	YLR448W_140	141	V	887	92.1	X	X	X	X	X	X								C1_03690W_A	1	0
C1_03110W_A	146	147	S	C1_03110W_A_146	C1_03110W_A_147	0	1	YLR448W_147	148	A	887	92.1	X	X	X	X	X	X								C1_03710C_A	1	0
C1_03110W_A	92	93	S	C1_03110W_A_92	C1_03110W_A_93	0	1	YLR448W_94	94	E	887	92.1	X	X	X	X	X	X								C1_03720C_A	1	0
C1_03110W_A	97	98	S	C1_03110W_A_97	C1_03110W_A_98	0	1	YLR448W_99	99	E	887	92.1	X	X	X	X	X	X								C1_03740W_A	1	0
C1_03130C_A	174	175	S	C1_03130C_A_174	C1_03130C_A_175	0	1	YHR108W_187	188	T	1519	72.7	X	X	X	X	X	X								C1_03760C_A	1	0
C1_03140W_A	9	10	S	C1_03140W_A_9	C1_03140W_A_10	0	1	X	10	-	72	48.2	X	X	X	X	X	X								C1_03770W_A	1	0
C1_03140W_A	15	16	S	C1_03140W_A_15	C1_03140W_A_16	0	1	X	16	-	72	48.2	X	X	X	X	X	X								C1_03780C_A	1	0
C1_03140W_A	40	41	S	C1_03140W_A_40	C1_03140W_A_41	0	1	YDR357C_6	41	S	72	48.2	YDR357C	6	5	S	0	1								C1_03860C_A	1	0
C1_03140W_A	49	50	S	C1_03140W_A_49	C1_03140W_A_50	0	1	X	50	-	72	48.2	X	X	X	X	X	X								C1_03870C_A	1	0
C1_03150C_A	203	204	T	C1_03150C_A_203	C1_03150C_A_204	0	1	X	X	X	X	X	X	X	X	X	X	X								C1_03900W_A	1	0
C1_03190C_A	290	291	S	C1_03190C_A_290	C1_03190C_A_291	0	1	YBR078W_285	293	V	759	69.4	X	X	X	X	X	X								C1_03910C_A	1	0
C1_03190C_A	292	293	S	C1_03190C_A_292	C1_03190C_A_293	0	1	YBR078W_287	295	D	759	69.4	X	X	X	X	X	X								C1_03990W_A	1	0
C1_03190C_A	322	323	S	C1_03190C_A_322	C1_03190C_A_323	0	1	YBR078W_317	325	R	759	69.4	X	X	X	X	X	X								C1_04100C_A	1	0
C1_03200C_A	1	2	S	C1_03200C_A_1	C1_03200C_A_2	0	1	YDR421W_2	2	S	1459	56.4	X	X	X	X	X	X								C1_04140W_A	1	0
C1_03200C_A	22	23	S	C1_03200C_A_22	C1_03200C_A_23	0	1	YDR421W_15	23	L	1459	56.4	X	X	X	X	X	X								C1_04170C_A	1	0
C1_03220C_A	210	211	S	C1_03220C_A_210	C1_03220C_A_211	0	1	YDR099W_212	212	S	1269	88.4	X	X	X	X	X	X								C1_04210C_A	1	0
C1_03220C_A	218	219	T	C1_03220C_A_218	C1_03220C_A_219	0	1	YDR099W_220	220	T	1269	88.4	X	X	X	X	X	X								C1_04230W_A	1	0
C1_03220C_A	46	47	S	C1_03220C_A_46	C1_03220C_A_47	0	1	YDR099W_47	47	S	1269	88.4	X	X	X	X	X	X								C1_04290C_A	1	0
C1_03220C_A	77	78	S	C1_03220C_A_77	C1_03220C_A_78	1	1	YDR099W_79	79	H	1269	88.4	X	X	X	X	X	X								C1_04300C_A	1	0
C1_03220C_A	7	8	S	C1_03220C_A_7	C1_03220C_A_8	0	1	YDR099W_8	8	S	1269	88.4	X	X	X	X	X	X								C1_04310C_A	1	0
C1_03230C_A	336	337	S	C1_03230C_A_336	C1_03230C_A_337	0	1	YDR101C_357	359	P	1777	75.7	X	X	X	X	X	X								C1_04390C_A	1	0
C1_03230C_A	440	441	T	C1_03230C_A_440	C1_03230C_A_441	0	1	YDR101C_455	463	N	1777	75.7	X	X	X	X	X	X								C1_04400C_A	1	0
C1_03230C_A	556	557	S	C1_03230C_A_556	C1_03230C_A_557	0	1	YDR101C_586	594	G	1777	75.7	X	X	X	X	X	X								C1_04450C_A	1	0
C1_03230C_A	559	560	S	C1_03230C_A_559	C1_03230C_A_560	0	1	YDR101C_590	598	T	1777	75.7	X	X	X	X	X	X								C1_04480C_A	1	0
C1_03250C_A	194	195	S	C1_03250C_A_194	C1_03250C_A_195	0	1	YPL138C_145	210	T	377	51.6	X	X	X	X	X	X								C1_04490W_A	1	0
C1_03250C_A	45	46	S	C1_03250C_A_45	C1_03250C_A_46	0	1	X	47	-	377	51.6	X	X	X	X	X	X								C1_04520C_A	1	0
C1_03250C_A	46	47	S	C1_03250C_A_46	C1_03250C_A_47	0	1	YPL138C_16	48	N	377	51.6	X	X	X	X	X	X								C1_04580C_A	1	0
C1_03260W_A	36	37	S	C1_03260W_A_36	C1_03260W_A_37	0	1	YNL218W_39	42	K	1254	62	X	X	X	X	X	X								C1_04600C_A	1	0
C1_03260W_A	51	52	T	C1_03260W_A_51	C1_03260W_A_52	0	1	YNL218W_54	57	P	1254	62	X	X	X	X	X	X								C1_04620W_A	1	0
C1_03260W_A	633	634	T	C1_03260W_A_633	C1_03260W_A_634	0	1	YNL218W_563	653	T	1254	62	X	X	X	X	X	X								C1_04630C_A	1	0
C1_03260W_A	635	636	S	C1_03260W_A_635	C1_03260W_A_636	0	1	YNL218W_565	655	L	1254	62	X	X	X	X	X	X								C1_04700C_A	1	0
C1_03260W_A	653	654	S	C1_03260W_A_653	C1_03260W_A_654	0	1	X	673	-	1254	62	X	X	X	X	X	X								C1_04710C_A	1	0
C1_03290W_A	110	111	S	C1_03290W_A_110	C1_03290W_A_111	0	1	YDR176W_145	145	S	1198	60.6	X	X	X	X	X	X								C1_04730C_A	1	0
C1_03290W_A	134	135	S	C1_03290W_A_134	C1_03290W_A_135	0	1	YDR176W_175	175	V	1198	60.6	X	X	X	X	X	X								C1_04760C_A	1	0
C1_03290W_A	369	370	S	C1_03290W_A_369	C1_03290W_A_370	0	1	YDR176W_411	415	K	1198	60.6	X	X	X	X	X	X								C1_04780C_A	1	0
C1_03290W_A	376	377	S	C1_03290W_A_376	C1_03290W_A_377	0	1	YDR176W_434	438	G	1198	60.6	X	X	X	X	X	X								C1_04790W_A	1	0
C1_03290W_A	591	592	S	C1_03290W_A_591	C1_03290W_A_592	0	1	YDR176W_672	693	N	1198	60.6	X	X	X	X	X	X								C1_04810W_A	1	0
C1_03290W_A	97	98	T	C1_03290W_A_97	C1_03290W_A_98	0	1	YDR176W_122	122	T	1198	60.6	X	X	X	X	X	X								C1_04830W_A	1	0
C1_03300C_A	373	374	T	C1_03300C_A_373	C1_03300C_A_374	0	1	YLR163C_369	377	S	1754	83	X	X	X	X	X	X								C1_04860W_A	1	0
C1_03330C_A	45	46	S	C1_03330C_A_45	C1_03330C_A_46	0	1	YPL100W_44	47	K	477	54.6	X	X	X	X	X	X								C1_04960C_A	1	0
C1_03330C_A	47	48	S	C1_03330C_A_47	C1_03330C_A_48	0	1	YPL100W_46	49	S	477	54.6	X	X	X	X	X	X								C1_04970W_A	1	0
C1_03330C_A	53	54	S	C1_03330C_A_53	C1_03330C_A_54	0	1	YPL100W_63	66	S	477	54.6	YPL100W	63	62	S	0	1								C1_04990C_A	1	0
C1_03340C_A	286	287	T	C1_03340C_A_286	C1_03340C_A_287	1	1	YPL094C_267	298	I	550	64.7	X	X	X	X	X	X								C1_05050C_A	1	0
C1_03350C_A	364	365	S	C1_03350C_A_364	C1_03350C_A_365	0	1	YDR091C_351	367	S	3335	92	X	X	X	X	X	X								C1_05090W_A	1	0
C1_03360W_A	111	112	S	C1_03360W_A_111	C1_03360W_A_112	0	1	YER164W_118	120	Q	5099	78.5	X	X	X	X	X	X								C1_05110C_A	1	0
C1_03360W_A	113	114	S	C1_03360W_A_113	C1_03360W_A_114	0	1	YER164W_120	122	T	5099	78.5	X	X	X	X	X	X								C1_05120W_A	1	0
C1_03360W_A	1218	1219	S	C1_03360W_A_1218	C1_03360W_A_1219	0	1	YER164W_1272	1279	S	5099	78.5	X	X	X	X	X	X								C1_05140W_A	1	0
C1_03360W_A	1225	1226	S	C1_03360W_A_1225	C1_03360W_A_1226	0	1	YER164W_1279	1286	S	5099	78.5	X	X	X	X	X	X								C1_05200C_A	1	0
C1_03360W_A	1317	1318	S	C1_03360W_A_1317	C1_03360W_A_1318	0	1	YER164W_1372	1389	S	5099	78.5	YER164W	1372	1371	S	0	3								C1_05240C_A	1	0
C1_03360W_A	1322	1323	S	C1_03360W_A_1322	C1_03360W_A_1323	0	1	YER164W_1377	1394	D	5099	78.5	X	X	X	X	X	X								C1_05280W_A	1	0
C1_03360W_A	33	34	S	C1_03360W_A_33	C1_03360W_A_34	0	1	YER164W_36	36	S	5099	78.5	YER164W	36	35	S	0	10								C1_05290W_A	1	0
C1_03360W_A	35	36	S	C1_03360W_A_35	C1_03360W_A_36	0	1	YER164W_38	38	D	5099	78.5	X	X	X	X	X	X								C1_05340C_A	1	0
C1_03360W_A	961	962	S	C1_03360W_A_961	C1_03360W_A_962	0	1	YER164W_987	994	S	5099	78.5	YER164W	987	986	S	0	3								C1_05360C_A	1	0
C1_03360W_A	966	967	S	C1_03360W_A_966	C1_03360W_A_967	0	1	YER164W_992	999	D	5099	78.5	X	X	X	X	X	X								C1_05370C_A	1	0
C1_03370W_A	136	137	S	C1_03370W_A_136	C1_03370W_A_137	1	1	YER165W_123	137	K	2241	77.2	X	X	X	X	X	X								C1_05380C_A	1	0
C1_03370W_A	247	248	S	C1_03370W_A_247	C1_03370W_A_248	0	1	YER165W_234	248	Q	2241	77.2	X	X	X	X	X	X								C1_05420W_A	1	0
C1_03370W_A	253	254	S	C1_03370W_A_253	C1_03370W_A_254	1	1	YER165W_240	254	A	2241	77.2	X	X	X	X	X	X								C1_05440C_A	1	0
C1_03370W_A	260	261	S	C1_03370W_A_260	C1_03370W_A_261	0	1	YER165W_247	261	S	2241	77.2	X	X	X	X	X	X								C1_05630C_A	1	0
C1_03370W_A	418	419	S	C1_03370W_A_418	C1_03370W_A_419	1	1	YER165W_405	419	S	2241	77.2	YER165W	405	404	S	0	7								C1_05650W_A	1	0
C1_03400W_A	154	155	S	C1_03400W_A_154	C1_03400W_A_155	0	1	YGR068C_158	170	S	414	48.4	YGR068C	158	157	S	0	2								C1_05660C_A	1	0
C1_03400W_A	466	467	S	C1_03400W_A_466	C1_03400W_A_467	0	1	X	545	-	414	48.4	X	X	X	X	X	X								C1_05720W_A	1	0
C1_03400W_A	469	470	S	C1_03400W_A_469	C1_03400W_A_470	0	1	YGR068C_513	548	T	414	48.4	X	X	X	X	X	X								C1_05820C_A	1	0
C1_03400W_A	604	605	T	C1_03400W_A_604	C1_03400W_A_605	0	1	X	683	-	414	48.4	X	X	X	X	X	X								C1_05850W_A	1	0
C1_03400W_A	607	608	S	C1_03400W_A_607	C1_03400W_A_608	0	1	X	686	-	414	48.4	X	X	X	X	X	X								C1_05900W_A	1	0
C1_03400W_A	631	632	S	C1_03400W_A_631	C1_03400W_A_632	0	1	YGR068C_573	710	S	414	48.4	X	X	X	X	X	X								C1_05910W_A	1	0
C1_03400W_A	635	636	S	C1_03400W_A_635	C1_03400W_A_636	0	1	YGR068C_577	714	G	414	48.4	X	X	X	X	X	X								C1_05940W_A	1	0
C1_03450C_A	739	740	S	C1_03450C_A_739	C1_03450C_A_740	0	1	YNL257C_729	781	E	1323	58.2	X	X	X	X	X	X								C1_05980W_A	1	0
C1_03460C_A	202	203	S	C1_03460C_A_202	C1_03460C_A_203	0	1	X	X	X	X	X	X	X	X	X	X	X								C1_06010W_A	1	0
C1_03460C_A	208	209	T	C1_03460C_A_208	C1_03460C_A_209	0	1	X	X	X	X	X	X	X	X	X	X	X								C1_06020W_A	1	0
C1_03480C_A	210	211	S	C1_03480C_A_210	C1_03480C_A_211	0	1	X	X	X	X	X	X	X	X	X	X	X								C1_06030C_A	1	0
C1_03480C_A	211	212	S	C1_03480C_A_211	C1_03480C_A_212	0	1	X	X	X	X	X	X	X	X	X	X	X								C1_06040W_A	1	0
C1_03480C_A	700	701	S	C1_03480C_A_700	C1_03480C_A_701	0	1	X	X	X	X	X	X	X	X	X	X	X								C1_06090C_A	1	0
C1_03480C_A	702	703	S	C1_03480C_A_702	C1_03480C_A_703	0	1	X	X	X	X	X	X	X	X	X	X	X								C1_06100C_A	1	0
C1_03500W_A	188	189	S	C1_03500W_A_188	C1_03500W_A_189	1	0	YFL038C_189	189	G	1014	91.3	X	X	X	X	X	X								C1_06200W_A	1	0
C1_03500W_A	38	39	S	C1_03500W_A_38	C1_03500W_A_39	0	1	YFL038C_39	39	S	1014	91.3	X	X	X	X	X	X								C1_06230C_A	1	0
C1_03510C_A	80	81	S	C1_03510C_A_80	C1_03510C_A_81	0	1	X	X	X	X	X	X	X	X	X	X	X								C1_06270W_A	1	0
C1_03510C_A	85	86	S	C1_03510C_A_85	C1_03510C_A_86	0	1	X	X	X	X	X	X	X	X	X	X	X								C1_06280C_A	1	0
C1_03520W_A	399	400	S	C1_03520W_A_399	C1_03520W_A_400	0	1	YER021W_435	436	K	1186	71	X	X	X	X	X	X								C1_06320W_A	1	0
C1_03520W_A	461	462	S	C1_03520W_A_461	C1_03520W_A_462	0	1	YER021W_502	503	T	1186	71	YER021W	502	501	T	0	1								C1_06340W_A	1	0
C1_03530W_A	42	43	S	C1_03530W_A_42	C1_03530W_A_43	0	1	YER022W_115	115	K	636	58	X	X	X	X	X	X								C1_06350W_A	1	0
C1_03560C_A	65	66	S	C1_03560C_A_65	C1_03560C_A_66	0	1	YPR086W_67	67	S	1175	78.3	X	X	X	X	X	X								C1_06360W_A	1	0
C1_03640C_A	10	11	S	C1_03640C_A_10	C1_03640C_A_11	0	1	X	11	-	58	48.2	X	X	X	X	X	X								C1_06380C_A	1	0
C1_03640C_A	1	2	S	C1_03640C_A_1	C1_03640C_A_2	0	1	YBR278W_2	2	S	58	48.2	X	X	X	X	X	X								C1_06410W_A	1	0
C1_03660W_A	38	39	S	C1_03660W_A_38	C1_03660W_A_39	0	1	X	X	X	X	X	X	X	X	X	X	X								C1_06420C_A	1	0
C1_03670C_A	127	128	S	C1_03670C_A_127	C1_03670C_A_128	0	1	X	X	X	X	X	X	X	X	X	X	X								C1_06480C_A	1	0
C1_03690W_A	338	339	T	C1_03690W_A_338	C1_03690W_A_339	0	1	YDR517W_362	416	A	200	46.4	X	X	X	X	X	X								C1_06500W_A	1	0
C1_03710C_A	1000	1001	T	C1_03710C_A_1000	C1_03710C_A_1001	0	1	YOR188W_902	1053	T	1182	54.5	X	X	X	X	X	X								C1_06520C_A	1	0
C1_03710C_A	519	520	S	C1_03710C_A_519	C1_03710C_A_520	0	1	YOR188W_549	565	V	1182	54.5	X	X	X	X	X	X								C1_06540C_A	1	0
C1_03710C_A	573	574	S	C1_03710C_A_573	C1_03710C_A_574	0	1	X	624	-	1182	54.5	X	X	X	X	X	X								C1_06550W_A	1	0
C1_03710C_A	669	670	T	C1_03710C_A_669	C1_03710C_A_670	0	1	X	720	-	1182	54.5	X	X	X	X	X	X								C1_06560W_A	1	0
C1_03710C_A	677	678	S	C1_03710C_A_677	C1_03710C_A_678	0	1	X	728	-	1182	54.5	X	X	X	X	X	X								C1_06570W_A	1	0
C1_03710C_A	683	684	T	C1_03710C_A_683	C1_03710C_A_684	0	1	YOR188W_659	734	D	1182	54.5	X	X	X	X	X	X								C1_06600W_A	1	0
C1_03710C_A	686	687	T	C1_03710C_A_686	C1_03710C_A_687	0	1	YOR188W_662	737	K	1182	54.5	X	X	X	X	X	X								C1_06630W_A	1	0
C1_03710C_A	930	931	S	C1_03710C_A_930	C1_03710C_A_931	0	1	YOR188W_854	982	S	1182	54.5	X	X	X	X	X	X								C1_06660W_A	1	0
C1_03710C_A	936	937	S	C1_03710C_A_936	C1_03710C_A_937	0	1	X	988	-	1182	54.5	X	X	X	X	X	X								C1_06670W_A	1	0
C1_03710C_A	978	979	S	C1_03710C_A_978	C1_03710C_A_979	0	1	YOR188W_879	1030	Q	1182	54.5	X	X	X	X	X	X								C1_06690W_A	1	0
C1_03710C_A	979	980	S	C1_03710C_A_979	C1_03710C_A_980	0	1	YOR188W_880	1031	N	1182	54.5	X	X	X	X	X	X								C1_06740C_A	1	0
C1_03710C_A	994	995	S	C1_03710C_A_994	C1_03710C_A_995	0	1	YOR188W_896	1047	A	1182	54.5	X	X	X	X	X	X								C1_06750W_A	1	0
C1_03720C_A	568	569	S	C1_03720C_A_568	C1_03720C_A_569	0	1	X	X	X	X	X	X	X	X	X	X	X								C1_06760C_A	1	0
C1_03720C_A	585	586	S	C1_03720C_A_585	C1_03720C_A_586	0	1	X	X	X	X	X	X	X	X	X	X	X								C1_06770W_A	1	0
C1_03740W_A	250	251	S	C1_03740W_A_250	C1_03740W_A_251	0	1	YML076C_296	303	M	792	54.1	X	X	X	X	X	X								C1_06810W_A	1	0
C1_03740W_A	744	745	S	C1_03740W_A_744	C1_03740W_A_745	0	1	YML076C_812	834	N	792	54.1	X	X	X	X	X	X								C1_06820W_A	1	0
C1_03740W_A	747	748	S	C1_03740W_A_747	C1_03740W_A_748	0	1	YML076C_815	837	V	792	54.1	X	X	X	X	X	X								C1_06850W_A	1	0
C1_03740W_A	754	755	S	C1_03740W_A_754	C1_03740W_A_755	0	1	YML076C_822	844	P	792	54.1	X	X	X	X	X	X								C1_06890C_A	1	0
C1_03740W_A	785	786	S	C1_03740W_A_785	C1_03740W_A_786	0	1	YML076C_847	875	V	792	54.1	X	X	X	X	X	X								C1_06960W_A	1	0
C1_03740W_A	787	788	S	C1_03740W_A_787	C1_03740W_A_788	0	1	YML076C_849	877	S	792	54.1	X	X	X	X	X	X								C1_07020C_A	1	0
C1_03740W_A	878	879	S	C1_03740W_A_878	C1_03740W_A_879	0	1	YML076C_908	970	S	792	54.1	X	X	X	X	X	X								C1_07070C_A	1	0
C1_03760C_A	173	174	S	C1_03760C_A_173	C1_03760C_A_174	0	1	YJR130C_182	184	E	1703	69.5	X	X	X	X	X	X								C1_07080W_A	1	0
C1_03760C_A	196	197	S	C1_03760C_A_196	C1_03760C_A_197	0	1	X	207	-	1703	69.5	X	X	X	X	X	X								C1_07090C_A	1	0
C1_03760C_A	207	208	S	C1_03760C_A_207	C1_03760C_A_208	0	1	YJR130C_215	218	A	1703	69.5	X	X	X	X	X	X								C1_07110W_A	1	0
C1_03760C_A	208	209	S	C1_03760C_A_208	C1_03760C_A_209	0	1	YJR130C_216	219	T	1703	69.5	X	X	X	X	X	X								C1_07120W_A	1	0
C1_03760C_A	223	224	S	C1_03760C_A_223	C1_03760C_A_224	0	1	YJR130C_235	238	H	1703	69.5	X	X	X	X	X	X								C1_07130C_A	1	0
C1_03770W_A	87	88	T	C1_03770W_A_87	C1_03770W_A_88	0	1	YNL167C_108	108	S	296	51.4	YNL167C	108	107	S	1	3								C1_07150W_A	1	0
C1_03770W_A	92	93	T	C1_03770W_A_92	C1_03770W_A_93	0	1	YNL167C_113	113	T	296	51.4	YNL167C	113	112	T	1	3								C1_07160C_A	1	0
C1_03780C_A	1066	1067	S	C1_03780C_A_1066	C1_03780C_A_1067	0	1	YML075C_1048	1091	S	3135	74	X	X	X	X	X	X								C1_07170C_A	1	0
C1_03780C_A	584	585	S	C1_03780C_A_584	C1_03780C_A_585	0	1	YML075C_588	608	S	3135	74	X	X	X	X	X	X								C1_07190W_A	1	0
C1_03780C_A	585	586	S	C1_03780C_A_585	C1_03780C_A_586	0	1	YML075C_589	609	R	3135	74	X	X	X	X	X	X								C1_07260C_A	1	0
C1_03860C_A	1051	1052	S	C1_03860C_A_1051	C1_03860C_A_1052	0	1	X	X	X	X	X	X	X	X	X	X	X								C1_07270W_A	1	0
C1_03860C_A	1054	1055	S	C1_03860C_A_1054	C1_03860C_A_1055	0	1	X	X	X	X	X	X	X	X	X	X	X								C1_07360W_A	1	0
C1_03860C_A	1306	1307	S	C1_03860C_A_1306	C1_03860C_A_1307	0	1	X	X	X	X	X	X	X	X	X	X	X								C1_07370C_A	1	0
C1_03860C_A	1343	1344	S	C1_03860C_A_1343	C1_03860C_A_1344	0	1	X	X	X	X	X	X	X	X	X	X	X								C1_07390W_A	1	0
C1_03860C_A	1413	1414	T	C1_03860C_A_1413	C1_03860C_A_1414	0	1	X	X	X	X	X	X	X	X	X	X	X								C1_07410C_A	1	0
C1_03860C_A	1470	1471	S	C1_03860C_A_1470	C1_03860C_A_1471	0	1	X	X	X	X	X	X	X	X	X	X	X								C1_07520C_A	1	0
C1_03860C_A	1474	1475	S	C1_03860C_A_1474	C1_03860C_A_1475	0	1	X	X	X	X	X	X	X	X	X	X	X								C1_07540C_A	1	0
C1_03860C_A	1525	1526	S	C1_03860C_A_1525	C1_03860C_A_1526	0	1	X	X	X	X	X	X	X	X	X	X	X								C1_07600W_A	1	0
C1_03860C_A	296	297	S	C1_03860C_A_296	C1_03860C_A_297	0	1	X	X	X	X	X	X	X	X	X	X	X								C1_07680W_A	1	0
C1_03860C_A	439	440	S	C1_03860C_A_439	C1_03860C_A_440	0	1	X	X	X	X	X	X	X	X	X	X	X								C1_07780W_A	1	0
C1_03860C_A	44	45	S	C1_03860C_A_44	C1_03860C_A_45	0	1	X	X	X	X	X	X	X	X	X	X	X								C1_07810C_A	1	0
C1_03860C_A	519	520	S	C1_03860C_A_519	C1_03860C_A_520	0	1	X	X	X	X	X	X	X	X	X	X	X								C1_07850C_A	1	0
C1_03860C_A	522	523	S	C1_03860C_A_522	C1_03860C_A_523	0	1	X	X	X	X	X	X	X	X	X	X	X								C1_07870C_A	1	0
C1_03860C_A	534	535	S	C1_03860C_A_534	C1_03860C_A_535	0	1	X	X	X	X	X	X	X	X	X	X	X								C1_07890C_A	1	0
C1_03860C_A	537	538	S	C1_03860C_A_537	C1_03860C_A_538	0	1	X	X	X	X	X	X	X	X	X	X	X								C1_07960W_A	1	0
C1_03860C_A	548	549	S	C1_03860C_A_548	C1_03860C_A_549	0	1	X	X	X	X	X	X	X	X	X	X	X								C1_08000W_A	1	0
C1_03860C_A	568	569	S	C1_03860C_A_568	C1_03860C_A_569	0	1	X	X	X	X	X	X	X	X	X	X	X								C1_08010W_A	1	0
C1_03860C_A	570	571	T	C1_03860C_A_570	C1_03860C_A_571	0	1	X	X	X	X	X	X	X	X	X	X	X								C1_08070W_A	1	0
C1_03860C_A	623	624	S	C1_03860C_A_623	C1_03860C_A_624	0	1	X	X	X	X	X	X	X	X	X	X	X								C1_08090C_A	1	0
C1_03860C_A	625	626	S	C1_03860C_A_625	C1_03860C_A_626	0	1	X	X	X	X	X	X	X	X	X	X	X								C1_08120W_A	1	0
C1_03860C_A	629	630	S	C1_03860C_A_629	C1_03860C_A_630	0	1	X	X	X	X	X	X	X	X	X	X	X								C1_08160W_A	1	0
C1_03860C_A	640	641	S	C1_03860C_A_640	C1_03860C_A_641	0	1	X	X	X	X	X	X	X	X	X	X	X								C1_08190C_A	1	0
C1_03860C_A	653	654	S	C1_03860C_A_653	C1_03860C_A_654	0	1	X	X	X	X	X	X	X	X	X	X	X								C1_08220W_A	1	0
C1_03860C_A	758	759	S	C1_03860C_A_758	C1_03860C_A_759	0	1	X	X	X	X	X	X	X	X	X	X	X								C1_08260C_A	1	0
C1_03860C_A	808	809	S	C1_03860C_A_808	C1_03860C_A_809	0	1	X	X	X	X	X	X	X	X	X	X	X								C1_08270C_A	1	0
C1_03860C_A	821	822	S	C1_03860C_A_821	C1_03860C_A_822	0	1	X	X	X	X	X	X	X	X	X	X	X								C1_08310W_A	1	0
C1_03860C_A	988	989	S	C1_03860C_A_988	C1_03860C_A_989	0	1	X	X	X	X	X	X	X	X	X	X	X								C1_08340C_A	1	0
C1_03860C_A	991	992	S	C1_03860C_A_991	C1_03860C_A_992	0	1	X	X	X	X	X	X	X	X	X	X	X								C1_08360C_A	1	0
C1_03860C_A	995	996	S	C1_03860C_A_995	C1_03860C_A_996	0	1	X	X	X	X	X	X	X	X	X	X	X								C1_08390C_A	1	0
C1_03870C_A	127	128	S	C1_03870C_A_127	C1_03870C_A_128	0	1	YNL234W_69	130	N	312	50.3	X	X	X	X	X	X								C1_08440C_A	1	0
C1_03870C_A	191	192	T	C1_03870C_A_191	C1_03870C_A_192	0	1	X	196	-	312	50.3	X	X	X	X	X	X								C1_08460C_A	1	0
C1_03870C_A	194	195	S	C1_03870C_A_194	C1_03870C_A_195	0	1	X	199	-	312	50.3	X	X	X	X	X	X								C1_08560W_A	1	0
C1_03870C_A	197	198	S	C1_03870C_A_197	C1_03870C_A_198	0	1	X	202	-	312	50.3	X	X	X	X	X	X								C1_08580C_A	1	0
C1_03870C_A	514	515	S	C1_03870C_A_514	C1_03870C_A_515	0	1	YNL234W_372	521	S	312	50.3	X	X	X	X	X	X								C1_08590C_A	1	0
C1_03870C_A	517	518	S	C1_03870C_A_517	C1_03870C_A_518	0	1	YNL234W_375	524	E	312	50.3	X	X	X	X	X	X								C1_08640W_A	1	0
C1_03870C_A	521	522	S	C1_03870C_A_521	C1_03870C_A_522	0	1	YNL234W_379	528	P	312	50.3	X	X	X	X	X	X								C1_08710W_A	1	0
C1_03900W_A	92	93	S	C1_03900W_A_92	C1_03900W_A_93	0	1	X	99	-	138	52.8	X	X	X	X	X	X								C1_08790W_A	1	0
C1_03910C_A	570	571	S	C1_03910C_A_570	C1_03910C_A_571	0	1	X	X	X	X	X	X	X	X	X	X	X								C1_08860C_A	1	0
C1_03910C_A	672	673	S	C1_03910C_A_672	C1_03910C_A_673	0	1	X	X	X	X	X	X	X	X	X	X	X								C1_08900W_A	1	0
C1_03910C_A	674	675	T	C1_03910C_A_674	C1_03910C_A_675	0	1	X	X	X	X	X	X	X	X	X	X	X								C1_09000W_A	1	0
C1_03910C_A	675	676	S	C1_03910C_A_675	C1_03910C_A_676	0	1	X	X	X	X	X	X	X	X	X	X	X								C1_09030C_A	1	0
C1_03960C_A	127	128	S	C1_03960C_A_127	C1_03960C_A_128	0	1	X	X	X	X	X	X	X	X	X	X	X								C1_09040C_A	1	0
C1_03960C_A	129	130	S	C1_03960C_A_129	C1_03960C_A_130	0	1	X	X	X	X	X	X	X	X	X	X	X								C1_09090C_A	1	0
C1_03960C_A	168	169	S	C1_03960C_A_168	C1_03960C_A_169	0	1	X	X	X	X	X	X	X	X	X	X	X								C1_09140C_A	1	0
C1_03960C_A	355	356	S	C1_03960C_A_355	C1_03960C_A_356	1	1	X	X	X	X	X	X	X	X	X	X	X								C1_09170W_A	1	0
C1_03960C_A	376	377	S	C1_03960C_A_376	C1_03960C_A_377	0	1	X	X	X	X	X	X	X	X	X	X	X								C1_09180W_A	1	0
C1_03960C_A	542	543	S	C1_03960C_A_542	C1_03960C_A_543	0	1	X	X	X	X	X	X	X	X	X	X	X								C1_09200W_A	1	0
C1_03960C_A	648	649	S	C1_03960C_A_648	C1_03960C_A_649	0	1	X	X	X	X	X	X	X	X	X	X	X								C1_09250W_A	1	0
C1_03960C_A	72	73	S	C1_03960C_A_72	C1_03960C_A_73	0	1	X	X	X	X	X	X	X	X	X	X	X								C1_09280W_A	1	0
C1_03990W_A	73	74	S	C1_03990W_A_73	C1_03990W_A_74	0	1	YNL155W_62	74	T	503	63.8	X	X	X	X	X	X								C1_09320C_A	1	0
C1_03990W_A	77	78	S	C1_03990W_A_77	C1_03990W_A_78	0	1	X	78	-	503	63.8	X	X	X	X	X	X								C1_09360C_A	1	0
C1_04100C_A	212	213	S	C1_04100C_A_212	C1_04100C_A_213	0	1	YNL055C_214	216	N	900	81.5	X	X	X	X	X	X								C1_09370W_A	1	0
C1_04100C_A	24	25	S	C1_04100C_A_24	C1_04100C_A_25	0	1	YNL055C_25	25	T	900	81.5	X	X	X	X	X	X								C1_09400C_A	1	0
C1_04100C_A	55	56	S	C1_04100C_A_55	C1_04100C_A_56	0	1	YNL055C_57	57	N	900	81.5	X	X	X	X	X	X								C1_09430W_A	1	0
C1_04130W_A	134	135	S	C1_04130W_A_134	C1_04130W_A_135	0	1	X	139	-	3753	84.3	X	X	X	X	X	X								C1_09490C_A	1	0
C1_04130W_A	379	380	S	C1_04130W_A_379	C1_04130W_A_380	1	1	YMR049C_358	384	E	3753	84.3	X	X	X	X	X	X								C1_09540W_A	1	0
C1_04130W_A	439	440	S	C1_04130W_A_439	C1_04130W_A_440	0	1	YMR049C_418	444	S	3753	84.3	YMR049C	418	417	S	0	3								C1_09610W_A	1	0
C1_04140W_A	9	10	T	C1_04140W_A_9	C1_04140W_A_10	0	1	X	X	X	X	X	X	X	X	X	X	X								C1_09630W_A	1	0
C1_04140W_A	1	2	S	C1_04140W_A_1	C1_04140W_A_2	0	1	X	X	X	X	X	X	X	X	X	X	X								C1_09640W_A	1	0
C1_04140W_A	5	6	S	C1_04140W_A_5	C1_04140W_A_6	0	1	X	X	X	X	X	X	X	X	X	X	X								C1_09660W_A	1	0
C1_04170C_A	127	128	S	C1_04170C_A_127	C1_04170C_A_128	0	1	YDR225W_129	129	S	725	94.7	YDR225W	129	128	S	1	0								C1_09730W_A	1	0
C1_04210C_A	235	236	S	C1_04210C_A_235	C1_04210C_A_236	0	1	YLR314C_327	327	N	1400	70	X	X	X	X	X	X								C1_09780C_A	1	0
C1_04210C_A	238	239	T	C1_04210C_A_238	C1_04210C_A_239	0	1	YLR314C_331	331	S	1400	70	X	X	X	X	X	X								C1_09790C_A	1	0
C1_04210C_A	240	241	S	C1_04210C_A_240	C1_04210C_A_241	0	1	YLR314C_333	333	R	1400	70	X	X	X	X	X	X								C1_09870W_A	1	0
C1_04210C_A	258	259	T	C1_04210C_A_258	C1_04210C_A_259	0	1	YLR314C_351	351	N	1400	70	X	X	X	X	X	X								C1_09920W_A	1	0
C1_04210C_A	373	374	S	C1_04210C_A_373	C1_04210C_A_374	0	1	YLR314C_466	466	S	1400	70	X	X	X	X	X	X								C1_09970C_A	1	0
C1_04210C_A	6	7	S	C1_04210C_A_6	C1_04210C_A_7	0	1	YLR314C_77	77	S	1400	70	YLR314C	77	76	S	0	2								C1_09990W_A	1	0
C1_04230W_A	207	208	S	C1_04230W_A_207	C1_04230W_A_208	0	1	X	X	X	X	X	X	X	X	X	X	X								C1_10020W_A	1	0
C1_04290C_A	125	126	S	C1_04290C_A_125	C1_04290C_A_126	0	1	YLR153C_120	126	N	3198	87.7	X	X	X	X	X	X								C1_10030W_A	1	0
C1_04290C_A	1	2	T	C1_04290C_A_1	C1_04290C_A_2	0	1	YLR153C_2	2	T	3198	87.7	X	X	X	X	X	X								C1_10070C_A	1	0
C1_04290C_A	241	242	T	C1_04290C_A_241	C1_04290C_A_242	0	1	YLR153C_236	242	T	3198	87.7	X	X	X	X	X	X								C1_10120C_A	1	0
C1_04290C_A	550	551	T	C1_04290C_A_550	C1_04290C_A_551	0	1	YLR153C_545	551	T	3198	87.7	X	X	X	X	X	X								C1_10180C_A	1	0
C1_04290C_A	609	610	T	C1_04290C_A_609	C1_04290C_A_610	0	1	YLR153C_614	620	E	3198	87.7	X	X	X	X	X	X								C1_10210C_A	1	0
C1_04290C_A	618	619	S	C1_04290C_A_618	C1_04290C_A_619	0	1	YLR153C_623	629	T	3198	87.7	X	X	X	X	X	X								C1_10260C_A	1	0
C1_04300C_A	110	111	T	C1_04300C_A_110	C1_04300C_A_111	0	1	YLL024C_111	111	N	3538	94.9	X	X	X	X	X	X								C1_10270C_A	1	0
C1_04300C_A	326	327	S	C1_04300C_A_326	C1_04300C_A_327	0	1	YLL024C_326	327	S	3538	94.9	X	X	X	X	X	X								C1_10350C_A	1	0
C1_04300C_A	557	558	S	C1_04300C_A_557	C1_04300C_A_558	0	1	YLL024C_555	558	D	3538	94.9	X	X	X	X	X	X								C1_10380C_A	1	0
C1_04300C_A	562	563	S	C1_04300C_A_562	C1_04300C_A_563	0	1	YLL024C_560	563	A	3538	94.9	X	X	X	X	X	X								C1_10420C_A	1	0
C1_04300C_A	634	635	S	C1_04300C_A_634	C1_04300C_A_635	0	1	YLL024C_629	635	E	3538	94.9	X	X	X	X	X	X								C1_10440W_A	1	0
C1_04310C_A	16	17	T	C1_04310C_A_16	C1_04310C_A_17	0	1	X	17	-	180	50	X	X	X	X	X	X								C1_10450W_A	1	0
C1_04310C_A	20	21	S	C1_04310C_A_20	C1_04310C_A_21	0	1	X	21	-	180	50	X	X	X	X	X	X								C1_10460W_A	1	0
C1_04390C_A	281	282	S	C1_04390C_A_281	C1_04390C_A_282	0	1	X	304	-	2309	74.9	X	X	X	X	X	X								C1_10470W_A	1	0
C1_04390C_A	8	9	S	C1_04390C_A_8	C1_04390C_A_9	0	1	X	9	-	2309	74.9	X	X	X	X	X	X								C1_10480W_A	1	0
C1_04400C_A	134	135	S	C1_04400C_A_134	C1_04400C_A_135	0	1	YKL157W_165	174	I	3059	75.2	X	X	X	X	X	X								C1_10530W_A	1	0
C1_04400C_A	564	565	S	C1_04400C_A_564	C1_04400C_A_565	0	1	YKL157W_598	609	V	3059	75.2	X	X	X	X	X	X								C1_10540C_A	1	0
C1_04400C_A	572	573	T	C1_04400C_A_572	C1_04400C_A_573	0	1	YKL157W_606	617	T	3059	75.2	X	X	X	X	X	X								C1_10640C_A	1	0
C1_04400C_A	638	639	S	C1_04400C_A_638	C1_04400C_A_639	0	1	YKL157W_669	683	N	3059	75.2	X	X	X	X	X	X								C1_10680C_A	1	0
C1_04450C_A	35	36	S	C1_04450C_A_35	C1_04450C_A_36	0	1	X	X	X	X	X	X	X	X	X	X	X								C1_10740C_A	1	0
C1_04480C_A	152	153	S	C1_04480C_A_152	C1_04480C_A_153	0	1	YLR425W_77	153	T	587	50.3	X	X	X	X	X	X								C1_10790W_A	1	0
C1_04480C_A	427	428	S	C1_04480C_A_427	C1_04480C_A_428	0	1	YLR425W_280	431	A	587	50.3	X	X	X	X	X	X								C1_10820C_A	1	0
C1_04480C_A	429	430	S	C1_04480C_A_429	C1_04480C_A_430	0	1	YLR425W_282	433	S	587	50.3	X	X	X	X	X	X								C1_10840C_A	1	0
C1_04490W_A	40	41	S	C1_04490W_A_40	C1_04490W_A_41	0	1	X	X	X	X	X	X	X	X	X	X	X								C1_10860C_A	1	0
C1_04520C_A	3	4	S	C1_04520C_A_3	C1_04520C_A_4	0	1	YPL031C_3	4	S	1262	77.1	X	X	X	X	X	X								C1_10870W_A	1	0
C1_04580C_A	44	45	S	C1_04580C_A_44	C1_04580C_A_45	0	1	YEL072W_47	48	S	162	54.1	X	X	X	X	X	X								C1_10910C_A	1	0
C1_04600C_A	37	38	S	C1_04600C_A_37	C1_04600C_A_38	0	1	X	X	X	X	X	X	X	X	X	X	X								C1_10920W_A	1	0
C1_04610W_A	128	129	T	C1_04610W_A_128	C1_04610W_A_129	0	1	YBL099W_128	129	T	2865	93.4	X	X	X	X	X	X								C1_10950C_A	1	0
C1_04610W_A	178	179	S	C1_04610W_A_178	C1_04610W_A_179	0	1	YBL099W_178	179	S	2865	93.4	YBL099W	178	177	S	0	3								C1_10960W_A	1	0
C1_04610W_A	189	190	S	C1_04610W_A_189	C1_04610W_A_190	1	1	YBL099W_189	190	A	2865	93.4	X	X	X	X	X	X								C1_10970W_A	1	0
C1_04610W_A	213	214	T	C1_04610W_A_213	C1_04610W_A_214	0	1	YBL099W_213	214	T	2865	93.4	X	X	X	X	X	X								C1_10990C_A	1	0
C1_04610W_A	309	310	S	C1_04610W_A_309	C1_04610W_A_310	0	1	YBL099W_309	310	S	2865	93.4	X	X	X	X	X	X								C1_11060C_A	1	0
C1_04610W_A	47	48	S	C1_04610W_A_47	C1_04610W_A_48	0	1	YBL099W_47	48	S	2865	93.4	X	X	X	X	X	X								C1_11070W_A	1	0
C1_04610W_A	511	512	S	C1_04610W_A_511	C1_04610W_A_512	0	1	YBL099W_511	512	S	2865	93.4	YBL099W	511	510	S	0	1								C1_11080W_A	1	0
C1_04610W_A	57	58	S	C1_04610W_A_57	C1_04610W_A_58	0	1	YBL099W_57	58	S	2865	93.4	X	X	X	X	X	X								C1_11130W_A	1	0
C1_04610W_A	65	66	T	C1_04610W_A_65	C1_04610W_A_66	0	1	YBL099W_65	66	T	2865	93.4	X	X	X	X	X	X								C1_11140W_A	1	0
C1_04620W_A	108	109	S	C1_04620W_A_108	C1_04620W_A_109	0	1	X	X	X	X	X	X	X	X	X	X	X								C1_11150W_A	1	0
C1_04620W_A	109	110	S	C1_04620W_A_109	C1_04620W_A_110	0	1	X	X	X	X	X	X	X	X	X	X	X								C1_11190W_A	1	0
C1_04620W_A	156	157	S	C1_04620W_A_156	C1_04620W_A_157	0	1	X	X	X	X	X	X	X	X	X	X	X								C1_11210C_A	1	0
C1_04620W_A	320	321	T	C1_04620W_A_320	C1_04620W_A_321	0	1	X	X	X	X	X	X	X	X	X	X	X								C1_11240C_A	1	0
C1_04620W_A	326	327	S	C1_04620W_A_326	C1_04620W_A_327	0	1	X	X	X	X	X	X	X	X	X	X	X								C1_11250W_A	1	0
C1_04630C_A	13	14	S	C1_04630C_A_13	C1_04630C_A_14	0	1	YIL048W_28	30	S	4450	80.3	X	X	X	X	X	X								C1_11280W_A	1	0
C1_04630C_A	19	20	S	C1_04630C_A_19	C1_04630C_A_20	0	1	YIL048W_35	37	D	4450	80.3	X	X	X	X	X	X								C1_11320C_A	1	0
C1_04630C_A	20	21	S	C1_04630C_A_20	C1_04630C_A_21	0	1	YIL048W_36	38	S	4450	80.3	X	X	X	X	X	X								C1_11330C_A	1	0
C1_04630C_A	88	89	S	C1_04630C_A_88	C1_04630C_A_89	0	1	YIL048W_100	107	R	4450	80.3	X	X	X	X	X	X								C1_11350C_A	1	0
C1_04630C_A	90	91	S	C1_04630C_A_90	C1_04630C_A_91	0	1	YIL048W_102	109	S	4450	80.3	YIL048W	102	101	S	0	8								C1_11370C_A	1	0
C1_04630C_A	95	96	S	C1_04630C_A_95	C1_04630C_A_96	0	1	YIL048W_107	114	F	4450	80.3	X	X	X	X	X	X								C1_11420W_A	1	0
C1_04680W_A	15	16	S	C1_04680W_A_15	C1_04680W_A_16	0	1	YPL004C_16	16	A	1420	82.7	X	X	X	X	X	X								C1_11430W_A	1	0
C1_04680W_A	162	163	S	C1_04680W_A_162	C1_04680W_A_163	0	1	YPL004C_163	163	S	1420	82.7	X	X	X	X	X	X								C1_11450C_A	1	0
C1_04680W_A	19	20	S	C1_04680W_A_19	C1_04680W_A_20	0	1	YPL004C_20	20	A	1420	82.7	X	X	X	X	X	X								C1_11480W_A	1	0
C1_04680W_A	34	35	S	C1_04680W_A_34	C1_04680W_A_35	0	1	YPL004C_35	35	K	1420	82.7	X	X	X	X	X	X								C1_11590W_A	1	0
C1_04680W_A	39	40	S	C1_04680W_A_39	C1_04680W_A_40	0	1	YPL004C_40	40	S	1420	82.7	X	X	X	X	X	X								C1_11720W_A	1	0
C1_04680W_A	58	59	S	C1_04680W_A_58	C1_04680W_A_59	1	1	YPL004C_59	59	S	1420	82.7	YPL004C	59	58	S	0	2								C1_11730W_A	1	0
C1_04700C_A	572	573	Y	C1_04700C_A_572	C1_04700C_A_573	0	1	X	X	X	X	X	X	X	X	X	X	X								C1_11750W_A	1	0
C1_04700C_A	574	575	T	C1_04700C_A_574	C1_04700C_A_575	0	1	X	X	X	X	X	X	X	X	X	X	X								C1_11770C_A	1	0
C1_04710C_A	52	53	S	C1_04710C_A_52	C1_04710C_A_53	0	1	YLR221C_74	74	K	319	60.8	X	X	X	X	X	X								C1_11850W_A	1	0
C1_04710C_A	65	66	S	C1_04710C_A_65	C1_04710C_A_66	0	1	YLR221C_88	88	T	319	60.8	YLR221C	88	87	T	0	6								C1_11870W_A	1	0
C1_04710C_A	70	71	S	C1_04710C_A_70	C1_04710C_A_71	0	1	YLR221C_93	93	K	319	60.8	X	X	X	X	X	X								C1_11880W_A	1	0
C1_04730C_A	10	11	S	C1_04730C_A_10	C1_04730C_A_11	0	1	YDL131W_13	13	S	2371	92.1	X	X	X	X	X	X								C1_11900C_A	1	0
C1_04730C_A	336	337	S	C1_04730C_A_336	C1_04730C_A_337	0	1	YDL131W_338	339	D	2371	92.1	X	X	X	X	X	X								C1_11930W_A	1	0
C1_04730C_A	407	408	S	C1_04730C_A_407	C1_04730C_A_408	0	1	YDL131W_409	410	S	2371	92.1	YDL131W	409	408	S	0	2								C1_11940C_A	1	0
C1_04730C_A	8	9	S	C1_04730C_A_8	C1_04730C_A_9	0	1	YDL131W_11	11	T	2371	92.1	X	X	X	X	X	X								C1_11970C_A	1	0
C1_04760C_A	111	112	S	C1_04760C_A_111	C1_04760C_A_112	0	1	YIL047C_90	112	E	1220	54.7	X	X	X	X	X	X								C1_11980W_A	1	0
C1_04760C_A	901	902	S	C1_04760C_A_901	C1_04760C_A_902	0	1	YIL047C_847	983	P	1220	54.7	X	X	X	X	X	X								C1_12010C_A	1	0
C1_04760C_A	908	909	T	C1_04760C_A_908	C1_04760C_A_909	0	1	YIL047C_854	990	T	1220	54.7	X	X	X	X	X	X								C1_12030W_A	1	0
C1_04760C_A	911	912	S	C1_04760C_A_911	C1_04760C_A_912	0	1	X	993	-	1220	54.7	X	X	X	X	X	X								C1_12120W_A	1	0
C1_04760C_A	949	950	S	C1_04760C_A_949	C1_04760C_A_950	0	1	YIL047C_889	1031	S	1220	54.7	X	X	X	X	X	X								C1_12160W_A	1	0
C1_04760C_A	961	962	S	C1_04760C_A_961	C1_04760C_A_962	0	1	YIL047C_901	1043	I	1220	54.7	X	X	X	X	X	X								C1_12170C_A	1	0
C1_04760C_A	979	980	S	C1_04760C_A_979	C1_04760C_A_980	0	1	X	1061	-	1220	54.7	X	X	X	X	X	X								C1_12180C_A	1	0
C1_04780C_A	852	853	S	C1_04780C_A_852	C1_04780C_A_853	0	1	YGL083W_783	884	Q	1218	62.6	X	X	X	X	X	X								C1_12230W_A	1	0
C1_04790W_A	197	198	S	C1_04790W_A_197	C1_04790W_A_198	0	1	YPL178W_179	204	T	541	65.5	X	X	X	X	X	X								C1_12240C_A	1	0
C1_04790W_A	198	199	S	C1_04790W_A_198	C1_04790W_A_199	0	1	YPL178W_180	205	N	541	65.5	X	X	X	X	X	X								C1_12250C_A	1	0
C1_04790W_A	221	222	S	C1_04790W_A_221	C1_04790W_A_222	0	1	YPL178W_207	236	P	541	65.5	X	X	X	X	X	X								C1_12260W_A	1	0
C1_04810W_A	110	111	S	C1_04810W_A_110	C1_04810W_A_111	0	1	YPL180W_138	138	S	136	50.4	X	X	X	X	X	X								C1_12290C_A	1	0
C1_04810W_A	111	112	T	C1_04810W_A_111	C1_04810W_A_112	0	1	YPL180W_139	139	T	136	50.4	X	X	X	X	X	X								C1_12390C_A	1	0
C1_04810W_A	11	12	S	C1_04810W_A_11	C1_04810W_A_12	0	1	YPL180W_23	23	S	136	50.4	X	X	X	X	X	X								C1_12400C_A	1	0
C1_04810W_A	144	145	S	C1_04810W_A_144	C1_04810W_A_145	0	1	YPL180W_177	177	N	136	50.4	X	X	X	X	X	X								C1_12450C_A	1	0
C1_04810W_A	145	146	S	C1_04810W_A_145	C1_04810W_A_146	0	1	YPL180W_178	178	D	136	50.4	X	X	X	X	X	X								C1_12520W_A	1	0
C1_04810W_A	14	15	S	C1_04810W_A_14	C1_04810W_A_15	0	1	YPL180W_26	26	S	136	50.4	X	X	X	X	X	X								C1_12550C_A	1	0
C1_04810W_A	18	19	S	C1_04810W_A_18	C1_04810W_A_19	0	1	YPL180W_32	32	F	136	50.4	X	X	X	X	X	X								C1_12570C_A	1	0
C1_04810W_A	195	196	S	C1_04810W_A_195	C1_04810W_A_196	0	1	YPL180W_234	234	S	136	50.4	X	X	X	X	X	X								C1_12660W_A	1	0
C1_04810W_A	243	244	T	C1_04810W_A_243	C1_04810W_A_244	0	1	YPL180W_301	301	G	136	50.4	X	X	X	X	X	X								C1_12670C_A	1	0
C1_04810W_A	246	247	S	C1_04810W_A_246	C1_04810W_A_247	0	1	YPL180W_304	304	I	136	50.4	X	X	X	X	X	X								C1_12710C_A	1	0
C1_04810W_A	264	265	T	C1_04810W_A_264	C1_04810W_A_265	0	1	YPL180W_321	322	T	136	50.4	X	X	X	X	X	X								C1_12740W_A	1	0
C1_04810W_A	339	340	S	C1_04810W_A_339	C1_04810W_A_340	0	1	YPL180W_394	399	E	136	50.4	X	X	X	X	X	X								C1_12830C_A	1	0
C1_04810W_A	342	343	S	C1_04810W_A_342	C1_04810W_A_343	0	1	YPL180W_397	402	S	136	50.4	YPL180W	397	396	S	0	2								C1_12850W_A	1	0
C1_04810W_A	360	361	S	C1_04810W_A_360	C1_04810W_A_361	0	1	YPL180W_409	420	S	136	50.4	X	X	X	X	X	X								C1_12880C_A	1	0
C1_04810W_A	364	365	S	C1_04810W_A_364	C1_04810W_A_365	0	1	YPL180W_413	424	G	136	50.4	X	X	X	X	X	X								C1_12970C_A	1	0
C1_04810W_A	368	369	S	C1_04810W_A_368	C1_04810W_A_369	0	1	YPL180W_417	428	R	136	50.4	X	X	X	X	X	X								C1_13030C_A	1	0
C1_04810W_A	369	370	Y	C1_04810W_A_369	C1_04810W_A_370	0	1	YPL180W_418	429	F	136	50.4	X	X	X	X	X	X								C1_13050W_A	1	0
C1_04810W_A	420	421	S	C1_04810W_A_420	C1_04810W_A_421	0	1	YPL180W_480	491	A	136	50.4	X	X	X	X	X	X								C1_13110C_A	1	0
C1_04810W_A	485	486	S	C1_04810W_A_485	C1_04810W_A_486	0	1	YPL180W_552	563	H	136	50.4	X	X	X	X	X	X								C1_13120C_A	1	0
C1_04810W_A	488	489	S	C1_04810W_A_488	C1_04810W_A_489	0	1	YPL180W_555	566	S	136	50.4	X	X	X	X	X	X								C1_13130C_A	1	0
C1_04810W_A	677	678	S	C1_04810W_A_677	C1_04810W_A_678	0	1	YPL180W_763	783	S	136	50.4	X	X	X	X	X	X								C1_13140C_A	1	0
C1_04830W_A	604	605	S	C1_04830W_A_604	C1_04830W_A_605	0	1	YNL287W_598	619	A	2450	76.2	X	X	X	X	X	X								C1_13170C_A	1	0
C1_04830W_A	616	617	S	C1_04830W_A_616	C1_04830W_A_617	0	1	YNL287W_610	631	T	2450	76.2	X	X	X	X	X	X								C1_13240W_A	1	0
C1_04830W_A	622	623	S	C1_04830W_A_622	C1_04830W_A_623	0	1	YNL287W_616	637	A	2450	76.2	X	X	X	X	X	X								C1_13270W_A	1	0
C1_04830W_A	635	636	S	C1_04830W_A_635	C1_04830W_A_636	0	1	YNL287W_629	650	Q	2450	76.2	X	X	X	X	X	X								C1_13300C_A	1	0
C1_04830W_A	642	643	T	C1_04830W_A_642	C1_04830W_A_643	0	1	YNL287W_638	659	T	2450	76.2	YNL287W	638	637	T	0	6								C1_13320C_A	1	0
C1_04830W_A	656	657	S	C1_04830W_A_656	C1_04830W_A_657	0	1	YNL287W_654	675	F	2450	76.2	X	X	X	X	X	X								C1_13350W_A	1	0
C1_04830W_A	692	693	S	C1_04830W_A_692	C1_04830W_A_693	0	1	YNL287W_692	714	R	2450	76.2	X	X	X	X	X	X								C1_13370W_A	1	0
C1_04860W_A	225	226	S	C1_04860W_A_225	C1_04860W_A_226	0	1	YPR089W_210	238	T	965	56	X	X	X	X	X	X								C1_13420C_A	1	0
C1_04890W_A	277	278	S	C1_04890W_A_277	C1_04890W_A_278	0	1	YBR025C_277	279	S	1943	89.9	X	X	X	X	X	X								C1_13430C_A	1	0
C1_04890W_A	34	35	S	C1_04890W_A_34	C1_04890W_A_35	0	1	YBR025C_34	35	S	1943	89.9	X	X	X	X	X	X								C1_13470W_A	1	0
C1_04890W_A	67	68	S	C1_04890W_A_67	C1_04890W_A_68	1	1	YBR025C_67	68	S	1943	89.9	YBR025C	67	66	S	0	5								C1_13510C_A	1	0
C1_04960C_A	656	657	S	C1_04960C_A_656	C1_04960C_A_657	0	1	YML088W_663	729	S	253	51.8	X	X	X	X	X	X								C1_13560W_A	1	0
C1_04970W_A	1340	1341	S	C1_04970W_A_1340	C1_04970W_A_1341	0	1	YMR012W_1247	1374	S	1685	60.3	YMR012W	1247	1246	S	0	5								C1_13580W_A	1	0
C1_04970W_A	210	211	S	C1_04970W_A_210	C1_04970W_A_211	0	1	YMR012W_196	217	S	1685	60.3	X	X	X	X	X	X								C1_13620W_A	1	0
C1_04970W_A	362	363	S	C1_04970W_A_362	C1_04970W_A_363	0	1	YMR012W_346	375	L	1685	60.3	X	X	X	X	X	X								C1_13640W_A	1	0
C1_04970W_A	388	389	S	C1_04970W_A_388	C1_04970W_A_389	0	1	YMR012W_367	401	A	1685	60.3	X	X	X	X	X	X								C1_13690C_A	1	0
C1_04970W_A	540	541	S	C1_04970W_A_540	C1_04970W_A_541	0	1	YMR012W_518	553	V	1685	60.3	X	X	X	X	X	X								C1_13700W_A	1	0
C1_04970W_A	562	563	S	C1_04970W_A_562	C1_04970W_A_563	0	1	YMR012W_539	575	D	1685	60.3	X	X	X	X	X	X								C1_13710C_A	1	0
C1_04970W_A	923	924	S	C1_04970W_A_923	C1_04970W_A_924	0	1	X	952	-	1685	60.3	X	X	X	X	X	X								C1_13730C_A	1	0
C1_04990C_A	117	118	S	C1_04990C_A_117	C1_04990C_A_118	0	1	X	X	X	X	X	X	X	X	X	X	X								C1_13740W_A	1	0
C1_04990C_A	133	134	S	C1_04990C_A_133	C1_04990C_A_134	0	1	X	X	X	X	X	X	X	X	X	X	X								C1_13760W_A	1	0
C1_05050C_A	23	24	S	C1_05050C_A_23	C1_05050C_A_24	0	1	YOR001W_21	24	S	1843	70.4	X	X	X	X	X	X								C1_13780W_A	1	0
C1_05050C_A	559	560	S	C1_05050C_A_559	C1_05050C_A_560	0	1	YOR001W_531	562	G	1843	70.4	X	X	X	X	X	X								C1_13810W_A	1	0
C1_05090W_A	175	176	S	C1_05090W_A_175	C1_05090W_A_176	0	1	X	X	X	X	X	X	X	X	X	X	X								C1_13840W_A	1	0
C1_05090W_A	206	207	S	C1_05090W_A_206	C1_05090W_A_207	0	1	X	X	X	X	X	X	X	X	X	X	X								C1_13860C_A	1	0
C1_05110C_A	120	121	S	C1_05110C_A_120	C1_05110C_A_121	0	1	YBR249C_131	131	T	1516	81.6	X	X	X	X	X	X								C1_13880C_A	1	0
C1_05110C_A	3	4	T	C1_05110C_A_3	C1_05110C_A_4	0	1	YBR249C_4	4	S	1516	81.6	YBR249C	4	3	S	0	2								C1_13930W_A	1	0
C1_05120W_A	215	216	S	C1_05120W_A_215	C1_05120W_A_216	0	1	YJL059W_208	216	S	1133	71.8	X	X	X	X	X	X								C1_13950C_A	1	0
C1_05140W_A	119	120	S	C1_05140W_A_119	C1_05140W_A_120	0	1	X	X	X	X	X	X	X	X	X	X	X								C1_13960W_A	1	0
C1_05140W_A	25	26	S	C1_05140W_A_25	C1_05140W_A_26	0	1	X	X	X	X	X	X	X	X	X	X	X								C1_14090W_A	1	0
C1_05140W_A	70	71	S	C1_05140W_A_70	C1_05140W_A_71	0	1	X	X	X	X	X	X	X	X	X	X	X								C1_14110C_A	1	0
C1_05170C_A	203	204	T	C1_05170C_A_203	C1_05170C_A_204	0	1	YOR042W_170	211	E	412	54.9	X	X	X	X	X	X								C1_14140C_A	1	0
C1_05170C_A	257	258	S	C1_05170C_A_257	C1_05170C_A_258	1	1	YOR042W_225	268	S	412	54.9	X	X	X	X	X	X								C1_14170W_A	1	0
C1_05170C_A	317	318	S	C1_05170C_A_317	C1_05170C_A_318	0	1	YOR042W_296	339	N	412	54.9	X	X	X	X	X	X								C1_14210C_A	1	0
C1_05170C_A	336	337	S	C1_05170C_A_336	C1_05170C_A_337	0	1	YOR042W_323	366	G	412	54.9	X	X	X	X	X	X								C1_14220C_A	1	0
C1_05170C_A	365	366	S	C1_05170C_A_365	C1_05170C_A_366	0	1	YOR042W_353	396	G	412	54.9	X	X	X	X	X	X								C1_14230C_A	1	0
C1_05170C_A	367	368	T	C1_05170C_A_367	C1_05170C_A_368	0	1	YOR042W_355	398	V	412	54.9	X	X	X	X	X	X								C1_14260C_A	1	0
C1_05170C_A	369	370	T	C1_05170C_A_369	C1_05170C_A_370	0	1	YOR042W_357	400	A	412	54.9	X	X	X	X	X	X								C1_14280C_A	1	0
C1_05170C_A	400	401	T	C1_05170C_A_400	C1_05170C_A_401	0	1	YOR042W_384	433	T	412	54.9	YOR042W	384	383	T	0	1								C1_14300C_A	1	0
C1_05170C_A	402	403	S	C1_05170C_A_402	C1_05170C_A_403	0	1	YOR042W_386	435	T	412	54.9	X	X	X	X	X	X								C1_14350W_A	1	0
C1_05200C_A	60	61	S	C1_05200C_A_60	C1_05200C_A_61	0	1	X	X	X	X	X	X	X	X	X	X	X								C1_14360C_A	1	0
C1_05240C_A	140	141	S	C1_05240C_A_140	C1_05240C_A_141	0	1	YKL145W_164	164	S	2474	89.5	YKL145W	164	163	S	1	1								C1_14380C_A	1	0
C1_05240C_A	43	44	S	C1_05240C_A_43	C1_05240C_A_44	0	1	YKL145W_48	48	K	2474	89.5	X	X	X	X	X	X								C1_14390W_A	1	0
C1_05280W_A	300	301	S	C1_05280W_A_300	C1_05280W_A_301	0	1	X	313	-	303	54	X	X	X	X	X	X								C1_14410W_A	1	0
C1_05290W_A	618	619	S	C1_05290W_A_618	C1_05290W_A_619	0	1	YBR121C_628	628	S	3155	88.3	X	X	X	X	X	X								C1_14420W_A	1	0
C1_05290W_A	650	651	S	C1_05290W_A_650	C1_05290W_A_651	0	1	YBR121C_660	660	A	3155	88.3	X	X	X	X	X	X								C2_00030W_A	1	0
C1_05340C_A	108	109	S	C1_05340C_A_108	C1_05340C_A_109	0	1	X	X	X	X	X	X	X	X	X	X	X								C2_00070C_A	1	0
C1_05340C_A	347	348	T	C1_05340C_A_347	C1_05340C_A_348	0	1	X	X	X	X	X	X	X	X	X	X	X								C2_00120C_A	1	0
C1_05340C_A	350	351	S	C1_05340C_A_350	C1_05340C_A_351	0	1	X	X	X	X	X	X	X	X	X	X	X								C2_00140W_A	1	0
C1_05360C_A	31	32	S	C1_05360C_A_31	C1_05360C_A_32	0	1	YOL115W_32	32	R	1497	69.4	X	X	X	X	X	X								C2_00190C_A	1	0
C1_05360C_A	48	49	S	C1_05360C_A_48	C1_05360C_A_49	0	1	YOL115W_44	49	N	1497	69.4	X	X	X	X	X	X								C2_00230W_A	1	0
C1_05360C_A	502	503	S	C1_05360C_A_502	C1_05360C_A_503	0	1	YOL115W_511	518	S	1497	69.4	X	X	X	X	X	X								C2_00360C_A	1	0
C1_05360C_A	556	557	S	C1_05360C_A_556	C1_05360C_A_557	0	1	X	575	-	1497	69.4	X	X	X	X	X	X								C2_00380C_A	1	0
C1_05370C_A	55	56	S	C1_05370C_A_55	C1_05370C_A_56	0	1	YJL057C_55	56	A	661	55.8	X	X	X	X	X	X								C2_00420W_A	1	0
C1_05370C_A	580	581	S	C1_05370C_A_580	C1_05370C_A_581	0	1	YJL057C_537	606	K	661	55.8	X	X	X	X	X	X								C2_00430C_A	1	0
C1_05370C_A	584	585	S	C1_05370C_A_584	C1_05370C_A_585	0	1	YJL057C_538	610	K	661	55.8	X	X	X	X	X	X								C2_00540W_A	1	0
C1_05370C_A	592	593	S	C1_05370C_A_592	C1_05370C_A_593	0	1	YJL057C_546	618	S	661	55.8	X	X	X	X	X	X								C2_00570W_A	1	0
C1_05370C_A	600	601	S	C1_05370C_A_600	C1_05370C_A_601	0	1	YJL057C_554	626	S	661	55.8	X	X	X	X	X	X								C2_00580C_A	1	0
C1_05370C_A	615	616	S	C1_05370C_A_615	C1_05370C_A_616	0	1	YJL057C_570	642	G	661	55.8	X	X	X	X	X	X								C2_00650W_A	1	0
C1_05370C_A	621	622	T	C1_05370C_A_621	C1_05370C_A_622	0	1	YJL057C_576	648	S	661	55.8	X	X	X	X	X	X								C2_00700W_A	1	0
C1_05380C_A	1458	1459	S	C1_05380C_A_1458	C1_05380C_A_1459	0	1	YBR275C_1679	1837	E	170	48	X	X	X	X	X	X								C2_00720C_A	1	0
C1_05380C_A	1542	1543	S	C1_05380C_A_1542	C1_05380C_A_1543	0	1	YBR275C_1767	1929	S	170	48	X	X	X	X	X	X								C2_00730C_A	1	0
C1_05380C_A	1551	1552	S	C1_05380C_A_1551	C1_05380C_A_1552	0	1	YBR275C_1776	1938	Q	170	48	X	X	X	X	X	X								C2_00740C_A	1	0
C1_05380C_A	341	342	S	C1_05380C_A_341	C1_05380C_A_342	0	1	X	354	-	170	48	X	X	X	X	X	X								C2_00790C_A	1	0
C1_05390C_A	477	478	S	C1_05390C_A_477	C1_05390C_A_478	0	1	X	X	X	X	X	X	X	X	X	X	X								C2_00830C_A	1	0
C1_05390C_A	527	528	S	C1_05390C_A_527	C1_05390C_A_528	1	0	X	X	X	X	X	X	X	X	X	X	X								C2_00870W_A	1	0
C1_05390C_A	60	61	Y	C1_05390C_A_60	C1_05390C_A_61	1	0	X	X	X	X	X	X	X	X	X	X	X								C2_00940W_A	1	0
C1_05390C_A	625	626	S	C1_05390C_A_625	C1_05390C_A_626	0	1	X	X	X	X	X	X	X	X	X	X	X								C2_01000W_A	1	0
C1_05390C_A	630	631	S	C1_05390C_A_630	C1_05390C_A_631	0	1	X	X	X	X	X	X	X	X	X	X	X								C2_01020W_A	1	0
C1_05390C_A	644	645	S	C1_05390C_A_644	C1_05390C_A_645	0	1	X	X	X	X	X	X	X	X	X	X	X								C2_01110C_A	1	0
C1_05390C_A	647	648	S	C1_05390C_A_647	C1_05390C_A_648	0	1	X	X	X	X	X	X	X	X	X	X	X								C2_01130W_A	1	0
C1_05390C_A	670	671	S	C1_05390C_A_670	C1_05390C_A_671	0	1	X	X	X	X	X	X	X	X	X	X	X								C2_01170C_A	1	0
C1_05420W_A	8	9	S	C1_05420W_A_8	C1_05420W_A_9	0	1	YOL149W_5	9	A	314	58.3	X	X	X	X	X	X								C2_01180W_A	1	0
C1_05440C_A	19	20	S	C1_05440C_A_19	C1_05440C_A_20	0	1	X	X	X	X	X	X	X	X	X	X	X								C2_01190C_A	1	0
C1_05440C_A	20	21	S	C1_05440C_A_20	C1_05440C_A_21	0	1	X	X	X	X	X	X	X	X	X	X	X								C2_01220W_A	1	0
C1_05440C_A	290	291	S	C1_05440C_A_290	C1_05440C_A_291	0	1	X	X	X	X	X	X	X	X	X	X	X								C2_01250W_A	1	0
C1_05440C_A	473	474	S	C1_05440C_A_473	C1_05440C_A_474	0	1	X	X	X	X	X	X	X	X	X	X	X								C2_01260W_A	1	0
C1_05440C_A	476	477	S	C1_05440C_A_476	C1_05440C_A_477	0	1	X	X	X	X	X	X	X	X	X	X	X								C2_01310W_A	1	0
C1_05440C_A	518	519	S	C1_05440C_A_518	C1_05440C_A_519	0	1	X	X	X	X	X	X	X	X	X	X	X								C2_01320W_A	1	0
C1_05460W_A	1060	1061	S	C1_05460W_A_1060	C1_05460W_A_1061	0	1	YHR186C_1182	1228	T	4547	68.9	X	X	X	X	X	X								C2_01340W_A	1	0
C1_05460W_A	1105	1106	S	C1_05460W_A_1105	C1_05460W_A_1106	1	0	YHR186C_1227	1273	A	4547	68.9	X	X	X	X	X	X								C2_01350C_A	1	0
C1_05460W_A	905	906	S	C1_05460W_A_905	C1_05460W_A_906	0	1	YHR186C_1030	1062	N	4547	68.9	X	X	X	X	X	X								C2_01370C_A	1	0
C1_05460W_A	908	909	S	C1_05460W_A_908	C1_05460W_A_909	0	1	YHR186C_1033	1065	Q	4547	68.9	X	X	X	X	X	X								C2_01390W_A	1	0
C1_05460W_A	949	950	S	C1_05460W_A_949	C1_05460W_A_950	0	1	YHR186C_1062	1106	H	4547	68.9	X	X	X	X	X	X								C2_01400C_A	1	0
C1_05460W_A	953	954	S	C1_05460W_A_953	C1_05460W_A_954	0	1	X	1110	-	4547	68.9	X	X	X	X	X	X								C2_01410C_A	1	0
C1_05460W_A	956	957	S	C1_05460W_A_956	C1_05460W_A_957	0	1	YHR186C_1068	1113	H	4547	68.9	X	X	X	X	X	X								C2_01420C_A	1	0
C1_05630C_A	20	21	S	C1_05630C_A_20	C1_05630C_A_21	0	1	YER110C_19	21	G	3499	81.6	X	X	X	X	X	X								C2_01430W_A	1	0
C1_05650W_A	73	74	S	C1_05650W_A_73	C1_05650W_A_74	0	1	X	75	-	319	64.2	X	X	X	X	X	X								C2_01470W_A	1	0
C1_05660C_A	36	37	S	C1_05660C_A_36	C1_05660C_A_37	0	1	YBL079W_63	63	S	2617	66.8	X	X	X	X	X	X								C2_01670C_A	1	0
C1_05720W_A	2	3	T	C1_05720W_A_2	C1_05720W_A_3	0	1	YGL076C_3	3	A	1176	89.8	X	X	X	X	X	X								C2_01680C_A	1	0
C1_05720W_A	3	4	T	C1_05720W_A_3	C1_05720W_A_4	0	1	YGL076C_4	4	E	1176	89.8	X	X	X	X	X	X								C2_01730W_A	1	0
C1_05720W_A	69	70	S	C1_05720W_A_69	C1_05720W_A_70	0	1	YGL076C_72	72	A	1176	89.8	X	X	X	X	X	X								C2_01820C_A	1	0
C1_05720W_A	71	72	S	C1_05720W_A_71	C1_05720W_A_72	0	1	YGL076C_74	74	S	1176	89.8	X	X	X	X	X	X								C2_01840C_A	1	0
C1_05720W_A	72	73	Y	C1_05720W_A_72	C1_05720W_A_73	0	1	YGL076C_75	75	Y	1176	89.8	X	X	X	X	X	X								C2_01870C_A	1	0
C1_05820C_A	14	15	S	C1_05820C_A_14	C1_05820C_A_15	0	1	X	X	X	X	X	X	X	X	X	X	X								C2_01900C_A	1	0
C1_05850W_A	144	145	S	C1_05850W_A_144	C1_05850W_A_145	0	1	YJR043C_134	148	S	216	52.5	X	X	X	X	X	X								C2_01920C_A	1	0
C1_05850W_A	145	146	S	C1_05850W_A_145	C1_05850W_A_146	0	1	YJR043C_135	149	K	216	52.5	X	X	X	X	X	X								C2_01970C_A	1	0
C1_05850W_A	272	273	T	C1_05850W_A_272	C1_05850W_A_273	0	1	YJR043C_244	276	D	216	52.5	X	X	X	X	X	X								C2_01980C_A	1	0
C1_05850W_A	274	275	S	C1_05850W_A_274	C1_05850W_A_275	0	1	YJR043C_246	278	N	216	52.5	X	X	X	X	X	X								C2_02000W_A	1	0
C1_05850W_A	302	303	S	C1_05850W_A_302	C1_05850W_A_303	0	1	YJR043C_272	306	K	216	52.5	X	X	X	X	X	X								C2_02010C_A	1	0
C1_05850W_A	309	310	S	C1_05850W_A_309	C1_05850W_A_310	0	1	YJR043C_279	313	S	216	52.5	X	X	X	X	X	X								C2_02020W_A	1	0
C1_05900W_A	103	104	S	C1_05900W_A_103	C1_05900W_A_104	0	1	X	X	X	X	X	X	X	X	X	X	X								C2_02050C_A	1	0
C1_05900W_A	106	107	S	C1_05900W_A_106	C1_05900W_A_107	0	1	X	X	X	X	X	X	X	X	X	X	X								C2_02100W_A	1	0
C1_05900W_A	248	249	S	C1_05900W_A_248	C1_05900W_A_249	0	1	X	X	X	X	X	X	X	X	X	X	X								C2_02170W_A	1	0
C1_05900W_A	251	252	T	C1_05900W_A_251	C1_05900W_A_252	0	1	X	X	X	X	X	X	X	X	X	X	X								C2_02190C_A	1	0
C1_05900W_A	342	343	S	C1_05900W_A_342	C1_05900W_A_343	0	1	X	X	X	X	X	X	X	X	X	X	X								C2_02200W_A	1	0
C1_05900W_A	352	353	S	C1_05900W_A_352	C1_05900W_A_353	0	1	X	X	X	X	X	X	X	X	X	X	X								C2_02240C_A	1	0
C1_05900W_A	445	446	S	C1_05900W_A_445	C1_05900W_A_446	0	1	X	X	X	X	X	X	X	X	X	X	X								C2_02250C_A	1	0
C1_05900W_A	448	449	S	C1_05900W_A_448	C1_05900W_A_449	0	1	X	X	X	X	X	X	X	X	X	X	X								C2_02260W_A	1	0
C1_05900W_A	462	463	T	C1_05900W_A_462	C1_05900W_A_463	0	1	X	X	X	X	X	X	X	X	X	X	X								C2_02300W_A	1	0
C1_05900W_A	466	467	T	C1_05900W_A_466	C1_05900W_A_467	0	1	X	X	X	X	X	X	X	X	X	X	X								C2_02340C_A	1	0
C1_05900W_A	522	523	S	C1_05900W_A_522	C1_05900W_A_523	0	1	X	X	X	X	X	X	X	X	X	X	X								C2_02350C_A	1	0
C1_05900W_A	56	57	S	C1_05900W_A_56	C1_05900W_A_57	0	1	X	X	X	X	X	X	X	X	X	X	X								C2_02380W_A	1	0
C1_05900W_A	586	587	S	C1_05900W_A_586	C1_05900W_A_587	0	1	X	X	X	X	X	X	X	X	X	X	X								C2_02400W_A	1	0
C1_05900W_A	691	692	S	C1_05900W_A_691	C1_05900W_A_692	0	1	X	X	X	X	X	X	X	X	X	X	X								C2_02410W_A	1	0
C1_05900W_A	702	703	S	C1_05900W_A_702	C1_05900W_A_703	0	1	X	X	X	X	X	X	X	X	X	X	X								C2_02430W_A	1	0
C1_05900W_A	751	752	S	C1_05900W_A_751	C1_05900W_A_752	0	1	X	X	X	X	X	X	X	X	X	X	X								C2_02450C_A	1	0
C1_05900W_A	753	754	S	C1_05900W_A_753	C1_05900W_A_754	0	1	X	X	X	X	X	X	X	X	X	X	X								C2_02490C_A	1	0
C1_05900W_A	757	758	S	C1_05900W_A_757	C1_05900W_A_758	0	1	X	X	X	X	X	X	X	X	X	X	X								C2_02500W_A	1	0
C1_05900W_A	823	824	S	C1_05900W_A_823	C1_05900W_A_824	0	1	X	X	X	X	X	X	X	X	X	X	X								C2_02520W_A	1	0
C1_05900W_A	827	828	S	C1_05900W_A_827	C1_05900W_A_828	0	1	X	X	X	X	X	X	X	X	X	X	X								C2_02540W_A	1	0
C1_05900W_A	830	831	T	C1_05900W_A_830	C1_05900W_A_831	0	1	X	X	X	X	X	X	X	X	X	X	X								C2_02580W_A	1	0
C1_05900W_A	852	853	S	C1_05900W_A_852	C1_05900W_A_853	0	1	X	X	X	X	X	X	X	X	X	X	X								C2_02710C_A	1	0
C1_05900W_A	859	860	S	C1_05900W_A_859	C1_05900W_A_860	0	1	X	X	X	X	X	X	X	X	X	X	X								C2_02720W_A	1	0
C1_05900W_A	881	882	S	C1_05900W_A_881	C1_05900W_A_882	0	1	X	X	X	X	X	X	X	X	X	X	X								C2_02810C_A	1	0
C1_05910W_A	395	396	S	C1_05910W_A_395	C1_05910W_A_396	0	1	X	437	-	952	59.5	X	X	X	X	X	X								C2_02830C_A	1	0
C1_05910W_A	41	42	T	C1_05910W_A_41	C1_05910W_A_42	0	1	YMR140W_44	45	R	952	59.5	X	X	X	X	X	X								C2_02860W_A	1	0
C1_05930C_A	32	33	S	C1_05930C_A_32	C1_05930C_A_33	0	1	X	33	-	1566	56.3	X	X	X	X	X	X								C2_02930C_A	1	0
C1_05930C_A	33	34	T	C1_05930C_A_33	C1_05930C_A_34	0	1	X	34	-	1566	56.3	X	X	X	X	X	X								C2_02940W_A	1	0
C1_05930C_A	39	40	T	C1_05930C_A_39	C1_05930C_A_40	0	1	X	40	-	1566	56.3	X	X	X	X	X	X								C2_03000C_A	1	0
C1_05930C_A	50	51	S	C1_05930C_A_50	C1_05930C_A_51	1	1	X	51	-	1566	56.3	X	X	X	X	X	X								C2_03010C_A	1	0
C1_05930C_A	78	79	S	C1_05930C_A_78	C1_05930C_A_79	0	1	X	79	-	1566	56.3	X	X	X	X	X	X								C2_03080W_A	1	0
C1_05930C_A	81	82	S	C1_05930C_A_81	C1_05930C_A_82	0	1	X	82	-	1566	56.3	X	X	X	X	X	X								C2_03160C_A	1	0
C1_05930C_A	82	83	S	C1_05930C_A_82	C1_05930C_A_83	0	1	X	83	-	1566	56.3	X	X	X	X	X	X								C2_03200W_A	1	0
C1_05940W_A	133	134	S	C1_05940W_A_133	C1_05940W_A_134	0	1	YCR037C_100	134	D	2353	71.4	X	X	X	X	X	X								C2_03210W_A	1	0
C1_05940W_A	152	153	S	C1_05940W_A_152	C1_05940W_A_153	0	1	X	153	-	2353	71.4	X	X	X	X	X	X								C2_03240C_A	1	0
C1_05940W_A	197	198	S	C1_05940W_A_197	C1_05940W_A_198	0	1	YCR037C_150	198	K	2353	71.4	X	X	X	X	X	X								C2_03250W_A	1	0
C1_05940W_A	283	284	T	C1_05940W_A_283	C1_05940W_A_284	0	1	YCR037C_224	284	E	2353	71.4	X	X	X	X	X	X								C2_03260W_A	1	0
C1_05940W_A	286	287	S	C1_05940W_A_286	C1_05940W_A_287	0	1	YCR037C_227	287	S	2353	71.4	X	X	X	X	X	X								C2_03280W_A	1	0
C1_05940W_A	481	482	S	C1_05940W_A_481	C1_05940W_A_482	0	1	YCR037C_402	484	G	2353	71.4	X	X	X	X	X	X								C2_03330C_A	1	0
C1_05940W_A	494	495	S	C1_05940W_A_494	C1_05940W_A_495	0	1	YCR037C_409	497	D	2353	71.4	X	X	X	X	X	X								C2_03360W_A	1	0
C1_05980W_A	141	142	S	C1_05980W_A_141	C1_05980W_A_142	0	1	YJL100W_88	142	N	1192	58.3	X	X	X	X	X	X								C2_03380W_A	1	0
C1_05980W_A	18	19	S	C1_05980W_A_18	C1_05980W_A_19	0	1	YJL100W_13	19	N	1192	58.3	X	X	X	X	X	X								C2_03400C_A	1	0
C1_06010W_A	306	307	S	C1_06010W_A_306	C1_06010W_A_307	0	1	YHR142W_314	322	G	1019	76.9	X	X	X	X	X	X								C2_03410W_A	1	0
C1_06020W_A	10	11	T	C1_06020W_A_10	C1_06020W_A_11	0	1	YBR260C_11	11	A	1317	69	X	X	X	X	X	X								C2_03430W_A	1	0
C1_06020W_A	17	18	S	C1_06020W_A_17	C1_06020W_A_18	0	1	YBR260C_18	18	S	1317	69	X	X	X	X	X	X								C2_03500W_A	1	0
C1_06020W_A	376	377	S	C1_06020W_A_376	C1_06020W_A_377	0	1	YBR260C_368	388	N	1317	69	X	X	X	X	X	X								C2_03520C_A	1	0
C1_06020W_A	377	378	T	C1_06020W_A_377	C1_06020W_A_378	0	1	YBR260C_369	389	T	1317	69	X	X	X	X	X	X								C2_03550C_A	1	0
C1_06020W_A	579	580	S	C1_06020W_A_579	C1_06020W_A_580	0	1	YBR260C_570	599	E	1317	69	X	X	X	X	X	X								C2_03570C_A	1	0
C1_06030C_A	205	206	S	C1_06030C_A_205	C1_06030C_A_206	0	1	X	X	X	X	X	X	X	X	X	X	X								C2_03590C_A	1	0
C1_06040W_A	1	2	S	C1_06040W_A_1	C1_06040W_A_2	0	1	X	2	-	157	51.6	X	X	X	X	X	X								C2_03700W_A	1	0
C1_06040W_A	54	55	S	C1_06040W_A_54	C1_06040W_A_55	0	1	YJL047C_59	60	I	157	51.6	X	X	X	X	X	X								C2_03770C_A	1	0
C1_06040W_A	65	66	S	C1_06040W_A_65	C1_06040W_A_66	0	1	YJL047C_72	73	E	157	51.6	X	X	X	X	X	X								C2_03800C_A	1	0
C1_06090C_A	174	175	S	C1_06090C_A_174	C1_06090C_A_175	0	1	X	175	-	1669	60.5	X	X	X	X	X	X								C2_03820C_A	1	0
C1_06090C_A	206	207	S	C1_06090C_A_206	C1_06090C_A_207	0	1	YMR216C_109	207	S	1669	60.5	X	X	X	X	X	X								C2_03900C_A	1	0
C1_06090C_A	223	224	S	C1_06090C_A_223	C1_06090C_A_224	0	1	YMR216C_126	224	S	1669	60.5	X	X	X	X	X	X								C2_03940C_A	1	0
C1_06090C_A	504	505	T	C1_06090C_A_504	C1_06090C_A_505	0	1	YMR216C_386	508	T	1669	60.5	YMR216C	386	385	T	0	1								C2_03960W_A	1	0
C1_06090C_A	506	507	S	C1_06090C_A_506	C1_06090C_A_507	0	1	YMR216C_388	510	S	1669	60.5	YMR216C	388	387	S	0	2								C2_03980C_A	1	0
C1_06090C_A	511	512	S	C1_06090C_A_511	C1_06090C_A_512	0	1	YMR216C_393	515	S	1669	60.5	YMR216C	393	392	S	0	5								C2_03990W_A	1	0
C1_06090C_A	515	516	S	C1_06090C_A_515	C1_06090C_A_516	0	1	YMR216C_397	519	S	1669	60.5	X	X	X	X	X	X								C2_04020C_A	1	0
C1_06090C_A	519	520	S	C1_06090C_A_519	C1_06090C_A_520	0	1	YMR216C_414	536	S	1669	60.5	YMR216C	414	413	S	0	1								C2_04060C_A	1	0
C1_06090C_A	61	62	S	C1_06090C_A_61	C1_06090C_A_62	0	1	X	62	-	1669	60.5	X	X	X	X	X	X								C2_04080W_A	1	0
C1_06090C_A	68	69	S	C1_06090C_A_68	C1_06090C_A_69	0	1	X	69	-	1669	60.5	X	X	X	X	X	X								C2_04120C_A	1	0
C1_06090C_A	72	73	T	C1_06090C_A_72	C1_06090C_A_73	0	1	X	73	-	1669	60.5	X	X	X	X	X	X								C2_04140W_A	1	0
C1_06090C_A	867	868	S	C1_06090C_A_867	C1_06090C_A_868	0	1	X	898	-	1669	60.5	X	X	X	X	X	X								C2_04170C_A	1	0
C1_06090C_A	870	871	S	C1_06090C_A_870	C1_06090C_A_871	0	1	X	901	-	1669	60.5	X	X	X	X	X	X								C2_04190C_A	1	0
C1_06090C_A	871	872	S	C1_06090C_A_871	C1_06090C_A_872	0	1	X	902	-	1669	60.5	X	X	X	X	X	X								C2_04200W_A	1	0
C1_06100C_A	383	384	S	C1_06100C_A_383	C1_06100C_A_384	0	1	YPL106C_384	387	S	2855	83.2	X	X	X	X	X	X								C2_04250W_A	1	0
C1_06100C_A	558	559	S	C1_06100C_A_558	C1_06100C_A_559	0	1	YPL106C_556	562	E	2855	83.2	X	X	X	X	X	X								C2_04260W_A	1	0
C1_06200W_A	564	565	S	C1_06200W_A_564	C1_06200W_A_565	0	1	X	X	X	X	X	X	X	X	X	X	X								C2_04280W_A	1	0
C1_06230C_A	402	403	S	C1_06230C_A_402	C1_06230C_A_403	0	1	X	X	X	X	X	X	X	X	X	X	X								C2_04310W_A	1	0
C1_06230C_A	407	408	S	C1_06230C_A_407	C1_06230C_A_408	0	1	X	X	X	X	X	X	X	X	X	X	X								C2_04320W_A	1	0
C1_06230C_A	461	462	T	C1_06230C_A_461	C1_06230C_A_462	0	1	X	X	X	X	X	X	X	X	X	X	X								C2_04450W_A	1	0
C1_06270W_A	343	344	S	C1_06270W_A_343	C1_06270W_A_344	0	1	X	X	X	X	X	X	X	X	X	X	X								C2_04460W_A	1	0
C1_06280C_A	28	29	S	C1_06280C_A_28	C1_06280C_A_29	0	1	X	X	X	X	X	X	X	X	X	X	X								C2_04490W_A	1	0
C1_06280C_A	31	32	S	C1_06280C_A_31	C1_06280C_A_32	0	1	X	X	X	X	X	X	X	X	X	X	X								C2_04500W_A	1	0
C1_06280C_A	32	33	S	C1_06280C_A_32	C1_06280C_A_33	0	1	X	X	X	X	X	X	X	X	X	X	X								C2_04510W_A	1	0
C1_06280C_A	33	34	S	C1_06280C_A_33	C1_06280C_A_34	0	1	X	X	X	X	X	X	X	X	X	X	X								C2_04600C_A	1	0
C1_06280C_A	34	35	S	C1_06280C_A_34	C1_06280C_A_35	0	1	X	X	X	X	X	X	X	X	X	X	X								C2_04620W_A	1	0
C1_06280C_A	413	414	S	C1_06280C_A_413	C1_06280C_A_414	0	1	X	X	X	X	X	X	X	X	X	X	X								C2_04640C_A	1	0
C1_06280C_A	491	492	T	C1_06280C_A_491	C1_06280C_A_492	0	1	X	X	X	X	X	X	X	X	X	X	X								C2_04660C_A	1	0
C1_06280C_A	497	498	S	C1_06280C_A_497	C1_06280C_A_498	0	1	X	X	X	X	X	X	X	X	X	X	X								C2_04680W_A	1	0
C1_06280C_A	505	506	S	C1_06280C_A_505	C1_06280C_A_506	0	1	X	X	X	X	X	X	X	X	X	X	X								C2_04700C_A	1	0
C1_06320W_A	454	455	T	C1_06320W_A_454	C1_06320W_A_455	0	1	X	X	X	X	X	X	X	X	X	X	X								C2_04720C_A	1	0
C1_06320W_A	537	538	S	C1_06320W_A_537	C1_06320W_A_538	0	1	X	X	X	X	X	X	X	X	X	X	X								C2_04730W_A	1	0
C1_06320W_A	585	586	S	C1_06320W_A_585	C1_06320W_A_586	0	1	X	X	X	X	X	X	X	X	X	X	X								C2_04760W_A	1	0
C1_06320W_A	684	685	S	C1_06320W_A_684	C1_06320W_A_685	0	1	X	X	X	X	X	X	X	X	X	X	X								C2_04780W_A	1	0
C1_06340W_A	627	628	S	C1_06340W_A_627	C1_06340W_A_628	0	1	X	X	X	X	X	X	X	X	X	X	X								C2_04850C_A	1	0
C1_06340W_A	740	741	S	C1_06340W_A_740	C1_06340W_A_741	0	1	X	X	X	X	X	X	X	X	X	X	X								C2_04860W_A	1	0
C1_06350W_A	127	128	S	C1_06350W_A_127	C1_06350W_A_128	0	1	X	X	X	X	X	X	X	X	X	X	X								C2_04870C_A	1	0
C1_06350W_A	369	370	S	C1_06350W_A_369	C1_06350W_A_370	0	1	X	X	X	X	X	X	X	X	X	X	X								C2_04930C_A	1	0
C1_06350W_A	415	416	S	C1_06350W_A_415	C1_06350W_A_416	0	1	X	X	X	X	X	X	X	X	X	X	X								C2_04940C_A	1	0
C1_06360W_A	119	120	S	C1_06360W_A_119	C1_06360W_A_120	0	1	YBR028C_88	122	R	915	60.5	X	X	X	X	X	X								C2_04990W_A	1	0
C1_06360W_A	199	200	T	C1_06360W_A_199	C1_06360W_A_200	0	1	YBR028C_173	207	S	915	60.5	X	X	X	X	X	X								C2_05030C_A	1	0
C1_06360W_A	550	551	S	C1_06360W_A_550	C1_06360W_A_551	0	1	YBR028C_513	587	S	915	60.5	X	X	X	X	X	X								C2_05040C_A	1	0
C1_06380C_A	31	32	S	C1_06380C_A_31	C1_06380C_A_32	0	1	X	X	X	X	X	X	X	X	X	X	X								C2_05090W_A	1	0
C1_06380C_A	56	57	S	C1_06380C_A_56	C1_06380C_A_57	0	1	X	X	X	X	X	X	X	X	X	X	X								C2_05110W_A	1	0
C1_06410W_A	17	18	T	C1_06410W_A_17	C1_06410W_A_18	0	1	X	X	X	X	X	X	X	X	X	X	X								C2_05140W_A	1	0
C1_06410W_A	241	242	S	C1_06410W_A_241	C1_06410W_A_242	0	1	X	X	X	X	X	X	X	X	X	X	X								C2_05150W_A	1	0
C1_06420C_A	279	280	S	C1_06420C_A_279	C1_06420C_A_280	0	1	YBR007C_288	301	S	303	52.4	X	X	X	X	X	X								C2_05180W_A	1	0
C1_06420C_A	285	286	S	C1_06420C_A_285	C1_06420C_A_286	0	1	YBR007C_294	307	S	303	52.4	X	X	X	X	X	X								C2_05200C_A	1	0
C1_06420C_A	295	296	T	C1_06420C_A_295	C1_06420C_A_296	0	1	YBR007C_310	323	S	303	52.4	X	X	X	X	X	X								C2_05210W_A	1	0
C1_06420C_A	298	299	S	C1_06420C_A_298	C1_06420C_A_299	0	1	YBR007C_313	326	S	303	52.4	X	X	X	X	X	X								C2_05230C_A	1	0
C1_06420C_A	335	336	S	C1_06420C_A_335	C1_06420C_A_336	0	1	YBR007C_357	370	T	303	52.4	X	X	X	X	X	X								C2_05250C_A	1	0
C1_06420C_A	37	38	S	C1_06420C_A_37	C1_06420C_A_38	0	1	YBR007C_43	43	D	303	52.4	X	X	X	X	X	X								C2_05260W_A	1	0
C1_06420C_A	415	416	S	C1_06420C_A_415	C1_06420C_A_416	0	1	YBR007C_432	452	F	303	52.4	X	X	X	X	X	X								C2_05320W_A	1	0
C1_06420C_A	418	419	S	C1_06420C_A_418	C1_06420C_A_419	0	1	YBR007C_435	455	N	303	52.4	X	X	X	X	X	X								C2_05330C_A	1	0
C1_06420C_A	455	456	S	C1_06420C_A_455	C1_06420C_A_456	0	1	YBR007C_472	495	H	303	52.4	X	X	X	X	X	X								C2_05380W_A	1	0
C1_06450C_A	117	118	S	C1_06450C_A_117	C1_06450C_A_118	0	1	YJL191W_124	124	S	774	94.2	X	X	X	X	X	X								C2_05440W_A	1	0
C1_06450C_A	119	120	S	C1_06450C_A_119	C1_06450C_A_120	0	1	YJL191W_126	126	S	774	94.2	X	X	X	X	X	X								C2_05460W_A	1	0
C1_06450C_A	5	6	S	C1_06450C_A_5	C1_06450C_A_6	1	1	YJL191W_12	12	S	774	94.2	X	X	X	X	X	X								C2_05480C_A	1	0
C1_06480C_A	23	24	S	C1_06480C_A_23	C1_06480C_A_24	0	1	YNL044W_24	24	S	708	85.3	X	X	X	X	X	X								C2_05490W_A	1	0
C1_06500W_A	217	218	S	C1_06500W_A_217	C1_06500W_A_218	0	1	X	X	X	X	X	X	X	X	X	X	X								C2_05530C_A	1	0
C1_06520C_A	931	932	S	C1_06520C_A_931	C1_06520C_A_932	0	1	YCR032W_860	973	S	2018	57.2	X	X	X	X	X	X								C2_05580W_A	1	0
C1_06540C_A	33	34	S	C1_06540C_A_33	C1_06540C_A_34	0	1	YCR035C_18	34	P	585	60.5	X	X	X	X	X	X								C2_05610C_A	1	0
C1_06550W_A	1574	1575	S	C1_06550W_A_1574	C1_06550W_A_1575	0	1	YDL171C_1582	1593	V	9355	85.5	X	X	X	X	X	X								C2_05640W_A	1	0
C1_06560W_A	46	47	S	C1_06560W_A_46	C1_06560W_A_47	0	1	YGR117C_61	61	Q	355	56.7	X	X	X	X	X	X								C2_05650W_A	1	0
C1_06570W_A	53	54	S	C1_06570W_A_53	C1_06570W_A_54	0	1	YPR128C_40	54	S	709	67.6	X	X	X	X	X	X								C2_05680W_A	1	0
C1_06570W_A	55	56	S	C1_06570W_A_55	C1_06570W_A_56	0	1	YPR128C_42	56	D	709	67.6	X	X	X	X	X	X								C2_05710C_A	1	0
C1_06600W_A	226	227	S	C1_06600W_A_226	C1_06600W_A_227	0	1	YPR129W_196	228	F	659	63.4	X	X	X	X	X	X								C2_05720C_A	1	0
C1_06600W_A	245	246	S	C1_06600W_A_245	C1_06600W_A_246	0	1	YPR129W_215	247	T	659	63.4	X	X	X	X	X	X								C2_05740W_A	1	0
C1_06630W_A	129	130	S	C1_06630W_A_129	C1_06630W_A_130	0	1	YPR135W_126	132	E	1249	61.8	X	X	X	X	X	X								C2_05750W_A	1	0
C1_06630W_A	332	333	S	C1_06630W_A_332	C1_06630W_A_333	0	1	YPR135W_362	376	Q	1249	61.8	X	X	X	X	X	X								C2_05790C_A	1	0
C1_06630W_A	360	361	T	C1_06630W_A_360	C1_06630W_A_361	0	1	YPR135W_393	408	S	1249	61.8	YPR135W	393	392	S	0	2								C2_05800C_A	1	0
C1_06630W_A	367	368	S	C1_06630W_A_367	C1_06630W_A_368	0	1	YPR135W_398	415	S	1249	61.8	YPR135W	398	397	S	0	4								C2_05810W_A	1	0
C1_06630W_A	430	431	S	C1_06630W_A_430	C1_06630W_A_431	0	1	YPR135W_463	487	S	1249	61.8	YPR135W	463	462	S	0	2								C2_05840W_A	1	0
C1_06630W_A	432	433	S	C1_06630W_A_432	C1_06630W_A_433	0	1	YPR135W_465	489	P	1249	61.8	X	X	X	X	X	X								C2_05910W_A	1	0
C1_06630W_A	869	870	S	C1_06630W_A_869	C1_06630W_A_870	0	1	YPR135W_927	983	K	1249	61.8	X	X	X	X	X	X								C2_05930W_A	1	0
C1_06660W_A	37	38	S	C1_06660W_A_37	C1_06660W_A_38	0	1	X	X	X	X	X	X	X	X	X	X	X								C2_05940C_A	1	0
C1_06660W_A	39	40	Y	C1_06660W_A_39	C1_06660W_A_40	0	1	X	X	X	X	X	X	X	X	X	X	X								C2_06010W_A	1	0
C1_06660W_A	414	415	S	C1_06660W_A_414	C1_06660W_A_415	0	1	X	X	X	X	X	X	X	X	X	X	X								C2_06090W_A	1	0
C1_06660W_A	41	42	S	C1_06660W_A_41	C1_06660W_A_42	0	1	X	X	X	X	X	X	X	X	X	X	X								C2_06100W_A	1	0
C1_06670W_A	310	311	S	C1_06670W_A_310	C1_06670W_A_311	0	1	X	X	X	X	X	X	X	X	X	X	X								C2_06170C_A	1	0
C1_06670W_A	317	318	S	C1_06670W_A_317	C1_06670W_A_318	0	1	X	X	X	X	X	X	X	X	X	X	X								C2_06220C_A	1	0
C1_06670W_A	374	375	S	C1_06670W_A_374	C1_06670W_A_375	0	1	X	X	X	X	X	X	X	X	X	X	X								C2_06320W_A	1	0
C1_06670W_A	378	379	S	C1_06670W_A_378	C1_06670W_A_379	0	1	X	X	X	X	X	X	X	X	X	X	X								C2_06330C_A	1	0
C1_06670W_A	382	383	S	C1_06670W_A_382	C1_06670W_A_383	0	1	X	X	X	X	X	X	X	X	X	X	X								C2_06390C_A	1	0
C1_06670W_A	385	386	S	C1_06670W_A_385	C1_06670W_A_386	0	1	X	X	X	X	X	X	X	X	X	X	X								C2_06420C_A	1	0
C1_06670W_A	392	393	S	C1_06670W_A_392	C1_06670W_A_393	0	1	X	X	X	X	X	X	X	X	X	X	X								C2_06460W_A	1	0
C1_06670W_A	401	402	S	C1_06670W_A_401	C1_06670W_A_402	0	1	X	X	X	X	X	X	X	X	X	X	X								C2_06470W_A	1	0
C1_06670W_A	425	426	S	C1_06670W_A_425	C1_06670W_A_426	0	1	X	X	X	X	X	X	X	X	X	X	X								C2_06490W_A	1	0
C1_06670W_A	429	430	S	C1_06670W_A_429	C1_06670W_A_430	0	1	X	X	X	X	X	X	X	X	X	X	X								C2_06510W_A	1	0
C1_06670W_A	466	467	S	C1_06670W_A_466	C1_06670W_A_467	0	1	X	X	X	X	X	X	X	X	X	X	X								C2_06540C_A	1	0
C1_06670W_A	485	486	S	C1_06670W_A_485	C1_06670W_A_486	0	1	X	X	X	X	X	X	X	X	X	X	X								C2_06600W_A	1	0
C1_06670W_A	549	550	S	C1_06670W_A_549	C1_06670W_A_550	0	1	X	X	X	X	X	X	X	X	X	X	X								C2_06640C_A	1	0
C1_06670W_A	578	579	S	C1_06670W_A_578	C1_06670W_A_579	0	1	X	X	X	X	X	X	X	X	X	X	X								C2_06670C_A	1	0
C1_06670W_A	581	582	S	C1_06670W_A_581	C1_06670W_A_582	0	1	X	X	X	X	X	X	X	X	X	X	X								C2_06680W_A	1	0
C1_06670W_A	586	587	S	C1_06670W_A_586	C1_06670W_A_587	0	1	X	X	X	X	X	X	X	X	X	X	X								C2_06690C_A	1	0
C1_06670W_A	598	599	S	C1_06670W_A_598	C1_06670W_A_599	0	1	X	X	X	X	X	X	X	X	X	X	X								C2_06740W_A	1	0
C1_06690W_A	100	101	T	C1_06690W_A_100	C1_06690W_A_101	0	1	X	X	X	X	X	X	X	X	X	X	X								C2_06770W_A	1	0
C1_06690W_A	212	213	S	C1_06690W_A_212	C1_06690W_A_213	0	1	X	X	X	X	X	X	X	X	X	X	X								C2_06790W_A	1	0
C1_06690W_A	213	214	S	C1_06690W_A_213	C1_06690W_A_214	0	1	X	X	X	X	X	X	X	X	X	X	X								C2_06810C_A	1	0
C1_06690W_A	235	236	S	C1_06690W_A_235	C1_06690W_A_236	0	1	X	X	X	X	X	X	X	X	X	X	X								C2_06860W_A	1	0
C1_06690W_A	75	76	S	C1_06690W_A_75	C1_06690W_A_76	0	1	X	X	X	X	X	X	X	X	X	X	X								C2_06910W_A	1	0
C1_06690W_A	78	79	S	C1_06690W_A_78	C1_06690W_A_79	0	1	X	X	X	X	X	X	X	X	X	X	X								C2_06960W_A	1	0
C1_06690W_A	97	98	S	C1_06690W_A_97	C1_06690W_A_98	0	1	X	X	X	X	X	X	X	X	X	X	X								C2_06990W_A	1	0
C1_06740C_A	52	53	S	C1_06740C_A_52	C1_06740C_A_53	0	1	YDL213C_51	55	G	650	73.6	X	X	X	X	X	X								C2_07040W_A	1	0
C1_06750W_A	45	46	S	C1_06750W_A_45	C1_06750W_A_46	0	1	X	X	X	X	X	X	X	X	X	X	X								C2_07090C_A	1	0
C1_06750W_A	47	48	S	C1_06750W_A_47	C1_06750W_A_48	0	1	X	X	X	X	X	X	X	X	X	X	X								C2_07100W_A	1	0
C1_06750W_A	55	56	S	C1_06750W_A_55	C1_06750W_A_56	0	1	X	X	X	X	X	X	X	X	X	X	X								C2_07110C_A	1	0
C1_06760C_A	498	499	S	C1_06760C_A_498	C1_06760C_A_499	0	1	YNL182C_521	573	T	653	57.9	X	X	X	X	X	X								C2_07130C_A	1	0
C1_06770W_A	441	442	T	C1_06770W_A_441	C1_06770W_A_442	0	1	X	464	-	902	58.4	X	X	X	X	X	X								C2_07160W_A	1	0
C1_06780W_A	137	138	S	C1_06780W_A_137	C1_06780W_A_138	0	1	YNL183C_123	141	F	1731	66.8	X	X	X	X	X	X								C2_07170C_A	1	0
C1_06780W_A	158	159	Y	C1_06780W_A_158	C1_06780W_A_159	0	1	YNL183C_147	165	R	1731	66.8	X	X	X	X	X	X								C2_07180W_A	1	0
C1_06780W_A	305	306	S	C1_06780W_A_305	C1_06780W_A_306	0	1	YNL183C_291	323	P	1731	66.8	X	X	X	X	X	X								C2_07220W_A	1	0
C1_06780W_A	317	318	S	C1_06780W_A_317	C1_06780W_A_318	0	1	YNL183C_304	336	S	1731	66.8	YNL183C	304	303	S	0	2								C2_07290W_A	1	0
C1_06780W_A	340	341	S	C1_06780W_A_340	C1_06780W_A_341	1	0	YNL183C_333	365	F	1731	66.8	X	X	X	X	X	X								C2_07320W_A	1	0
C1_06780W_A	437	438	S	C1_06780W_A_437	C1_06780W_A_438	0	1	YNL183C_427	465	G	1731	66.8	X	X	X	X	X	X								C2_07330W_A	1	0
C1_06780W_A	53	54	S	C1_06780W_A_53	C1_06780W_A_54	0	1	YNL183C_41	54	S	1731	66.8	X	X	X	X	X	X								C2_07350W_A	1	0
C1_06780W_A	57	58	S	C1_06780W_A_57	C1_06780W_A_58	0	1	YNL183C_45	58	S	1731	66.8	X	X	X	X	X	X								C2_07360W_A	1	0
C1_06780W_A	60	61	T	C1_06780W_A_60	C1_06780W_A_61	0	1	YNL183C_48	61	H	1731	66.8	X	X	X	X	X	X								C2_07370W_A	1	0
C1_06780W_A	68	69	T	C1_06780W_A_68	C1_06780W_A_69	0	1	YNL183C_53	69	S	1731	66.8	X	X	X	X	X	X								C2_07380W_A	1	0
C1_06810W_A	481	482	S	C1_06810W_A_481	C1_06810W_A_482	0	1	YDR256C_510	510	S	2208	82.6	X	X	X	X	X	X								C2_07390C_A	1	0
C1_06820W_A	13	14	S	C1_06820W_A_13	C1_06820W_A_14	0	1	X	X	X	X	X	X	X	X	X	X	X								C2_07440C_A	1	0
C1_06820W_A	14	15	S	C1_06820W_A_14	C1_06820W_A_15	0	1	X	X	X	X	X	X	X	X	X	X	X								C2_07470W_A	1	0
C1_06820W_A	16	17	T	C1_06820W_A_16	C1_06820W_A_17	0	1	X	X	X	X	X	X	X	X	X	X	X								C2_07510W_A	1	0
C1_06820W_A	278	279	S	C1_06820W_A_278	C1_06820W_A_279	0	1	X	X	X	X	X	X	X	X	X	X	X								C2_07520C_A	1	0
C1_06820W_A	282	283	S	C1_06820W_A_282	C1_06820W_A_283	0	1	X	X	X	X	X	X	X	X	X	X	X								C2_07560W_A	1	0
C1_06820W_A	313	314	T	C1_06820W_A_313	C1_06820W_A_314	0	1	X	X	X	X	X	X	X	X	X	X	X								C2_07570W_A	1	0
C1_06820W_A	315	316	S	C1_06820W_A_315	C1_06820W_A_316	0	1	X	X	X	X	X	X	X	X	X	X	X								C2_07590W_A	1	0
C1_06820W_A	317	318	S	C1_06820W_A_317	C1_06820W_A_318	0	1	X	X	X	X	X	X	X	X	X	X	X								C2_07600C_A	1	0
C1_06820W_A	65	66	S	C1_06820W_A_65	C1_06820W_A_66	0	1	X	X	X	X	X	X	X	X	X	X	X								C2_07610C_A	1	0
C1_06820W_A	69	70	S	C1_06820W_A_69	C1_06820W_A_70	0	1	X	X	X	X	X	X	X	X	X	X	X								C2_07640W_A	1	0
C1_06850W_A	313	314	S	C1_06850W_A_313	C1_06850W_A_314	0	1	X	X	X	X	X	X	X	X	X	X	X								C2_07660W_A	1	0
C1_06890C_A	48	49	S	C1_06890C_A_48	C1_06890C_A_49	0	1	YIL052C_49	49	S	663	90.2	X	X	X	X	X	X								C2_07690W_A	1	0
C1_06930W_A	1015	1016	S	C1_06930W_A_1015	C1_06930W_A_1016	0	1	YDL195W_1026	1086	N	2428	65.8	X	X	X	X	X	X								C2_07720C_A	1	0
C1_06930W_A	334	335	S	C1_06930W_A_334	C1_06930W_A_335	0	1	YDL195W_334	344	T	2428	65.8	X	X	X	X	X	X								C2_07730W_A	1	0
C1_06930W_A	425	426	S	C1_06930W_A_425	C1_06930W_A_426	0	1	YDL195W_428	442	K	2428	65.8	X	X	X	X	X	X								C2_07740W_A	1	0
C1_06930W_A	4	5	S	C1_06930W_A_4	C1_06930W_A_5	1	0	YDL195W_5	5	A	2428	65.8	X	X	X	X	X	X								C2_07760W_A	1	0
C1_06930W_A	968	969	S	C1_06930W_A_968	C1_06930W_A_969	0	1	YDL195W_986	1039	K	2428	65.8	X	X	X	X	X	X								C2_07820C_A	1	0
C1_06930W_A	970	971	S	C1_06930W_A_970	C1_06930W_A_971	0	1	YDL195W_988	1041	S	2428	65.8	YDL195W	988	987	S	0	5								C2_07830W_A	1	0
C1_06930W_A	987	988	S	C1_06930W_A_987	C1_06930W_A_988	0	1	YDL195W_999	1058	S	2428	65.8	YDL195W	999	998	S	0	11								C2_07860W_A	1	0
C1_06960W_A	271	272	S	C1_06960W_A_271	C1_06960W_A_272	0	1	YJR007W_272	272	T	1469	92.8	X	X	X	X	X	X								C2_07880W_A	1	0
C1_06960W_A	48	49	S	C1_06960W_A_48	C1_06960W_A_49	0	1	YJR007W_49	49	S	1469	92.8	X	X	X	X	X	X								C2_07900W_A	1	0
C1_07020C_A	42	43	S	C1_07020C_A_42	C1_07020C_A_43	0	1	YKL015W_9	43	H	1895	61.8	X	X	X	X	X	X								C2_07930C_A	1	0
C1_07070C_A	20	21	T	C1_07070C_A_20	C1_07070C_A_21	0	1	YDL160C_37	37	T	2353	78.8	X	X	X	X	X	X								C2_08010W_A	1	0
C1_07070C_A	26	27	T	C1_07070C_A_26	C1_07070C_A_27	0	1	YDL160C_43	43	T	2353	78.8	X	X	X	X	X	X								C2_08020C_A	1	0
C1_07080W_A	119	120	S	C1_07080W_A_119	C1_07080W_A_120	0	1	X	X	X	X	X	X	X	X	X	X	X								C2_08040C_A	1	0
C1_07080W_A	181	182	S	C1_07080W_A_181	C1_07080W_A_182	0	1	X	X	X	X	X	X	X	X	X	X	X								C2_08050C_A	1	0
C1_07090C_A	102	103	S	C1_07090C_A_102	C1_07090C_A_103	0	1	X	X	X	X	X	X	X	X	X	X	X								C2_08120W_A	1	0
C1_07090C_A	103	104	S	C1_07090C_A_103	C1_07090C_A_104	0	1	X	X	X	X	X	X	X	X	X	X	X								C2_08140C_A	1	0
C1_07090C_A	106	107	S	C1_07090C_A_106	C1_07090C_A_107	0	1	X	X	X	X	X	X	X	X	X	X	X								C2_08180C_A	1	0
C1_07090C_A	22	23	S	C1_07090C_A_22	C1_07090C_A_23	0	1	X	X	X	X	X	X	X	X	X	X	X								C2_08270C_A	1	0
C1_07090C_A	235	236	S	C1_07090C_A_235	C1_07090C_A_236	0	1	X	X	X	X	X	X	X	X	X	X	X								C2_08290C_A	1	0
C1_07090C_A	242	243	T	C1_07090C_A_242	C1_07090C_A_243	0	1	X	X	X	X	X	X	X	X	X	X	X								C2_08320C_A	1	0
C1_07090C_A	61	62	S	C1_07090C_A_61	C1_07090C_A_62	0	1	X	X	X	X	X	X	X	X	X	X	X								C2_08330W_A	1	0
C1_07090C_A	85	86	S	C1_07090C_A_85	C1_07090C_A_86	0	1	X	X	X	X	X	X	X	X	X	X	X								C2_08380C_A	1	0
C1_07110W_A	348	349	S	C1_07110W_A_348	C1_07110W_A_349	0	1	YGR274C_295	362	L	1830	58.4	X	X	X	X	X	X								C2_08450W_A	1	0
C1_07110W_A	849	850	S	C1_07110W_A_849	C1_07110W_A_850	0	1	X	872	-	1830	58.4	X	X	X	X	X	X								C2_08480W_A	1	0
C1_07120W_A	15	16	T	C1_07120W_A_15	C1_07120W_A_16	0	1	X	X	X	X	X	X	X	X	X	X	X								C2_08500W_A	1	0
C1_07120W_A	26	27	S	C1_07120W_A_26	C1_07120W_A_27	0	1	X	X	X	X	X	X	X	X	X	X	X								C2_08540C_A	1	0
C1_07120W_A	28	29	S	C1_07120W_A_28	C1_07120W_A_29	0	1	X	X	X	X	X	X	X	X	X	X	X								C2_08600W_A	1	0
C1_07120W_A	32	33	T	C1_07120W_A_32	C1_07120W_A_33	0	1	X	X	X	X	X	X	X	X	X	X	X								C2_08610W_A	1	0
C1_07120W_A	44	45	S	C1_07120W_A_44	C1_07120W_A_45	0	1	X	X	X	X	X	X	X	X	X	X	X								C2_08630C_A	1	0
C1_07120W_A	487	488	S	C1_07120W_A_487	C1_07120W_A_488	0	1	X	X	X	X	X	X	X	X	X	X	X								C2_08650W_A	1	0
C1_07120W_A	51	52	Y	C1_07120W_A_51	C1_07120W_A_52	0	1	X	X	X	X	X	X	X	X	X	X	X								C2_08670C_A	1	0
C1_07130C_A	361	362	Y	C1_07130C_A_361	C1_07130C_A_362	0	1	X	X	X	X	X	X	X	X	X	X	X								C2_08710W_A	1	0
C1_07130C_A	366	367	S	C1_07130C_A_366	C1_07130C_A_367	0	1	X	X	X	X	X	X	X	X	X	X	X								C2_08720W_A	1	0
C1_07130C_A	3	4	S	C1_07130C_A_3	C1_07130C_A_4	0	1	X	X	X	X	X	X	X	X	X	X	X								C2_08730W_A	1	0
C1_07130C_A	449	450	S	C1_07130C_A_449	C1_07130C_A_450	0	1	X	X	X	X	X	X	X	X	X	X	X								C2_08760C_A	1	0
C1_07130C_A	450	451	S	C1_07130C_A_450	C1_07130C_A_451	0	1	X	X	X	X	X	X	X	X	X	X	X								C2_08810C_A	1	0
C1_07130C_A	459	460	S	C1_07130C_A_459	C1_07130C_A_460	0	1	X	X	X	X	X	X	X	X	X	X	X								C2_08830W_A	1	0
C1_07130C_A	467	468	S	C1_07130C_A_467	C1_07130C_A_468	0	1	X	X	X	X	X	X	X	X	X	X	X								C2_08920W_A	1	0
C1_07130C_A	5	6	S	C1_07130C_A_5	C1_07130C_A_6	0	1	X	X	X	X	X	X	X	X	X	X	X								C2_08930W_A	1	0
C1_07140C_A	205	206	S	C1_07140C_A_205	C1_07140C_A_206	1	1	YNL163C_210	210	E	3207	72.1	X	X	X	X	X	X								C2_09040W_A	1	0
C1_07140C_A	461	462	S	C1_07140C_A_461	C1_07140C_A_462	0	1	YNL163C_449	466	A	3207	72.1	X	X	X	X	X	X								C2_09050C_A	1	0
C1_07150W_A	75	76	S	C1_07150W_A_75	C1_07150W_A_76	0	1	X	X	X	X	X	X	X	X	X	X	X								C2_09140C_A	1	0
C1_07160C_A	66	67	S	C1_07160C_A_66	C1_07160C_A_67	0	1	X	X	X	X	X	X	X	X	X	X	X								C2_09150W_A	1	0
C1_07170C_A	84	85	S	C1_07170C_A_84	C1_07170C_A_85	0	1	YJL103C_81	85	S	620	54.9	X	X	X	X	X	X								C2_09160W_A	1	0
C1_07170C_A	85	86	T	C1_07170C_A_85	C1_07170C_A_86	0	1	YJL103C_82	86	K	620	54.9	X	X	X	X	X	X								C2_09220W_A	1	0
C1_07170C_A	88	89	S	C1_07170C_A_88	C1_07170C_A_89	0	1	YJL103C_85	89	S	620	54.9	X	X	X	X	X	X								C2_09230C_A	1	0
C1_07190W_A	232	233	S	C1_07190W_A_232	C1_07190W_A_233	0	1	X	249	-	284	51.5	X	X	X	X	X	X								C2_09270C_A	1	0
C1_07190W_A	234	235	S	C1_07190W_A_234	C1_07190W_A_235	0	1	X	251	-	284	51.5	X	X	X	X	X	X								C2_09300W_A	1	0
C1_07190W_A	238	239	S	C1_07190W_A_238	C1_07190W_A_239	0	1	X	255	-	284	51.5	X	X	X	X	X	X								C2_09310C_A	1	0
C1_07190W_A	340	341	T	C1_07190W_A_340	C1_07190W_A_341	0	1	YOR353C_277	357	A	284	51.5	X	X	X	X	X	X								C2_09320C_A	1	0
C1_07190W_A	564	565	S	C1_07190W_A_564	C1_07190W_A_565	0	1	YOR353C_462	582	S	284	51.5	X	X	X	X	X	X								C2_09370C_A	1	0
C1_07260C_A	10	11	S	C1_07260C_A_10	C1_07260C_A_11	0	1	YIL150C_12	12	P	510	57.1	X	X	X	X	X	X								C2_09390W_A	1	0
C1_07260C_A	15	16	T	C1_07260C_A_15	C1_07260C_A_16	0	1	YIL150C_17	17	T	510	57.1	YIL150C	17	16	T	0	5								C2_09420W_A	1	0
C1_07260C_A	18	19	S	C1_07260C_A_18	C1_07260C_A_19	0	1	YIL150C_20	20	E	510	57.1	X	X	X	X	X	X								C2_09460C_A	1	0
C1_07260C_A	345	346	S	C1_07260C_A_345	C1_07260C_A_346	0	1	YIL150C_353	368	G	510	57.1	X	X	X	X	X	X								C2_09560C_A	1	0
C1_07260C_A	439	440	T	C1_07260C_A_439	C1_07260C_A_440	0	1	YIL150C_462	479	G	510	57.1	X	X	X	X	X	X								C2_09580W_A	1	0
C1_07260C_A	444	445	S	C1_07260C_A_444	C1_07260C_A_445	0	1	YIL150C_467	484	M	510	57.1	X	X	X	X	X	X								C2_09650W_A	1	0
C1_07270W_A	22	23	S	C1_07270W_A_22	C1_07270W_A_23	0	1	YER157W_22	23	S	913	57.9	X	X	X	X	X	X								C2_09680W_A	1	0
C1_07270W_A	461	462	S	C1_07270W_A_461	C1_07270W_A_462	0	1	YER157W_420	465	D	913	57.9	X	X	X	X	X	X								C2_09690C_A	1	0
C1_07360W_A	1029	1030	S	C1_07360W_A_1029	C1_07360W_A_1030	0	1	YBL034C_1153	1205	G	350	51.7	X	X	X	X	X	X								C2_09710C_A	1	0
C1_07360W_A	534	535	S	C1_07360W_A_534	C1_07360W_A_535	0	1	YBL034C_574	598	S	350	51.7	X	X	X	X	X	X								C2_09720W_A	1	0
C1_07360W_A	537	538	S	C1_07360W_A_537	C1_07360W_A_538	0	1	YBL034C_577	601	S	350	51.7	X	X	X	X	X	X								C2_09730C_A	1	0
C1_07360W_A	651	652	S	C1_07360W_A_651	C1_07360W_A_652	0	1	YBL034C_685	716	T	350	51.7	X	X	X	X	X	X								C2_09760W_A	1	0
C1_07360W_A	654	655	S	C1_07360W_A_654	C1_07360W_A_655	0	1	YBL034C_694	725	S	350	51.7	X	X	X	X	X	X								C2_09780C_A	1	0
C1_07360W_A	655	656	S	C1_07360W_A_655	C1_07360W_A_656	0	1	YBL034C_695	726	S	350	51.7	X	X	X	X	X	X								C2_09870W_A	1	0
C1_07370C_A	279	280	T	C1_07370C_A_279	C1_07370C_A_280	0	1	YHR084W_289	295	T	909	56	YHR084W	289	288	T	0	2								C2_09900C_A	1	0
C1_07370C_A	281	282	S	C1_07370C_A_281	C1_07370C_A_282	0	1	YHR084W_291	297	H	909	56	X	X	X	X	X	X								C2_09930W_A	1	0
C1_07380C_A	101	102	S	C1_07380C_A_101	C1_07380C_A_102	0	1	YHR082C_122	123	R	1122	56.4	X	X	X	X	X	X								C2_09970C_A	1	0
C1_07380C_A	321	322	S	C1_07380C_A_321	C1_07380C_A_322	0	1	YHR082C_346	350	N	1122	56.4	X	X	X	X	X	X								C2_09980W_A	1	0
C1_07380C_A	401	402	T	C1_07380C_A_401	C1_07380C_A_402	0	1	X	439	-	1122	56.4	X	X	X	X	X	X								C2_09990C_A	1	0
C1_07380C_A	404	405	T	C1_07380C_A_404	C1_07380C_A_405	0	1	YHR082C_426	442	S	1122	56.4	X	X	X	X	X	X								C2_10050W_A	1	0
C1_07380C_A	434	435	S	C1_07380C_A_434	C1_07380C_A_435	0	1	YHR082C_451	472	H	1122	56.4	X	X	X	X	X	X								C2_10100W_A	1	0
C1_07380C_A	439	440	T	C1_07380C_A_439	C1_07380C_A_440	0	1	YHR082C_457	478	A	1122	56.4	X	X	X	X	X	X								C2_10110W_A	1	0
C1_07380C_A	483	484	S	C1_07380C_A_483	C1_07380C_A_484	0	1	X	522	-	1122	56.4	X	X	X	X	X	X								C2_10170C_A	1	0
C1_07380C_A	488	489	S	C1_07380C_A_488	C1_07380C_A_489	0	1	YHR082C_504	527	T	1122	56.4	YHR082C	504	503	T	0	5								C2_10210C_A	1	0
C1_07380C_A	528	529	T	C1_07380C_A_528	C1_07380C_A_529	1	0	YHR082C_572	597	N	1122	56.4	X	X	X	X	X	X								C2_10220C_A	1	0
C1_07380C_A	531	532	S	C1_07380C_A_531	C1_07380C_A_532	0	1	YHR082C_575	600	S	1122	56.4	X	X	X	X	X	X								C2_10260C_A	1	0
C1_07380C_A	856	857	S	C1_07380C_A_856	C1_07380C_A_857	0	1	YHR082C_922	968	H	1122	56.4	X	X	X	X	X	X								C2_10280C_A	1	0
C1_07380C_A	930	931	S	C1_07380C_A_930	C1_07380C_A_931	0	1	YHR082C_998	1044	K	1122	56.4	X	X	X	X	X	X								C2_10300C_A	1	0
C1_07390W_A	358	359	S	C1_07390W_A_358	C1_07390W_A_359	0	1	YDR330W_342	370	V	1063	64.9	X	X	X	X	X	X								C2_10340W_A	1	0
C1_07410C_A	131	132	S	C1_07410C_A_131	C1_07410C_A_132	0	1	YDR328C_162	162	S	705	78.5	YDR328C	162	161	S	0	1								C2_10430C_A	1	0
C1_07410C_A	146	147	S	C1_07410C_A_146	C1_07410C_A_147	0	1	YDR328C_177	177	T	705	78.5	YDR328C	177	176	T	0	2								C2_10440C_A	1	0
C1_07440W_A	112	113	S	C1_07440W_A_112	C1_07440W_A_113	0	1	X	X	X	X	X	X	X	X	X	X	X								C2_10460C_A	1	0
C1_07440W_A	134	135	S	C1_07440W_A_134	C1_07440W_A_135	0	1	X	X	X	X	X	X	X	X	X	X	X								C2_10530C_A	1	0
C1_07440W_A	210	211	S	C1_07440W_A_210	C1_07440W_A_211	0	1	X	X	X	X	X	X	X	X	X	X	X								C2_10540W_A	1	0
C1_07440W_A	220	221	S	C1_07440W_A_220	C1_07440W_A_221	0	1	X	X	X	X	X	X	X	X	X	X	X								C2_10570W_A	1	0
C1_07440W_A	226	227	S	C1_07440W_A_226	C1_07440W_A_227	0	1	X	X	X	X	X	X	X	X	X	X	X								C2_10590W_A	1	0
C1_07440W_A	242	243	S	C1_07440W_A_242	C1_07440W_A_243	0	1	X	X	X	X	X	X	X	X	X	X	X								C2_10640C_A	1	0
C1_07440W_A	287	288	S	C1_07440W_A_287	C1_07440W_A_288	0	1	X	X	X	X	X	X	X	X	X	X	X								C2_10650W_A	1	0
C1_07440W_A	301	302	S	C1_07440W_A_301	C1_07440W_A_302	0	1	X	X	X	X	X	X	X	X	X	X	X								C2_10680W_A	1	0
C1_07440W_A	304	305	S	C1_07440W_A_304	C1_07440W_A_305	0	1	X	X	X	X	X	X	X	X	X	X	X								C2_10690W_A	1	0
C1_07440W_A	328	329	S	C1_07440W_A_328	C1_07440W_A_329	0	1	X	X	X	X	X	X	X	X	X	X	X								C2_10740C_A	1	0
C1_07440W_A	345	346	S	C1_07440W_A_345	C1_07440W_A_346	1	0	X	X	X	X	X	X	X	X	X	X	X								C3_00130C_A	1	0
C1_07440W_A	349	350	S	C1_07440W_A_349	C1_07440W_A_350	0	1	X	X	X	X	X	X	X	X	X	X	X								C3_00160C_A	1	0
C1_07440W_A	352	353	S	C1_07440W_A_352	C1_07440W_A_353	0	1	X	X	X	X	X	X	X	X	X	X	X								C3_00220W_A	1	0
C1_07440W_A	355	356	S	C1_07440W_A_355	C1_07440W_A_356	0	1	X	X	X	X	X	X	X	X	X	X	X								C3_00240C_A	1	0
C1_07440W_A	361	362	T	C1_07440W_A_361	C1_07440W_A_362	0	1	X	X	X	X	X	X	X	X	X	X	X								C3_00250C_A	1	0
C1_07440W_A	362	363	T	C1_07440W_A_362	C1_07440W_A_363	0	1	X	X	X	X	X	X	X	X	X	X	X								C3_00270C_A	1	0
C1_07440W_A	388	389	S	C1_07440W_A_388	C1_07440W_A_389	0	1	X	X	X	X	X	X	X	X	X	X	X								C3_00280C_A	1	0
C1_07440W_A	391	392	S	C1_07440W_A_391	C1_07440W_A_392	0	1	X	X	X	X	X	X	X	X	X	X	X								C3_00320W_A	1	0
C1_07440W_A	39	40	S	C1_07440W_A_39	C1_07440W_A_40	0	1	X	X	X	X	X	X	X	X	X	X	X								C3_00360W_A	1	0
C1_07440W_A	423	424	S	C1_07440W_A_423	C1_07440W_A_424	0	1	X	X	X	X	X	X	X	X	X	X	X								C3_00400C_A	1	0
C1_07440W_A	424	425	T	C1_07440W_A_424	C1_07440W_A_425	0	1	X	X	X	X	X	X	X	X	X	X	X								C3_00460W_A	1	0
C1_07440W_A	436	437	S	C1_07440W_A_436	C1_07440W_A_437	0	1	X	X	X	X	X	X	X	X	X	X	X								C3_00490W_A	1	0
C1_07440W_A	88	89	S	C1_07440W_A_88	C1_07440W_A_89	0	1	X	X	X	X	X	X	X	X	X	X	X								C3_00520W_A	1	0
C1_07490C_A	121	122	T	C1_07490C_A_121	C1_07490C_A_122	1	1	YBL035C_129	137	K	1453	67.3	X	X	X	X	X	X								C3_00550C_A	1	0
C1_07500C_A	223	224	S	C1_07500C_A_223	C1_07500C_A_224	1	0	YDL051W_235	246	S	267	50.9	YDL051W	235	234	S	0	2								C3_00570C_A	1	0
C1_07500C_A	272	273	S	C1_07500C_A_272	C1_07500C_A_273	0	1	X	295	-	267	50.9	X	X	X	X	X	X								C3_00610W_A	1	0
C1_07500C_A	273	274	T	C1_07500C_A_273	C1_07500C_A_274	0	1	YDL051W_259	296	S	267	50.9	X	X	X	X	X	X								C3_00670C_A	1	0
C1_07500C_A	277	278	T	C1_07500C_A_277	C1_07500C_A_278	0	1	YDL051W_263	300	S	267	50.9	YDL051W	263	262	S	0	2								C3_00720W_A	1	0
C1_07500C_A	285	286	T	C1_07500C_A_285	C1_07500C_A_286	0	1	X	308	-	267	50.9	X	X	X	X	X	X								C3_00730W_A	1	0
C1_07520C_A	755	756	S	C1_07520C_A_755	C1_07520C_A_756	0	1	YBR086C_720	805	S	869	55.1	YBR086C	720	719	S	0	6								C3_00750W_A	1	0
C1_07520C_A	770	771	S	C1_07520C_A_770	C1_07520C_A_771	0	1	YBR086C_739	824	E	869	55.1	X	X	X	X	X	X								C3_00760W_A	1	0
C1_07520C_A	881	882	S	C1_07520C_A_881	C1_07520C_A_882	0	1	YBR086C_865	951	S	869	55.1	X	X	X	X	X	X								C3_00800W_A	1	0
C1_07520C_A	892	893	S	C1_07520C_A_892	C1_07520C_A_893	0	1	YBR086C_876	962	S	869	55.1	X	X	X	X	X	X								C3_00810C_A	1	0
C1_07520C_A	896	897	S	C1_07520C_A_896	C1_07520C_A_897	0	1	YBR086C_882	968	N	869	55.1	X	X	X	X	X	X								C3_00820W_A	1	0
C1_07540C_A	101	102	S	C1_07540C_A_101	C1_07540C_A_102	0	1	YJL020C_123	123	P	919	52.3	X	X	X	X	X	X								C3_00830C_A	1	0
C1_07540C_A	263	264	T	C1_07540C_A_263	C1_07540C_A_264	0	1	X	328	-	919	52.3	X	X	X	X	X	X								C3_00850C_A	1	0
C1_07540C_A	266	267	S	C1_07540C_A_266	C1_07540C_A_267	0	1	X	331	-	919	52.3	X	X	X	X	X	X								C3_00860W_A	1	0
C1_07540C_A	413	414	T	C1_07540C_A_413	C1_07540C_A_414	0	1	YJL020C_487	502	S	919	52.3	X	X	X	X	X	X								C3_00890C_A	1	0
C1_07540C_A	457	458	S	C1_07540C_A_457	C1_07540C_A_458	0	1	YJL020C_555	570	E	919	52.3	X	X	X	X	X	X								C3_00920W_A	1	0
C1_07540C_A	465	466	S	C1_07540C_A_465	C1_07540C_A_466	0	1	YJL020C_574	589	G	919	52.3	X	X	X	X	X	X								C3_00930W_A	1	0
C1_07540C_A	466	467	S	C1_07540C_A_466	C1_07540C_A_467	0	1	YJL020C_575	590	N	919	52.3	X	X	X	X	X	X								C3_00940W_A	1	0
C1_07540C_A	475	476	T	C1_07540C_A_475	C1_07540C_A_476	0	1	YJL020C_584	599	G	919	52.3	X	X	X	X	X	X								C3_00980W_A	1	0
C1_07540C_A	499	500	S	C1_07540C_A_499	C1_07540C_A_500	0	1	YJL020C_636	651	T	919	52.3	YJL020C	636	635	T	0	2								C3_01000W_A	1	0
C1_07540C_A	695	696	S	C1_07540C_A_695	C1_07540C_A_696	0	1	YJL020C_874	894	P	919	52.3	X	X	X	X	X	X								C3_01020W_A	1	0
C1_07540C_A	698	699	S	C1_07540C_A_698	C1_07540C_A_699	0	1	YJL020C_877	897	S	919	52.3	X	X	X	X	X	X								C3_01080W_A	1	0
C1_07600W_A	110	111	S	C1_07600W_A_110	C1_07600W_A_111	0	1	YKL016C_110	111	L	594	86.4	X	X	X	X	X	X								C3_01130C_A	1	0
C1_07600W_A	98	99	S	C1_07600W_A_98	C1_07600W_A_99	0	1	YKL016C_98	99	K	594	86.4	X	X	X	X	X	X								C3_01160W_A	1	0
C1_07680W_A	335	336	S	C1_07680W_A_335	C1_07680W_A_336	0	1	X	X	X	X	X	X	X	X	X	X	X								C3_01180C_A	1	0
C1_07780W_A	765	766	S	C1_07780W_A_765	C1_07780W_A_766	0	1	X	X	X	X	X	X	X	X	X	X	X								C3_01210C_A	1	0
C1_07810C_A	107	108	S	C1_07810C_A_107	C1_07810C_A_108	0	1	X	X	X	X	X	X	X	X	X	X	X								C3_01250W_A	1	0
C1_07810C_A	109	110	T	C1_07810C_A_109	C1_07810C_A_110	0	1	X	X	X	X	X	X	X	X	X	X	X								C3_01310W_A	1	0
C1_07810C_A	113	114	S	C1_07810C_A_113	C1_07810C_A_114	0	1	X	X	X	X	X	X	X	X	X	X	X								C3_01330W_A	1	0
C1_07810C_A	121	122	S	C1_07810C_A_121	C1_07810C_A_122	0	1	X	X	X	X	X	X	X	X	X	X	X								C3_01360C_A	1	0
C1_07810C_A	122	123	S	C1_07810C_A_122	C1_07810C_A_123	0	1	X	X	X	X	X	X	X	X	X	X	X								C3_01390C_A	1	0
C1_07810C_A	12	13	S	C1_07810C_A_12	C1_07810C_A_13	0	1	X	X	X	X	X	X	X	X	X	X	X								C3_01410C_A	1	0
C1_07810C_A	16	17	T	C1_07810C_A_16	C1_07810C_A_17	0	1	X	X	X	X	X	X	X	X	X	X	X								C3_01500C_A	1	0
C1_07810C_A	191	192	S	C1_07810C_A_191	C1_07810C_A_192	0	1	X	X	X	X	X	X	X	X	X	X	X								C3_01510W_A	1	0
C1_07810C_A	194	195	S	C1_07810C_A_194	C1_07810C_A_195	0	1	X	X	X	X	X	X	X	X	X	X	X								C3_01520C_A	1	0
C1_07810C_A	405	406	S	C1_07810C_A_405	C1_07810C_A_406	0	1	X	X	X	X	X	X	X	X	X	X	X								C3_01530C_A	1	0
C1_07810C_A	616	617	S	C1_07810C_A_616	C1_07810C_A_617	0	1	X	X	X	X	X	X	X	X	X	X	X								C3_01540W_A	1	0
C1_07810C_A	631	632	S	C1_07810C_A_631	C1_07810C_A_632	0	1	X	X	X	X	X	X	X	X	X	X	X								C3_01560W_A	1	0
C1_07840W_A	197	198	S	C1_07840W_A_197	C1_07840W_A_198	1	1	YFR047C_195	198	A	1272	85	X	X	X	X	X	X								C3_01580W_A	1	0
C1_07850C_A	28	29	S	C1_07850C_A_28	C1_07850C_A_29	0	1	X	X	X	X	X	X	X	X	X	X	X								C3_01600W_A	1	0
C1_07850C_A	374	375	S	C1_07850C_A_374	C1_07850C_A_375	0	1	X	X	X	X	X	X	X	X	X	X	X								C3_01630W_A	1	0
C1_07850C_A	377	378	S	C1_07850C_A_377	C1_07850C_A_378	0	1	X	X	X	X	X	X	X	X	X	X	X								C3_01690W_A	1	0
C1_07850C_A	413	414	S	C1_07850C_A_413	C1_07850C_A_414	0	1	X	X	X	X	X	X	X	X	X	X	X								C3_01710C_A	1	0
C1_07850C_A	416	417	S	C1_07850C_A_416	C1_07850C_A_417	0	1	X	X	X	X	X	X	X	X	X	X	X								C3_01720C_A	1	0
C1_07850C_A	440	441	T	C1_07850C_A_440	C1_07850C_A_441	0	1	X	X	X	X	X	X	X	X	X	X	X								C3_01750C_A	1	0
C1_07870C_A	359	360	S	C1_07870C_A_359	C1_07870C_A_360	0	1	X	371	-	615	55.5	X	X	X	X	X	X								C3_01770C_A	1	0
C1_07870C_A	402	403	S	C1_07870C_A_402	C1_07870C_A_403	0	1	YGR229C_358	414	E	615	55.5	X	X	X	X	X	X								C3_01790C_A	1	0
C1_07870C_A	457	458	S	C1_07870C_A_457	C1_07870C_A_458	0	1	YGR229C_375	469	S	615	55.5	X	X	X	X	X	X								C3_01860C_A	1	0
C1_07870C_A	57	58	S	C1_07870C_A_57	C1_07870C_A_58	0	1	YGR229C_48	59	S	615	55.5	X	X	X	X	X	X								C3_01880W_A	1	0
C1_07890C_A	623	624	S	C1_07890C_A_623	C1_07890C_A_624	0	1	YGL234W_625	635	A	3266	83.9	X	X	X	X	X	X								C3_01890C_A	1	0
C1_07960W_A	143	144	S	C1_07960W_A_143	C1_07960W_A_144	0	1	YHR081W_122	144	N	242	60.3	X	X	X	X	X	X								C3_01900C_A	1	0
C1_08000W_A	122	123	S	C1_08000W_A_122	C1_08000W_A_123	0	1	YDL167C_100	125	G	1016	56.2	X	X	X	X	X	X								C3_01990W_A	1	0
C1_08000W_A	740	741	S	C1_08000W_A_740	C1_08000W_A_741	0	1	YDL167C_707	832	S	1016	56.2	X	X	X	X	X	X								C3_02000W_A	1	0
C1_08010W_A	115	116	S	C1_08010W_A_115	C1_08010W_A_116	0	1	YPR183W_112	119	L	285	54.8	X	X	X	X	X	X								C3_02020W_A	1	0
C1_08070W_A	17	18	S	C1_08070W_A_17	C1_08070W_A_18	0	1	X	X	X	X	X	X	X	X	X	X	X								C3_02040C_A	1	0
C1_08070W_A	33	34	S	C1_08070W_A_33	C1_08070W_A_34	0	1	X	X	X	X	X	X	X	X	X	X	X								C3_02100W_A	1	0
C1_08070W_A	43	44	S	C1_08070W_A_43	C1_08070W_A_44	0	1	X	X	X	X	X	X	X	X	X	X	X								C3_02120W_A	1	0
C1_08070W_A	46	47	S	C1_08070W_A_46	C1_08070W_A_47	0	1	X	X	X	X	X	X	X	X	X	X	X								C3_02130W_A	1	0
C1_08070W_A	61	62	S	C1_08070W_A_61	C1_08070W_A_62	0	1	X	X	X	X	X	X	X	X	X	X	X								C3_02150C_A	1	0
C1_08070W_A	64	65	S	C1_08070W_A_64	C1_08070W_A_65	0	1	X	X	X	X	X	X	X	X	X	X	X								C3_02210C_A	1	0
C1_08070W_A	816	817	S	C1_08070W_A_816	C1_08070W_A_817	0	1	X	X	X	X	X	X	X	X	X	X	X								C3_02220W_A	1	0
C1_08090C_A	144	145	S	C1_08090C_A_144	C1_08090C_A_145	0	1	YAL035W_152	160	S	4358	84.9	X	X	X	X	X	X								C3_02230C_A	1	0
C1_08090C_A	261	262	S	C1_08090C_A_261	C1_08090C_A_262	0	1	YAL035W_262	279	K	4358	84.9	X	X	X	X	X	X								C3_02260C_A	1	0
C1_08090C_A	419	420	S	C1_08090C_A_419	C1_08090C_A_420	0	1	YAL035W_405	438	S	4358	84.9	YAL035W	405	404	S	0	1								C3_02280C_A	1	0
C1_08110W_A	1080	1081	S	C1_08110W_A_1080	C1_08110W_A_1081	1	1	YMR308C_1078	1084	A	3622	80.4	X	X	X	X	X	X								C3_02330C_A	1	0
C1_08110W_A	338	339	S	C1_08110W_A_338	C1_08110W_A_339	0	1	YMR308C_337	340	T	3622	80.4	X	X	X	X	X	X								C3_02370C_A	1	0
C1_08120W_A	216	217	S	C1_08120W_A_216	C1_08120W_A_217	0	1	YLR319C_257	268	S	1462	65	X	X	X	X	X	X								C3_02410C_A	1	0
C1_08120W_A	31	32	S	C1_08120W_A_31	C1_08120W_A_32	0	1	YLR319C_21	32	S	1462	65	X	X	X	X	X	X								C3_02430W_A	1	0
C1_08120W_A	356	357	S	C1_08120W_A_356	C1_08120W_A_357	0	1	YLR319C_444	456	T	1462	65	X	X	X	X	X	X								C3_02450W_A	1	0
C1_08160W_A	25	26	S	C1_08160W_A_25	C1_08160W_A_26	0	1	YLR321C_24	26	D	444	52.9	X	X	X	X	X	X								C3_02470C_A	1	0
C1_08160W_A	28	29	S	C1_08160W_A_28	C1_08160W_A_29	0	1	YLR321C_27	29	I	444	52.9	X	X	X	X	X	X								C3_02580C_A	1	0
C1_08180C_A	1166	1167	S	C1_08180C_A_1166	C1_08180C_A_1167	0	1	YDL019C_1138	1256	D	2733	64	X	X	X	X	X	X								C3_02590W_A	1	0
C1_08180C_A	1172	1173	S	C1_08180C_A_1172	C1_08180C_A_1173	1	1	YDL019C_1142	1262	S	2733	64	X	X	X	X	X	X								C3_02620C_A	1	0
C1_08180C_A	157	158	S	C1_08180C_A_157	C1_08180C_A_158	0	1	YDL019C_177	180	N	2733	64	X	X	X	X	X	X								C3_02630C_A	1	0
C1_08180C_A	425	426	S	C1_08180C_A_425	C1_08180C_A_426	0	1	YDL019C_459	473	S	2733	64	YDL019C	459	458	S	0	1								C3_02640C_A	1	0
C1_08180C_A	428	429	S	C1_08180C_A_428	C1_08180C_A_429	0	1	YDL019C_470	484	S	2733	64	X	X	X	X	X	X								C3_02670W_A	1	0
C1_08180C_A	432	433	S	C1_08180C_A_432	C1_08180C_A_433	0	1	YDL019C_486	500	S	2733	64	YDL019C	486	485	S	0	2								C3_02680C_A	1	0
C1_08180C_A	456	457	T	C1_08180C_A_456	C1_08180C_A_457	0	1	YDL019C_520	535	A	2733	64	X	X	X	X	X	X								C3_02690C_A	1	0
C1_08180C_A	459	460	S	C1_08180C_A_459	C1_08180C_A_460	0	1	YDL019C_525	540	K	2733	64	X	X	X	X	X	X								C3_02720W_A	1	0
C1_08180C_A	691	692	S	C1_08180C_A_691	C1_08180C_A_692	1	0	YDL019C_725	778	G	2733	64	X	X	X	X	X	X								C3_02760C_A	1	0
C1_08180C_A	828	829	S	C1_08180C_A_828	C1_08180C_A_829	0	1	YDL019C_821	915	K	2733	64	X	X	X	X	X	X								C3_02780W_A	1	0
C1_08180C_A	832	833	S	C1_08180C_A_832	C1_08180C_A_833	0	1	YDL019C_825	919	S	2733	64	YDL019C	825	824	S	0	6								C3_02820C_A	1	0
C1_08190C_A	213	214	S	C1_08190C_A_213	C1_08190C_A_214	0	1	X	X	X	X	X	X	X	X	X	X	X								C3_02830W_A	1	0
C1_08190C_A	255	256	S	C1_08190C_A_255	C1_08190C_A_256	0	1	X	X	X	X	X	X	X	X	X	X	X								C3_02920W_A	1	0
C1_08190C_A	890	891	S	C1_08190C_A_890	C1_08190C_A_891	0	1	X	X	X	X	X	X	X	X	X	X	X								C3_02940C_A	1	0
C1_08210C_A	1103	1104	S	C1_08210C_A_1103	C1_08210C_A_1104	1	0	X	X	X	X	X	X	X	X	X	X	X								C3_02950C_A	1	0
C1_08210C_A	670	671	T	C1_08210C_A_670	C1_08210C_A_671	0	1	X	X	X	X	X	X	X	X	X	X	X								C3_03070W_A	1	0
C1_08210C_A	972	973	S	C1_08210C_A_972	C1_08210C_A_973	0	1	X	X	X	X	X	X	X	X	X	X	X								C3_03090W_A	1	0
C1_08210C_A	975	976	S	C1_08210C_A_975	C1_08210C_A_976	0	1	X	X	X	X	X	X	X	X	X	X	X								C3_03110W_A	1	0
C1_08220W_A	233	234	S	C1_08220W_A_233	C1_08220W_A_234	0	1	YAL021C_245	248	Q	1844	66.2	X	X	X	X	X	X								C3_03150W_A	1	0
C1_08260C_A	24	25	S	C1_08260C_A_24	C1_08260C_A_25	0	1	YPR073C_21	25	S	611	79.9	X	X	X	X	X	X								C3_03260W_A	1	0
C1_08270C_A	1034	1035	S	C1_08270C_A_1034	C1_08270C_A_1035	0	1	YOL051W_952	1081	S	821	53.2	X	X	X	X	X	X								C3_03290C_A	1	0
C1_08270C_A	1045	1046	S	C1_08270C_A_1045	C1_08270C_A_1046	0	1	YOL051W_964	1093	A	821	53.2	X	X	X	X	X	X								C3_03300C_A	1	0
C1_08270C_A	1096	1097	S	C1_08270C_A_1096	C1_08270C_A_1097	0	1	YOL051W_1021	1151	S	821	53.2	X	X	X	X	X	X								C3_03400C_A	1	0
C1_08270C_A	1109	1110	S	C1_08270C_A_1109	C1_08270C_A_1110	0	1	YOL051W_1045	1175	A	821	53.2	X	X	X	X	X	X								C3_03410C_A	1	0
C1_08270C_A	947	948	S	C1_08270C_A_947	C1_08270C_A_948	0	1	YOL051W_846	972	N	821	53.2	X	X	X	X	X	X								C3_03460C_A	1	0
C1_08300W_A	162	163	S	C1_08300W_A_162	C1_08300W_A_163	0	1	X	165	-	696	53.2	X	X	X	X	X	X								C3_03500W_A	1	0
C1_08300W_A	390	391	S	C1_08300W_A_390	C1_08300W_A_391	0	1	X	394	-	696	53.2	X	X	X	X	X	X								C3_03520C_A	1	0
C1_08300W_A	392	393	S	C1_08300W_A_392	C1_08300W_A_393	0	1	X	396	-	696	53.2	X	X	X	X	X	X								C3_03580C_A	1	0
C1_08300W_A	430	431	S	C1_08300W_A_430	C1_08300W_A_431	0	1	X	434	-	696	53.2	X	X	X	X	X	X								C3_03650W_A	1	0
C1_08300W_A	433	434	S	C1_08300W_A_433	C1_08300W_A_434	0	1	X	437	-	696	53.2	X	X	X	X	X	X								C3_03660W_A	1	0
C1_08300W_A	434	435	S	C1_08300W_A_434	C1_08300W_A_435	0	1	X	438	-	696	53.2	X	X	X	X	X	X								C3_03710W_A	1	0
C1_08300W_A	451	452	S	C1_08300W_A_451	C1_08300W_A_452	1	1	X	455	-	696	53.2	X	X	X	X	X	X								C3_03750C_A	1	0
C1_08300W_A	597	598	S	C1_08300W_A_597	C1_08300W_A_598	0	1	YPR072W_527	644	S	696	53.2	X	X	X	X	X	X								C3_03760W_A	1	0
C1_08310W_A	403	404	S	C1_08310W_A_403	C1_08310W_A_404	0	1	X	X	X	X	X	X	X	X	X	X	X								C3_03800W_A	1	0
C1_08310W_A	519	520	S	C1_08310W_A_519	C1_08310W_A_520	0	1	X	X	X	X	X	X	X	X	X	X	X								C3_03810W_A	1	0
C1_08320W_A	262	263	S	C1_08320W_A_262	C1_08320W_A_263	0	1	YPR074C_265	266	A	3053	87.4	X	X	X	X	X	X								C3_03830W_A	1	0
C1_08320W_A	2	3	S	C1_08320W_A_2	C1_08320W_A_3	0	1	YPR074C_3	3	Q	3053	87.4	X	X	X	X	X	X								C3_03840C_A	1	0
C1_08320W_A	358	359	S	C1_08320W_A_358	C1_08320W_A_359	1	1	YPR074C_362	363	S	3053	87.4	X	X	X	X	X	X								C3_03850C_A	1	0
C1_08320W_A	376	377	S	C1_08320W_A_376	C1_08320W_A_377	0	1	YPR074C_380	381	S	3053	87.4	X	X	X	X	X	X								C3_03870C_A	1	0
C1_08320W_A	670	671	S	C1_08320W_A_670	C1_08320W_A_671	1	1	YPR074C_674	675	S	3053	87.4	X	X	X	X	X	X								C3_03890W_A	1	0
C1_08340C_A	76	77	S	C1_08340C_A_76	C1_08340C_A_77	0	1	YOR357C_83	83	S	482	74.4	YOR357C	83	82	S	0	1								C3_03920W_A	1	0
C1_08360C_A	1	2	T	C1_08360C_A_1	C1_08360C_A_2	0	1	YGL055W_6	6	T	1923	80.5	X	X	X	X	X	X								C3_04060C_A	1	0
C1_08360C_A	471	472	T	C1_08360C_A_471	C1_08360C_A_472	0	1	YGL055W_495	497	R	1923	80.5	X	X	X	X	X	X								C3_04070C_A	1	0
C1_08360C_A	55	56	S	C1_08360C_A_55	C1_08360C_A_56	0	1	YGL055W_76	78	N	1923	80.5	X	X	X	X	X	X								C3_04090W_A	1	0
C1_08360C_A	58	59	S	C1_08360C_A_58	C1_08360C_A_59	0	1	YGL055W_79	81	R	1923	80.5	X	X	X	X	X	X								C3_04110C_A	1	0
C1_08370W_A	12	13	S	C1_08370W_A_12	C1_08370W_A_13	1	0	X	13	-	965	58.3	X	X	X	X	X	X								C3_04130W_A	1	0
C1_08370W_A	604	605	S	C1_08370W_A_604	C1_08370W_A_605	0	1	YBR214W_524	624	S	965	58.3	YBR214W	524	523	S	0	3								C3_04230W_A	1	0
C1_08370W_A	609	610	S	C1_08370W_A_609	C1_08370W_A_610	0	1	X	629	-	965	58.3	X	X	X	X	X	X								C3_04250W_A	1	0
C1_08390C_A	88	89	S	C1_08390C_A_88	C1_08390C_A_89	0	1	YPL247C_96	100	S	873	56.5	X	X	X	X	X	X								C3_04260W_A	1	0
C1_08400C_A	33	34	S	C1_08400C_A_33	C1_08400C_A_34	1	1	YMR189W_59	59	N	4225	83.4	X	X	X	X	X	X								C3_04290C_A	1	0
C1_08440C_A	31	32	S	C1_08440C_A_31	C1_08440C_A_32	0	1	X	X	X	X	X	X	X	X	X	X	X								C3_04300C_A	1	0
C1_08440C_A	38	39	S	C1_08440C_A_38	C1_08440C_A_39	0	1	X	X	X	X	X	X	X	X	X	X	X								C3_04320W_A	1	0
C1_08440C_A	57	58	S	C1_08440C_A_57	C1_08440C_A_58	0	1	X	X	X	X	X	X	X	X	X	X	X								C3_04330C_A	1	0
C1_08460C_A	19	20	S	C1_08460C_A_19	C1_08460C_A_20	0	1	YDR213W_17	20	R	1169	50.8	X	X	X	X	X	X								C3_04360W_A	1	0
C1_08460C_A	8	9	S	C1_08460C_A_8	C1_08460C_A_9	0	1	X	9	-	1169	50.8	X	X	X	X	X	X								C3_04420W_A	1	0
C1_08500C_A	188	189	S	C1_08500C_A_188	C1_08500C_A_189	0	1	YGR254W_188	189	S	2243	93.7	X	X	X	X	X	X								C3_04470W_A	1	0
C1_08500C_A	191	192	Y	C1_08500C_A_191	C1_08500C_A_192	0	1	YGR254W_191	192	Y	2243	93.7	X	X	X	X	X	X								C3_04510W_A	1	0
C1_08500C_A	271	272	S	C1_08500C_A_271	C1_08500C_A_272	0	1	YGR254W_271	272	S	2243	93.7	X	X	X	X	X	X								C3_04530C_A	1	0
C1_08500C_A	335	336	T	C1_08500C_A_335	C1_08500C_A_336	1	0	YGR254W_333	336	T	2243	93.7	X	X	X	X	X	X								C3_04540C_A	1	0
C1_08500C_A	33	34	S	C1_08500C_A_33	C1_08500C_A_34	0	1	YGR254W_33	34	S	2243	93.7	X	X	X	X	X	X								C3_04550C_A	1	0
C1_08500C_A	424	425	S	C1_08500C_A_424	C1_08500C_A_425	0	1	YGR254W_422	425	D	2243	93.7	X	X	X	X	X	X								C3_04590W_A	1	0
C1_08540C_A	386	387	S	C1_08540C_A_386	C1_08540C_A_387	1	1	YKL126W_343	396	S	2041	73.3	X	X	X	X	X	X								C3_04640W_A	1	0
C1_08540C_A	64	65	T	C1_08540C_A_64	C1_08540C_A_65	0	1	YKL126W_57	65	T	2041	73.3	YKL126W	57	56	T	0	4								C3_04670C_A	1	0
C1_08540C_A	66	67	S	C1_08540C_A_66	C1_08540C_A_67	0	1	YKL126W_59	67	N	2041	73.3	X	X	X	X	X	X								C3_04690C_A	1	0
C1_08540C_A	75	76	S	C1_08540C_A_75	C1_08540C_A_76	0	1	YKL126W_66	76	V	2041	73.3	X	X	X	X	X	X								C3_04720C_A	1	0
C1_08540C_A	78	79	T	C1_08540C_A_78	C1_08540C_A_79	0	1	YKL126W_69	79	R	2041	73.3	X	X	X	X	X	X								C3_04760C_A	1	0
C1_08540C_A	84	85	S	C1_08540C_A_84	C1_08540C_A_85	0	1	YKL126W_75	85	S	2041	73.3	YKL126W	75	74	S	0	1								C3_04800C_A	1	0
C1_08560W_A	395	396	S	C1_08560W_A_395	C1_08560W_A_396	0	1	YDR212W_401	401	S	2869	93.2	X	X	X	X	X	X								C3_04810C_A	1	0
C1_08560W_A	6	7	S	C1_08560W_A_6	C1_08560W_A_7	0	1	YDR212W_10	10	S	2869	93.2	X	X	X	X	X	X								C3_04820C_A	1	0
C1_08580C_A	245	246	S	C1_08580C_A_245	C1_08580C_A_246	0	1	X	250	-	1544	80	X	X	X	X	X	X								C3_04830C_A	1	0
C1_08590C_A	119	120	S	C1_08590C_A_119	C1_08590C_A_120	0	1	YGR175C_130	133	S	1632	74.2	X	X	X	X	X	X								C3_04880W_A	1	0
C1_08600C_A	177	178	S	C1_08600C_A_177	C1_08600C_A_178	1	1	YDR211W_179	179	T	2560	79.9	X	X	X	X	X	X								C3_04900W_A	1	0
C1_08600C_A	605	606	S	C1_08600C_A_605	C1_08600C_A_606	0	1	YDR211W_586	608	I	2560	79.9	X	X	X	X	X	X								C3_04920C_A	1	0
C1_08640W_A	99	100	S	C1_08640W_A_99	C1_08640W_A_100	0	1	X	X	X	X	X	X	X	X	X	X	X								C3_04930C_A	1	0
C1_08640W_A	103	104	S	C1_08640W_A_103	C1_08640W_A_104	0	1	X	X	X	X	X	X	X	X	X	X	X								C3_04940W_A	1	0
C1_08640W_A	43	44	S	C1_08640W_A_43	C1_08640W_A_44	0	1	X	X	X	X	X	X	X	X	X	X	X								C3_04950W_A	1	0
C1_08640W_A	58	59	S	C1_08640W_A_58	C1_08640W_A_59	0	1	X	X	X	X	X	X	X	X	X	X	X								C3_04960W_A	1	0
C1_08670W_A	201	202	S	C1_08670W_A_201	C1_08670W_A_202	0	1	YLR182W_193	205	K	467	53.9	X	X	X	X	X	X								C3_04970C_A	1	0
C1_08670W_A	203	204	S	C1_08670W_A_203	C1_08670W_A_204	0	1	YLR182W_207	219	N	467	53.9	X	X	X	X	X	X								C3_04990W_A	1	0
C1_08670W_A	208	209	S	C1_08670W_A_208	C1_08670W_A_209	0	1	YLR182W_212	224	G	467	53.9	X	X	X	X	X	X								C3_05010C_A	1	0
C1_08670W_A	517	518	S	C1_08670W_A_517	C1_08670W_A_518	1	1	YLR182W_542	572	A	467	53.9	X	X	X	X	X	X								C3_05030W_A	1	0
C1_08670W_A	523	524	T	C1_08670W_A_523	C1_08670W_A_524	0	1	X	578	-	467	53.9	X	X	X	X	X	X								C3_05040C_A	1	0
C1_08700W_A	249	250	S	C1_08700W_A_249	C1_08700W_A_250	1	1	X	250	-	401	46.7	X	X	X	X	X	X								C3_05060W_A	1	0
C1_08700W_A	253	254	S	C1_08700W_A_253	C1_08700W_A_254	0	1	X	254	-	401	46.7	X	X	X	X	X	X								C3_05100C_A	1	0
C1_08700W_A	263	264	S	C1_08700W_A_263	C1_08700W_A_264	0	1	YIL112W_149	264	S	401	46.7	X	X	X	X	X	X								C3_05110W_A	1	0
C1_08700W_A	336	337	S	C1_08700W_A_336	C1_08700W_A_337	0	1	X	337	-	401	46.7	X	X	X	X	X	X								C3_05160C_A	1	0
C1_08700W_A	939	940	S	C1_08700W_A_939	C1_08700W_A_940	0	1	YIL112W_652	977	N	401	46.7	X	X	X	X	X	X								C3_05170W_A	1	0
C1_08700W_A	943	944	S	C1_08700W_A_943	C1_08700W_A_944	0	1	YIL112W_656	981	N	401	46.7	X	X	X	X	X	X								C3_05200W_A	1	0
C1_08700W_A	947	948	S	C1_08700W_A_947	C1_08700W_A_948	0	1	X	985	-	401	46.7	X	X	X	X	X	X								C3_05210C_A	1	0
C1_08700W_A	955	956	S	C1_08700W_A_955	C1_08700W_A_956	0	1	YIL112W_662	993	S	401	46.7	X	X	X	X	X	X								C3_05220W_A	1	0
C1_08700W_A	959	960	S	C1_08700W_A_959	C1_08700W_A_960	0	1	YIL112W_666	997	N	401	46.7	X	X	X	X	X	X								C3_05250C_A	1	0
C1_08700W_A	960	961	S	C1_08700W_A_960	C1_08700W_A_961	0	1	YIL112W_667	998	D	401	46.7	X	X	X	X	X	X								C3_05270C_A	1	0
C1_08710W_A	54	55	S	C1_08710W_A_54	C1_08710W_A_55	0	1	YNL050C_73	73	K	395	62.1	X	X	X	X	X	X								C3_05290C_A	1	0
C1_08740C_A	198	199	S	C1_08740C_A_198	C1_08740C_A_199	0	1	YIL109C_199	212	S	2816	74.9	X	X	X	X	X	X								C3_05300C_A	1	0
C1_08740C_A	286	287	S	C1_08740C_A_286	C1_08740C_A_287	1	1	YIL109C_286	300	A	2816	74.9	X	X	X	X	X	X								C3_05310W_A	1	0
C1_08740C_A	562	563	S	C1_08740C_A_562	C1_08740C_A_563	0	1	YIL109C_569	583	S	2816	74.9	X	X	X	X	X	X								C3_05320W_A	1	0
C1_08740C_A	563	564	S	C1_08740C_A_563	C1_08740C_A_564	0	1	YIL109C_570	584	R	2816	74.9	X	X	X	X	X	X								C3_05350C_A	1	0
C1_08790W_A	119	120	S	C1_08790W_A_119	C1_08790W_A_120	0	1	YGR138C_146	153	P	2318	78.9	X	X	X	X	X	X								C3_05370C_A	1	0
C1_08790W_A	41	42	S	C1_08790W_A_41	C1_08790W_A_42	0	1	YGR138C_35	42	S	2318	78.9	YGR138C	35	34	S	0	1								C3_05400C_A	1	0
C1_08860C_A	57	58	S	C1_08860C_A_57	C1_08860C_A_58	0	1	YJR110W_54	60	H	1292	61.3	X	X	X	X	X	X								C3_05410W_A	1	0
C1_08900W_A	12	13	S	C1_08900W_A_12	C1_08900W_A_13	0	1	X	X	X	X	X	X	X	X	X	X	X								C3_05420W_A	1	0
C1_08900W_A	21	22	S	C1_08900W_A_21	C1_08900W_A_22	0	1	X	X	X	X	X	X	X	X	X	X	X								C3_05430W_A	1	0
C1_08900W_A	23	24	S	C1_08900W_A_23	C1_08900W_A_24	0	1	X	X	X	X	X	X	X	X	X	X	X								C3_05450C_A	1	0
C1_08900W_A	25	26	S	C1_08900W_A_25	C1_08900W_A_26	0	1	X	X	X	X	X	X	X	X	X	X	X								C3_05460W_A	1	0
C1_08900W_A	26	27	T	C1_08900W_A_26	C1_08900W_A_27	0	1	X	X	X	X	X	X	X	X	X	X	X								C3_05470W_A	1	0
C1_08900W_A	32	33	S	C1_08900W_A_32	C1_08900W_A_33	0	1	X	X	X	X	X	X	X	X	X	X	X								C3_05560W_A	1	0
C1_08900W_A	34	35	S	C1_08900W_A_34	C1_08900W_A_35	0	1	X	X	X	X	X	X	X	X	X	X	X								C3_05650W_A	1	0
C1_08900W_A	556	557	S	C1_08900W_A_556	C1_08900W_A_557	0	1	X	X	X	X	X	X	X	X	X	X	X								C3_05700W_A	1	0
C1_08900W_A	60	61	T	C1_08900W_A_60	C1_08900W_A_61	0	1	X	X	X	X	X	X	X	X	X	X	X								C3_05730C_A	1	0
C1_08900W_A	62	63	S	C1_08900W_A_62	C1_08900W_A_63	0	1	X	X	X	X	X	X	X	X	X	X	X								C3_05780C_A	1	0
C1_08950W_A	99	100	S	C1_08950W_A_99	C1_08950W_A_100	0	1	X	X	X	X	X	X	X	X	X	X	X								C3_05810C_A	1	0
C1_08950W_A	1053	1054	S	C1_08950W_A_1053	C1_08950W_A_1054	0	1	X	X	X	X	X	X	X	X	X	X	X								C3_05830W_A	1	0
C1_08950W_A	228	229	S	C1_08950W_A_228	C1_08950W_A_229	0	1	X	X	X	X	X	X	X	X	X	X	X								C3_05880C_A	1	0
C1_08950W_A	233	234	S	C1_08950W_A_233	C1_08950W_A_234	0	1	X	X	X	X	X	X	X	X	X	X	X								C3_05900W_A	1	0
C1_08950W_A	304	305	T	C1_08950W_A_304	C1_08950W_A_305	0	1	X	X	X	X	X	X	X	X	X	X	X								C3_05920W_A	1	0
C1_08950W_A	308	309	S	C1_08950W_A_308	C1_08950W_A_309	0	1	X	X	X	X	X	X	X	X	X	X	X								C3_05930W_A	1	0
C1_08950W_A	309	310	T	C1_08950W_A_309	C1_08950W_A_310	0	1	X	X	X	X	X	X	X	X	X	X	X								C3_05940C_A	1	0
C1_08950W_A	312	313	S	C1_08950W_A_312	C1_08950W_A_313	0	1	X	X	X	X	X	X	X	X	X	X	X								C3_05960W_A	1	0
C1_08950W_A	315	316	T	C1_08950W_A_315	C1_08950W_A_316	0	1	X	X	X	X	X	X	X	X	X	X	X								C3_05970C_A	1	0
C1_08950W_A	319	320	S	C1_08950W_A_319	C1_08950W_A_320	0	1	X	X	X	X	X	X	X	X	X	X	X								C3_06010W_A	1	0
C1_08950W_A	365	366	S	C1_08950W_A_365	C1_08950W_A_366	0	1	X	X	X	X	X	X	X	X	X	X	X								C3_06070C_A	1	0
C1_08950W_A	384	385	S	C1_08950W_A_384	C1_08950W_A_385	0	1	X	X	X	X	X	X	X	X	X	X	X								C3_06100C_A	1	0
C1_08950W_A	399	400	S	C1_08950W_A_399	C1_08950W_A_400	1	0	X	X	X	X	X	X	X	X	X	X	X								C3_06110C_A	1	0
C1_08980C_A	347	348	S	C1_08980C_A_347	C1_08980C_A_348	1	0	YNL241C_348	356	S	2078	82.8	X	X	X	X	X	X								C3_06150W_A	1	0
C1_08980C_A	50	51	S	C1_08980C_A_50	C1_08980C_A_51	0	1	YNL241C_53	53	S	2078	82.8	X	X	X	X	X	X								C3_06210C_A	1	0
C1_08990C_A	819	820	S	C1_08990C_A_819	C1_08990C_A_820	0	1	YNL238W_724	827	Y	2153	66.9	X	X	X	X	X	X								C3_06300W_A	1	0
C1_08990C_A	821	822	S	C1_08990C_A_821	C1_08990C_A_822	0	1	YNL238W_726	829	S	2153	66.9	X	X	X	X	X	X								C3_06370C_A	1	0
C1_08990C_A	837	838	S	C1_08990C_A_837	C1_08990C_A_838	1	1	YNL238W_743	846	D	2153	66.9	X	X	X	X	X	X								C3_06400C_A	1	0
C1_08990C_A	877	878	S	C1_08990C_A_877	C1_08990C_A_878	0	1	YNL238W_780	886	S	2153	66.9	X	X	X	X	X	X								C3_06420C_A	1	0
C1_08990C_A	901	902	S	C1_08990C_A_901	C1_08990C_A_902	0	1	X	910	-	2153	66.9	X	X	X	X	X	X								C3_06450W_A	1	0
C1_09000W_A	540	541	T	C1_09000W_A_540	C1_09000W_A_541	0	1	YNL237W_454	542	T	1349	66.8	X	X	X	X	X	X								C3_06470W_A	1	0
C1_09030C_A	49	50	S	C1_09030C_A_49	C1_09030C_A_50	0	1	YNL052W_36	50	S	405	67.9	X	X	X	X	X	X								C3_06500W_A	1	0
C1_09030C_A	97	98	T	C1_09030C_A_97	C1_09030C_A_98	0	1	YNL052W_84	98	R	405	67.9	X	X	X	X	X	X								C3_06520C_A	1	0
C1_09040C_A	201	202	S	C1_09040C_A_201	C1_09040C_A_202	0	1	YIL110W_156	203	I	684	58.2	X	X	X	X	X	X								C3_06610W_A	1	0
C1_09040C_A	44	45	S	C1_09040C_A_44	C1_09040C_A_45	0	1	X	45	-	684	58.2	X	X	X	X	X	X								C3_06620W_A	1	0
C1_09040C_A	47	48	S	C1_09040C_A_47	C1_09040C_A_48	0	1	X	48	-	684	58.2	X	X	X	X	X	X								C3_06630W_A	1	0
C1_09090C_A	764	765	S	C1_09090C_A_764	C1_09090C_A_765	0	1	YML099C_619	776	N	1465	56.2	X	X	X	X	X	X								C3_06640W_A	1	0
C1_09140C_A	186	187	S	C1_09140C_A_186	C1_09140C_A_187	0	1	YER118C_207	209	Y	652	60	X	X	X	X	X	X								C3_06650C_A	1	0
C1_09140C_A	193	194	S	C1_09140C_A_193	C1_09140C_A_194	0	1	YER118C_213	216	S	652	60	X	X	X	X	X	X								C3_06670C_A	1	0
C1_09140C_A	314	315	T	C1_09140C_A_314	C1_09140C_A_315	0	1	YER118C_289	338	T	652	60	X	X	X	X	X	X								C3_06680C_A	1	0
C1_09140C_A	316	317	Y	C1_09140C_A_316	C1_09140C_A_317	0	1	YER118C_291	340	G	652	60	X	X	X	X	X	X								C3_06720W_A	1	0
C1_09140C_A	319	320	S	C1_09140C_A_319	C1_09140C_A_320	0	1	YER118C_294	343	S	652	60	X	X	X	X	X	X								C3_06820C_A	1	0
C1_09140C_A	321	322	T	C1_09140C_A_321	C1_09140C_A_322	0	1	YER118C_296	345	I	652	60	X	X	X	X	X	X								C3_06830C_A	1	0
C1_09170W_A	576	577	S	C1_09170W_A_576	C1_09170W_A_577	0	1	YGL073W_548	660	S	517	48.5	X	X	X	X	X	X								C3_06850W_A	1	0
C1_09170W_A	577	578	T	C1_09170W_A_577	C1_09170W_A_578	0	1	YGL073W_549	661	S	517	48.5	X	X	X	X	X	X								C3_06870W_A	1	0
C1_09170W_A	581	582	S	C1_09170W_A_581	C1_09170W_A_582	0	1	YGL073W_553	665	S	517	48.5	X	X	X	X	X	X								C3_06890W_A	1	0
C1_09170W_A	634	635	S	C1_09170W_A_634	C1_09170W_A_635	0	1	YGL073W_605	719	T	517	48.5	X	X	X	X	X	X								C3_06950W_A	1	0
C1_09170W_A	644	645	T	C1_09170W_A_644	C1_09170W_A_645	0	1	YGL073W_615	729	D	517	48.5	X	X	X	X	X	X								C3_07000W_A	1	0
C1_09170W_A	758	759	S	C1_09170W_A_758	C1_09170W_A_759	0	1	YGL073W_823	937	N	517	48.5	X	X	X	X	X	X								C3_07010W_A	1	0
C1_09180W_A	387	388	S	C1_09180W_A_387	C1_09180W_A_388	0	1	YDR034C_313	389	L	444	50.4	X	X	X	X	X	X								C3_07020W_A	1	0
C1_09180W_A	862	863	S	C1_09180W_A_862	C1_09180W_A_863	0	1	YDR034C_775	898	G	444	50.4	X	X	X	X	X	X								C3_07100C_A	1	0
C1_09190C_A	197	198	S	C1_09190C_A_197	C1_09190C_A_198	0	1	YFL053W_196	202	S	1556	73	X	X	X	X	X	X								C3_07110W_A	1	0
C1_09190C_A	445	446	S	C1_09190C_A_445	C1_09190C_A_446	0	1	YFL053W_436	457	L	1556	73	X	X	X	X	X	X								C3_07140C_A	1	0
C1_09190C_A	557	558	S	C1_09190C_A_557	C1_09190C_A_558	1	0	YFL053W_549	571	L	1556	73	X	X	X	X	X	X								C3_07170C_A	1	0
C1_09190C_A	562	563	S	C1_09190C_A_562	C1_09190C_A_563	0	1	YFL053W_554	576	S	1556	73	X	X	X	X	X	X								C3_07220C_A	1	0
C1_09200W_A	66	67	S	C1_09200W_A_66	C1_09200W_A_67	0	1	X	X	X	X	X	X	X	X	X	X	X								C3_07250W_A	1	0
C1_09250W_A	156	157	S	C1_09250W_A_156	C1_09250W_A_157	0	1	X	X	X	X	X	X	X	X	X	X	X								C3_07290W_A	1	0
C1_09280W_A	209	210	S	C1_09280W_A_209	C1_09280W_A_210	0	1	YJL162C_170	217	P	21	46.1	X	X	X	X	X	X								C3_07300W_A	1	0
C1_09280W_A	215	216	S	C1_09280W_A_215	C1_09280W_A_216	0	1	YJL162C_176	223	F	21	46.1	X	X	X	X	X	X								C3_07320W_A	1	0
C1_09280W_A	238	239	T	C1_09280W_A_238	C1_09280W_A_239	0	1	YJL162C_195	246	T	21	46.1	X	X	X	X	X	X								C3_07350W_A	1	0
C1_09280W_A	242	243	S	C1_09280W_A_242	C1_09280W_A_243	0	1	X	250	-	21	46.1	X	X	X	X	X	X								C3_07370W_A	1	0
C1_09280W_A	363	364	S	C1_09280W_A_363	C1_09280W_A_364	0	1	YJL162C_291	372	H	21	46.1	X	X	X	X	X	X								C3_07380W_A	1	0
C1_09280W_A	546	547	S	C1_09280W_A_546	C1_09280W_A_547	0	1	YJL162C_437	556	S	21	46.1	X	X	X	X	X	X								C3_07400W_A	1	0
C1_09280W_A	551	552	S	C1_09280W_A_551	C1_09280W_A_552	0	1	YJL162C_442	561	N	21	46.1	X	X	X	X	X	X								C3_07430W_A	1	0
C1_09320C_A	175	176	S	C1_09320C_A_175	C1_09320C_A_176	0	1	X	X	X	X	X	X	X	X	X	X	X								C3_07440W_A	1	0
C1_09320C_A	178	179	S	C1_09320C_A_178	C1_09320C_A_179	0	1	X	X	X	X	X	X	X	X	X	X	X								C3_07460W_A	1	0
C1_09320C_A	181	182	S	C1_09320C_A_181	C1_09320C_A_182	0	1	X	X	X	X	X	X	X	X	X	X	X								C3_07470W_A	1	0
C1_09320C_A	466	467	S	C1_09320C_A_466	C1_09320C_A_467	0	1	X	X	X	X	X	X	X	X	X	X	X								C3_07500W_A	1	0
C1_09320C_A	535	536	S	C1_09320C_A_535	C1_09320C_A_536	0	1	X	X	X	X	X	X	X	X	X	X	X								C3_07630C_A	1	0
C1_09320C_A	538	539	S	C1_09320C_A_538	C1_09320C_A_539	0	1	X	X	X	X	X	X	X	X	X	X	X								C3_07640C_A	1	0
C1_09350W_A	106	107	S	C1_09350W_A_106	C1_09350W_A_107	1	1	YOR276W_91	112	S	252	59.9	YOR276W	91	90	S	0	10								C3_07670W_A	1	0
C1_09350W_A	17	18	T	C1_09350W_A_17	C1_09350W_A_18	0	1	YOR276W_18	18	L	252	59.9	X	X	X	X	X	X								C3_07680W_A	1	0
C1_09360C_A	211	212	S	C1_09360C_A_211	C1_09360C_A_212	0	1	YMR212C_220	224	S	400	51.5	X	X	X	X	X	X								C3_07710W_A	1	0
C1_09360C_A	761	762	S	C1_09360C_A_761	C1_09360C_A_762	0	1	YMR212C_602	779	A	400	51.5	X	X	X	X	X	X								C3_07740W_A	1	0
C1_09360C_A	771	772	S	C1_09360C_A_771	C1_09360C_A_772	0	1	YMR212C_611	789	S	400	51.5	YMR212C	611	610	S	0	2								C3_07750W_A	1	0
C1_09360C_A	865	866	T	C1_09360C_A_865	C1_09360C_A_866	0	1	YMR212C_685	883	R	400	51.5	X	X	X	X	X	X								C3_07770C_A	1	0
C1_09360C_A	868	869	S	C1_09360C_A_868	C1_09360C_A_869	0	1	YMR212C_688	886	N	400	51.5	X	X	X	X	X	X								C3_07780C_A	1	0
C1_09360C_A	871	872	S	C1_09360C_A_871	C1_09360C_A_872	0	1	YMR212C_691	889	F	400	51.5	X	X	X	X	X	X								C3_07790W_A	1	0
C1_09360C_A	872	873	T	C1_09360C_A_872	C1_09360C_A_873	0	1	YMR212C_692	890	L	400	51.5	X	X	X	X	X	X								C3_07800C_A	1	0
C1_09370W_A	330	331	T	C1_09370W_A_330	C1_09370W_A_331	0	1	YMR213W_317	339	S	931	60.7	X	X	X	X	X	X								C3_07820W_A	1	0
C1_09370W_A	403	404	S	C1_09370W_A_403	C1_09370W_A_404	0	1	YMR213W_412	434	D	931	60.7	X	X	X	X	X	X								C3_07850W_A	1	0
C1_09400C_A	414	415	S	C1_09400C_A_414	C1_09400C_A_415	0	1	YBR207W_452	471	S	1112	67.8	X	X	X	X	X	X								C3_07950C_A	1	0
C1_09400C_A	417	418	S	C1_09400C_A_417	C1_09400C_A_418	0	1	YBR207W_460	479	S	1112	67.8	X	X	X	X	X	X								C4_00020W_A	1	0
C1_09430W_A	742	743	S	C1_09430W_A_742	C1_09430W_A_743	0	1	YMR266W_769	771	S	2638	71.5	X	X	X	X	X	X								C4_00040W_A	1	0
C1_09490C_A	449	450	S	C1_09490C_A_449	C1_09490C_A_450	0	1	YMR217W_445	450	S	2937	93.2	X	X	X	X	X	X								C4_00110C_A	1	0
C1_09540W_A	262	263	S	C1_09540W_A_262	C1_09540W_A_263	0	1	X	X	X	X	X	X	X	X	X	X	X								C4_00140C_A	1	0
C1_09540W_A	43	44	S	C1_09540W_A_43	C1_09540W_A_44	0	1	X	X	X	X	X	X	X	X	X	X	X								C4_00160C_A	1	0
C1_09540W_A	46	47	S	C1_09540W_A_46	C1_09540W_A_47	0	1	X	X	X	X	X	X	X	X	X	X	X								C4_00170W_A	1	0
C1_09540W_A	498	499	S	C1_09540W_A_498	C1_09540W_A_499	0	1	X	X	X	X	X	X	X	X	X	X	X								C4_00180W_A	1	0
C1_09540W_A	56	57	S	C1_09540W_A_56	C1_09540W_A_57	0	1	X	X	X	X	X	X	X	X	X	X	X								C4_00200C_A	1	0
C1_09540W_A	59	60	S	C1_09540W_A_59	C1_09540W_A_60	0	1	X	X	X	X	X	X	X	X	X	X	X								C4_00280W_A	1	0
C1_09610W_A	251	252	S	C1_09610W_A_251	C1_09610W_A_252	0	1	X	X	X	X	X	X	X	X	X	X	X								C4_00300C_A	1	0
C1_09630W_A	109	110	S	C1_09630W_A_109	C1_09630W_A_110	0	1	YNL037C_103	111	S	1545	86.7	X	X	X	X	X	X								C4_00330C_A	1	0
C1_09630W_A	78	79	S	C1_09630W_A_78	C1_09630W_A_79	0	1	YNL037C_71	79	K	1545	86.7	X	X	X	X	X	X								C4_00350W_A	1	0
C1_09640W_A	138	139	S	C1_09640W_A_138	C1_09640W_A_139	0	1	YNL220W_143	143	S	2204	89.2	X	X	X	X	X	X								C4_00360C_A	1	0
C1_09660W_A	313	314	S	C1_09660W_A_313	C1_09660W_A_314	0	1	YKL213C_316	324	T	1609	68.5	X	X	X	X	X	X								C4_00370W_A	1	0
C1_09660W_A	416	417	S	C1_09660W_A_416	C1_09660W_A_417	0	1	YKL213C_419	429	A	1609	68.5	X	X	X	X	X	X								C4_00380W_A	1	0
C1_09660W_A	423	424	S	C1_09660W_A_423	C1_09660W_A_424	0	1	YKL213C_426	436	S	1609	68.5	X	X	X	X	X	X								C4_00390W_A	1	0
C1_09660W_A	440	441	S	C1_09660W_A_440	C1_09660W_A_441	0	1	YKL213C_443	453	S	1609	68.5	X	X	X	X	X	X								C4_00400W_A	1	0
C1_09660W_A	483	484	S	C1_09660W_A_483	C1_09660W_A_484	0	1	YKL213C_471	496	Q	1609	68.5	X	X	X	X	X	X								C4_00410W_A	1	0
C1_09690W_A	415	416	S	C1_09690W_A_415	C1_09690W_A_416	1	1	YNL117W_415	420	E	1969	76.3	X	X	X	X	X	X								C4_00440C_A	1	0
C1_09730W_A	248	249	T	C1_09730W_A_248	C1_09730W_A_249	0	1	YGR113W_290	298	R	110	47.7	X	X	X	X	X	X								C4_00460C_A	1	0
C1_09730W_A	265	266	S	C1_09730W_A_265	C1_09730W_A_266	0	1	YGR113W_327	335	S	110	47.7	X	X	X	X	X	X								C4_00470C_A	1	0
C1_09730W_A	31	32	S	C1_09730W_A_31	C1_09730W_A_32	0	1	YGR113W_33	36	G	110	47.7	X	X	X	X	X	X								C4_00540C_A	1	0
C1_09730W_A	33	34	S	C1_09730W_A_33	C1_09730W_A_34	0	1	YGR113W_35	38	S	110	47.7	X	X	X	X	X	X								C4_00570C_A	1	0
C1_09750W_A	84	85	T	C1_09750W_A_84	C1_09750W_A_85	1	1	YER083C_65	89	T	285	54.9	X	X	X	X	X	X								C4_00600C_A	1	0
C1_09780C_A	486	487	S	C1_09780C_A_486	C1_09780C_A_487	0	1	YLR047C_476	514	D	1165	61.7	X	X	X	X	X	X								C4_00670W_A	1	0
C1_09780C_A	489	490	S	C1_09780C_A_489	C1_09780C_A_490	0	1	YLR047C_479	517	A	1165	61.7	X	X	X	X	X	X								C4_00740W_A	1	0
C1_09780C_A	492	493	S	C1_09780C_A_492	C1_09780C_A_493	0	1	YLR047C_482	520	N	1165	61.7	X	X	X	X	X	X								C4_00750C_A	1	0
C1_09780C_A	580	581	S	C1_09780C_A_580	C1_09780C_A_581	0	1	YLR047C_556	609	K	1165	61.7	X	X	X	X	X	X								C4_00760W_A	1	0
C1_09780C_A	602	603	S	C1_09780C_A_602	C1_09780C_A_603	0	1	YLR047C_578	631	F	1165	61.7	X	X	X	X	X	X								C4_00770C_A	1	0
C1_09780C_A	605	606	S	C1_09780C_A_605	C1_09780C_A_606	0	1	YLR047C_581	634	P	1165	61.7	X	X	X	X	X	X								C4_00780C_A	1	0
C1_09780C_A	606	607	S	C1_09780C_A_606	C1_09780C_A_607	0	1	YLR047C_582	635	K	1165	61.7	X	X	X	X	X	X								C4_00800W_A	1	0
C1_09790C_A	172	173	S	C1_09790C_A_172	C1_09790C_A_173	0	1	YDL175C_147	174	D	668	56.8	X	X	X	X	X	X								C4_00840W_A	1	0
C1_09790C_A	174	175	S	C1_09790C_A_174	C1_09790C_A_175	0	1	YDL175C_149	176	N	668	56.8	X	X	X	X	X	X								C4_00890W_A	1	0
C1_09850C_A	490	491	S	C1_09850C_A_490	C1_09850C_A_491	1	0	YPL260W_470	527	S	1159	62.5	X	X	X	X	X	X								C4_00970C_A	1	0
C1_09850C_A	550	551	S	C1_09850C_A_550	C1_09850C_A_551	0	1	X	588	-	1159	62.5	X	X	X	X	X	X								C4_01020C_A	1	0
C1_09850C_A	565	566	T	C1_09850C_A_565	C1_09850C_A_566	0	1	X	603	-	1159	62.5	X	X	X	X	X	X								C4_01060W_A	1	0
C1_09870W_A	457	458	T	C1_09870W_A_457	C1_09870W_A_458	0	1	YCR065W_428	496	T	484	53.4	X	X	X	X	X	X								C4_01070W_A	1	0
C1_09870W_A	460	461	S	C1_09870W_A_460	C1_09870W_A_461	0	1	YCR065W_435	503	D	484	53.4	X	X	X	X	X	X								C4_01080W_A	1	0
C1_09870W_A	465	466	T	C1_09870W_A_465	C1_09870W_A_466	0	1	YCR065W_440	508	T	484	53.4	X	X	X	X	X	X								C4_01150W_A	1	0
C1_09920W_A	21	22	S	C1_09920W_A_21	C1_09920W_A_22	0	1	YDR080W_28	28	S	1703	63.6	X	X	X	X	X	X								C4_01160W_A	1	0
C1_09920W_A	30	31	S	C1_09920W_A_30	C1_09920W_A_31	0	1	YDR080W_39	39	D	1703	63.6	X	X	X	X	X	X								C4_01190W_A	1	0
C1_09920W_A	313	314	S	C1_09920W_A_313	C1_09920W_A_314	0	1	YDR080W_370	371	A	1703	63.6	X	X	X	X	X	X								C4_01240C_A	1	0
C1_09920W_A	496	497	S	C1_09920W_A_496	C1_09920W_A_497	0	1	X	572	-	1703	63.6	X	X	X	X	X	X								C4_01260W_A	1	0
C1_09970C_A	601	602	S	C1_09970C_A_601	C1_09970C_A_602	0	1	YDR081C_571	628	T	954	55.4	X	X	X	X	X	X								C4_01290W_A	1	0
C1_09970C_A	60	61	S	C1_09970C_A_60	C1_09970C_A_61	0	1	YDR081C_60	61	H	954	55.4	X	X	X	X	X	X								C4_01410W_A	1	0
C1_09990W_A	142	143	S	C1_09990W_A_142	C1_09990W_A_143	0	1	YKL212W_143	151	G	1762	73.3	X	X	X	X	X	X								C4_01420W_A	1	0
C1_10000C_A	212	213	S	C1_10000C_A_212	C1_10000C_A_213	0	1	X	X	X	X	X	X	X	X	X	X	X								C4_01450W_A	1	0
C1_10000C_A	327	328	S	C1_10000C_A_327	C1_10000C_A_328	1	0	X	X	X	X	X	X	X	X	X	X	X								C4_01520C_A	1	0
C1_10010C_A	1094	1095	T	C1_10010C_A_1094	C1_10010C_A_1095	0	1	X	X	X	X	X	X	X	X	X	X	X								C4_01560C_A	1	0
C1_10010C_A	1097	1098	T	C1_10010C_A_1097	C1_10010C_A_1098	0	1	X	X	X	X	X	X	X	X	X	X	X								C4_01660W_A	1	0
C1_10010C_A	1100	1101	S	C1_10010C_A_1100	C1_10010C_A_1101	0	1	X	X	X	X	X	X	X	X	X	X	X								C4_01670C_A	1	0
C1_10010C_A	1103	1104	S	C1_10010C_A_1103	C1_10010C_A_1104	0	1	X	X	X	X	X	X	X	X	X	X	X								C4_01680W_A	1	0
C1_10010C_A	186	187	S	C1_10010C_A_186	C1_10010C_A_187	0	1	X	X	X	X	X	X	X	X	X	X	X								C4_01690C_A	1	0
C1_10010C_A	326	327	S	C1_10010C_A_326	C1_10010C_A_327	0	1	X	X	X	X	X	X	X	X	X	X	X								C4_01700C_A	1	0
C1_10010C_A	538	539	T	C1_10010C_A_538	C1_10010C_A_539	1	0	X	X	X	X	X	X	X	X	X	X	X								C4_01720C_A	1	0
C1_10010C_A	710	711	S	C1_10010C_A_710	C1_10010C_A_711	1	1	X	X	X	X	X	X	X	X	X	X	X								C4_01730C_A	1	0
C1_10010C_A	755	756	S	C1_10010C_A_755	C1_10010C_A_756	0	1	X	X	X	X	X	X	X	X	X	X	X								C4_01750C_A	1	0
C1_10010C_A	78	79	S	C1_10010C_A_78	C1_10010C_A_79	0	1	X	X	X	X	X	X	X	X	X	X	X								C4_01770W_A	1	0
C1_10010C_A	81	82	S	C1_10010C_A_81	C1_10010C_A_82	0	1	X	X	X	X	X	X	X	X	X	X	X								C4_01780C_A	1	0
C1_10020W_A	3	4	S	C1_10020W_A_3	C1_10020W_A_4	0	1	X	X	X	X	X	X	X	X	X	X	X								C4_01790W_A	1	0
C1_10030W_A	127	128	S	C1_10030W_A_127	C1_10030W_A_128	0	1	YGL078C_87	130	P	2131	81.7	X	X	X	X	X	X								C4_01860C_A	1	0
C1_10030W_A	129	130	S	C1_10030W_A_129	C1_10030W_A_130	0	1	YGL078C_89	132	S	2131	81.7	X	X	X	X	X	X								C4_01900C_A	1	0
C1_10070C_A	1	2	S	C1_10070C_A_1	C1_10070C_A_2	0	1	X	X	X	X	X	X	X	X	X	X	X								C4_01940W_A	1	0
C1_10090C_A	174	175	S	C1_10090C_A_174	C1_10090C_A_175	0	1	YIR003W_133	180	Q	239	48.8	X	X	X	X	X	X								C4_01950W_A	1	0
C1_10090C_A	178	179	S	C1_10090C_A_178	C1_10090C_A_179	0	1	YIR003W_137	184	R	239	48.8	X	X	X	X	X	X								C4_01980C_A	1	0
C1_10090C_A	263	264	S	C1_10090C_A_263	C1_10090C_A_264	0	1	YIR003W_204	269	D	239	48.8	X	X	X	X	X	X								C4_02000C_A	1	0
C1_10090C_A	265	266	S	C1_10090C_A_265	C1_10090C_A_266	0	1	YIR003W_206	271	S	239	48.8	YIR003W	206	205	S	0	1								C4_02030W_A	1	0
C1_10090C_A	581	582	S	C1_10090C_A_581	C1_10090C_A_582	0	1	YIR003W_422	596	S	239	48.8	X	X	X	X	X	X								C4_02050W_A	1	0
C1_10090C_A	582	583	S	C1_10090C_A_582	C1_10090C_A_583	0	1	YIR003W_423	597	A	239	48.8	X	X	X	X	X	X								C4_02060C_A	1	0
C1_10090C_A	707	708	S	C1_10090C_A_707	C1_10090C_A_708	0	1	YIR003W_552	731	T	239	48.8	YIR003W	552	551	T	0	3								C4_02110W_A	1	0
C1_10090C_A	718	719	S	C1_10090C_A_718	C1_10090C_A_719	0	1	YIR003W_562	742	D	239	48.8	X	X	X	X	X	X								C4_02140C_A	1	0
C1_10090C_A	727	728	S	C1_10090C_A_727	C1_10090C_A_728	0	1	YIR003W_571	751	E	239	48.8	X	X	X	X	X	X								C4_02250C_A	1	0
C1_10090C_A	765	766	T	C1_10090C_A_765	C1_10090C_A_766	0	1	YIR003W_605	790	S	239	48.8	X	X	X	X	X	X								C4_02270C_A	1	0
C1_10090C_A	789	790	S	C1_10090C_A_789	C1_10090C_A_790	1	1	YIR003W_625	814	S	239	48.8	YIR003W	625	624	S	0	5								C4_02280W_A	1	0
C1_10090C_A	807	808	S	C1_10090C_A_807	C1_10090C_A_808	0	1	YIR003W_635	832	Q	239	48.8	X	X	X	X	X	X								C4_02300W_A	1	0
C1_10090C_A	808	809	T	C1_10090C_A_808	C1_10090C_A_809	0	1	YIR003W_636	833	N	239	48.8	X	X	X	X	X	X								C4_02310W_A	1	0
C1_10090C_A	82	83	S	C1_10090C_A_82	C1_10090C_A_83	0	1	X	87	-	239	48.8	X	X	X	X	X	X								C4_02400C_A	1	0
C1_10120C_A	143	144	S	C1_10120C_A_143	C1_10120C_A_144	0	1	YKR062W_188	189	S	690	67	X	X	X	X	X	X								C4_02410C_A	1	0
C1_10120C_A	27	28	T	C1_10120C_A_27	C1_10120C_A_28	0	1	YKR062W_45	46	N	690	67	X	X	X	X	X	X								C4_02420C_A	1	0
C1_10120C_A	33	34	S	C1_10120C_A_33	C1_10120C_A_34	0	1	YKR062W_51	52	A	690	67	X	X	X	X	X	X								C4_02480C_A	1	0
C1_10120C_A	34	35	S	C1_10120C_A_34	C1_10120C_A_35	0	1	YKR062W_52	53	S	690	67	YKR062W	52	51	S	0	1								C4_02490W_A	1	0
C1_10180C_A	67	68	S	C1_10180C_A_67	C1_10180C_A_68	0	1	X	X	X	X	X	X	X	X	X	X	X								C4_02500C_A	1	0
C1_10180C_A	69	70	S	C1_10180C_A_69	C1_10180C_A_70	0	1	X	X	X	X	X	X	X	X	X	X	X								C4_02540W_A	1	0
C1_10180C_A	77	78	S	C1_10180C_A_77	C1_10180C_A_78	0	1	X	X	X	X	X	X	X	X	X	X	X								C4_02590C_A	1	0
C1_10210C_A	406	407	S	C1_10210C_A_406	C1_10210C_A_407	0	1	X	423	-	1871	60.8	X	X	X	X	X	X								C4_02600C_A	1	0
C1_10210C_A	415	416	S	C1_10210C_A_415	C1_10210C_A_416	0	1	YNL298W_342	432	Q	1871	60.8	X	X	X	X	X	X								C4_02620C_A	1	0
C1_10210C_A	627	628	S	C1_10210C_A_627	C1_10210C_A_628	0	1	X	644	-	1871	60.8	X	X	X	X	X	X								C4_02670W_A	1	0
C1_10220C_A	12	13	S	C1_10220C_A_12	C1_10220C_A_13	1	1	X	X	X	X	X	X	X	X	X	X	X								C4_02710C_A	1	0
C1_10220C_A	63	64	S	C1_10220C_A_63	C1_10220C_A_64	0	1	X	X	X	X	X	X	X	X	X	X	X								C4_02780W_A	1	0
C1_10220C_A	65	66	S	C1_10220C_A_65	C1_10220C_A_66	0	1	X	X	X	X	X	X	X	X	X	X	X								C4_02790C_A	1	0
C1_10230C_A	1335	1336	S	C1_10230C_A_1335	C1_10230C_A_1336	1	1	X	X	X	X	X	X	X	X	X	X	X								C4_02800W_A	1	0
C1_10260C_A	13	14	S	C1_10260C_A_13	C1_10260C_A_14	0	1	YJL148W_12	14	S	376	62.9	YJL148W	12	11	S	1	4								C4_02830C_A	1	0
C1_10260C_A	15	16	S	C1_10260C_A_15	C1_10260C_A_16	0	1	YJL148W_14	16	S	376	62.9	YJL148W	14	13	S	0	6								C4_02860W_A	1	0
C1_10260C_A	180	181	S	C1_10260C_A_180	C1_10260C_A_181	0	1	X	200	-	376	62.9	X	X	X	X	X	X								C4_02870C_A	1	0
C1_10260C_A	96	97	S	C1_10260C_A_96	C1_10260C_A_97	0	1	YJL148W_98	102	S	376	62.9	X	X	X	X	X	X								C4_02920W_A	1	0
C1_10270C_A	283	284	S	C1_10270C_A_283	C1_10270C_A_284	0	1	YJL145W_265	293	N	590	63.3	X	X	X	X	X	X								C4_02940W_A	1	0
C1_10350C_A	509	510	S	C1_10350C_A_509	C1_10350C_A_510	0	1	X	X	X	X	X	X	X	X	X	X	X								C4_02960W_A	1	0
C1_10350C_A	549	550	S	C1_10350C_A_549	C1_10350C_A_550	0	1	X	X	X	X	X	X	X	X	X	X	X								C4_02970C_A	1	0
C1_10350C_A	606	607	T	C1_10350C_A_606	C1_10350C_A_607	0	1	X	X	X	X	X	X	X	X	X	X	X								C4_02980W_A	1	0
C1_10350C_A	649	650	S	C1_10350C_A_649	C1_10350C_A_650	0	1	X	X	X	X	X	X	X	X	X	X	X								C4_02990C_A	1	0
C1_10380C_A	102	103	S	C1_10380C_A_102	C1_10380C_A_103	0	1	YNL161W_111	115	P	2735	80.3	X	X	X	X	X	X								C4_03030C_A	1	0
C1_10380C_A	108	109	S	C1_10380C_A_108	C1_10380C_A_109	0	1	YNL161W_117	121	L	2735	80.3	X	X	X	X	X	X								C4_03120C_A	1	0
C1_10380C_A	110	111	S	C1_10380C_A_110	C1_10380C_A_111	0	1	YNL161W_119	123	R	2735	80.3	X	X	X	X	X	X								C4_03140C_A	1	0
C1_10380C_A	302	303	S	C1_10380C_A_302	C1_10380C_A_303	0	1	X	329	-	2735	80.3	X	X	X	X	X	X								C4_03150W_A	1	0
C1_10380C_A	526	527	S	C1_10380C_A_526	C1_10380C_A_527	0	1	YNL161W_552	561	S	2735	80.3	X	X	X	X	X	X								C4_03180W_A	1	0
C1_10380C_A	97	98	S	C1_10380C_A_97	C1_10380C_A_98	0	1	YNL161W_108	110	N	2735	80.3	X	X	X	X	X	X								C4_03280W_A	1	0
C1_10420C_A	389	390	S	C1_10420C_A_389	C1_10420C_A_390	0	1	YOR322C_457	476	Q	1013	54.9	X	X	X	X	X	X								C4_03330W_A	1	0
C1_10420C_A	392	393	T	C1_10420C_A_392	C1_10420C_A_393	0	1	X	479	-	1013	54.9	X	X	X	X	X	X								C4_03350C_A	1	0
C1_10440W_A	497	498	S	C1_10440W_A_497	C1_10440W_A_498	0	1	X	542	-	269	50.6	X	X	X	X	X	X								C4_03430W_A	1	0
C1_10440W_A	522	523	S	C1_10440W_A_522	C1_10440W_A_523	0	1	YEL043W_538	567	S	269	50.6	X	X	X	X	X	X								C4_03450C_A	1	0
C1_10440W_A	528	529	S	C1_10440W_A_528	C1_10440W_A_529	0	1	YEL043W_544	573	P	269	50.6	X	X	X	X	X	X								C4_03550W_A	1	0
C1_10440W_A	531	532	S	C1_10440W_A_531	C1_10440W_A_532	0	1	YEL043W_547	576	R	269	50.6	X	X	X	X	X	X								C4_03560W_A	1	0
C1_10440W_A	740	741	S	C1_10440W_A_740	C1_10440W_A_741	0	1	YEL043W_840	873	R	269	50.6	X	X	X	X	X	X								C4_03590C_A	1	0
C1_10440W_A	826	827	S	C1_10440W_A_826	C1_10440W_A_827	0	1	YEL043W_930	966	S	269	50.6	X	X	X	X	X	X								C4_03600C_A	1	0
C1_10450W_A	212	213	S	C1_10450W_A_212	C1_10450W_A_213	0	1	X	X	X	X	X	X	X	X	X	X	X								C4_03620C_A	1	0
C1_10450W_A	366	367	S	C1_10450W_A_366	C1_10450W_A_367	0	1	X	X	X	X	X	X	X	X	X	X	X								C4_03790W_A	1	0
C1_10460W_A	11	12	S	C1_10460W_A_11	C1_10460W_A_12	0	1	YGR149W_22	22	L	999	66.5	X	X	X	X	X	X								C4_03810W_A	1	0
C1_10460W_A	369	370	S	C1_10460W_A_369	C1_10460W_A_370	0	1	YGR149W_400	405	A	999	66.5	X	X	X	X	X	X								C4_03840C_A	1	0
C1_10460W_A	378	379	S	C1_10460W_A_378	C1_10460W_A_379	0	1	YGR149W_406	414	S	999	66.5	YGR149W	406	405	S	0	5								C4_03850W_A	1	0
C1_10460W_A	391	392	S	C1_10460W_A_391	C1_10460W_A_392	0	1	YGR149W_419	427	E	999	66.5	X	X	X	X	X	X								C4_03860C_A	1	0
C1_10460W_A	6	7	S	C1_10460W_A_6	C1_10460W_A_7	0	1	YGR149W_7	7	N	999	66.5	X	X	X	X	X	X								C4_03880W_A	1	0
C1_10460W_A	8	9	S	C1_10460W_A_8	C1_10460W_A_9	0	1	YGR149W_16	16	S	999	66.5	X	X	X	X	X	X								C4_03890W_A	1	0
C1_10470W_A	294	295	S	C1_10470W_A_294	C1_10470W_A_295	0	1	YBR251W_265	301	S	644	64	X	X	X	X	X	X								C4_03940C_A	1	0
C1_10470W_A	313	314	S	C1_10470W_A_313	C1_10470W_A_314	0	1	YBR251W_285	321	T	644	64	X	X	X	X	X	X								C4_04010W_A	1	0
C1_10480W_A	357	358	S	C1_10480W_A_357	C1_10480W_A_358	0	1	YIR004W_322	362	T	1179	67.6	X	X	X	X	X	X								C4_04030W_A	1	0
C1_10530W_A	138	139	S	C1_10530W_A_138	C1_10530W_A_139	0	1	X	X	X	X	X	X	X	X	X	X	X								C4_04100C_A	1	0
C1_10530W_A	139	140	S	C1_10530W_A_139	C1_10530W_A_140	0	1	X	X	X	X	X	X	X	X	X	X	X								C4_04130W_A	1	0
C1_10530W_A	48	49	S	C1_10530W_A_48	C1_10530W_A_49	0	1	X	X	X	X	X	X	X	X	X	X	X								C4_04150C_A	1	0
C1_10540C_A	191	192	S	C1_10540C_A_191	C1_10540C_A_192	0	1	YPR171W_225	242	S	225	47.8	X	X	X	X	X	X								C4_04250W_A	1	0
C1_10540C_A	21	22	S	C1_10540C_A_21	C1_10540C_A_22	0	1	YPR171W_46	46	S	225	47.8	YPR171W	46	45	S	0	4								C4_04260C_A	1	0
C1_10540C_A	335	336	S	C1_10540C_A_335	C1_10540C_A_336	0	1	YPR171W_400	418	N	225	47.8	X	X	X	X	X	X								C4_04280C_A	1	0
C1_10540C_A	337	338	S	C1_10540C_A_337	C1_10540C_A_338	0	1	YPR171W_402	420	K	225	47.8	X	X	X	X	X	X								C4_04290W_A	1	0
C1_10540C_A	402	403	S	C1_10540C_A_402	C1_10540C_A_403	0	1	YPR171W_480	498	S	225	47.8	YPR171W	480	479	S	0	5								C4_04330C_A	1	0
C1_10540C_A	44	45	S	C1_10540C_A_44	C1_10540C_A_45	0	1	YPR171W_68	69	Y	225	47.8	X	X	X	X	X	X								C4_04350W_A	1	0
C1_10620W_A	378	379	T	C1_10620W_A_378	C1_10620W_A_379	1	0	YLR175W_378	379	T	2634	93.8	YLR175W	378	377	T	0	13								C4_04390W_A	1	0
C1_10620W_A	400	401	S	C1_10620W_A_400	C1_10620W_A_401	0	1	YLR175W_402	403	T	2634	93.8	X	X	X	X	X	X								C4_04420W_A	1	0
C1_10640C_A	19	20	S	C1_10640C_A_19	C1_10640C_A_20	0	1	X	X	X	X	X	X	X	X	X	X	X								C4_04460C_A	1	0
C1_10640C_A	286	287	S	C1_10640C_A_286	C1_10640C_A_287	0	1	X	X	X	X	X	X	X	X	X	X	X								C4_04500C_A	1	0
C1_10640C_A	341	342	S	C1_10640C_A_341	C1_10640C_A_342	0	1	X	X	X	X	X	X	X	X	X	X	X								C4_04510W_A	1	0
C1_10640C_A	400	401	S	C1_10640C_A_400	C1_10640C_A_401	0	1	X	X	X	X	X	X	X	X	X	X	X								C4_04520W_A	1	0
C1_10680C_A	1226	1227	S	C1_10680C_A_1226	C1_10680C_A_1227	0	1	YOR086C_1182	1241	E	3113	72.2	X	X	X	X	X	X								C4_04660C_A	1	0
C1_10680C_A	58	59	T	C1_10680C_A_58	C1_10680C_A_59	0	1	YOR086C_53	60	D	3113	72.2	X	X	X	X	X	X								C4_04710W_A	1	0
C1_10680C_A	64	65	S	C1_10680C_A_64	C1_10680C_A_65	0	1	YOR086C_57	66	K	3113	72.2	X	X	X	X	X	X								C4_04730W_A	1	0
C1_10680C_A	71	72	S	C1_10680C_A_71	C1_10680C_A_72	0	1	YOR086C_64	73	S	3113	72.2	X	X	X	X	X	X								C4_04750W_A	1	0
C1_10680C_A	923	924	S	C1_10680C_A_923	C1_10680C_A_924	0	1	YOR086C_874	929	P	3113	72.2	X	X	X	X	X	X								C4_04760C_A	1	0
C1_10740C_A	19	20	S	C1_10740C_A_19	C1_10740C_A_20	0	1	X	X	X	X	X	X	X	X	X	X	X								C4_04780W_A	1	0
C1_10790W_A	13	14	S	C1_10790W_A_13	C1_10790W_A_14	0	1	YDL126C_12	14	S	4492	93.6	YDL126C	12	11	S	0	1								C4_04800W_A	1	0
C1_10790W_A	16	17	S	C1_10790W_A_16	C1_10790W_A_17	0	1	YDL126C_15	17	D	4492	93.6	X	X	X	X	X	X								C4_04810C_A	1	0
C1_10790W_A	242	243	S	C1_10790W_A_242	C1_10790W_A_243	0	1	YDL126C_242	244	A	4492	93.6	X	X	X	X	X	X								C4_04830W_A	1	0
C1_10790W_A	472	473	S	C1_10790W_A_472	C1_10790W_A_473	0	1	YDL126C_472	474	S	4492	93.6	YDL126C	472	471	S	0	1								C4_04860W_A	1	0
C1_10790W_A	789	790	S	C1_10790W_A_789	C1_10790W_A_790	0	1	YDL126C_792	797	S	4492	93.6	X	X	X	X	X	X								C4_04900W_A	1	0
C1_10790W_A	790	791	S	C1_10790W_A_790	C1_10790W_A_791	0	1	YDL126C_793	798	N	4492	93.6	X	X	X	X	X	X								C4_04910C_A	1	0
C1_10820C_A	233	234	S	C1_10820C_A_233	C1_10820C_A_234	0	1	YHR113W_227	242	E	1771	78.6	X	X	X	X	X	X								C4_05080C_A	1	0
C1_10840C_A	105	106	T	C1_10840C_A_105	C1_10840C_A_106	0	1	YHR009C_109	109	T	1538	69.9	X	X	X	X	X	X								C4_05090C_A	1	0
C1_10840C_A	140	141	S	C1_10840C_A_140	C1_10840C_A_141	0	1	YHR009C_162	162	S	1538	69.9	X	X	X	X	X	X								C4_05100C_A	1	0
C1_10840C_A	179	180	S	C1_10840C_A_179	C1_10840C_A_180	0	1	YHR009C_210	210	S	1538	69.9	YHR009C	210	209	S	0	2								C4_05140C_A	1	0
C1_10840C_A	182	183	T	C1_10840C_A_182	C1_10840C_A_183	0	1	YHR009C_213	213	P	1538	69.9	X	X	X	X	X	X								C4_05180C_A	1	0
C1_10840C_A	187	188	S	C1_10840C_A_187	C1_10840C_A_188	0	1	YHR009C_221	221	N	1538	69.9	X	X	X	X	X	X								C4_05190C_A	1	0
C1_10860C_A	129	130	S	C1_10860C_A_129	C1_10860C_A_130	0	1	YDR448W_126	130	P	1632	78.5	X	X	X	X	X	X								C4_05230C_A	1	0
C1_10860C_A	198	199	S	C1_10860C_A_198	C1_10860C_A_199	0	1	YDR448W_194	199	Q	1632	78.5	X	X	X	X	X	X								C4_05250W_A	1	0
C1_10860C_A	349	350	S	C1_10860C_A_349	C1_10860C_A_350	0	1	YDR448W_340	352	E	1632	78.5	X	X	X	X	X	X								C4_05300W_A	1	0
C1_10870W_A	122	123	S	C1_10870W_A_122	C1_10870W_A_123	0	1	YDR447C_123	123	N	699	94.9	X	X	X	X	X	X								C4_05320W_A	1	0
C1_10870W_A	124	125	S	C1_10870W_A_124	C1_10870W_A_125	0	1	YDR447C_125	125	S	699	94.9	X	X	X	X	X	X								C4_05330C_A	1	0
C1_10870W_A	29	30	T	C1_10870W_A_29	C1_10870W_A_30	0	1	YDR447C_30	30	T	699	94.9	X	X	X	X	X	X								C4_05340W_A	1	0
C1_10870W_A	42	43	S	C1_10870W_A_42	C1_10870W_A_43	0	1	YDR447C_43	43	S	699	94.9	X	X	X	X	X	X								C4_05350W_A	1	0
C1_10910C_A	128	129	S	C1_10910C_A_128	C1_10910C_A_129	0	1	YDR363W_126	134	S	295	54.3	YDR363W	126	125	S	0	6								C4_05450C_A	1	0
C1_10910C_A	149	150	S	C1_10910C_A_149	C1_10910C_A_150	0	1	YDR363W_141	156	S	295	54.3	X	X	X	X	X	X								C4_05460C_A	1	0
C1_10910C_A	151	152	S	C1_10910C_A_151	C1_10910C_A_152	0	1	YDR363W_143	158	S	295	54.3	X	X	X	X	X	X								C4_05540W_A	1	0
C1_10910C_A	153	154	T	C1_10910C_A_153	C1_10910C_A_154	0	1	X	160	-	295	54.3	X	X	X	X	X	X								C4_05550C_A	1	0
C1_10910C_A	185	186	S	C1_10910C_A_185	C1_10910C_A_186	0	1	YDR363W_166	192	T	295	54.3	X	X	X	X	X	X								C4_05560C_A	1	0
C1_10910C_A	189	190	S	C1_10910C_A_189	C1_10910C_A_190	0	1	YDR363W_170	196	N	295	54.3	X	X	X	X	X	X								C4_05590W_A	1	0
C1_10910C_A	206	207	S	C1_10910C_A_206	C1_10910C_A_207	0	1	YDR363W_183	213	K	295	54.3	X	X	X	X	X	X								C4_05610C_A	1	0
C1_10910C_A	400	401	S	C1_10910C_A_400	C1_10910C_A_401	0	1	YDR363W_379	428	S	295	54.3	X	X	X	X	X	X								C4_05630W_A	1	0
C1_10920W_A	73	74	S	C1_10920W_A_73	C1_10920W_A_74	0	1	YDR362C_193	193	T	43	43	X	X	X	X	X	X								C4_05650W_A	1	0
C1_10950C_A	356	357	S	C1_10950C_A_356	C1_10950C_A_357	0	1	YOR119C_354	385	S	1557	73.5	YOR119C	354	353	S	0	1								C4_05660C_A	1	0
C1_10960W_A	191	192	S	C1_10960W_A_191	C1_10960W_A_192	0	1	YDR367W_199	204	P	334	63	X	X	X	X	X	X								C4_05680W_A	1	0
C1_10970W_A	249	250	S	C1_10970W_A_249	C1_10970W_A_250	0	1	YDR365C_218	260	K	1853	71.9	X	X	X	X	X	X								C4_05690W_A	1	0
C1_10970W_A	251	252	S	C1_10970W_A_251	C1_10970W_A_252	0	1	YDR365C_220	262	T	1853	71.9	YDR365C	220	219	T	0	1								C4_05740C_A	1	0
C1_10970W_A	256	257	S	C1_10970W_A_256	C1_10970W_A_257	0	1	YDR365C_225	267	S	1853	71.9	YDR365C	225	224	S	0	12								C4_05760W_A	1	0
C1_10970W_A	408	409	S	C1_10970W_A_408	C1_10970W_A_409	0	1	YDR365C_367	419	S	1853	71.9	YDR365C	367	366	S	0	9								C4_05780C_A	1	0
C1_10970W_A	410	411	S	C1_10970W_A_410	C1_10970W_A_411	0	1	YDR365C_369	421	S	1853	71.9	YDR365C	369	368	S	0	10								C4_05790W_A	1	0
C1_10970W_A	413	414	S	C1_10970W_A_413	C1_10970W_A_414	0	1	YDR365C_372	424	S	1853	71.9	YDR365C	372	371	S	0	10								C4_05810W_A	1	0
C1_10970W_A	649	650	S	C1_10970W_A_649	C1_10970W_A_650	0	1	X	669	-	1853	71.9	X	X	X	X	X	X								C4_05860W_A	1	0
C1_10970W_A	653	654	S	C1_10970W_A_653	C1_10970W_A_654	0	1	YDR365C_605	673	D	1853	71.9	X	X	X	X	X	X								C4_05880W_A	1	0
C1_10990C_A	230	231	S	C1_10990C_A_230	C1_10990C_A_231	0	1	X	234	-	212	51.5	X	X	X	X	X	X								C4_05900C_A	1	0
C1_10990C_A	234	235	S	C1_10990C_A_234	C1_10990C_A_235	0	1	YBL103C_178	238	N	212	51.5	X	X	X	X	X	X								C4_05910C_A	1	0
C1_10990C_A	246	247	S	C1_10990C_A_246	C1_10990C_A_247	0	1	YBL103C_190	250	S	212	51.5	X	X	X	X	X	X								C4_05970W_A	1	0
C1_10990C_A	250	251	S	C1_10990C_A_250	C1_10990C_A_251	0	1	YBL103C_196	256	M	212	51.5	X	X	X	X	X	X								C4_05980C_A	1	0
C1_10990C_A	397	398	S	C1_10990C_A_397	C1_10990C_A_398	0	1	YBL103C_337	410	T	212	51.5	X	X	X	X	X	X								C4_06020C_A	1	0
C1_10990C_A	400	401	S	C1_10990C_A_400	C1_10990C_A_401	0	1	YBL103C_340	413	Y	212	51.5	X	X	X	X	X	X								C4_06030W_A	1	0
C1_11060C_A	13	14	S	C1_11060C_A_13	C1_11060C_A_14	0	1	YFR031C-A_14	14	S	1560	97.6	X	X	X	X	X	X								C4_06050W_A	1	0
C1_11060C_A	94	95	S	C1_11060C_A_94	C1_11060C_A_95	0	1	YFR031C-A_95	95	S	1560	97.6	X	X	X	X	X	X								C4_06060W_A	1	0
C1_11070W_A	385	386	T	C1_11070W_A_385	C1_11070W_A_386	0	1	YOR017W_389	417	V	568	55.1	X	X	X	X	X	X								C4_06110C_A	1	0
C1_11080W_A	73	74	S	C1_11080W_A_73	C1_11080W_A_74	0	1	YOL136C_56	75	S	224	51.8	X	X	X	X	X	X								C4_06130W_A	1	0
C1_11080W_A	78	79	T	C1_11080W_A_78	C1_11080W_A_79	0	1	YOL136C_61	80	T	224	51.8	X	X	X	X	X	X								C4_06190C_A	1	0
C1_11080W_A	82	83	S	C1_11080W_A_82	C1_11080W_A_83	0	1	X	84	-	224	51.8	X	X	X	X	X	X								C4_06210C_A	1	0
C1_11120C_A	11	12	S	C1_11120C_A_11	C1_11120C_A_12	0	1	X	X	X	X	X	X	X	X	X	X	X								C4_06230C_A	1	0
C1_11120C_A	123	124	S	C1_11120C_A_123	C1_11120C_A_124	1	1	X	X	X	X	X	X	X	X	X	X	X								C4_06250C_A	1	0
C1_11120C_A	137	138	S	C1_11120C_A_137	C1_11120C_A_138	0	1	X	X	X	X	X	X	X	X	X	X	X								C4_06340W_A	1	0
C1_11120C_A	138	139	S	C1_11120C_A_138	C1_11120C_A_139	0	1	X	X	X	X	X	X	X	X	X	X	X								C4_06350C_A	1	0
C1_11120C_A	155	156	S	C1_11120C_A_155	C1_11120C_A_156	0	1	X	X	X	X	X	X	X	X	X	X	X								C4_06420W_A	1	0
C1_11120C_A	168	169	S	C1_11120C_A_168	C1_11120C_A_169	0	1	X	X	X	X	X	X	X	X	X	X	X								C4_06470W_A	1	0
C1_11120C_A	265	266	S	C1_11120C_A_265	C1_11120C_A_266	0	1	X	X	X	X	X	X	X	X	X	X	X								C4_06580W_A	1	0
C1_11120C_A	6	7	S	C1_11120C_A_6	C1_11120C_A_7	0	1	X	X	X	X	X	X	X	X	X	X	X								C4_06590W_A	1	0
C1_11130W_A	205	206	S	C1_11130W_A_205	C1_11130W_A_206	0	1	YGR075C_216	227	N	149	55.1	X	X	X	X	X	X								C4_06600W_A	1	0
C1_11140W_A	13	14	S	C1_11140W_A_13	C1_11140W_A_14	0	1	X	14	-	78	47.7	X	X	X	X	X	X								C4_06650W_A	1	0
C1_11140W_A	16	17	S	C1_11140W_A_16	C1_11140W_A_17	0	1	YBR036C_11	17	V	78	47.7	X	X	X	X	X	X								C4_06680C_A	1	0
C1_11150W_A	122	123	S	C1_11150W_A_122	C1_11150W_A_123	0	1	YIL007C_115	124	S	359	66.1	X	X	X	X	X	X								C4_06690C_A	1	0
C1_11190W_A	46	47	S	C1_11190W_A_46	C1_11190W_A_47	0	1	YPL051W_47	47	A	571	65.4	X	X	X	X	X	X								C4_06720W_A	1	0
C1_11190W_A	95	96	S	C1_11190W_A_95	C1_11190W_A_96	0	1	X	96	-	571	65.4	X	X	X	X	X	X								C4_06730C_A	1	0
C1_11200W_A	1004	1005	S	C1_11200W_A_1004	C1_11200W_A_1005	0	1	X	X	X	X	X	X	X	X	X	X	X								C4_06780C_A	1	0
C1_11200W_A	1085	1086	S	C1_11200W_A_1085	C1_11200W_A_1086	0	1	X	X	X	X	X	X	X	X	X	X	X								C4_06820C_A	1	0
C1_11200W_A	1204	1205	S	C1_11200W_A_1204	C1_11200W_A_1205	0	1	X	X	X	X	X	X	X	X	X	X	X								C4_06830C_A	1	0
C1_11200W_A	1266	1267	S	C1_11200W_A_1266	C1_11200W_A_1267	0	1	X	X	X	X	X	X	X	X	X	X	X								C4_06870W_A	1	0
C1_11200W_A	1302	1303	T	C1_11200W_A_1302	C1_11200W_A_1303	0	1	X	X	X	X	X	X	X	X	X	X	X								C4_06880C_A	1	0
C1_11200W_A	1336	1337	S	C1_11200W_A_1336	C1_11200W_A_1337	0	1	X	X	X	X	X	X	X	X	X	X	X								C4_07060W_A	1	0
C1_11200W_A	1406	1407	S	C1_11200W_A_1406	C1_11200W_A_1407	0	1	X	X	X	X	X	X	X	X	X	X	X								C4_07070W_A	1	0
C1_11200W_A	1433	1434	S	C1_11200W_A_1433	C1_11200W_A_1434	1	1	X	X	X	X	X	X	X	X	X	X	X								C4_07080C_A	1	0
C1_11200W_A	1461	1462	S	C1_11200W_A_1461	C1_11200W_A_1462	0	1	X	X	X	X	X	X	X	X	X	X	X								C4_07100C_A	1	0
C1_11200W_A	171	172	S	C1_11200W_A_171	C1_11200W_A_172	0	1	X	X	X	X	X	X	X	X	X	X	X								C4_07170C_A	1	0
C1_11200W_A	1731	1732	S	C1_11200W_A_1731	C1_11200W_A_1732	0	1	X	X	X	X	X	X	X	X	X	X	X								C4_07190W_A	1	0
C1_11200W_A	1734	1735	S	C1_11200W_A_1734	C1_11200W_A_1735	0	1	X	X	X	X	X	X	X	X	X	X	X								C4_07210W_A	1	0
C1_11200W_A	174	175	S	C1_11200W_A_174	C1_11200W_A_175	0	1	X	X	X	X	X	X	X	X	X	X	X								C4_07230C_A	1	0
C1_11200W_A	177	178	S	C1_11200W_A_177	C1_11200W_A_178	0	1	X	X	X	X	X	X	X	X	X	X	X								C5_00070W_A	1	0
C1_11200W_A	1842	1843	S	C1_11200W_A_1842	C1_11200W_A_1843	0	1	X	X	X	X	X	X	X	X	X	X	X								C5_00150C_A	1	0
C1_11200W_A	1892	1893	S	C1_11200W_A_1892	C1_11200W_A_1893	0	1	X	X	X	X	X	X	X	X	X	X	X								C5_00170W_A	1	0
C1_11200W_A	1901	1902	S	C1_11200W_A_1901	C1_11200W_A_1902	0	1	X	X	X	X	X	X	X	X	X	X	X								C5_00180W_A	1	0
C1_11200W_A	199	200	S	C1_11200W_A_199	C1_11200W_A_200	0	1	X	X	X	X	X	X	X	X	X	X	X								C5_00190C_A	1	0
C1_11200W_A	2001	2002	S	C1_11200W_A_2001	C1_11200W_A_2002	0	1	X	X	X	X	X	X	X	X	X	X	X								C5_00200C_A	1	0
C1_11200W_A	2118	2119	S	C1_11200W_A_2118	C1_11200W_A_2119	0	1	X	X	X	X	X	X	X	X	X	X	X								C5_00210C_A	1	0
C1_11200W_A	2427	2428	S	C1_11200W_A_2427	C1_11200W_A_2428	0	1	X	X	X	X	X	X	X	X	X	X	X								C5_00240W_A	1	0
C1_11200W_A	2430	2431	S	C1_11200W_A_2430	C1_11200W_A_2431	0	1	X	X	X	X	X	X	X	X	X	X	X								C5_00300C_A	1	0
C1_11200W_A	2443	2444	S	C1_11200W_A_2443	C1_11200W_A_2444	0	1	X	X	X	X	X	X	X	X	X	X	X								C5_00310C_A	1	0
C1_11200W_A	2490	2491	S	C1_11200W_A_2490	C1_11200W_A_2491	0	1	X	X	X	X	X	X	X	X	X	X	X								C5_00340W_A	1	0
C1_11200W_A	2503	2504	S	C1_11200W_A_2503	C1_11200W_A_2504	0	1	X	X	X	X	X	X	X	X	X	X	X								C5_00370W_A	1	0
C1_11200W_A	350	351	S	C1_11200W_A_350	C1_11200W_A_351	0	1	X	X	X	X	X	X	X	X	X	X	X								C5_00380W_A	1	0
C1_11200W_A	445	446	S	C1_11200W_A_445	C1_11200W_A_446	0	1	X	X	X	X	X	X	X	X	X	X	X								C5_00390C_A	1	0
C1_11200W_A	495	496	S	C1_11200W_A_495	C1_11200W_A_496	0	1	X	X	X	X	X	X	X	X	X	X	X								C5_00400C_A	1	0
C1_11200W_A	497	498	S	C1_11200W_A_497	C1_11200W_A_498	0	1	X	X	X	X	X	X	X	X	X	X	X								C5_00440C_A	1	0
C1_11200W_A	602	603	S	C1_11200W_A_602	C1_11200W_A_603	0	1	X	X	X	X	X	X	X	X	X	X	X								C5_00450C_A	1	0
C1_11200W_A	604	605	T	C1_11200W_A_604	C1_11200W_A_605	0	1	X	X	X	X	X	X	X	X	X	X	X								C5_00480C_A	1	0
C1_11200W_A	663	664	S	C1_11200W_A_663	C1_11200W_A_664	0	1	X	X	X	X	X	X	X	X	X	X	X								C5_00490C_A	1	0
C1_11200W_A	741	742	S	C1_11200W_A_741	C1_11200W_A_742	0	1	X	X	X	X	X	X	X	X	X	X	X								C5_00590W_A	1	0
C1_11200W_A	752	753	S	C1_11200W_A_752	C1_11200W_A_753	0	1	X	X	X	X	X	X	X	X	X	X	X								C5_00610C_A	1	0
C1_11200W_A	81	82	S	C1_11200W_A_81	C1_11200W_A_82	0	1	X	X	X	X	X	X	X	X	X	X	X								C5_00630C_A	1	0
C1_11200W_A	847	848	S	C1_11200W_A_847	C1_11200W_A_848	0	1	X	X	X	X	X	X	X	X	X	X	X								C5_00660C_A	1	0
C1_11200W_A	849	850	S	C1_11200W_A_849	C1_11200W_A_850	0	1	X	X	X	X	X	X	X	X	X	X	X								C5_00760W_A	1	0
C1_11200W_A	953	954	T	C1_11200W_A_953	C1_11200W_A_954	0	1	X	X	X	X	X	X	X	X	X	X	X								C5_00790C_A	1	0
C1_11200W_A	955	956	S	C1_11200W_A_955	C1_11200W_A_956	0	1	X	X	X	X	X	X	X	X	X	X	X								C5_00820W_A	1	0
C1_11200W_A	959	960	T	C1_11200W_A_959	C1_11200W_A_960	0	1	X	X	X	X	X	X	X	X	X	X	X								C5_00890C_A	1	0
C1_11210C_A	14	15	S	C1_11210C_A_14	C1_11210C_A_15	0	1	X	X	X	X	X	X	X	X	X	X	X								C5_00900C_A	1	0
C1_11210C_A	21	22	S	C1_11210C_A_21	C1_11210C_A_22	0	1	X	X	X	X	X	X	X	X	X	X	X								C5_00930C_A	1	0
C1_11210C_A	35	36	S	C1_11210C_A_35	C1_11210C_A_36	0	1	X	X	X	X	X	X	X	X	X	X	X								C5_00940C_A	1	0
C1_11240C_A	18	19	S	C1_11240C_A_18	C1_11240C_A_19	0	1	YER026C_22	22	V	1046	78.8	X	X	X	X	X	X								C5_00950C_A	1	0
C1_11240C_A	20	21	S	C1_11240C_A_20	C1_11240C_A_21	0	1	YER026C_24	24	E	1046	78.8	X	X	X	X	X	X								C5_00980W_A	1	0
C1_11240C_A	41	42	S	C1_11240C_A_41	C1_11240C_A_42	0	1	YER026C_45	45	A	1046	78.8	X	X	X	X	X	X								C5_01000C_A	1	0
C1_11240C_A	42	43	S	C1_11240C_A_42	C1_11240C_A_43	0	1	YER026C_46	46	S	1046	78.8	YER026C	46	45	S	1	6								C5_01060C_A	1	0
C1_11240C_A	43	44	S	C1_11240C_A_43	C1_11240C_A_44	0	1	YER026C_47	47	S	1046	78.8	YER026C	47	46	S	1	8								C5_01070C_A	1	0
C1_11240C_A	46	47	S	C1_11240C_A_46	C1_11240C_A_47	0	1	YER026C_50	50	S	1046	78.8	YER026C	50	49	S	0	7								C5_01080C_A	1	0
C1_11250W_A	163	164	S	C1_11250W_A_163	C1_11250W_A_164	0	1	YER016W_148	166	S	421	53.7	X	X	X	X	X	X								C5_01100C_A	1	0
C1_11250W_A	171	172	T	C1_11250W_A_171	C1_11250W_A_172	0	1	YER016W_156	174	M	421	53.7	X	X	X	X	X	X								C5_01210W_A	1	0
C1_11280W_A	269	270	S	C1_11280W_A_269	C1_11280W_A_270	0	1	YDL209C_272	294	R	469	57.6	X	X	X	X	X	X								C5_01220W_A	1	0
C1_11310C_A	142	143	S	C1_11310C_A_142	C1_11310C_A_143	0	1	YDR505C_249	249	M	438	48.8	X	X	X	X	X	X								C5_01240W_A	1	0
C1_11310C_A	201	202	S	C1_11310C_A_201	C1_11310C_A_202	1	1	YDR505C_330	333	F	438	48.8	X	X	X	X	X	X								C5_01250W_A	1	0
C1_11310C_A	205	206	S	C1_11310C_A_205	C1_11310C_A_206	0	1	YDR505C_334	337	T	438	48.8	YDR505C	334	333	T	0	5								C5_01320W_A	1	0
C1_11310C_A	78	79	S	C1_11310C_A_78	C1_11310C_A_79	0	1	YDR505C_124	124	S	438	48.8	X	X	X	X	X	X								C5_01390C_A	1	0
C1_11320C_A	65	66	S	C1_11320C_A_65	C1_11320C_A_66	0	1	X	X	X	X	X	X	X	X	X	X	X								C5_01420W_A	1	0
C1_11330C_A	9	10	S	C1_11330C_A_9	C1_11330C_A_10	0	1	YDR510W_10	10	A	396	78.8	X	X	X	X	X	X								C5_01430C_A	1	0
C1_11330C_A	1	2	S	C1_11330C_A_1	C1_11330C_A_2	0	1	YDR510W_2	2	S	396	78.8	YDR510W	2	1	S	0	7								C5_01520C_A	1	0
C1_11330C_A	3	4	T	C1_11330C_A_3	C1_11330C_A_4	0	1	YDR510W_4	4	S	396	78.8	YDR510W	4	3	S	0	3								C5_01530C_A	1	0
C1_11330C_A	89	90	T	C1_11330C_A_89	C1_11330C_A_90	0	1	YDR510W_88	90	I	396	78.8	X	X	X	X	X	X								C5_01540W_A	1	0
C1_11350C_A	271	272	S	C1_11350C_A_271	C1_11350C_A_272	0	1	YLR183C_281	290	S	676	59.4	X	X	X	X	X	X								C5_01580C_A	1	0
C1_11350C_A	277	278	T	C1_11350C_A_277	C1_11350C_A_278	0	1	YLR183C_287	296	K	676	59.4	X	X	X	X	X	X								C5_01600C_A	1	0
C1_11350C_A	52	53	T	C1_11350C_A_52	C1_11350C_A_53	0	1	YLR183C_53	57	T	676	59.4	X	X	X	X	X	X								C5_01650C_A	1	0
C1_11370C_A	174	175	S	C1_11370C_A_174	C1_11370C_A_175	0	1	YDR499W_184	195	N	358	53.5	X	X	X	X	X	X								C5_01680C_A	1	0
C1_11370C_A	178	179	T	C1_11370C_A_178	C1_11370C_A_179	0	1	X	199	-	358	53.5	X	X	X	X	X	X								C5_01760C_A	1	0
C1_11370C_A	33	34	S	C1_11370C_A_33	C1_11370C_A_34	0	1	YDR499W_38	41	L	358	53.5	X	X	X	X	X	X								C5_01800C_A	1	0
C1_11400C_A	1055	1056	T	C1_11400C_A_1055	C1_11400C_A_1056	0	1	X	1083	-	2026	59.3	X	X	X	X	X	X								C5_01810W_A	1	0
C1_11400C_A	1058	1059	S	C1_11400C_A_1058	C1_11400C_A_1059	0	1	X	1086	-	2026	59.3	X	X	X	X	X	X								C5_01840C_A	1	0
C1_11400C_A	1060	1061	S	C1_11400C_A_1060	C1_11400C_A_1061	0	1	X	1088	-	2026	59.3	X	X	X	X	X	X								C5_01850C_A	1	0
C1_11400C_A	1073	1074	S	C1_11400C_A_1073	C1_11400C_A_1074	0	1	X	1101	-	2026	59.3	X	X	X	X	X	X								C5_01890W_A	1	0
C1_11400C_A	1076	1077	S	C1_11400C_A_1076	C1_11400C_A_1077	0	1	YDR507C_930	1104	S	2026	59.3	YDR507C	930	929	S	0	5								C5_01910W_A	1	0
C1_11400C_A	1077	1078	S	C1_11400C_A_1077	C1_11400C_A_1078	0	1	YDR507C_931	1105	Q	2026	59.3	X	X	X	X	X	X								C5_01940W_A	1	0
C1_11400C_A	1079	1080	S	C1_11400C_A_1079	C1_11400C_A_1080	0	1	YDR507C_933	1107	G	2026	59.3	X	X	X	X	X	X								C5_01950C_A	1	0
C1_11400C_A	1093	1094	S	C1_11400C_A_1093	C1_11400C_A_1094	0	1	YDR507C_947	1121	S	2026	59.3	X	X	X	X	X	X								C5_02000C_A	1	0
C1_11400C_A	1094	1095	T	C1_11400C_A_1094	C1_11400C_A_1095	0	1	YDR507C_948	1122	G	2026	59.3	X	X	X	X	X	X								C5_02010C_A	1	0
C1_11400C_A	1096	1097	S	C1_11400C_A_1096	C1_11400C_A_1097	0	1	YDR507C_950	1124	S	2026	59.3	X	X	X	X	X	X								C5_02030W_A	1	0
C1_11400C_A	1097	1098	S	C1_11400C_A_1097	C1_11400C_A_1098	0	1	YDR507C_951	1125	S	2026	59.3	X	X	X	X	X	X								C5_02060W_A	1	0
C1_11400C_A	1217	1218	S	C1_11400C_A_1217	C1_11400C_A_1218	0	1	X	1245	-	2026	59.3	X	X	X	X	X	X								C5_02070C_A	1	0
C1_11400C_A	1221	1222	S	C1_11400C_A_1221	C1_11400C_A_1222	0	1	X	1249	-	2026	59.3	X	X	X	X	X	X								C5_02120C_A	1	0
C1_11400C_A	167	168	S	C1_11400C_A_167	C1_11400C_A_168	0	1	YDR507C_166	175	H	2026	59.3	X	X	X	X	X	X								C5_02140C_A	1	0
C1_11400C_A	190	191	T	C1_11400C_A_190	C1_11400C_A_191	0	1	YDR507C_189	198	T	2026	59.3	X	X	X	X	X	X								C5_02150C_A	1	0
C1_11400C_A	299	300	S	C1_11400C_A_299	C1_11400C_A_300	0	1	YDR507C_300	310	S	2026	59.3	YDR507C	300	299	S	0	1								C5_02170C_A	1	0
C1_11400C_A	302	303	S	C1_11400C_A_302	C1_11400C_A_303	0	1	YDR507C_303	313	G	2026	59.3	X	X	X	X	X	X								C5_02180C_A	1	0
C1_11400C_A	392	393	S	C1_11400C_A_392	C1_11400C_A_393	0	1	YDR507C_395	405	S	2026	59.3	X	X	X	X	X	X								C5_02210W_A	1	0
C1_11400C_A	412	413	S	C1_11400C_A_412	C1_11400C_A_413	0	1	YDR507C_419	429	S	2026	59.3	YDR507C	419	418	S	0	1								C5_02230W_A	1	0
C1_11400C_A	458	459	S	C1_11400C_A_458	C1_11400C_A_459	0	1	X	475	-	2026	59.3	X	X	X	X	X	X								C5_02270W_A	1	0
C1_11400C_A	462	463	S	C1_11400C_A_462	C1_11400C_A_463	0	1	YDR507C_437	479	G	2026	59.3	X	X	X	X	X	X								C5_02300C_A	1	0
C1_11400C_A	472	473	S	C1_11400C_A_472	C1_11400C_A_473	0	1	YDR507C_447	489	S	2026	59.3	X	X	X	X	X	X								C5_02340C_A	1	0
C1_11400C_A	482	483	S	C1_11400C_A_482	C1_11400C_A_483	0	1	X	499	-	2026	59.3	X	X	X	X	X	X								C5_02370C_A	1	0
C1_11400C_A	484	485	S	C1_11400C_A_484	C1_11400C_A_485	0	1	YDR507C_448	501	S	2026	59.3	X	X	X	X	X	X								C5_02450W_A	1	0
C1_11400C_A	509	510	S	C1_11400C_A_509	C1_11400C_A_510	0	1	YDR507C_460	526	S	2026	59.3	YDR507C	460	459	S	0	2								C5_02500C_A	1	0
C1_11400C_A	512	513	S	C1_11400C_A_512	C1_11400C_A_513	0	1	X	529	-	2026	59.3	X	X	X	X	X	X								C5_02530W_A	1	0
C1_11400C_A	571	572	S	C1_11400C_A_571	C1_11400C_A_572	1	0	YDR507C_483	588	S	2026	59.3	YDR507C	483	482	S	0	3								C5_02610C_A	1	0
C1_11400C_A	591	592	S	C1_11400C_A_591	C1_11400C_A_592	0	1	YDR507C_498	608	I	2026	59.3	X	X	X	X	X	X								C5_02620C_A	1	0
C1_11400C_A	595	596	S	C1_11400C_A_595	C1_11400C_A_596	0	1	YDR507C_502	612	S	2026	59.3	YDR507C	502	501	S	0	2								C5_02660C_A	1	0
C1_11400C_A	707	708	S	C1_11400C_A_707	C1_11400C_A_708	1	1	YDR507C_613	727	E	2026	59.3	X	X	X	X	X	X								C5_02670W_A	1	0
C1_11400C_A	719	720	S	C1_11400C_A_719	C1_11400C_A_720	1	1	YDR507C_619	739	L	2026	59.3	X	X	X	X	X	X								C5_02680W_A	1	0
C1_11400C_A	751	752	S	C1_11400C_A_751	C1_11400C_A_752	0	1	YDR507C_648	771	N	2026	59.3	X	X	X	X	X	X								C5_02730C_A	1	0
C1_11400C_A	830	831	S	C1_11400C_A_830	C1_11400C_A_831	0	1	YDR507C_727	855	L	2026	59.3	X	X	X	X	X	X								C5_02750C_A	1	0
C1_11400C_A	833	834	S	C1_11400C_A_833	C1_11400C_A_834	0	1	YDR507C_730	858	S	2026	59.3	X	X	X	X	X	X								C5_02760W_A	1	0
C1_11400C_A	872	873	S	C1_11400C_A_872	C1_11400C_A_873	0	1	YDR507C_769	900	S	2026	59.3	X	X	X	X	X	X								C5_02780W_A	1	0
C1_11400C_A	875	876	T	C1_11400C_A_875	C1_11400C_A_876	0	1	YDR507C_772	903	K	2026	59.3	X	X	X	X	X	X								C5_02790C_A	1	0
C1_11400C_A	890	891	S	C1_11400C_A_890	C1_11400C_A_891	1	1	X	918	-	2026	59.3	X	X	X	X	X	X								C5_02830W_A	1	0
C1_11400C_A	911	912	S	C1_11400C_A_911	C1_11400C_A_912	0	1	YDR507C_790	939	S	2026	59.3	X	X	X	X	X	X								C5_02860C_A	1	0
C1_11400C_A	917	918	S	C1_11400C_A_917	C1_11400C_A_918	0	1	YDR507C_796	945	Q	2026	59.3	X	X	X	X	X	X								C5_02890W_A	1	0
C1_11400C_A	949	950	S	C1_11400C_A_949	C1_11400C_A_950	0	1	YDR507C_828	977	D	2026	59.3	X	X	X	X	X	X								C5_02900W_A	1	0
C1_11400C_A	953	954	S	C1_11400C_A_953	C1_11400C_A_954	0	1	YDR507C_832	981	N	2026	59.3	X	X	X	X	X	X								C5_02910C_A	1	0
C1_11400C_A	989	990	T	C1_11400C_A_989	C1_11400C_A_990	0	1	YDR507C_860	1017	T	2026	59.3	X	X	X	X	X	X								C5_02930C_A	1	0
C1_11400C_A	991	992	T	C1_11400C_A_991	C1_11400C_A_992	0	1	YDR507C_862	1019	N	2026	59.3	X	X	X	X	X	X								C5_02980C_A	1	0
C1_11400C_A	998	999	S	C1_11400C_A_998	C1_11400C_A_999	0	1	YDR507C_869	1026	G	2026	59.3	X	X	X	X	X	X								C5_03000C_A	1	0
C1_11420W_A	12	13	T	C1_11420W_A_12	C1_11420W_A_13	0	1	YCL059C_13	13	T	1622	81.3	X	X	X	X	X	X								C5_03010W_A	1	0
C1_11430W_A	172	173	S	C1_11430W_A_172	C1_11430W_A_173	0	1	X	X	X	X	X	X	X	X	X	X	X								C5_03020W_A	1	0
C1_11430W_A	297	298	S	C1_11430W_A_297	C1_11430W_A_298	0	1	X	X	X	X	X	X	X	X	X	X	X								C5_03100C_A	1	0
C1_11430W_A	307	308	S	C1_11430W_A_307	C1_11430W_A_308	0	1	X	X	X	X	X	X	X	X	X	X	X								C5_03140C_A	1	0
C1_11430W_A	371	372	S	C1_11430W_A_371	C1_11430W_A_372	0	1	X	X	X	X	X	X	X	X	X	X	X								C5_03150W_A	1	0
C1_11430W_A	610	611	S	C1_11430W_A_610	C1_11430W_A_611	0	1	X	X	X	X	X	X	X	X	X	X	X								C5_03160W_A	1	0
C1_11430W_A	62	63	S	C1_11430W_A_62	C1_11430W_A_63	0	1	X	X	X	X	X	X	X	X	X	X	X								C5_03260C_A	1	0
C1_11440C_A	1000	1001	S	C1_11440C_A_1000	C1_11440C_A_1001	0	1	X	1033	-	710	52.9	X	X	X	X	X	X								C5_03330C_A	1	0
C1_11440C_A	1021	1022	T	C1_11440C_A_1021	C1_11440C_A_1022	0	1	YCL061C_878	1057	T	710	52.9	X	X	X	X	X	X								C5_03350W_A	1	0
C1_11440C_A	1084	1085	S	C1_11440C_A_1084	C1_11440C_A_1085	1	1	X	1124	-	710	52.9	X	X	X	X	X	X								C5_03430W_A	1	0
C1_11440C_A	1100	1101	S	C1_11440C_A_1100	C1_11440C_A_1101	0	1	YCL061C_958	1141	S	710	52.9	X	X	X	X	X	X								C5_03490C_A	1	0
C1_11440C_A	1130	1131	T	C1_11440C_A_1130	C1_11440C_A_1131	0	1	YCL061C_988	1171	E	710	52.9	X	X	X	X	X	X								C5_03510C_A	1	0
C1_11440C_A	1230	1231	S	C1_11440C_A_1230	C1_11440C_A_1231	0	1	X	1284	*	710	52.9	X	X	X	X	X	X								C5_03550W_A	1	0
C1_11440C_A	295	296	S	C1_11440C_A_295	C1_11440C_A_296	0	1	YCL061C_296	311	S	710	52.9	X	X	X	X	X	X								C5_03580C_A	1	0
C1_11440C_A	298	299	S	C1_11440C_A_298	C1_11440C_A_299	0	1	YCL061C_299	314	A	710	52.9	X	X	X	X	X	X								C5_03590W_A	1	0
C1_11440C_A	371	372	S	C1_11440C_A_371	C1_11440C_A_372	0	1	YCL061C_372	388	L	710	52.9	X	X	X	X	X	X								C5_03710C_A	1	0
C1_11440C_A	372	373	S	C1_11440C_A_372	C1_11440C_A_373	0	1	YCL061C_373	389	T	710	52.9	X	X	X	X	X	X								C5_03760C_A	1	0
C1_11440C_A	395	396	S	C1_11440C_A_395	C1_11440C_A_396	0	1	YCL061C_407	423	L	710	52.9	X	X	X	X	X	X								C5_03780C_A	1	0
C1_11440C_A	397	398	S	C1_11440C_A_397	C1_11440C_A_398	0	1	YCL061C_409	425	S	710	52.9	YCL061C	409	408	S	0	4								C5_03790W_A	1	0
C1_11440C_A	666	667	S	C1_11440C_A_666	C1_11440C_A_667	0	1	YCL061C_603	698	N	710	52.9	X	X	X	X	X	X								C5_03820C_A	1	0
C1_11440C_A	667	668	T	C1_11440C_A_667	C1_11440C_A_668	0	1	YCL061C_604	699	E	710	52.9	X	X	X	X	X	X								C5_03830C_A	1	0
C1_11440C_A	811	812	S	C1_11440C_A_811	C1_11440C_A_812	0	1	X	843	-	710	52.9	X	X	X	X	X	X								C5_03860W_A	1	0
C1_11440C_A	858	859	S	C1_11440C_A_858	C1_11440C_A_859	1	1	YCL061C_726	890	S	710	52.9	X	X	X	X	X	X								C5_03870C_A	1	0
C1_11440C_A	873	874	S	C1_11440C_A_873	C1_11440C_A_874	0	1	YCL061C_741	905	S	710	52.9	X	X	X	X	X	X								C5_03920C_A	1	0
C1_11440C_A	878	879	S	C1_11440C_A_878	C1_11440C_A_879	0	1	YCL061C_746	910	S	710	52.9	X	X	X	X	X	X								C5_03930C_A	1	0
C1_11440C_A	95	96	S	C1_11440C_A_95	C1_11440C_A_96	0	1	YCL061C_103	105	L	710	52.9	X	X	X	X	X	X								C5_03950W_A	1	0
C1_11440C_A	997	998	S	C1_11440C_A_997	C1_11440C_A_998	0	1	X	1030	-	710	52.9	X	X	X	X	X	X								C5_03980W_A	1	0
C1_11450C_A	103	104	S	C1_11450C_A_103	C1_11450C_A_104	0	1	YDR502C_103	104	S	2050	92.2	X	X	X	X	X	X								C5_04050W_A	1	0
C1_11450C_A	13	14	S	C1_11450C_A_13	C1_11450C_A_14	0	1	YDR502C_13	14	S	2050	92.2	X	X	X	X	X	X								C5_04070C_A	1	0
C1_11450C_A	293	294	S	C1_11450C_A_293	C1_11450C_A_294	0	1	YDR502C_293	294	S	2050	92.2	X	X	X	X	X	X								C5_04150C_A	1	0
C1_11480W_A	539	540	S	C1_11480W_A_539	C1_11480W_A_540	0	1	YML123C_583	583	L	2367	80.8	X	X	X	X	X	X								C5_04170W_A	1	0
C1_11540C_A	1225	1226	S	C1_11540C_A_1225	C1_11540C_A_1226	0	1	YBL047C_1319	1381	N	1738	58.5	X	X	X	X	X	X								C5_04280C_A	1	0
C1_11540C_A	1244	1245	S	C1_11540C_A_1244	C1_11540C_A_1245	0	1	YBL047C_1330	1400	G	1738	58.5	X	X	X	X	X	X								C5_04300C_A	1	0
C1_11540C_A	1	2	S	C1_11540C_A_1	C1_11540C_A_2	0	1	X	2	-	1738	58.5	X	X	X	X	X	X								C5_04350C_A	1	0
C1_11540C_A	255	256	T	C1_11540C_A_255	C1_11540C_A_256	0	1	YBL047C_241	260	S	1738	58.5	YBL047C	241	240	S	0	13								C5_04440C_A	1	0
C1_11540C_A	262	263	S	C1_11540C_A_262	C1_11540C_A_263	0	1	YBL047C_248	267	S	1738	58.5	YBL047C	248	247	S	0	3								C5_04470C_A	1	0
C1_11540C_A	265	266	S	C1_11540C_A_265	C1_11540C_A_266	0	1	YBL047C_249	270	S	1738	58.5	YBL047C	249	248	S	0	2								C5_04510W_A	1	0
C1_11540C_A	466	467	S	C1_11540C_A_466	C1_11540C_A_467	0	1	YBL047C_423	471	S	1738	58.5	X	X	X	X	X	X								C5_04590C_A	1	0
C1_11540C_A	467	468	S	C1_11540C_A_467	C1_11540C_A_468	0	1	YBL047C_424	472	L	1738	58.5	X	X	X	X	X	X								C5_04640C_A	1	0
C1_11540C_A	471	472	S	C1_11540C_A_471	C1_11540C_A_472	0	1	YBL047C_428	476	L	1738	58.5	X	X	X	X	X	X								C5_04670W_A	1	0
C1_11540C_A	4	5	S	C1_11540C_A_4	C1_11540C_A_5	0	1	X	5	-	1738	58.5	X	X	X	X	X	X								C5_04700C_A	1	0
C1_11540C_A	502	503	T	C1_11540C_A_502	C1_11540C_A_503	0	1	YBL047C_470	518	P	1738	58.5	X	X	X	X	X	X								C5_04720C_A	1	0
C1_11540C_A	506	507	S	C1_11540C_A_506	C1_11540C_A_507	0	1	YBL047C_474	522	P	1738	58.5	X	X	X	X	X	X								C5_04750C_A	1	0
C1_11540C_A	507	508	S	C1_11540C_A_507	C1_11540C_A_508	0	1	YBL047C_475	523	P	1738	58.5	X	X	X	X	X	X								C5_04810W_A	1	0
C1_11540C_A	513	514	S	C1_11540C_A_513	C1_11540C_A_514	0	1	YBL047C_481	529	S	1738	58.5	X	X	X	X	X	X								C5_04930C_A	1	0
C1_11540C_A	526	527	T	C1_11540C_A_526	C1_11540C_A_527	0	1	YBL047C_492	542	F	1738	58.5	X	X	X	X	X	X								C5_04950C_A	1	0
C1_11540C_A	532	533	S	C1_11540C_A_532	C1_11540C_A_533	1	1	YBL047C_498	548	K	1738	58.5	X	X	X	X	X	X								C5_04960W_A	1	0
C1_11540C_A	541	542	S	C1_11540C_A_541	C1_11540C_A_542	0	1	YBL047C_507	557	L	1738	58.5	X	X	X	X	X	X								C5_04970C_A	1	0
C1_11540C_A	569	570	S	C1_11540C_A_569	C1_11540C_A_570	0	1	YBL047C_534	585	S	1738	58.5	X	X	X	X	X	X								C5_05000C_A	1	0
C1_11540C_A	633	634	S	C1_11540C_A_633	C1_11540C_A_634	0	1	YBL047C_615	666	S	1738	58.5	X	X	X	X	X	X								C5_05080W_A	1	0
C1_11540C_A	636	637	S	C1_11540C_A_636	C1_11540C_A_637	0	1	YBL047C_618	669	K	1738	58.5	X	X	X	X	X	X								C5_05100C_A	1	0
C1_11540C_A	769	770	S	C1_11540C_A_769	C1_11540C_A_770	0	1	YBL047C_763	814	L	1738	58.5	X	X	X	X	X	X								C5_05120W_A	1	0
C1_11540C_A	881	882	S	C1_11540C_A_881	C1_11540C_A_882	0	1	YBL047C_914	965	N	1738	58.5	X	X	X	X	X	X								C5_05170W_A	1	0
C1_11540C_A	886	887	T	C1_11540C_A_886	C1_11540C_A_887	0	1	YBL047C_919	970	T	1738	58.5	X	X	X	X	X	X								C5_05230C_A	1	0
C1_11540C_A	888	889	S	C1_11540C_A_888	C1_11540C_A_889	0	1	YBL047C_921	972	S	1738	58.5	X	X	X	X	X	X								C5_05250C_A	1	0
C1_11540C_A	915	916	T	C1_11540C_A_915	C1_11540C_A_916	0	1	YBL047C_948	1001	T	1738	58.5	X	X	X	X	X	X								C5_05260W_A	1	0
C1_11540C_A	920	921	T	C1_11540C_A_920	C1_11540C_A_921	0	1	YBL047C_953	1006	F	1738	58.5	X	X	X	X	X	X								C5_05310W_A	1	0
C1_11540C_A	968	969	S	C1_11540C_A_968	C1_11540C_A_969	0	1	YBL047C_1008	1067	S	1738	58.5	YBL047C	1008	1007	S	0	6								C5_05360C_A	1	0
C1_11540C_A	971	972	S	C1_11540C_A_971	C1_11540C_A_972	0	1	YBL047C_1011	1070	S	1738	58.5	YBL047C	1011	1010	S	0	2								C5_05380W_A	1	0
C1_11540C_A	972	973	S	C1_11540C_A_972	C1_11540C_A_973	0	1	YBL047C_1012	1071	S	1738	58.5	YBL047C	1012	1011	S	0	4								C5_05400W_A	1	0
C1_11540C_A	990	991	S	C1_11540C_A_990	C1_11540C_A_991	0	1	YBL047C_1032	1091	E	1738	58.5	X	X	X	X	X	X								C6_00110C_A	1	0
C1_11590W_A	9	10	S	C1_11590W_A_9	C1_11590W_A_10	0	1	YKR031C_10	10	T	3348	59.9	X	X	X	X	X	X								C6_00130C_A	1	0
C1_11590W_A	107	108	S	C1_11590W_A_107	C1_11590W_A_108	0	1	YKR031C_96	108	H	3348	59.9	X	X	X	X	X	X								C6_00260W_A	1	0
C1_11590W_A	114	115	S	C1_11590W_A_114	C1_11590W_A_115	0	1	YKR031C_103	115	R	3348	59.9	X	X	X	X	X	X								C6_00320C_A	1	0
C1_11590W_A	118	119	S	C1_11590W_A_118	C1_11590W_A_119	0	1	YKR031C_107	119	D	3348	59.9	X	X	X	X	X	X								C6_00330C_A	1	0
C1_11590W_A	1506	1507	T	C1_11590W_A_1506	C1_11590W_A_1507	0	1	YKR031C_1587	1657	K	3348	59.9	X	X	X	X	X	X								C6_00370C_A	1	0
C1_11590W_A	1513	1514	S	C1_11590W_A_1513	C1_11590W_A_1514	0	1	YKR031C_1592	1664	E	3348	59.9	X	X	X	X	X	X								C6_00400C_A	1	0
C1_11590W_A	1518	1519	S	C1_11590W_A_1518	C1_11590W_A_1519	0	1	X	1669	-	3348	59.9	X	X	X	X	X	X								C6_00410C_A	1	0
C1_11590W_A	1545	1546	S	C1_11590W_A_1545	C1_11590W_A_1546	0	1	YKR031C_1608	1696	R	3348	59.9	X	X	X	X	X	X								C6_00430C_A	1	0
C1_11590W_A	1582	1583	S	C1_11590W_A_1582	C1_11590W_A_1583	0	1	YKR031C_1626	1733	S	3348	59.9	X	X	X	X	X	X								C6_00510C_A	1	0
C1_11590W_A	1583	1584	T	C1_11590W_A_1583	C1_11590W_A_1584	0	1	YKR031C_1627	1734	L	3348	59.9	X	X	X	X	X	X								C6_00520W_A	1	0
C1_11590W_A	160	161	S	C1_11590W_A_160	C1_11590W_A_161	0	1	YKR031C_143	161	S	3348	59.9	X	X	X	X	X	X								C6_00540W_A	1	0
C1_11590W_A	162	163	T	C1_11590W_A_162	C1_11590W_A_163	0	1	YKR031C_145	163	S	3348	59.9	YKR031C	145	144	S	0	1								C6_00560W_A	1	0
C1_11590W_A	164	165	S	C1_11590W_A_164	C1_11590W_A_165	0	1	YKR031C_147	165	A	3348	59.9	X	X	X	X	X	X								C6_00570C_A	1	0
C1_11590W_A	1	2	S	C1_11590W_A_1	C1_11590W_A_2	0	1	YKR031C_2	2	S	3348	59.9	X	X	X	X	X	X								C6_00650C_A	1	0
C1_11590W_A	385	386	S	C1_11590W_A_385	C1_11590W_A_386	0	1	YKR031C_403	444	S	3348	59.9	X	X	X	X	X	X								C6_00670W_A	1	0
C1_11590W_A	394	395	S	C1_11590W_A_394	C1_11590W_A_395	0	1	YKR031C_412	453	S	3348	59.9	X	X	X	X	X	X								C6_00680C_A	1	0
C1_11590W_A	396	397	S	C1_11590W_A_396	C1_11590W_A_397	0	1	YKR031C_414	455	I	3348	59.9	X	X	X	X	X	X								C6_00710W_A	1	0
C1_11590W_A	400	401	S	C1_11590W_A_400	C1_11590W_A_401	0	1	YKR031C_418	459	E	3348	59.9	X	X	X	X	X	X								C6_00790C_A	1	0
C1_11590W_A	411	412	S	C1_11590W_A_411	C1_11590W_A_412	0	1	YKR031C_429	470	N	3348	59.9	X	X	X	X	X	X								C6_00800C_A	1	0
C1_11590W_A	413	414	T	C1_11590W_A_413	C1_11590W_A_414	0	1	YKR031C_431	472	D	3348	59.9	X	X	X	X	X	X								C6_00840W_A	1	0
C1_11590W_A	414	415	S	C1_11590W_A_414	C1_11590W_A_415	0	1	YKR031C_432	473	N	3348	59.9	X	X	X	X	X	X								C6_00850W_A	1	0
C1_11590W_A	417	418	S	C1_11590W_A_417	C1_11590W_A_418	0	1	YKR031C_434	476	K	3348	59.9	X	X	X	X	X	X								C6_00870C_A	1	0
C1_11590W_A	563	564	S	C1_11590W_A_563	C1_11590W_A_564	0	1	YKR031C_607	649	N	3348	59.9	X	X	X	X	X	X								C6_00880W_A	1	0
C1_11590W_A	569	570	S	C1_11590W_A_569	C1_11590W_A_570	0	1	X	655	-	3348	59.9	X	X	X	X	X	X								C6_00890W_A	1	0
C1_11590W_A	58	59	S	C1_11590W_A_58	C1_11590W_A_59	0	1	YKR031C_51	59	T	3348	59.9	X	X	X	X	X	X								C6_00910C_A	1	0
C1_11590W_A	59	60	S	C1_11590W_A_59	C1_11590W_A_60	0	1	YKR031C_52	60	S	3348	59.9	X	X	X	X	X	X								C6_00940C_A	1	0
C1_11590W_A	67	68	S	C1_11590W_A_67	C1_11590W_A_68	0	1	YKR031C_60	68	R	3348	59.9	X	X	X	X	X	X								C6_00950C_A	1	0
C1_11590W_A	70	71	S	C1_11590W_A_70	C1_11590W_A_71	0	1	YKR031C_63	71	N	3348	59.9	X	X	X	X	X	X								C6_00990W_A	1	0
C1_11590W_A	79	80	S	C1_11590W_A_79	C1_11590W_A_80	0	1	YKR031C_71	80	H	3348	59.9	X	X	X	X	X	X								C6_01060C_A	1	0
C1_11590W_A	81	82	S	C1_11590W_A_81	C1_11590W_A_82	0	1	YKR031C_73	82	L	3348	59.9	X	X	X	X	X	X								C6_01100W_A	1	0
C1_11650W_A	124	125	T	C1_11650W_A_124	C1_11650W_A_125	1	1	X	130	-	431	69.7	X	X	X	X	X	X								C6_01120C_A	1	0
C1_11650W_A	132	133	S	C1_11650W_A_132	C1_11650W_A_133	0	1	YPL037C_131	138	K	431	69.7	X	X	X	X	X	X								C6_01150W_A	1	0
C1_11660W_A	13	14	S	C1_11660W_A_13	C1_11660W_A_14	1	0	YMR250W_17	17	G	1511	69.1	X	X	X	X	X	X								C6_01160W_A	1	0
C1_11660W_A	483	484	S	C1_11660W_A_483	C1_11660W_A_484	0	1	YMR250W_501	521	E	1511	69.1	X	X	X	X	X	X								C6_01170W_A	1	0
C1_11690W_A	151	152	S	C1_11690W_A_151	C1_11690W_A_152	0	1	X	X	X	X	X	X	X	X	X	X	X								C6_01190C_A	1	0
C1_11690W_A	175	176	S	C1_11690W_A_175	C1_11690W_A_176	0	1	X	X	X	X	X	X	X	X	X	X	X								C6_01220C_A	1	0
C1_11690W_A	22	23	T	C1_11690W_A_22	C1_11690W_A_23	1	1	X	X	X	X	X	X	X	X	X	X	X								C6_01280W_A	1	0
C1_11720W_A	71	72	S	C1_11720W_A_71	C1_11720W_A_72	0	1	X	X	X	X	X	X	X	X	X	X	X								C6_01290C_A	1	0
C1_11730W_A	308	309	S	C1_11730W_A_308	C1_11730W_A_309	0	1	X	X	X	X	X	X	X	X	X	X	X								C6_01320W_A	1	0
C1_11730W_A	355	356	S	C1_11730W_A_355	C1_11730W_A_356	0	1	X	X	X	X	X	X	X	X	X	X	X								C6_01350W_A	1	0
C1_11730W_A	362	363	S	C1_11730W_A_362	C1_11730W_A_363	0	1	X	X	X	X	X	X	X	X	X	X	X								C6_01430C_A	1	0
C1_11730W_A	367	368	S	C1_11730W_A_367	C1_11730W_A_368	0	1	X	X	X	X	X	X	X	X	X	X	X								C6_01560W_A	1	0
C1_11730W_A	372	373	T	C1_11730W_A_372	C1_11730W_A_373	0	1	X	X	X	X	X	X	X	X	X	X	X								C6_01570C_A	1	0
C1_11730W_A	445	446	S	C1_11730W_A_445	C1_11730W_A_446	0	1	X	X	X	X	X	X	X	X	X	X	X								C6_01590W_A	1	0
C1_11730W_A	454	455	S	C1_11730W_A_454	C1_11730W_A_455	0	1	X	X	X	X	X	X	X	X	X	X	X								C6_01610W_A	1	0
C1_11730W_A	485	486	S	C1_11730W_A_485	C1_11730W_A_486	0	1	X	X	X	X	X	X	X	X	X	X	X								C6_01620W_A	1	0
C1_11730W_A	536	537	S	C1_11730W_A_536	C1_11730W_A_537	0	1	X	X	X	X	X	X	X	X	X	X	X								C6_01650C_A	1	0
C1_11730W_A	539	540	S	C1_11730W_A_539	C1_11730W_A_540	0	1	X	X	X	X	X	X	X	X	X	X	X								C6_01720C_A	1	0
C1_11730W_A	654	655	S	C1_11730W_A_654	C1_11730W_A_655	0	1	X	X	X	X	X	X	X	X	X	X	X								C6_01770W_A	1	0
C1_11730W_A	664	665	S	C1_11730W_A_664	C1_11730W_A_665	0	1	X	X	X	X	X	X	X	X	X	X	X								C6_01780C_A	1	0
C1_11730W_A	919	920	S	C1_11730W_A_919	C1_11730W_A_920	0	1	X	X	X	X	X	X	X	X	X	X	X								C6_01850W_A	1	0
C1_11750W_A	102	103	S	C1_11750W_A_102	C1_11750W_A_103	0	1	YNL101W_130	133	S	1448	67.9	YNL101W	130	129	S	0	7								C6_01970C_A	1	0
C1_11750W_A	106	107	S	C1_11750W_A_106	C1_11750W_A_107	0	1	YNL101W_136	139	N	1448	67.9	X	X	X	X	X	X								C6_02010C_A	1	0
C1_11750W_A	14	15	S	C1_11750W_A_14	C1_11750W_A_15	0	1	YNL101W_16	16	N	1448	67.9	X	X	X	X	X	X								C6_02020C_A	1	0
C1_11750W_A	21	22	S	C1_11750W_A_21	C1_11750W_A_22	0	1	YNL101W_23	23	S	1448	67.9	YNL101W	23	22	S	0	1								C6_02060W_A	1	0
C1_11750W_A	26	27	S	C1_11750W_A_26	C1_11750W_A_27	0	1	YNL101W_34	34	S	1448	67.9	X	X	X	X	X	X								C6_02070C_A	1	0
C1_11750W_A	30	31	S	C1_11750W_A_30	C1_11750W_A_31	0	1	YNL101W_38	38	N	1448	67.9	X	X	X	X	X	X								C6_02090C_A	1	0
C1_11750W_A	32	33	S	C1_11750W_A_32	C1_11750W_A_33	0	1	YNL101W_40	40	N	1448	67.9	X	X	X	X	X	X								C6_02120W_A	1	0
C1_11770C_A	531	532	S	C1_11770C_A_531	C1_11770C_A_532	0	1	YPL032C_461	551	M	737	54.2	X	X	X	X	X	X								C6_02140W_A	1	0
C1_11770C_A	534	535	T	C1_11770C_A_534	C1_11770C_A_535	0	1	YPL032C_464	554	Y	737	54.2	X	X	X	X	X	X								C6_02160W_A	1	0
C1_11770C_A	535	536	S	C1_11770C_A_535	C1_11770C_A_536	0	1	YPL032C_465	555	S	737	54.2	X	X	X	X	X	X								C6_02170C_A	1	0
C1_11770C_A	819	820	S	C1_11770C_A_819	C1_11770C_A_820	0	1	YPL032C_696	841	N	737	54.2	X	X	X	X	X	X								C6_02190C_A	1	0
C1_11770C_A	847	848	S	C1_11770C_A_847	C1_11770C_A_848	0	1	YPL032C_715	871	S	737	54.2	X	X	X	X	X	X								C6_02200C_A	1	0
C1_11770C_A	864	865	S	C1_11770C_A_864	C1_11770C_A_865	0	1	X	888	-	737	54.2	X	X	X	X	X	X								C6_02240C_A	1	0
C1_11850W_A	316	317	T	C1_11850W_A_316	C1_11850W_A_317	0	1	X	X	X	X	X	X	X	X	X	X	X								C6_02260C_A	1	0
C1_11850W_A	326	327	S	C1_11850W_A_326	C1_11850W_A_327	0	1	X	X	X	X	X	X	X	X	X	X	X								C6_02280W_A	1	0
C1_11860W_A	1012	1013	T	C1_11860W_A_1012	C1_11860W_A_1013	1	0	YJL080C_988	1040	T	2166	65.8	X	X	X	X	X	X								C6_02310W_A	1	0
C1_11860W_A	202	203	T	C1_11860W_A_202	C1_11860W_A_203	0	1	YJL080C_199	213	T	2166	65.8	X	X	X	X	X	X								C6_02320C_A	1	0
C1_11860W_A	225	226	T	C1_11860W_A_225	C1_11860W_A_226	0	1	YJL080C_221	236	S	2166	65.8	X	X	X	X	X	X								C6_02330W_A	1	0
C1_11860W_A	230	231	T	C1_11860W_A_230	C1_11860W_A_231	0	1	X	241	-	2166	65.8	X	X	X	X	X	X								C6_02350C_A	1	0
C1_11860W_A	883	884	S	C1_11860W_A_883	C1_11860W_A_884	0	1	YJL080C_863	911	T	2166	65.8	X	X	X	X	X	X								C6_02370C_A	1	0
C1_11860W_A	902	903	S	C1_11860W_A_902	C1_11860W_A_903	0	1	YJL080C_882	930	H	2166	65.8	X	X	X	X	X	X								C6_02410W_A	1	0
C1_11870W_A	11	12	S	C1_11870W_A_11	C1_11870W_A_12	0	1	YGR055W_18	18	N	2005	79.2	X	X	X	X	X	X								C6_02430W_A	1	0
C1_11880W_A	54	55	S	C1_11880W_A_54	C1_11880W_A_55	0	1	YPR100W_55	55	E	371	72.7	X	X	X	X	X	X								C6_02450W_A	1	0
C1_11900C_A	16	17	S	C1_11900C_A_16	C1_11900C_A_17	0	1	X	X	X	X	X	X	X	X	X	X	X								C6_02490C_A	1	0
C1_11900C_A	8	9	S	C1_11900C_A_8	C1_11900C_A_9	0	1	X	X	X	X	X	X	X	X	X	X	X								C6_02570C_A	1	0
C1_11920W_A	208	209	S	C1_11920W_A_208	C1_11920W_A_209	0	1	YLR181C_187	222	K	220	53	X	X	X	X	X	X								C6_02580W_A	1	0
C1_11920W_A	250	251	S	C1_11920W_A_250	C1_11920W_A_251	1	1	X	265	-	220	53	X	X	X	X	X	X								C6_02590C_A	1	0
C1_11920W_A	258	259	S	C1_11920W_A_258	C1_11920W_A_259	0	1	X	273	-	220	53	X	X	X	X	X	X								C6_02610C_A	1	0
C1_11920W_A	263	264	S	C1_11920W_A_263	C1_11920W_A_264	0	1	X	278	-	220	53	X	X	X	X	X	X								C6_02630C_A	1	0
C1_11920W_A	373	374	S	C1_11920W_A_373	C1_11920W_A_374	0	1	YLR181C_306	388	S	220	53	X	X	X	X	X	X								C6_02670C_A	1	0
C1_11920W_A	381	382	S	C1_11920W_A_381	C1_11920W_A_382	0	1	YLR181C_314	396	P	220	53	X	X	X	X	X	X								C6_02680W_A	1	0
C1_11930W_A	423	424	S	C1_11930W_A_423	C1_11930W_A_424	0	1	YLR187W_461	478	S	1443	59.6	X	X	X	X	X	X								C6_02770W_A	1	0
C1_11930W_A	428	429	T	C1_11930W_A_428	C1_11930W_A_429	0	1	X	483	-	1443	59.6	X	X	X	X	X	X								C6_02780C_A	1	0
C1_11930W_A	435	436	S	C1_11930W_A_435	C1_11930W_A_436	0	1	YLR187W_471	490	S	1443	59.6	X	X	X	X	X	X								C6_02810C_A	1	0
C1_11930W_A	440	441	S	C1_11930W_A_440	C1_11930W_A_441	0	1	YLR187W_476	495	E	1443	59.6	X	X	X	X	X	X								C6_02840C_A	1	0
C1_11930W_A	489	490	S	C1_11930W_A_489	C1_11930W_A_490	0	1	YLR187W_520	544	K	1443	59.6	X	X	X	X	X	X								C6_02850W_A	1	0
C1_11930W_A	505	506	S	C1_11930W_A_505	C1_11930W_A_506	0	1	YLR187W_536	560	S	1443	59.6	YLR187W	536	535	S	0	1								C6_02860W_A	1	0
C1_11930W_A	535	536	S	C1_11930W_A_535	C1_11930W_A_536	0	1	X	592	-	1443	59.6	X	X	X	X	X	X								C6_02910W_A	1	0
C1_11930W_A	567	568	S	C1_11930W_A_567	C1_11930W_A_568	0	1	YLR187W_590	624	A	1443	59.6	X	X	X	X	X	X								C6_02930W_A	1	0
C1_11930W_A	590	591	S	C1_11930W_A_590	C1_11930W_A_591	0	1	YLR187W_612	647	E	1443	59.6	X	X	X	X	X	X								C6_02970C_A	1	0
C1_11930W_A	612	613	S	C1_11930W_A_612	C1_11930W_A_613	0	1	YLR187W_627	669	K	1443	59.6	X	X	X	X	X	X								C6_03040C_A	1	0
C1_11930W_A	618	619	S	C1_11930W_A_618	C1_11930W_A_619	0	1	YLR187W_633	675	S	1443	59.6	YLR187W	633	632	S	0	2								C6_03120W_A	1	0
C1_11930W_A	643	644	S	C1_11930W_A_643	C1_11930W_A_644	0	1	X	700	-	1443	59.6	X	X	X	X	X	X								C6_03180C_A	1	0
C1_11930W_A	647	648	S	C1_11930W_A_647	C1_11930W_A_648	0	1	X	704	-	1443	59.6	X	X	X	X	X	X								C6_03220W_A	1	0
C1_11930W_A	721	722	S	C1_11930W_A_721	C1_11930W_A_722	0	1	YLR187W_707	779	E	1443	59.6	X	X	X	X	X	X								C6_03260W_A	1	0
C1_11930W_A	726	727	S	C1_11930W_A_726	C1_11930W_A_727	0	1	YLR187W_713	785	S	1443	59.6	X	X	X	X	X	X								C6_03290W_A	1	0
C1_11930W_A	738	739	S	C1_11930W_A_738	C1_11930W_A_739	0	1	YLR187W_721	797	S	1443	59.6	X	X	X	X	X	X								C6_03300C_A	1	0
C1_11930W_A	748	749	S	C1_11930W_A_748	C1_11930W_A_749	0	1	YLR187W_731	807	N	1443	59.6	X	X	X	X	X	X								C6_03330C_A	1	0
C1_11930W_A	749	750	S	C1_11930W_A_749	C1_11930W_A_750	0	1	YLR187W_732	808	S	1443	59.6	X	X	X	X	X	X								C6_03340C_A	1	0
C1_11940C_A	214	215	S	C1_11940C_A_214	C1_11940C_A_215	0	1	X	X	X	X	X	X	X	X	X	X	X								C6_03350C_A	1	0
C1_11940C_A	215	216	S	C1_11940C_A_215	C1_11940C_A_216	0	1	X	X	X	X	X	X	X	X	X	X	X								C6_03370W_A	1	0
C1_11940C_A	51	52	S	C1_11940C_A_51	C1_11940C_A_52	0	1	X	X	X	X	X	X	X	X	X	X	X								C6_03400C_A	1	0
C1_11970C_A	103	104	S	C1_11970C_A_103	C1_11970C_A_104	0	1	X	X	X	X	X	X	X	X	X	X	X								C6_03410C_A	1	0
C1_11970C_A	107	108	S	C1_11970C_A_107	C1_11970C_A_108	0	1	X	X	X	X	X	X	X	X	X	X	X								C6_03430C_A	1	0
C1_11970C_A	132	133	T	C1_11970C_A_132	C1_11970C_A_133	0	1	X	X	X	X	X	X	X	X	X	X	X								C6_03460W_A	1	0
C1_11970C_A	144	145	S	C1_11970C_A_144	C1_11970C_A_145	0	1	X	X	X	X	X	X	X	X	X	X	X								C6_03470W_A	1	0
C1_11970C_A	145	146	S	C1_11970C_A_145	C1_11970C_A_146	0	1	X	X	X	X	X	X	X	X	X	X	X								C6_03550C_A	1	0
C1_11970C_A	159	160	T	C1_11970C_A_159	C1_11970C_A_160	0	1	X	X	X	X	X	X	X	X	X	X	X								C6_03610W_A	1	0
C1_11970C_A	161	162	S	C1_11970C_A_161	C1_11970C_A_162	0	1	X	X	X	X	X	X	X	X	X	X	X								C6_03640W_A	1	0
C1_11970C_A	387	388	S	C1_11970C_A_387	C1_11970C_A_388	0	1	X	X	X	X	X	X	X	X	X	X	X								C6_03650C_A	1	0
C1_11970C_A	388	389	S	C1_11970C_A_388	C1_11970C_A_389	0	1	X	X	X	X	X	X	X	X	X	X	X								C6_03660C_A	1	0
C1_11970C_A	400	401	S	C1_11970C_A_400	C1_11970C_A_401	0	1	X	X	X	X	X	X	X	X	X	X	X								C6_03720W_A	1	0
C1_11970C_A	428	429	S	C1_11970C_A_428	C1_11970C_A_429	0	1	X	X	X	X	X	X	X	X	X	X	X								C6_03750C_A	1	0
C1_11970C_A	447	448	S	C1_11970C_A_447	C1_11970C_A_448	0	1	X	X	X	X	X	X	X	X	X	X	X								C6_03770C_A	1	0
C1_11970C_A	80	81	S	C1_11970C_A_80	C1_11970C_A_81	0	1	X	X	X	X	X	X	X	X	X	X	X								C6_03780C_A	1	0
C1_11970C_A	92	93	T	C1_11970C_A_92	C1_11970C_A_93	0	1	X	X	X	X	X	X	X	X	X	X	X								C6_03790C_A	1	0
C1_11980W_A	169	170	S	C1_11980W_A_169	C1_11980W_A_170	0	1	X	170	*	418	74.7	X	X	X	X	X	X								C6_03800C_A	1	0
C1_12010C_A	13	14	T	C1_12010C_A_13	C1_12010C_A_14	0	1	X	X	X	X	X	X	X	X	X	X	X								C6_03830W_A	1	0
C1_12010C_A	17	18	S	C1_12010C_A_17	C1_12010C_A_18	0	1	X	X	X	X	X	X	X	X	X	X	X								C6_03840C_A	1	0
C1_12010C_A	612	613	S	C1_12010C_A_612	C1_12010C_A_613	0	1	X	X	X	X	X	X	X	X	X	X	X								C6_03850C_A	1	0
C1_12010C_A	625	626	S	C1_12010C_A_625	C1_12010C_A_626	0	1	X	X	X	X	X	X	X	X	X	X	X								C6_03910C_A	1	0
C1_12010C_A	764	765	S	C1_12010C_A_764	C1_12010C_A_765	0	1	X	X	X	X	X	X	X	X	X	X	X								C6_03930W_A	1	0
C1_12010C_A	787	788	S	C1_12010C_A_787	C1_12010C_A_788	0	1	X	X	X	X	X	X	X	X	X	X	X								C6_03940C_A	1	0
C1_12010C_A	789	790	S	C1_12010C_A_789	C1_12010C_A_790	0	1	X	X	X	X	X	X	X	X	X	X	X								C6_03950C_A	1	0
C1_12010C_A	7	8	S	C1_12010C_A_7	C1_12010C_A_8	0	1	X	X	X	X	X	X	X	X	X	X	X								C6_03960W_A	1	0
C1_12010C_A	821	822	S	C1_12010C_A_821	C1_12010C_A_822	0	1	X	X	X	X	X	X	X	X	X	X	X								C6_03990C_A	1	0
C1_12010C_A	838	839	S	C1_12010C_A_838	C1_12010C_A_839	0	1	X	X	X	X	X	X	X	X	X	X	X								C6_04140C_A	1	0
C1_12010C_A	881	882	S	C1_12010C_A_881	C1_12010C_A_882	0	1	X	X	X	X	X	X	X	X	X	X	X								C6_04170C_A	1	0
C1_12030W_A	137	138	S	C1_12030W_A_137	C1_12030W_A_138	0	1	YER081W_144	145	R	2348	92.8	X	X	X	X	X	X								C6_04190C_A	1	0
C1_12030W_A	49	50	T	C1_12030W_A_49	C1_12030W_A_50	0	1	YER081W_56	57	T	2348	92.8	X	X	X	X	X	X								C6_04270W_A	1	0
C1_12050W_A	457	458	S	C1_12050W_A_457	C1_12050W_A_458	0	1	YIL075C_459	465	N	3419	83.6	X	X	X	X	X	X								C6_04330W_A	1	0
C1_12050W_A	836	837	T	C1_12050W_A_836	C1_12050W_A_837	1	0	YIL075C_836	844	E	3419	83.6	X	X	X	X	X	X								C6_04360C_A	1	0
C1_12050W_A	885	886	S	C1_12050W_A_885	C1_12050W_A_886	0	1	YIL075C_879	893	S	3419	83.6	X	X	X	X	X	X								C6_04370W_A	1	0
C1_12120W_A	110	111	S	C1_12120W_A_110	C1_12120W_A_111	0	1	X	X	X	X	X	X	X	X	X	X	X								C6_04520W_A	1	0
C1_12120W_A	188	189	S	C1_12120W_A_188	C1_12120W_A_189	0	1	X	X	X	X	X	X	X	X	X	X	X								C6_04550C_A	1	0
C1_12120W_A	193	194	S	C1_12120W_A_193	C1_12120W_A_194	0	1	X	X	X	X	X	X	X	X	X	X	X								C6_04650W_A	1	0
C1_12160W_A	105	106	S	C1_12160W_A_105	C1_12160W_A_106	0	1	YNR049C_124	129	T	101	56	X	X	X	X	X	X								C7_00050C_A	1	0
C1_12160W_A	37	38	S	C1_12160W_A_37	C1_12160W_A_38	0	1	YNR049C_42	46	D	101	56	X	X	X	X	X	X								C7_00100W_A	1	0
C1_12170C_A	103	104	S	C1_12170C_A_103	C1_12170C_A_104	0	1	YCR095C_112	116	T	381	54.6	X	X	X	X	X	X								C7_00110W_A	1	0
C1_12170C_A	319	320	S	C1_12170C_A_319	C1_12170C_A_320	0	1	YCR095C_289	342	T	381	54.6	X	X	X	X	X	X								C7_00130W_A	1	0
C1_12170C_A	320	321	S	C1_12170C_A_320	C1_12170C_A_321	0	1	YCR095C_290	343	S	381	54.6	X	X	X	X	X	X								C7_00140C_A	1	0
C1_12170C_A	362	363	S	C1_12170C_A_362	C1_12170C_A_363	0	1	X	385	-	381	54.6	X	X	X	X	X	X								C7_00160C_A	1	0
C1_12170C_A	92	93	S	C1_12170C_A_92	C1_12170C_A_93	0	1	YCR095C_92	96	T	381	54.6	YCR095C	92	91	T	0	1								C7_00230W_A	1	0
C1_12170C_A	94	95	S	C1_12170C_A_94	C1_12170C_A_95	0	1	YCR095C_94	98	S	381	54.6	YCR095C	94	93	S	0	1								C7_00250C_A	1	0
C1_12180C_A	342	343	S	C1_12180C_A_342	C1_12180C_A_343	0	1	X	X	X	X	X	X	X	X	X	X	X								C7_00260C_A	1	0
C1_12230W_A	239	240	S	C1_12230W_A_239	C1_12230W_A_240	0	1	YCR033W_268	277	H	349	44.6	X	X	X	X	X	X								C7_00280W_A	1	0
C1_12230W_A	320	321	S	C1_12230W_A_320	C1_12230W_A_321	0	1	YCR033W_355	364	H	349	44.6	X	X	X	X	X	X								C7_00290C_A	1	0
C1_12230W_A	91	92	S	C1_12230W_A_91	C1_12230W_A_92	0	1	YCR033W_114	116	E	349	44.6	X	X	X	X	X	X								C7_00310C_A	1	0
C1_12240C_A	314	315	S	C1_12240C_A_314	C1_12240C_A_315	0	1	YNL040W_299	333	S	905	63.9	X	X	X	X	X	X								C7_00350C_A	1	0
C1_12250C_A	438	439	S	C1_12250C_A_438	C1_12250C_A_439	0	1	X	X	X	X	X	X	X	X	X	X	X								C7_00410C_A	1	0
C1_12250C_A	441	442	T	C1_12250C_A_441	C1_12250C_A_442	0	1	X	X	X	X	X	X	X	X	X	X	X								C7_00420C_A	1	0
C1_12260W_A	206	207	S	C1_12260W_A_206	C1_12260W_A_207	0	1	YKL119C_212	220	K	354	61.9	X	X	X	X	X	X								C7_00430W_A	1	0
C1_12290C_A	151	152	S	C1_12290C_A_151	C1_12290C_A_152	0	1	X	X	X	X	X	X	X	X	X	X	X								C7_00440C_A	1	0
C1_12290C_A	155	156	S	C1_12290C_A_155	C1_12290C_A_156	0	1	X	X	X	X	X	X	X	X	X	X	X								C7_00470C_A	1	0
C1_12290C_A	164	165	S	C1_12290C_A_164	C1_12290C_A_165	0	1	X	X	X	X	X	X	X	X	X	X	X								C7_00510W_A	1	0
C1_12290C_A	168	169	S	C1_12290C_A_168	C1_12290C_A_169	0	1	X	X	X	X	X	X	X	X	X	X	X								C7_00560C_A	1	0
C1_12290C_A	16	17	S	C1_12290C_A_16	C1_12290C_A_17	0	1	X	X	X	X	X	X	X	X	X	X	X								C7_00590W_A	1	0
C1_12290C_A	170	171	S	C1_12290C_A_170	C1_12290C_A_171	0	1	X	X	X	X	X	X	X	X	X	X	X								C7_00610C_A	1	0
C1_12290C_A	31	32	S	C1_12290C_A_31	C1_12290C_A_32	0	1	X	X	X	X	X	X	X	X	X	X	X								C7_00620W_A	1	0
C1_12310C_A	285	286	S	C1_12310C_A_285	C1_12310C_A_286	1	1	YOL077C_285	291	S	1383	89.6	YOL077C	285	284	S	0	4								C7_00660W_A	1	0
C1_12390C_A	104	105	S	C1_12390C_A_104	C1_12390C_A_105	0	1	YHR010W_105	105	S	748	96.4	X	X	X	X	X	X								C7_00670C_A	1	0
C1_12390C_A	34	35	S	C1_12390C_A_34	C1_12390C_A_35	0	1	YHR010W_35	35	S	748	96.4	YHR010W	35	34	S	0	1								C7_00690W_A	1	0
C1_12390C_A	90	91	S	C1_12390C_A_90	C1_12390C_A_91	0	1	YHR010W_91	91	A	748	96.4	X	X	X	X	X	X								C7_00710W_A	1	0
C1_12390C_A	93	94	S	C1_12390C_A_93	C1_12390C_A_94	0	1	YHR010W_94	94	S	748	96.4	X	X	X	X	X	X								C7_00720W_A	1	0
C1_12390C_A	97	98	S	C1_12390C_A_97	C1_12390C_A_98	0	1	YHR010W_98	98	T	748	96.4	X	X	X	X	X	X								C7_00750W_A	1	0
C1_12400C_A	51	52	S	C1_12400C_A_51	C1_12400C_A_52	0	1	X	X	X	X	X	X	X	X	X	X	X								C7_00790W_A	1	0
C1_12410C_A	106	107	S	C1_12410C_A_106	C1_12410C_A_107	0	1	YOL100W_89	108	K	1064	54.2	X	X	X	X	X	X								C7_00800C_A	1	0
C1_12410C_A	107	108	S	C1_12410C_A_107	C1_12410C_A_108	0	1	YOL100W_90	109	N	1064	54.2	X	X	X	X	X	X								C7_00810W_A	1	0
C1_12410C_A	187	188	T	C1_12410C_A_187	C1_12410C_A_188	0	1	YOL100W_129	191	Q	1064	54.2	X	X	X	X	X	X								C7_00820W_A	1	0
C1_12410C_A	26	27	S	C1_12410C_A_26	C1_12410C_A_27	0	1	X	27	-	1064	54.2	X	X	X	X	X	X								C7_00830C_A	1	0
C1_12410C_A	29	30	S	C1_12410C_A_29	C1_12410C_A_30	0	1	YOL100W_17	30	S	1064	54.2	X	X	X	X	X	X								C7_00840C_A	1	0
C1_12410C_A	35	36	S	C1_12410C_A_35	C1_12410C_A_36	0	1	YOL100W_23	36	N	1064	54.2	X	X	X	X	X	X								C7_00880C_A	1	0
C1_12410C_A	406	407	S	C1_12410C_A_406	C1_12410C_A_407	0	1	YOL100W_348	413	S	1064	54.2	X	X	X	X	X	X								C7_00910C_A	1	0
C1_12410C_A	577	578	S	C1_12410C_A_577	C1_12410C_A_578	0	1	YOL100W_525	591	S	1064	54.2	X	X	X	X	X	X								C7_00960W_A	1	0
C1_12410C_A	578	579	S	C1_12410C_A_578	C1_12410C_A_579	0	1	YOL100W_526	592	E	1064	54.2	X	X	X	X	X	X								C7_00990W_A	1	0
C1_12410C_A	586	587	S	C1_12410C_A_586	C1_12410C_A_587	0	1	YOL100W_534	600	T	1064	54.2	X	X	X	X	X	X								C7_01030C_A	1	0
C1_12410C_A	680	681	S	C1_12410C_A_680	C1_12410C_A_681	1	1	YOL100W_655	721	P	1064	54.2	X	X	X	X	X	X								C7_01070C_A	1	0
C1_12410C_A	805	806	S	C1_12410C_A_805	C1_12410C_A_806	1	0	YOL100W_893	959	E	1064	54.2	X	X	X	X	X	X								C7_01210C_A	1	0
C1_12430W_A	210	211	S	C1_12430W_A_210	C1_12430W_A_211	1	0	YOL078W_321	326	S	350	49.9	X	X	X	X	X	X								C7_01230C_A	1	0
C1_12430W_A	295	296	T	C1_12430W_A_295	C1_12430W_A_296	0	1	YOL078W_445	452	T	350	49.9	X	X	X	X	X	X								C7_01250W_A	1	0
C1_12430W_A	298	299	S	C1_12430W_A_298	C1_12430W_A_299	0	1	YOL078W_448	455	S	350	49.9	X	X	X	X	X	X								C7_01270C_A	1	0
C1_12430W_A	35	36	S	C1_12430W_A_35	C1_12430W_A_36	0	1	YOL078W_31	36	Y	350	49.9	X	X	X	X	X	X								C7_01290W_A	1	0
C1_12430W_A	395	396	S	C1_12430W_A_395	C1_12430W_A_396	0	1	YOL078W_562	571	S	350	49.9	X	X	X	X	X	X								C7_01320W_A	1	0
C1_12430W_A	410	411	S	C1_12430W_A_410	C1_12430W_A_411	0	1	YOL078W_577	586	S	350	49.9	X	X	X	X	X	X								C7_01330C_A	1	0
C1_12430W_A	415	416	T	C1_12430W_A_415	C1_12430W_A_416	0	1	YOL078W_581	591	K	350	49.9	X	X	X	X	X	X								C7_01390W_A	1	0
C1_12430W_A	435	436	S	C1_12430W_A_435	C1_12430W_A_436	0	1	YOL078W_607	617	P	350	49.9	X	X	X	X	X	X								C7_01420W_A	1	0
C1_12430W_A	52	53	S	C1_12430W_A_52	C1_12430W_A_53	0	1	YOL078W_65	70	S	350	49.9	X	X	X	X	X	X								C7_01430C_A	1	0
C1_12430W_A	56	57	T	C1_12430W_A_56	C1_12430W_A_57	0	1	YOL078W_69	74	S	350	49.9	X	X	X	X	X	X								C7_01480W_A	1	0
C1_12430W_A	632	633	S	C1_12430W_A_632	C1_12430W_A_633	0	1	YOL078W_832	844	D	350	49.9	X	X	X	X	X	X								C7_01490W_A	1	0
C1_12430W_A	728	729	S	C1_12430W_A_728	C1_12430W_A_729	0	1	YOL078W_957	971	S	350	49.9	X	X	X	X	X	X								C7_01520W_A	1	0
C1_12430W_A	733	734	S	C1_12430W_A_733	C1_12430W_A_734	0	1	X	976	-	350	49.9	X	X	X	X	X	X								C7_01650W_A	1	0
C1_12450C_A	122	123	S	C1_12450C_A_122	C1_12450C_A_123	0	1	YOL081W_156	161	S	1614	52.3	X	X	X	X	X	X								C7_01700W_A	1	0
C1_12450C_A	1584	1585	T	C1_12450C_A_1584	C1_12450C_A_1585	0	1	YOL081W_2009	2046	R	1614	52.3	X	X	X	X	X	X								C7_01780W_A	1	0
C1_12520W_A	136	137	S	C1_12520W_A_136	C1_12520W_A_137	0	1	YDR108W_131	143	Q	380	52.9	X	X	X	X	X	X								C7_01790C_A	1	0
C1_12550C_A	109	110	S	C1_12550C_A_109	C1_12550C_A_110	0	1	YPR019W_136	145	N	3646	82.9	X	X	X	X	X	X								C7_01800C_A	1	0
C1_12550C_A	116	117	S	C1_12550C_A_116	C1_12550C_A_117	0	1	YPR019W_144	153	S	3646	82.9	X	X	X	X	X	X								C7_01810W_A	1	0
C1_12550C_A	117	118	S	C1_12550C_A_117	C1_12550C_A_118	0	1	YPR019W_145	154	S	3646	82.9	YPR019W	145	144	S	1	1								C7_01840W_A	1	0
C1_12550C_A	70	71	S	C1_12550C_A_70	C1_12550C_A_71	0	1	YPR019W_68	75	S	3646	82.9	YPR019W	68	67	S	0	6								C7_01900W_A	1	0
C1_12550C_A	71	72	S	C1_12550C_A_71	C1_12550C_A_72	0	1	YPR019W_69	76	S	3646	82.9	YPR019W	69	68	S	1	7								C7_01920W_A	1	0
C1_12570C_A	183	184	S	C1_12570C_A_183	C1_12570C_A_184	0	1	YPL101W_185	191	S	1144	72.8	X	X	X	X	X	X								C7_01930C_A	1	0
C1_12570C_A	186	187	S	C1_12570C_A_186	C1_12570C_A_187	0	1	YPL101W_188	194	T	1144	72.8	X	X	X	X	X	X								C7_01940C_A	1	0
C1_12620W_A	1001	1002	S	C1_12620W_A_1001	C1_12620W_A_1002	0	1	YLL021W_961	1079	S	1359	57.8	YLL021W	961	960	S	0	6								C7_01960W_A	1	0
C1_12620W_A	1004	1005	S	C1_12620W_A_1004	C1_12620W_A_1005	0	1	YLL021W_964	1082	A	1359	57.8	X	X	X	X	X	X								C7_01970C_A	1	0
C1_12620W_A	1007	1008	S	C1_12620W_A_1007	C1_12620W_A_1008	0	1	YLL021W_967	1085	K	1359	57.8	X	X	X	X	X	X								C7_02040C_A	1	0
C1_12620W_A	1030	1031	S	C1_12620W_A_1030	C1_12620W_A_1031	0	1	YLL021W_988	1108	S	1359	57.8	YLL021W	988	987	S	0	1								C7_02050C_A	1	0
C1_12620W_A	1045	1046	S	C1_12620W_A_1045	C1_12620W_A_1046	1	1	YLL021W_1006	1126	S	1359	57.8	YLL021W	1006	1005	S	0	3								C7_02060W_A	1	0
C1_12620W_A	1076	1077	S	C1_12620W_A_1076	C1_12620W_A_1077	0	1	YLL021W_1039	1160	L	1359	57.8	X	X	X	X	X	X								C7_02100W_A	1	0
C1_12620W_A	1080	1081	S	C1_12620W_A_1080	C1_12620W_A_1081	0	1	YLL021W_1043	1164	V	1359	57.8	X	X	X	X	X	X								C7_02170C_A	1	0
C1_12620W_A	1109	1110	S	C1_12620W_A_1109	C1_12620W_A_1110	0	1	YLL021W_1072	1193	P	1359	57.8	X	X	X	X	X	X								C7_02240W_A	1	0
C1_12620W_A	1165	1166	S	C1_12620W_A_1165	C1_12620W_A_1166	0	1	YLL021W_1124	1251	R	1359	57.8	X	X	X	X	X	X								C7_02320W_A	1	0
C1_12620W_A	1168	1169	T	C1_12620W_A_1168	C1_12620W_A_1169	0	1	YLL021W_1131	1258	T	1359	57.8	X	X	X	X	X	X								C7_02330W_A	1	0
C1_12620W_A	1170	1171	S	C1_12620W_A_1170	C1_12620W_A_1171	0	1	YLL021W_1133	1260	K	1359	57.8	X	X	X	X	X	X								C7_02350C_A	1	0
C1_12620W_A	1186	1187	T	C1_12620W_A_1186	C1_12620W_A_1187	0	1	YLL021W_1151	1278	T	1359	57.8	X	X	X	X	X	X								C7_02380C_A	1	0
C1_12620W_A	1189	1190	T	C1_12620W_A_1189	C1_12620W_A_1190	0	1	YLL021W_1154	1281	Y	1359	57.8	X	X	X	X	X	X								C7_02490W_A	1	0
C1_12620W_A	1281	1282	S	C1_12620W_A_1281	C1_12620W_A_1282	0	1	YLL021W_1271	1400	Q	1359	57.8	X	X	X	X	X	X								C7_02500C_A	1	0
C1_12620W_A	1285	1286	T	C1_12620W_A_1285	C1_12620W_A_1286	0	1	YLL021W_1281	1410	E	1359	57.8	X	X	X	X	X	X								C7_02530C_A	1	0
C1_12620W_A	160	161	S	C1_12620W_A_160	C1_12620W_A_161	0	1	X	170	-	1359	57.8	X	X	X	X	X	X								C7_02540W_A	1	0
C1_12620W_A	180	181	S	C1_12620W_A_180	C1_12620W_A_181	0	1	YLL021W_147	190	D	1359	57.8	X	X	X	X	X	X								C7_02560W_A	1	0
[truncated: 7,439 more rows]

## Sheet: conservation_pairwise_comp
psites_offset_0	S.cerevisiae	S.paradoxus	S.mikatae	S.bayanus	C.glabrata	S.castellii	S.kluyveri	D.hansenii	Y.lipolytica	A.nidulans	S.pombe	S.cerevisiae - S.paradoxus common ancestor	S.cerevisiae - S.mikatae common ancestor	S.cerevisiae - S.bayanus common ancestor	S.cerevisiae - C.glabrata common ancestor	S.cerevisiae - S.castellii common ancestor	S.cerevisiae - S.kluyveri common ancestor	S.cerevisiae - D.hansenii common ancestor	S.cerevisiae - Y.lipolytica common ancestor	S.cerevisiae - A.nidulans common ancestor	S.cerevisiae - S.pombe common ancestor
YAL001C_276	S	S	S	S	D	S	D	-	-	-	F	C	C	C	N	C	N	N	N	N	N
YAL001C_281	S	S	S	S	S	D	D	E	E	-	D	C	C	C	C	N	N	N	N	N	N
YAL001C_545	S	S	S	S	S	S	S	S	T	-	S	C	C	C	C	C	C	C	C	N	C		In green color, C stands for conserved and N for non-conserved
YAL002W_661	Y	Y	Y	Y	Y	Y	Y	Y	-	Y	Y	C	C	C	C	C	C	C	N	C	C
YAL003W_17	S	S	S	-	V	F	F	F	F	F	F	C	C	N	N	N	N	N	N	N	N
YAL003W_30	S	S	S	S	T	T	S	T	S	S	S	C	C	C	C	C	C	C	C	C	C
YAL003W_3	T	N	T	-	T	T	S	S	S	T	S	N	C	N	C	C	C	C	C	C	C
YAL003W_44	Y	Y	Y	Y	Y	Y	Y	F	Y	Y	Y	C	C	C	C	C	C	N	C	C	C
YAL003W_48	S	S	S	S	S	A	S	A	A	A	A	C	C	C	C	N	C	N	N	N	N
YAL003W_85	S	S	S	S	S	S	S	S	S	S	S	C	C	C	C	C	C	C	C	C	C
YAL005C_12	Y	Y	Y	Y	Y	Y	Y	-	-	-	Y	C	C	C	C	C	C	N	N	N	C
YAL005C_550	S	S	S	N	S	S	S	-	-	-	D	C	C	N	C	C	C	N	N	N	N
YAL005C_602	S	S	S	T	T	S	S	-	-	-	A	C	C	C	C	C	C	N	N	N	N
YAL005C_61	S	S	S	H	H	A	S	-	-	-	H	C	C	N	N	N	C	N	N	N	N
YAL011W_522	S	C	S	K	T	-	E	-	-	-	-	N	C	N	C	N	N	N	N	N	N
YAL012W_1	T	T	T	T	G	N	T	T	S	T	-	C	C	C	N	N	C	C	C	C	N
YAL012W_361	S	S	S	S	S	S	S	N	S	A	-	C	C	C	C	C	C	N	C	N	N
YAL012W_39	S	S	S	S	E	S	A	E	A	S	-	C	C	C	N	C	N	N	N	C	N
YAL013W_113	S	R	K	A	-	S	-	-	-	-	-	N	N	N	N	C	N	N	N	N	N
YAL013W_119	S	S	T	G	-	V	-	-	-	-	-	C	C	N	N	N	N	N	N	N	N
YAL013W_369	S	S	S	S	-	S	-	-	-	-	-	C	C	C	N	C	N	N	N	N	N
YAL013W_55	S	S	S	S	-	S	-	-	-	-	-	C	C	C	N	C	N	N	N	N	N
YAL013W_60	S	S	S	S	-	E	-	-	-	-	-	C	C	C	N	N	N	N	N	N	N
YAL013W_81	T	T	G	T	-	Q	-	-	-	-	-	C	N	C	N	N	N	N	N	N	N
YAL014C_122	S	-	-	E	A	S	-	S	-	P	-	N	N	N	N	C	N	C	N	N	N
YAL017W_9	S	S	S	S	S	S	S	T	A	G	-	C	C	C	C	C	C	C	N	N	N
YAL017W_1012	S	S	S	S	S	S	N	E	-	-	-	C	C	C	C	C	N	N	N	N	N
YAL017W_1017	S	S	P	S	Q	-	S	S	N	-	-	C	N	C	N	N	C	C	N	N	N
YAL017W_1019	S	S	S	S	S	-	S	D	S	A	-	C	C	C	C	N	C	N	C	N	N
YAL017W_1020	T	S	V	M	S	-	S	T	Q	S	-	C	N	N	C	N	C	C	N	C	N
YAL017W_1022	S	S	S	S	S	C	S	T	S	P	-	C	C	C	C	N	C	C	C	N	N
YAL017W_1026	S	S	S	S	N	T	M	N	T	K	-	C	C	C	N	C	N	N	C	N	N
YAL017W_1028	S	S	S	G	S	S	L	N	S	-	-	C	C	N	C	C	N	N	C	N	N
YAL017W_1029	S	S	S	S	A	T	G	E	-	-	-	C	C	C	N	C	N	N	N	N	N
YAL017W_1034	S	S	S	L	T	T	A	N	-	-	-	C	C	N	C	C	N	N	N	N	N
YAL017W_1054	S	T	L	S	-	S	S	-	S	-	-	C	N	C	N	C	C	N	C	N	N
YAL017W_1078	T	T	T	T	M	K	T	T	V	-	-	C	C	C	N	N	C	C	N	N	N
YAL017W_12	S	S	S	S	S	S	G	T	S	S	-	C	C	C	C	C	N	C	C	C	N
YAL017W_191	S	S	S	S	S	N	S	P	S	P	-	C	C	C	C	N	C	N	C	N	N
YAL017W_201	S	S	S	S	N	S	T	S	-	T	-	C	C	C	N	C	C	C	N	C	N
YAL017W_254	S	S	S	S	S	S	P	-	-	-	-	C	C	C	C	C	N	N	N	N	N
YAL017W_274	S	S	S	S	A	N	E	S	S	-	-	C	C	C	N	N	N	C	C	N	N
YAL017W_280	Y	Y	Y	Y	F	S	N	-	-	-	-	C	C	C	N	C	N	N	N	N	N
YAL017W_285	S	S	N	S	N	-	S	-	S	-	-	C	N	C	N	N	C	N	C	N	N
YAL017W_326	S	S	S	S	T	F	S	-	-	S	-	C	C	C	C	N	C	N	N	C	N
YAL017W_339	S	S	S	S	S	A	S	T	L	S	-	C	C	C	C	N	C	C	N	C	N
YAL017W_607	S	S	S	S	-	H	-	S	A	I	-	C	C	C	N	N	N	C	N	N	N
YAL017W_913	S	S	S	S	S	S	T	K	S	G	-	C	C	C	C	C	C	N	C	N	N
YAL017W_925	S	S	S	S	T	T	K	V	-	S	-	C	C	C	C	C	N	N	N	C	N
YAL017W_928	S	S	S	S	S	S	-	P	-	-	-	C	C	C	C	C	N	N	N	N	N
YAL017W_929	T	T	A	A	D	V	N	S	-	-	-	C	N	N	N	N	N	C	N	N	N
YAL017W_957	S	S	S	S	F	D	C	A	G	P	-	C	C	C	N	N	N	N	N	N	N
YAL019W_124	S	S	S	S	N	T	G	S	I	A	Q	C	C	C	N	C	N	C	N	N	N
YAL019W_130	T	T	T	M	G	-	S	G	N	F	N	C	C	N	N	N	C	N	N	N	N
YAL019W_231	S	S	S	S	K	Q	-	D	T	P	-	C	C	C	N	N	N	N	C	N	N
YAL019W_27	S	S	S	S	S	S	S	S	S	T	S	C	C	C	C	C	C	C	C	C	C
YAL019W_33	S	L	S	S	A	Q	S	S	A	D	S	N	C	C	N	N	C	C	N	N	C
YAL019W_368	S	S	S	S	S	S	S	S	S	T	-	C	C	C	C	C	C	C	C	C	N
YAL019W_449	T	T	T	T	S	N	-	-	-	S	T	C	C	C	C	N	N	N	N	C	C
YAL019W_450	S	S	S	S	T	E	-	-	-	S	L	C	C	C	C	N	N	N	N	C	N
YAL019W_454	T	T	T	T	N	T	I	-	-	V	C	C	C	C	N	C	N	N	N	N	N
YAL021C_265	T	T	T	T	N	S	-	Y	T	-	A	C	C	C	N	C	N	C	C	N	N
YAL021C_268	S	S	S	S	S	S	S	K	S	-	S	C	C	C	C	C	C	N	C	N	C
YAL021C_275	T	A	A	A	T	N	T	A	T	-	N	N	N	N	C	N	C	N	C	N	N
YAL021C_277	S	S	S	S	S	S	S	R	-	-	S	C	C	C	C	C	C	N	N	N	C
YAL021C_280	S	S	S	S	S	G	S	V	-	-	T	C	C	C	C	N	C	N	N	N	C
YAL021C_281	T	T	T	T	T	T	T	S	-	-	T	C	C	C	C	C	C	C	N	N	C
YAL021C_284	T	T	T	T	T	T	T	N	-	-	T	C	C	C	C	C	C	N	N	N	C
YAL021C_32	T	T	T	T	Q	T	T	S	-	A	Y	C	C	C	N	C	C	C	N	N	C
YAL022C_24	T	T	S	I	-	-	E	-	-	Y	-	C	C	N	N	N	N	N	N	C	N
YAL022C_30	S	S	S	P	-	S	-	A	-	-	-	C	C	N	N	C	N	N	N	N	N
YAL022C_38	S	S	P	P	-	D	-	A	-	-	-	C	N	N	N	N	N	N	N	N	N
YAL022C_44	S	S	S	S	-	S	L	Y	-	P	-	C	C	C	N	C	N	C	N	N	N
YAL022C_52	S	S	S	G	-	-	-	N	-	D	-	C	C	N	N	N	N	N	N	N	N
YAL022C_57	S	S	S	S	-	-	I	-	-	Q	-	C	C	C	N	N	N	N	N	N	N
YAL022C_60	T	A	S	I	-	-	-	-	-	S	-	N	C	N	N	N	N	N	N	C	N
YAL023C_31	S	S	S	S	-	D	T	D	S	A	S	C	C	C	N	N	C	N	C	N	C
YAL023C_33	S	S	S	D	D	H	S	V	T	T	E	C	C	N	N	N	C	N	C	C	N
YAL023C_37	S	S	S	L	-	-	S	N	V	I	A	C	C	N	N	N	C	N	N	N	N
YAL023C_38	S	S	S	S	-	-	-	S	I	E	N	C	C	C	N	N	N	C	N	N	N
YAL024C_1027	S	S	S	P	D	D	Q	N	-	S	-	C	C	N	N	N	N	N	N	C	N
YAL024C_1104	S	S	S	S	E	T	Q	D	-	T	-	C	C	C	N	C	N	N	N	C	N
YAL024C_1108	S	S	S	S	N	S	G	Y	-	H	-	C	C	C	N	C	N	C	N	N	N
YAL024C_1115	S	S	S	S	S	S	S	D	-	S	-	C	C	C	C	C	C	N	N	C	N
YAL024C_1124	T	T	T	T	T	T	T	P	-	V	-	C	C	C	C	C	C	N	N	N	N
YAL024C_1131	T	T	T	T	Y	T	T	S	-	Y	-	C	C	C	C	C	C	C	N	C	N
YAL024C_199	S	S	S	S	S	S	S	A	-	R	-	C	C	C	C	C	C	N	N	N	N
YAL024C_202	S	S	S	S	S	S	S	S	-	T	-	C	C	C	C	C	C	C	N	C	N
YAL024C_208	S	S	S	S	S	G	S	I	-	S	-	C	C	C	C	N	C	N	N	C	N
YAL024C_211	S	S	S	S	N	S	D	T	-	T	-	C	C	C	N	C	N	C	N	C	N
YAL024C_218	S	S	S	S	S	S	S	N	-	S	-	C	C	C	C	C	C	N	N	C	N
YAL024C_221	S	S	S	S	S	S	S	-	-	S	-	C	C	C	C	C	C	N	N	C	N
YAL024C_270	S	S	S	P	T	L	S	Q	-	S	-	C	C	N	C	N	C	N	N	C	N
YAL024C_275	S	S	S	S	N	I	P	N	-	N	-	C	C	C	N	N	N	N	N	N	N
YAL024C_289	S	S	S	S	S	S	S	K	-	S	-	C	C	C	C	C	C	N	N	C	N
YAL024C_292	T	T	T	T	T	A	T	N	-	S	-	C	C	C	C	N	C	N	N	C	N
YAL024C_316	T	T	T	T	T	T	T	T	-	S	-	C	C	C	C	C	C	C	N	C	N
YAL024C_558	S	S	S	S	S	S	S	S	-	P	-	C	C	C	C	C	C	C	N	N	N
YAL024C_570	S	S	N	N	L	S	-	S	-	P	-	C	N	N	N	C	N	C	N	N	N
YAL024C_572	S	S	S	S	N	K	S	V	-	S	-	C	C	C	N	N	C	N	N	C	N
YAL024C_575	S	S	S	S	G	I	S	K	-	S	-	C	C	C	N	N	C	N	N	C	N
YAL024C_613	T	T	T	T	T	T	T	E	-	L	-	C	C	C	C	C	C	N	N	N	N
YAL024C_628	S	S	S	P	S	S	N	-	-	S	-	C	C	N	C	C	N	N	N	C	N
YAL024C_629	S	S	S	S	S	S	N	-	-	P	-	C	C	C	C	C	N	N	N	N	N
YAL024C_655	T	T	T	T	S	T	S	N	-	I	-	C	C	C	C	C	C	N	N	N	N
YAL024C_688	S	S	S	N	G	E	G	S	-	T	-	C	C	N	N	N	N	C	N	C	N
YAL024C_690	T	A	A	S	V	T	L	I	-	A	-	N	N	C	N	C	N	N	N	N	N
YAL024C_708	T	T	T	T	S	S	G	P	-	K	-	C	C	C	C	C	N	N	N	N	N
YAL024C_807	S	S	S	S	G	E	K	S	-	P	-	C	C	C	N	N	N	C	N	N	N
YAL024C_809	S	S	S	S	N	S	E	S	-	T	-	C	C	C	N	C	N	C	N	C	N
YAL024C_815	S	S	S	S	A	H	N	S	-	S	-	C	C	C	N	N	N	C	N	C	N
YAL024C_849	S	S	S	S	S	S	S	E	-	S	-	C	C	C	C	C	C	N	N	C	N
YAL024C_853	S	S	S	S	T	S	S	G	-	F	-	C	C	C	C	C	C	N	N	N	N
YAL024C_947	S	S	S	S	Y	I	A	S	-	S	-	C	C	C	C	N	N	C	N	C	N
YAL024C_949	S	S	S	S	Q	G	S	T	-	A	-	C	C	C	N	N	C	C	N	N	N
YAL024C_955	S	S	S	S	S	D	C	V	-	S	-	C	C	C	C	N	N	N	N	C	N
YAL024C_973	S	S	S	S	S	N	S	-	-	G	-	C	C	C	C	N	C	N	N	N	N
YAL024C_978	S	S	S	S	S	S	S	D	-	A	-	C	C	C	C	C	C	N	N	N	N
YAL025C_240	S	S	S	S	G	S	S	S	S	S	D	C	C	C	N	C	C	C	C	C	N
YAL026C_101	S	S	-	S	L	-	-	Q	D	G	N	C	N	C	N	N	N	N	N	N	N
YAL026C_1351	S	S	-	S	S	-	-	-	P	-	-	C	N	C	C	N	N	N	N	N	N
YAL028W_279	S	S	D	S	Y	S	-	-	-	-	-	C	N	C	C	C	N	N	N	N	N
YAL028W_283	S	S	S	-	N	S	E	-	-	-	-	C	C	N	N	C	N	N	N	N	N
YAL028W_286	S	S	S	N	-	N	K	-	-	-	-	C	C	N	N	N	N	N	N	N	N
YAL030W_115	S	S	-	S	S	-	S	S	S	T	G	C	N	C	C	N	C	C	C	C	N
YAL030W_12	S	S	-	P	P	-	A	N	E	S	A	C	N	N	N	N	N	N	N	C	N
YAL030W_69	S	S	-	S	S	-	S	S	S	S	S	C	N	C	C	N	C	C	C	C	C
YAL031C_493	S	S	S	S	S	D	N	T	-	-	-	C	C	C	C	N	N	C	N	N	N
YAL031C_494	S	S	P	S	S	R	T	T	-	-	-	C	N	C	C	N	C	C	N	N	N
YAL031C_496	S	S	S	S	S	S	S	T	-	-	-	C	C	C	C	C	C	C	N	N	N
YAL031C_500	S	S	S	S	S	S	S	S	-	-	-	C	C	C	C	C	C	C	N	N	N
YAL031C_519	S	S	S	S	T	V	T	S	-	-	-	C	C	C	C	N	C	C	N	N	N
YAL031C_535	S	S	S	S	S	S	R	S	-	-	-	C	C	C	C	C	N	C	N	N	N
YAL031C_569	S	S	S	S	S	S	S	A	-	-	-	C	C	C	C	C	C	N	N	N	N
YAL031C_608	S	S	S	S	E	S	S	A	-	-	-	C	C	C	N	C	C	N	N	N	N
YAL034C_105	S	D	H	Q	P	D	S	T	S	S	-	N	N	N	N	N	C	C	C	C	N
YAL034C_109	S	S	I	S	R	S	A	S	V	D	-	C	N	C	N	C	N	C	N	N	N
YAL034C_193	T	T	T	T	S	T	-	S	G	C	-	C	C	C	C	C	N	C	N	N	N
YAL034C_206	S	S	S	S	Q	S	-	Q	S	A	-	C	C	C	N	C	N	N	C	N	N
YAL034C_210	S	S	S	S	N	-	-	-	T	K	-	C	C	C	N	N	N	N	C	N	N
YAL034C_236	S	S	S	S	S	R	D	T	S	P	-	C	C	C	C	N	N	C	C	N	N
YAL034C_238	T	T	T	T	T	-	D	T	S	-	-	C	C	C	C	N	N	C	C	N	N
YAL035W_381	T	T	T	T	E	E	Q	A	K	E	E	C	C	C	N	N	N	N	N	N	N
YAL035W_385	T	T	I	T	K	T	N	A	I	R	T	C	N	C	N	C	N	N	N	N	C
YAL035W_389	T	-	-	-	-	E	S	A	K	Q	A	N	N	N	N	N	C	N	N	N	N
YAL035W_391	T	T	T	-	-	P	S	Q	S	E	A	C	C	N	N	N	C	N	C	N	N
YAL035W_393	S	S	S	S	-	V	S	K	A	A	S	C	C	C	N	N	C	N	N	N	C
YAL035W_404	S	S	S	S	S	S	S	S	S	S	S	C	C	C	C	C	C	C	C	C	C
YAL038W_15	S	S	S	S	E	D	A	P	K	K	S	C	C	C	N	N	N	N	N	N	C
YAL038W_183	T	T	T	T	T	T	T	T	T	T	T	C	C	C	C	C	C	C	C	C	C
YAL038W_191	S	S	S	S	S	S	S	S	S	S	S	C	C	C	C	C	C	C	C	C	C
YAL038W_212	S	S	S	S	S	S	S	S	S	S	S	C	C	C	C	C	C	C	C	C	C
YAL038W_21	S	S	S	A	S	S	S	S	S	S	S	C	C	N	C	C	C	C	C	C	C
YAL038W_30	T	T	T	T	T	T	T	T	T	T	S	C	C	C	C	C	C	C	C	C	C
YAL038W_315	S	S	S	S	S	S	S	S	S	S	S	C	C	C	C	C	C	C	C	C	C
YAL038W_371	T	T	T	T	T	T	T	A	T	A	V	C	C	C	C	C	C	N	C	N	N
YAL038W_401	S	S	S	S	S	S	S	S	S	T	S	C	C	C	C	C	C	C	C	C	C
YAL038W_402	T	T	T	T	T	T	T	T	T	T	T	C	C	C	C	C	C	C	C	C	C
YAL038W_406	T	T	T	T	T	T	T	T	S	T	T	C	C	C	C	C	C	C	C	C	C
YAL038W_413	Y	Y	Y	Y	Y	Y	Y	Y	Y	Y	Y	C	C	C	C	C	C	C	C	C	C
YAL038W_423	T	T	T	T	T	T	T	T	T	S	T	C	C	C	C	C	C	C	C	C	C
YAL038W_449	S	S	S	S	S	A	S	D	S	K	S	C	C	C	C	N	C	N	C	N	C
YAL038W_477	T	T	T	T	T	T	T	S	V	N	K	C	C	C	C	C	C	C	N	N	N
YAL038W_478	Y	F	Y	Y	Y	Y	I	I	V	I	I	N	C	C	C	C	N	N	N	N	N
YAL038W_493	T	T	T	T	T	T	T	T	T	T	I	C	C	C	C	C	C	C	C	C	N
YAL038W_498	T	T	T	T	T	N	T	Q	C	E	V	C	C	C	C	N	C	N	N	N	N
YAL038W_52	S	S	S	S	S	S	S	S	S	S	S	C	C	C	C	C	C	C	C	C	C
YAL038W_56	Y	Y	Y	Y	Y	Y	Y	Y	Y	Y	Y	C	C	C	C	C	C	C	C	C	C
YAL038W_69	S	S	S	S	S	S	S	S	S	A	A	C	C	C	C	C	C	C	C	N	N
YAL038W_7	T	T	T	T	T	T	T	T	S	S	S	C	C	C	C	C	C	C	C	C	C
YAL038W_8	S	S	S	S	T	T	E	K	T	K	P	C	C	C	C	C	N	N	C	N	N
YAL040C_467	S	S	S	S	S	S	-	-	-	-	-	C	C	C	C	C	N	N	N	N	N
YAL041W_99	S	S	S	S	S	S	G	-	V	-	I	C	C	C	C	C	N	N	N	N	N
YAL041W_100	S	N	N	S	H	N	S	-	A	E	S	N	N	C	N	N	C	N	N	N	C
YAL041W_105	T	T	T	T	T	T	S	S	N	-	F	C	C	C	C	C	C	C	N	N	N
YAL041W_10	T	T	T	T	M	L	S	S	S	-	R	C	C	C	N	N	C	C	C	N	N
YAL041W_11	S	S	S	S	S	S	T	T	S	D	S	C	C	C	C	C	C	C	C	N	C
YAL041W_13	S	S	S	P	T	A	S	S	R	A	-	C	C	N	C	N	C	C	N	N	N
YAL041W_525	S	S	S	S	-	S	T	-	G	Q	Q	C	C	C	N	C	C	N	N	N	N
YAL041W_527	S	S	S	S	-	S	S	-	T	S	R	C	C	C	N	C	C	N	C	C	N
YAL041W_528	S	S	S	S	-	S	S	-	M	R	S	C	C	C	N	C	C	N	N	N	C
YAL041W_538	S	S	S	S	S	S	S	-	-	S	L	C	C	C	C	C	C	N	N	C	N
YAL041W_552	S	S	S	S	-	S	-	K	-	D	D	C	C	C	N	C	N	N	N	N	N
YAL041W_556	S	N	N	N	-	-	-	-	T	K	E	N	N	N	N	N	N	N	C	N	N
YAL041W_557	Y	Y	Y	Y	Y	-	-	-	V	W	S	C	C	C	C	N	N	N	N	N	C
YAL041W_562	S	S	S	S	S	-	S	I	-	T	L	C	C	C	C	N	C	N	N	C	N
YAL041W_564	S	S	S	S	S	S	N	S	-	T	N	C	C	C	C	C	N	C	N	C	N
YAL041W_565	S	S	S	S	G	S	I	S	-	S	E	C	C	C	N	C	N	C	N	C	N
YAL041W_566	S	T	S	S	S	S	S	R	-	D	E	C	C	C	C	C	C	N	N	N	N
YAL041W_567	S	S	S	S	S	S	S	K	-	S	S	C	C	C	C	C	C	N	N	C	C
YAL041W_595	S	S	S	S	S	N	-	A	-	A	R	C	C	C	C	N	N	N	N	N	N
YAL041W_596	S	S	S	S	S	N	-	K	-	S	S	C	C	C	C	N	N	N	N	C	C
YAL041W_597	S	S	S	S	S	S	-	D	-	S	S	C	C	C	C	C	N	N	N	C	C
YAL041W_598	S	S	S	S	S	-	-	K	-	T	S	C	C	C	C	N	N	N	N	C	C
YAL041W_599	S	S	S	S	S	-	-	Y	-	S	Q	C	C	C	C	N	N	C	N	C	N
YAL041W_696	S	S	S	S	S	-	S	H	S	Q	S	C	C	C	C	N	C	N	C	N	C
YAL041W_703	T	T	T	T	T	S	-	S	G	S	S	C	C	C	C	C	N	C	N	C	C
YAL041W_728	S	S	S	S	S	S	S	S	S	N	C	C	C	C	C	C	C	C	C	N	N
YAL041W_736	T	T	T	T	T	Q	T	S	S	N	S	C	C	C	C	N	C	C	C	N	C
YAL041W_737	T	T	T	T	-	H	-	S	S	T	Y	C	C	C	N	N	N	C	C	C	C
YAL041W_738	S	S	S	S	-	N	H	S	N	S	S	C	C	C	N	N	N	C	N	C	C
YAL041W_739	S	S	S	S	S	S	Q	S	G	H	A	C	C	C	C	C	N	C	N	N	N
YAL041W_740	S	S	S	S	Q	H	S	L	G	A	G	C	C	C	N	N	C	N	N	N	N
YAL041W_747	S	S	S	S	T	I	S	A	S	S	L	C	C	C	C	N	C	N	C	C	N
YAL041W_749	S	S	S	S	N	S	S	S	S	S	P	C	C	C	N	C	C	C	C	C	N
YAL041W_755	S	S	S	S	S	T	S	S	S	P	S	C	C	C	C	C	C	C	C	N	C
YAL041W_810	S	P	L	L	E	G	-	L	A	S	P	N	N	N	N	N	N	N	N	C	N
YAL041W_8	S	S	S	S	A	S	S	S	N	-	S	C	C	C	N	C	C	C	N	N	C
YAL043C_419	S	S	S	S	S	S	S	S	D	-	-	C	C	C	C	C	C	C	N	N	N
YAL043C_499	S	S	S	S	M	R	S	G	-	A	V	C	C	C	N	N	C	N	N	N	N
YAL043C_552	S	S	T	A	S	-	-	I	S	P	A	C	C	N	C	N	N	N	C	N	N
YAL044C_38	S	S	S	S	G	L	S	E	N	S	S	C	C	C	N	N	C	N	N	C	C
YAL047C_290	T	T	T	T	T	-	A	-	-	-	-	C	C	C	C	N	N	N	N	N	N
YAL047C_293	T	T	T	T	S	-	S	-	-	-	-	C	C	C	C	N	C	N	N	N	N
YAL047C_617	S	S	S	S	-	-	T	-	-	-	-	C	C	C	N	N	C	N	N	N	N
YAL051W_143	S	S	S	S	G	S	G	-	-	-	-	C	C	C	N	C	N	N	N	N	N
YAL051W_154	S	S	S	S	S	R	T	-	-	-	-	C	C	C	C	N	C	N	N	N	N
YAL051W_946	S	S	N	S	N	N	T	-	-	-	-	C	N	C	N	N	C	N	N	N	N
YAL053W_625	S	S	S	S	S	S	S	S	S	S	-	C	C	C	C	C	C	C	C	C	N
YAL053W_642	S	S	S	A	S	A	T	K	T	T	S	C	C	N	C	N	C	N	C	C	C
YAL053W_667	T	T	T	T	T	T	A	L	-	M	S	C	C	C	C	C	N	N	N	N	C
YAL053W_690	S	S	S	S	S	S	S	I	-	S	T	C	C	C	C	C	C	N	N	C	C
YAL053W_743	S	S	S	S	K	-	-	E	V	S	V	C	C	C	N	N	N	N	N	C	N
YAL053W_771	S	S	S	N	-	-	S	N	T	S	N	C	C	N	N	N	C	N	C	C	N
YAL056W_23	S	S	S	S	D	D	S	-	-	-	-	C	C	C	N	N	C	N	N	N	N
YAL056W_242	S	S	V	I	-	M	S	-	-	-	-	C	N	N	N	N	C	N	N	N	N
YAL056W_456	S	S	S	S	T	-	E	-	-	-	-	C	C	C	C	N	N	N	N	N	N
YAL056W_606	S	S	S	D	K	E	D	-	-	-	-	C	C	N	N	N	N	N	N	N	N
YAL056W_632	S	S	T	S	S	H	Y	-	-	-	-	C	C	C	C	N	C	N	N	N	N
YAL056W_672	T	T	T	T	-	S	-	-	-	-	-	C	C	C	N	C	N	N	N	N	N
YAL059W_187	S	S	S	S	S	A	-	S	-	D	-	C	C	C	C	N	N	C	N	N	N
YAL060W_62	S	S	S	S	S	S	S	S	-	T	-	C	C	C	C	C	C	C	N	C	N
YAL067C_585	T	-	S	I	T	S	-	-	-	-	R	N	C	N	C	C	N	N	N	N	N
YAL067C_587	S	-	S	S	M	I	-	-	-	-	S	N	C	C	N	N	N	N	N	N	C
YAR002W_9	S	S	S	N	S	K	Y	-	K	-	-	C	C	N	C	N	C	N	N	N	N
YAR002W_117	S	S	S	S	S	S	S	P	P	-	-	C	C	C	C	C	C	N	N	N	N
YAR002W_11	T	N	N	S	-	-	L	-	S	-	-	N	N	C	N	N	N	N	C	N	N
YAR002W_161	S	S	S	M	L	N	T	Q	S	-	-	C	C	N	N	N	C	N	C	N	N
YAR002W_170	S	S	S	S	S	E	T	T	S	-	-	C	C	C	C	N	C	C	C	N	N
YAR002W_179	T	T	T	T	S	T	L	T	L	-	-	C	C	C	C	C	N	C	N	N	N
YAR002W_182	S	G	S	N	S	S	T	S	A	-	-	N	C	N	C	C	C	C	N	N	N
YAR002W_196	S	S	S	S	S	S	S	I	P	-	-	C	C	C	C	C	C	N	N	N	N
YAR002W_199	S	S	S	S	K	S	S	N	S	-	-	C	C	C	N	C	C	N	C	N	N
YAR002W_213	S	S	S	S	N	V	V	V	R	-	-	C	C	C	N	N	N	N	N	N	N
YAR002W_221	S	S	S	S	S	S	S	S	S	-	-	C	C	C	C	C	C	C	C	N	N
YAR002W_223	Y	Y	Y	Y	Y	Y	Y	Y	M	-	-	C	C	C	C	C	C	C	N	N	N
YAR002W_248	S	S	S	S	E	G	-	T	P	-	-	C	C	C	N	N	N	C	N	N	N
YAR002W_251	S	S	T	S	E	K	-	S	S	-	-	C	C	C	N	N	N	C	C	N	N
YAR002W_311	S	S	S	S	L	T	T	Q	S	-	-	C	C	C	N	C	C	N	C	N	N
YAR002W_351	S	S	S	S	N	-	Q	N	V	-	-	C	C	C	N	N	N	N	N	N	N
YAR002W_359	S	S	S	S	S	N	G	K	K	-	-	C	C	C	C	N	N	N	N	N	N
YAR002W_373	S	S	S	S	D	D	V	N	D	-	-	C	C	C	N	N	N	N	N	N	N
YAR002W_380	T	T	I	T	T	N	P	Q	K	-	-	C	N	C	C	N	N	N	N	N	N
YAR002W_381	S	S	S	S	E	S	L	S	S	-	-	C	C	C	N	C	N	C	C	N	N
YAR002W_459	T	T	T	T	S	S	T	-	S	-	-	C	C	C	C	C	C	N	C	N	N
YAR002W_472	S	S	S	S	A	S	D	-	E	-	-	C	C	C	N	C	N	N	N	N	N
YAR002W_479	S	F	F	S	K	S	S	P	P	-	-	N	N	C	N	C	C	N	N	N	N
YAR002W_482	S	S	A	S	S	N	A	D	P	-	-	C	N	C	C	N	N	N	N	N	N
YAR002W_48	S	S	S	N	H	G	A	W	D	-	-	C	C	N	N	N	N	N	N	N	N
YAR002W_80	S	S	S	L	S	Q	S	E	F	-	-	C	C	N	C	N	C	N	N	N	N
YAR002W_88	S	S	S	S	-	R	S	S	E	-	-	C	C	C	N	N	C	C	N	N	N
YAR007C_177	S	S	S	S	S	S	S	T	G	T	S	C	C	C	C	C	C	C	N	C	C
YAR014C_158	Y	Y	Y	Y	Y	Y	Y	Q	-	-	-	C	C	C	C	C	C	N	N	N	N
YAR014C_159	S	S	S	S	S	S	S	N	-	-	-	C	C	C	C	C	C	N	N	N	N
YAR014C_161	S	S	S	S	S	S	S	G	-	-	-	C	C	C	C	C	C	N	N	N	N
YAR014C_176	T	T	T	T	-	T	D	K	-	-	-	C	C	C	N	C	N	N	N	N	N
YAR014C_178	S	S	S	P	H	T	G	S	-	-	-	C	C	N	N	C	N	C	N	N	N
YAR014C_181	S	S	S	S	E	S	S	G	-	-	-	C	C	C	N	C	C	N	N	N	N
YAR014C_211	S	S	S	S	S	S	-	-	-	-	-	C	C	C	C	C	N	N	N	N	N
YAR014C_220	Y	Y	Y	Y	K	Y	L	Y	-	-	-	C	C	C	N	C	N	C	N	N	N
YAR014C_221	S	S	T	S	I	E	T	V	-	-	-	C	C	C	N	N	C	N	N	N	N
YAR014C_253	S	S	S	P	P	P	P	S	-	-	-	C	C	N	N	N	N	C	N	N	N
YAR014C_355	S	S	S	S	T	K	A	S	-	-	-	C	C	C	C	N	N	C	N	N	N
YAR014C_359	S	C	S	S	L	S	S	S	-	-	-	N	C	C	N	C	C	C	N	N	N
YAR014C_375	S	S	S	S	S	S	S	S	-	-	-	C	C	C	C	C	C	C	N	N	N
YAR014C_377	S	S	S	S	S	S	S	T	-	-	-	C	C	C	C	C	C	C	N	N	N
YAR014C_397	S	S	S	S	-	-	D	N	-	-	-	C	C	C	N	N	N	N	N	N	N
YAR014C_400	S	S	S	S	-	T	S	N	-	-	-	C	C	C	N	C	C	N	N	N	N
YAR014C_450	S	S	S	S	S	S	S	K	-	-	-	C	C	C	C	C	C	N	N	N	N
YAR014C_453	S	S	S	S	S	S	S	N	-	-	-	C	C	C	C	C	C	N	N	N	N
YAR014C_506	S	S	G	G	D	P	D	S	-	-	-	C	N	N	N	N	N	C	N	N	N
YAR014C_654	S	S	S	S	S	S	S	D	-	-	-	C	C	C	C	C	C	N	N	N	N
YAR014C_657	S	S	S	S	S	S	S	G	-	-	-	C	C	C	C	C	C	N	N	N	N
YAR014C_660	S	S	S	S	S	S	S	T	-	-	-	C	C	C	C	C	C	C	N	N	N
YAR014C_661	S	S	S	S	A	T	C	P	-	-	-	C	C	C	N	C	N	N	N	N	N
YAR014C_663	S	S	S	S	S	S	E	T	-	-	-	C	C	C	C	C	N	C	N	N	N
YAR014C_669	S	S	S	S	S	D	S	T	-	-	-	C	C	C	C	N	C	C	N	N	N
YAR019C_308	S	S	S	-	S	S	S	N	S	-	T	C	C	N	C	C	C	N	C	N	C
YAR019C_561	S	S	S	-	S	S	T	K	S	-	S	C	C	N	C	C	C	N	C	N	C
YAR019C_566	S	S	S	-	S	S	-	D	Q	-	S	C	C	N	C	C	N	N	N	N	C
YAR019C_573	S	S	S	-	S	S	A	F	S	-	Q	C	C	N	C	C	N	N	C	N	N
YAR019C_577	S	S	S	-	S	S	S	S	A	-	T	C	C	N	C	C	C	C	N	N	C
YAR019C_589	S	S	S	-	Y	S	S	S	S	-	N	C	C	N	C	C	C	C	C	N	N
YAR019C_595	S	S	S	-	G	L	S	S	M	-	T	C	C	N	N	N	C	C	N	N	C
YAR019C_603	T	T	T	-	A	S	-	F	N	-	G	C	C	N	N	C	N	N	N	N	N
YAR019C_945	S	S	S	-	S	-	-	T	T	-	G	C	C	N	C	N	N	C	C	N	N
YAR033W_2	T	-	-	-	-	-	-	-	-	-	-	N	N	N	N	N	N	N	N	N	N
YAR042W_1052	T	T	T	T	S	T	T	V	-	-	-	C	C	C	C	C	C	N	N	N	N
YAR042W_1055	S	S	S	S	K	A	S	T	-	-	-	C	C	C	N	N	C	C	N	N	N
YAR042W_393	S	S	S	S	P	S	T	R	-	K	T	C	C	C	N	C	C	N	N	N	C
YAR042W_442	T	D	N	-	L	T	L	T	-	T	I	N	N	N	N	C	N	C	N	C	N
YAR042W_449	S	D	S	-	P	S	A	S	-	S	L	N	C	N	N	C	N	C	N	C	N
YAR042W_453	Y	-	N	-	I	-	S	G	-	L	Y	N	N	N	N	N	C	N	N	N	C
YAR042W_467	Y	-	R	-	V	-	L	-	-	A	F	N	N	N	N	N	N	N	N	N	N
YAR042W_489	S	S	S	S	R	S	S	N	-	V	S	C	C	C	N	C	C	N	N	N	C
YAR042W_494	T	A	N	A	S	R	S	-	-	T	K	N	N	N	C	N	C	N	N	C	N
YAR042W_499	S	S	S	S	I	S	S	-	-	-	L	C	C	C	N	C	C	N	N	N	N
YAR042W_677	S	S	S	S	D	S	S	S	-	A	I	C	C	C	N	C	C	C	N	N	N
YAR042W_682	S	S	S	S	G	S	T	S	-	A	S	C	C	C	N	C	C	C	N	N	C
YAR042W_687	S	S	S	S	T	G	A	S	-	E	K	C	C	C	C	N	N	C	N	N	N
YAR042W_690	S	S	S	S	A	S	S	A	-	L	S	C	C	C	N	C	C	N	N	N	C
YAR042W_691	T	T	T	T	-	P	A	N	-	S	E	C	C	C	N	N	N	N	N	C	N
YAR042W_693	T	T	T	T	-	T	P	S	-	Q	P	C	C	C	N	C	N	C	N	N	N
YAR042W_707	S	S	S	S	D	D	D	I	-	S	S	C	C	C	N	N	N	N	N	C	C
YAR042W_711	S	S	S	S	T	S	S	S	-	-	D	C	C	C	C	C	C	C	N	N	N
YAR042W_724	S	S	S	S	D	V	S	E	-	-	K	C	C	C	N	N	C	N	N	N	N
YBL002W_26	S	-	S	S	S	T	G	A	A	A	S	N	C	C	C	C	N	N	N	N	C
YBL003C_128	S	S	-	S	S	S	S	S	S	S	S	C	N	C	C	C	C	C	C	C	C
YBL004W_1821	S	S	S	S	-	L	S	S	T	A	V	C	C	C	N	N	C	C	C	N	N
YBL005W_885	S	S	S	S	-	D	H	-	-	-	-	C	C	C	N	N	N	N	N	N	N
YBL006C_141	S	S	S	-	S	D	L	-	-	-	-	C	C	N	C	N	N	N	N	N	N
YBL007C_1064	T	T	T	A	T	T	T	S	-	R	T	C	C	N	C	C	C	C	N	N	C
YBL007C_1074	T	T	T	T	F	-	F	S	S	T	T	C	C	C	N	N	N	C	C	C	C
YBL007C_436	S	S	S	S	-	S	S	S	G	T	H	C	C	C	N	C	C	C	N	C	N
YBL007C_446	S	S	S	S	V	S	S	Q	S	E	H	C	C	C	N	C	C	N	C	N	N
YBL007C_448	S	S	S	S	D	D	D	D	-	N	A	C	C	C	N	N	N	N	N	N	N
YBL007C_453	S	S	N	S	D	D	G	H	-	A	K	C	N	C	N	N	N	N	N	N	N
YBL007C_466	S	T	T	S	S	S	K	N	-	E	A	C	C	C	C	C	N	N	N	N	N
YBL007C_485	S	S	S	S	S	D	A	S	D	S	S	C	C	C	C	N	N	C	N	C	C
YBL007C_784	S	S	S	S	S	S	S	S	Q	E	P	C	C	C	C	C	C	C	N	N	N
YBL007C_798	S	S	S	S	S	S	S	A	-	T	S	C	C	C	C	C	C	N	N	C	C
YBL007C_817	T	T	T	T	I	A	T	E	Q	G	I	C	C	C	N	N	C	N	N	N	N
YBL007C_830	T	T	T	T	T	T	T	T	T	T	S	C	C	C	C	C	C	C	C	C	C
YBL007C_857	T	T	T	T	T	T	T	T	T	-	S	C	C	C	C	C	C	C	C	N	C
YBL007C_876	T	T	T	T	T	T	T	R	Q	Q	-	C	C	C	C	C	C	N	N	N	N
YBL007C_886	T	T	T	T	T	-	T	T	M	T	T	C	C	C	C	N	C	C	N	C	C
YBL007C_903	T	T	T	T	T	-	T	P	T	P	T	C	C	C	C	N	C	N	C	N	C
YBL007C_912	T	T	T	T	F	T	T	Q	-	Q	Q	C	C	C	N	C	C	N	N	N	N
YBL007C_944	T	T	T	T	T	T	T	T	-	-	Q	C	C	C	C	C	C	C	N	N	N
YBL007C_954	T	T	-	T	T	T	T	T	G	V	-	C	N	C	C	C	C	C	N	N	N
YBL007C_983	T	T	T	T	T	T	S	T	I	G	Q	C	C	C	C	C	C	C	N	N	N
YBL007C_989	S	S	S	S	P	A	T	P	G	P	S	C	C	C	N	N	C	N	N	N	C
YBL007C_992	T	T	T	T	T	T	A	T	L	-	T	C	C	C	C	C	N	C	N	N	C
YBL007C_995	S	S	S	S	A	L	P	Q	Q	-	R	C	C	C	N	N	N	N	N	N	N
YBL008W_601	S	S	-	A	G	-	V	S	A	Q	-	C	N	N	N	N	N	C	N	N	N
YBL008W_609	S	S	-	S	-	-	E	R	D	Q	E	C	N	C	N	N	N	N	N	N	N
YBL009W_252	S	S	S	S	S	S	S	-	-	-	-	C	C	C	C	C	C	N	N	N	N
YBL010C_275	S	S	S	S	S	S	S	F	-	-	-	C	C	C	C	C	C	N	N	N	N
YBL011W_640	S	S	S	S	R	H	T	I	V	P	S	C	C	C	N	N	C	N	N	N	C
YBL016W_179	T	T	T	T	T	T	T	T	T	T	T	C	C	C	C	C	C	C	C	C	C
YBL016W_181	Y	Y	Y	Y	Y	Y	Y	Y	Y	Y	Y	C	C	C	C	C	C	C	C	C	C
YBL022C_119	T	N	-	N	-	P	Q	S	T	R	S	N	N	N	N	N	N	C	C	N	C
YBL022C_901	S	S	-	S	T	T	K	T	D	G	E	C	N	C	C	C	N	C	N	N	N
YBL023C_104	S	S	S	S	S	S	S	D	D	D	D	C	C	C	C	C	C	N	N	N	N
YBL023C_106	S	S	S	S	S	D	S	A	A	G	G	C	C	C	C	N	C	N	N	N	N
YBL023C_13	S	S	S	S	H	S	G	-	L	D	S	C	C	C	N	C	N	N	N	N	C
YBL023C_15	S	S	S	S	S	S	N	-	-	A	S	C	C	C	C	C	N	N	N	N	C
YBL023C_163	S	S	S	S	S	S	G	-	-	R	-	C	C	C	C	C	N	N	N	N	N
YBL023C_169	S	S	S	S	S	S	S	G	-	A	G	C	C	C	C	C	C	N	N	N	N
YBL023C_22	S	S	S	S	S	S	N	S	S	S	E	C	C	C	C	C	N	C	C	C	N
YBL023C_724	S	S	S	S	-	N	Q	E	A	R	V	C	C	C	N	N	N	N	N	N	N
YBL024W_422	S	S	S	S	-	V	D	K	S	-	K	C	C	C	N	N	N	N	C	N	N
YBL024W_423	S	S	S	S	-	S	D	D	D	-	K	C	C	C	N	C	N	N	N	N	N
YBL024W_425	T	T	T	T	-	S	-	G	T	-	T	C	C	C	N	C	N	N	C	N	C
YBL024W_430	S	S	S	S	V	A	K	K	T	-	I	C	C	C	N	N	N	N	C	N	N
YBL024W_664	T	T	-	V	S	T	Q	T	A	-	-	C	N	N	C	C	N	C	N	N	N
YBL024W_666	S	F	-	T	Q	-	S	P	I	-	-	N	N	C	N	N	C	N	N	N	N
YBL031W_164	S	S	S	S	S	S	N	-	-	-	-	C	C	C	C	C	N	N	N	N	N
YBL031W_270	S	S	S	S	N	S	S	-	-	-	-	C	C	C	N	C	C	N	N	N	N
YBL031W_286	S	S	S	S	S	S	S	-	-	-	-	C	C	C	C	C	C	N	N	N	N
YBL031W_313	T	T	T	T	T	T	T	-	-	-	-	C	C	C	C	C	C	N	N	N	N
YBL032W_251	S	S	-	S	S	S	S	N	S	-	-	C	N	C	C	C	C	N	C	N	N
YBL032W_351	T	T	-	A	-	T	-	-	A	-	-	C	N	N	N	C	N	N	N	N	N
YBL032W_354	T	N	-	T	-	S	-	-	L	-	-	N	N	C	N	C	N	N	N	N	N
YBL032W_357	S	S	-	S	-	-	-	A	S	-	-	C	N	C	N	N	N	N	C	N	N
YBL032W_359	S	S	-	F	-	-	-	S	L	-	-	C	N	N	N	N	N	C	N	N	N
YBL032W_361	S	S	-	S	-	-	-	-	Q	-	-	C	N	C	N	N	N	N	N	N	N
YBL032W_380	S	S	-	-	A	-	-	K	V	-	-	C	N	N	N	N	N	N	N	N	N
YBL034C_1011	S	L	F	L	S	E	K	-	S	-	T	N	N	N	C	N	N	N	C	N	C
YBL034C_1017	S	L	F	L	N	I	M	L	V	-	S	N	N	N	N	N	N	N	N	N	C
YBL034C_1046	T	T	T	T	T	T	E	N	T	-	L	C	C	C	C	C	N	N	C	N	N
YBL034C_1060	T	T	T	T	G	T	E	N	E	-	S	C	C	C	N	C	N	N	N	N	C
YBL034C_1062	S	S	S	S	N	S	E	T	M	-	R	C	C	C	N	C	N	C	N	N	N
YBL034C_1133	T	T	T	T	S	T	T	K	N	-	L	C	C	C	C	C	C	N	N	N	N
YBL034C_1166	S	S	S	S	-	Q	S	F	K	-	S	C	C	C	N	N	C	N	N	N	C
YBL034C_547	S	S	S	N	S	N	D	T	L	-	T	C	C	N	C	N	N	C	N	N	C
YBL034C_689	S	S	S	S	S	S	N	N	S	-	D	C	C	C	C	C	N	N	C	N	N
YBL034C_996	S	S	S	S	-	K	S	N	N	-	S	C	C	C	N	N	C	N	N	N	C
YBL035C_99	S	S	-	S	N	L	S	S	G	A	Q	C	N	C	N	N	C	C	N	N	N
YBL035C_100	S	S	-	S	S	S	S	S	A	D	I	C	N	C	C	C	C	C	N	N	N
YBL035C_123	S	S	-	S	-	S	-	-	A	S	-	C	N	C	N	C	N	N	N	C	N
YBL035C_125	S	S	-	S	S	T	-	-	G	S	-	C	N	C	C	C	N	N	N	C	N
YBL035C_145	S	S	V	S	S	A	S	P	G	N	S	C	N	C	C	N	C	N	N	N	C
YBL035C_146	S	S	A	S	-	A	S	Q	-	G	L	C	N	C	N	N	C	N	N	N	N
YBL035C_152	T	T	T	T	S	-	I	S	S	V	-	C	C	C	C	N	N	C	C	N	N
YBL035C_167	S	S	S	S	-	D	-	P	S	-	-	C	C	C	N	N	N	N	C	N	N
YBL035C_96	S	S	-	S	S	P	P	S	N	T	S	C	N	C	C	N	N	C	N	C	C
YBL037W_705	S	P	P	P	-	P	S	S	S	A	-	N	N	N	N	N	C	C	C	N	N
YBL037W_722	S	S	S	S	T	A	S	T	G	P	-	C	C	C	C	N	C	C	N	N	N
YBL037W_726	T	T	T	T	T	P	R	E	N	M	T	C	C	C	C	N	N	N	N	N	C
YBL037W_732	S	S	S	S	S	T	-	E	K	-	S	C	C	C	C	C	N	N	N	N	C
YBL037W_735	S	S	S	D	E	T	-	S	P	-	S	C	C	N	N	C	N	C	N	N	C
YBL039C_329	S	S	S	S	S	S	A	S	A	S	A	C	C	C	C	C	N	C	N	C	N
YBL039C_353	S	S	S	S	T	T	S	N	-	I	S	C	C	C	C	C	C	N	N	N	C
YBL039C_35	S	S	S	S	S	S	S	S	S	S	S	C	C	C	C	C	C	C	C	C	C
YBL039C_423	S	S	S	S	G	A	C	S	A	A	A	C	C	C	N	N	N	C	N	N	N
YBL039C_453	S	S	S	S	S	T	T	T	T	T	T	C	C	C	C	C	C	C	C	C	C
YBL042C_31	S	-	F	F	D	D	-	-	S	-	-	N	N	N	N	N	N	N	C	N	N
YBL042C_53	T	-	T	T	H	S	I	-	L	-	-	N	C	C	N	C	N	N	N	N	N
YBL042C_55	S	-	S	S	D	Y	-	-	-	-	-	N	C	C	N	C	N	N	N	N	N
YBL042C_60	T	-	S	A	F	N	E	-	R	-	-	N	C	N	N	N	N	N	N	N	N
YBL046W_319	T	-	T	T	E	-	T	-	-	-	-	N	C	C	N	N	C	N	N	N	N
YBL046W_346	T	-	T	T	-	-	T	-	-	-	-	N	C	C	N	N	C	N	N	N	N
YBL046W_408	S	-	S	S	-	-	S	-	-	-	-	N	C	C	N	N	C	N	N	N	N
YBL046W_433	S	-	S	S	E	-	S	-	-	-	-	N	C	C	N	N	C	N	N	N	N
YBL047C_1005	S	S	-	S	T	S	T	T	K	F	G	C	N	C	C	C	C	C	N	N	N
YBL047C_1007	S	S	-	S	S	S	S	S	T	E	P	C	N	C	C	C	C	C	C	N	N
YBL047C_1009	T	T	-	T	T	T	T	T	S	F	L	C	N	C	C	C	C	C	C	N	N
YBL047C_1010	S	S	-	S	S	S	S	S	E	G	S	C	N	C	C	C	C	C	N	N	C
YBL047C_1011	S	S	-	S	S	S	S	S	P	G	D	C	N	C	C	C	C	C	N	N	N
YBL047C_1019	S	S	-	S	S	S	S	S	Q	S	S	C	N	C	C	C	C	C	N	C	C
YBL047C_1045	T	T	-	T	T	E	E	A	P	A	A	C	N	C	C	N	N	N	N	N	N
YBL047C_1068	S	S	-	S	T	T	R	S	E	D	S	C	N	C	C	C	N	C	N	N	C
YBL047C_1081	T	T	-	T	D	V	G	R	F	P	S	C	N	C	N	N	N	N	N	N	C
YBL047C_1086	S	S	-	S	S	D	T	S	A	S	S	C	N	C	C	N	C	C	N	C	C
YBL047C_1092	S	S	-	S	S	S	E	K	N	S	-	C	N	C	C	C	N	N	N	C	N
YBL047C_1094	S	N	-	S	T	N	E	S	T	S	-	N	N	C	C	N	N	C	C	C	N
YBL047C_1095	S	S	-	S	S	S	S	F	Q	D	V	C	N	C	C	C	C	N	N	N	N
YBL047C_1099	S	S	-	S	S	S	S	N	D	P	-	C	N	C	C	C	C	N	N	N	N
YBL047C_1103	S	S	-	S	E	S	A	D	S	D	-	C	N	C	N	C	N	N	C	N	N
YBL047C_1110	T	T	-	S	T	T	S	S	S	S	-	C	N	C	C	C	C	C	C	C	N
YBL047C_1126	S	S	-	S	S	S	S	S	V	S	D	C	N	C	C	C	C	C	N	C	N
YBL047C_1128	S	S	-	S	S	S	S	S	D	P	S	C	N	C	C	C	C	C	N	N	C
YBL047C_1129	S	S	-	S	S	S	S	D	D	K	S	C	N	C	C	C	C	N	N	N	C
YBL047C_1130	S	S	-	S	S	-	E	D	S	Y	S	C	N	C	C	N	N	N	C	C	C
YBL047C_1131	S	S	-	S	-	-	-	S	S	D	D	C	N	C	N	N	N	C	C	N	N
YBL047C_1178	S	S	-	S	T	Q	-	A	A	-	I	C	N	C	C	N	N	N	N	N	N
YBL047C_1180	S	S	-	S	S	D	-	-	G	G	S	C	N	C	C	N	N	N	N	N	C
YBL047C_1186	S	S	-	P	N	T	-	-	T	V	-	C	N	N	N	C	N	N	C	N	N
YBL047C_1190	S	N	-	-	-	S	-	-	-	A	-	N	N	N	N	C	N	N	N	N	N
YBL047C_1191	T	A	-	-	-	V	-	-	-	P	-	N	N	N	N	N	N	N	N	N	N
YBL047C_1193	S	F	-	-	-	P	-	-	-	A	-	N	N	N	N	N	N	N	N	N	N
YBL047C_1283	S	S	-	S	G	S	G	S	A	S	V	C	N	C	N	C	N	C	N	C	N
YBL047C_1302	T	T	-	V	N	S	-	T	N	T	-	C	N	N	N	C	N	C	N	C	N
YBL047C_1306	T	A	-	D	S	P	A	-	D	N	-	N	N	N	C	N	N	N	N	N	N
YBL047C_1308	S	S	-	T	Q	A	S	Q	S	T	-	C	N	C	N	N	C	N	C	C	N
YBL047C_1339	T	T	-	T	T	T	T	S	S	D	-	C	N	C	C	C	C	C	C	N	N
YBL047C_1342	S	S	-	S	S	S	S	Y	S	-	-	C	N	C	C	C	C	C	C	N	N
YBL047C_236	T	T	-	T	Q	A	-	S	V	V	T	C	N	C	N	N	N	C	N	N	C
YBL047C_237	T	T	-	A	-	A	-	R	M	P	S	C	N	N	N	N	N	N	N	N	C
YBL047C_240	S	S	-	S	S	S	S	S	G	P	S	C	N	C	C	C	C	C	N	N	C
YBL047C_243	S	S	-	S	S	S	S	S	A	P	S	C	N	C	C	C	C	C	N	N	C
YBL047C_244	T	T	-	T	T	T	T	I	A	K	Q	C	N	C	C	C	C	N	N	N	N
YBL047C_247	S	S	-	S	S	S	S	Q	P	T	P	C	N	C	C	C	C	N	N	C	N
YBL047C_248	S	S	-	S	S	S	P	Q	G	G	G	C	N	C	C	C	N	N	N	N	N
YBL047C_250	T	T	-	T	V	Q	A	T	I	Q	S	C	N	C	N	N	N	C	N	N	C
YBL047C_254	T	T	-	T	T	T	S	S	T	P	P	C	N	C	C	C	C	C	C	N	N
YBL047C_260	T	T	-	T	S	S	S	Q	Q	F	-	C	N	C	C	C	C	N	N	N	N
YBL047C_264	S	S	-	S	T	S	K	S	-	Q	N	C	N	C	C	C	N	C	N	N	N
YBL047C_418	S	S	-	S	S	S	T	S	A	D	V	C	N	C	C	C	C	C	N	N	N
YBL047C_486	T	T	-	T	N	N	K	K	V	I	F	C	N	C	N	N	N	N	N	N	N
YBL047C_494	S	S	-	S	S	S	K	T	K	S	T	C	N	C	C	C	N	C	N	C	C
YBL047C_847	S	S	-	S	T	S	N	G	A	F	N	C	N	C	C	C	N	N	N	N	N
YBL047C_910	S	P	-	P	G	-	-	-	S	S	N	N	N	N	N	N	N	N	C	C	N
YBL047C_930	S	S	-	S	M	-	S	T	P	V	A	C	N	C	N	N	C	C	N	N	N
YBL047C_949	S	S	-	S	S	S	S	E	N	S	S	C	N	C	C	C	C	N	N	C	C
YBL047C_963	S	S	-	S	S	S	T	T	S	F	S	C	N	C	C	C	C	C	C	N	C
YBL051C_188	S	S	S	S	S	S	S	S	-	-	-	C	C	C	C	C	C	C	N	N	N
YBL051C_189	S	S	S	S	M	T	V	T	-	-	-	C	C	C	N	C	N	C	N	N	N
YBL051C_190	S	S	S	S	S	S	S	S	-	-	-	C	C	C	C	C	C	C	N	N	N
YBL051C_193	S	S	S	S	S	S	S	S	-	-	-	C	C	C	C	C	C	C	N	N	N
YBL051C_196	S	S	S	S	S	S	S	S	-	-	-	C	C	C	C	C	C	C	N	N	N
YBL051C_304	T	T	T	T	T	T	T	I	-	T	-	C	C	C	C	C	C	N	N	C	N
YBL051C_392	S	S	S	S	S	S	S	M	-	G	-	C	C	C	C	C	C	N	N	N	N
YBL051C_465	S	S	S	S	S	T	Q	Q	-	S	-	C	C	C	C	C	N	N	N	C	N
YBL051C_511	T	T	T	T	T	R	T	N	-	T	-	C	C	C	C	N	C	N	N	C	N
YBL051C_537	S	S	S	S	N	V	S	S	-	T	-	C	C	C	N	N	C	C	N	C	N
YBL051C_540	S	S	S	S	S	S	S	-	-	G	-	C	C	C	C	C	C	N	N	N	N
YBL051C_544	S	S	P	S	G	T	T	S	-	S	-	C	N	C	N	C	C	C	N	C	N
YBL051C_55	S	S	S	A	-	-	S	S	-	S	-	C	C	N	N	N	C	C	N	C	N
YBL051C_628	S	S	S	S	A	N	Q	S	-	-	-	C	C	C	N	N	N	C	N	N	N
YBL051C_635	S	S	S	S	T	G	T	Q	-	-	-	C	C	C	C	N	C	N	N	N	N
YBL051C_637	S	S	S	S	S	N	S	S	-	-	-	C	C	C	C	N	C	C	N	N	N
YBL051C_639	S	S	T	S	S	N	L	T	-	-	-	C	C	C	C	N	N	C	N	N	N
YBL051C_652	S	S	S	S	S	S	S	N	-	T	-	C	C	C	C	C	C	N	N	C	N
YBL051C_654	S	S	S	S	S	S	S	S	-	S	-	C	C	C	C	C	C	C	N	C	N
YBL051C_65	S	A	A	T	T	A	S	S	-	A	-	N	N	C	C	N	C	C	N	N	N
YBL052C_245	T	T	S	F	N	N	E	M	-	T	-	C	C	N	N	N	N	N	N	C	N
YBL052C_8	S	S	S	S	K	D	K	-	T	S	-	C	C	C	N	N	N	N	C	C	N
YBL054W_223	S	S	S	S	S	S	S	S	-	-	-	C	C	C	C	C	C	C	N	N	N
YBL054W_225	S	S	S	S	S	S	S	-	-	-	-	C	C	C	C	C	C	N	N	N	N
YBL054W_275	S	S	S	S	S	S	S	D	-	-	-	C	C	C	C	C	C	N	N	N	N
YBL054W_279	S	S	S	S	S	S	S	S	-	-	-	C	C	C	C	C	C	C	N	N	N
YBL054W_317	S	S	S	S	S	S	L	S	-	-	-	C	C	C	C	C	N	C	N	N	N
YBL054W_332	S	S	S	S	S	S	S	G	-	-	-	C	C	C	C	C	C	N	N	N	N
YBL054W_340	S	S	S	T	S	-	S	G	-	-	-	C	C	C	C	N	C	N	N	N	N
YBL054W_365	S	S	S	S	A	S	S	T	-	-	-	C	C	C	N	C	C	C	N	N	N
YBL056W_323	S	S	S	N	E	E	A	S	-	A	A	C	C	N	N	N	N	C	N	N	N
YBL056W_331	S	S	S	S	A	P	P	K	A	F	S	C	C	C	N	N	N	N	N	N	C
YBL057C_58	T	T	T	T	S	T	I	S	S	S	N	C	C	C	C	C	N	C	C	C	N
YBL057C_63	S	S	S	S	T	L	G	S	D	D	S	C	C	C	C	N	N	C	N	N	C
YBL057C_65	S	S	N	S	D	E	D	Y	S	T	T	C	N	C	N	N	N	C	C	C	C
YBL057C_69	S	S	S	S	D	S	-	S	F	E	L	C	C	C	N	C	N	C	N	N	N
YBL058W_99	Y	Y	Y	H	-	-	-	-	Y	P	Q	C	C	N	N	N	N	N	C	N	N
YBL058W_107	S	S	S	S	S	S	T	K	S	T	R	C	C	C	C	C	C	N	C	C	N
YBL058W_111	T	A	I	A	V	T	K	P	V	-	T	N	N	N	N	C	N	N	N	N	C
YBL058W_127	S	S	S	S	S	S	S	-	P	T	T	C	C	C	C	C	C	N	N	C	C
YBL058W_129	S	S	S	S	S	S	S	-	P	G	R	C	C	C	C	C	C	N	N	N	N
YBL058W_209	S	S	S	S	S	S	S	G	S	G	T	C	C	C	C	C	C	N	C	N	C
YBL058W_223	S	S	S	S	E	E	E	S	P	G	S	C	C	C	N	N	N	C	N	N	C
YBL058W_225	S	P	P	A	G	S	L	L	S	A	P	N	N	N	N	C	N	N	C	N	N
YBL058W_314	S	S	S	S	S	S	S	S	S	S	S	C	C	C	C	C	C	C	C	C	C
YBL058W_320	S	S	S	S	A	S	S	S	P	R	S	C	C	C	N	C	C	C	N	N	C
YBL058W_321	S	S	S	S	P	S	S	C	T	A	V	C	C	C	N	C	C	N	C	N	N
YBL058W_330	T	T	A	T	T	N	K	S	T	A	T	C	N	C	C	N	N	C	C	N	C
YBL058W_92	S	L	S	S	S	-	T	-	A	S	S	N	C	C	C	N	C	N	N	C	C
YBL058W_93	S	S	S	S	A	-	T	-	S	S	S	C	C	C	N	N	C	N	C	C	C
YBL058W_96	S	S	S	S	T	A	S	-	S	T	G	C	C	C	C	N	C	N	C	C	N
YBL060W_25	S	S	T	S	-	H	-	-	-	-	-	C	C	C	N	N	N	N	N	N	N
YBL060W_27	S	S	N	G	-	K	S	-	-	-	-	C	N	N	N	N	C	N	N	N	N
YBL060W_283	S	S	S	S	-	T	A	-	-	-	-	C	C	C	N	C	N	N	N	N	N
YBL060W_288	S	S	S	S	-	H	S	-	-	-	-	C	C	C	N	N	C	N	N	N	N
YBL060W_289	T	T	T	T	-	T	M	-	-	-	-	C	C	C	N	C	N	N	N	N	N
YBL060W_292	S	S	S	S	-	H	L	-	-	-	-	C	C	C	N	N	N	N	N	N	N
YBL060W_298	S	S	S	S	-	I	G	-	-	-	-	C	C	C	N	N	N	N	N	N	N
YBL061C_147	S	S	S	S	S	S	S	I	-	-	-	C	C	C	C	C	C	N	N	N	N
YBL061C_170	S	S	S	S	S	S	S	S	-	-	-	C	C	C	C	C	C	C	N	N	N
YBL061C_31	S	G	S	S	S	S	S	A	-	-	-	N	C	C	C	C	C	N	N	N	N
YBL061C_560	S	S	S	S	S	S	S	-	-	-	-	C	C	C	C	C	C	N	N	N	N
YBL061C_562	S	S	S	S	N	N	S	-	-	-	-	C	C	C	N	N	C	N	N	N	N
YBL061C_563	T	T	T	T	T	T	T	-	-	-	-	C	C	C	C	C	C	N	N	N	N
YBL061C_589	T	T	T	T	-	V	-	-	-	-	-	C	C	C	N	N	N	N	N	N	N
YBL061C_621	S	S	S	S	P	L	K	-	-	-	-	C	C	C	N	N	N	N	N	N	N
YBL061C_636	S	S	S	P	S	N	D	-	-	-	-	C	C	N	C	N	N	N	N	N	N
YBL064C_172	T	T	T	T	T	T	T	T	T	T	-	C	C	C	C	C	C	C	C	C	N
YBL064C_175	S	S	S	S	S	S	S	S	S	S	-	C	C	C	C	C	C	C	C	C	N
YBL066C_159	S	S	S	S	V	Q	G	T	-	-	-	C	C	C	N	N	N	C	N	N	N
YBL066C_164	S	S	S	S	T	S	Q	-	-	-	-	C	C	C	C	C	N	N	N	N	N
YBL066C_262	S	S	S	S	S	S	S	-	-	-	-	C	C	C	C	C	C	N	N	N	N
YBL066C_266	T	T	T	T	S	Q	T	-	-	-	-	C	C	C	C	N	C	N	N	N	N
YBL066C_272	S	S	S	S	S	S	-	G	-	-	-	C	C	C	C	C	N	N	N	N	N
YBL066C_327	S	S	S	S	S	S	S	-	-	-	-	C	C	C	C	C	C	N	N	N	N
YBL066C_7	S	S	S	S	G	N	S	S	-	-	-	C	C	C	N	N	C	C	N	N	N
YBL066C_805	S	S	S	S	-	R	N	E	-	-	-	C	C	C	N	N	N	N	N	N	N
YBL066C_969	S	S	S	S	S	Q	S	S	-	-	-	C	C	C	C	N	C	C	N	N	N
YBL067C_197	S	S	S	S	H	S	S	K	P	-	-	C	C	C	N	C	C	N	N	N	N
YBL067C_260	S	S	S	S	N	E	L	S	G	A	S	C	C	C	N	N	N	C	N	N	C
YBL067C_321	S	S	S	S	K	N	A	A	N	Q	-	C	C	C	N	N	N	N	N	N	N
YBL067C_324	S	S	S	S	S	-	I	N	Q	-	-	C	C	C	C	N	N	N	N	N	N
YBL067C_325	S	S	S	S	A	-	T	N	S	-	-	C	C	C	N	N	C	N	C	N	N
YBL067C_327	S	S	S	S	-	R	N	T	P	-	-	C	C	C	N	N	N	C	N	N	N
YBL067C_462	S	N	N	G	D	-	D	-	-	D	S	N	N	N	N	N	N	N	N	N	C
YBL074C_330	S	S	G	G	S	S	Q	Y	N	-	A	C	N	N	C	C	N	C	N	N	N
YBL076C_1058	S	S	S	S	S	A	S	T	E	E	D	C	C	C	C	N	C	C	N	N	N
YBL076C_132	T	T	T	T	T	T	T	T	T	T	T	C	C	C	C	C	C	C	C	C	C
YBL076C_188	S	S	S	S	S	S	S	S	A	S	S	C	C	C	C	C	C	C	N	C	C
YBL076C_405	T	T	T	T	T	T	T	T	T	T	T	C	C	C	C	C	C	C	C	C	C
YBL076C_411	S	S	S	S	S	A	A	T	T	A	A	C	C	C	C	N	N	C	C	N	N
YBL076C_828	S	S	S	S	S	S	S	K	S	K	T	C	C	C	C	C	C	N	C	N	C
YBL079W_1246	S	S	S	S	C	C	C	C	A	G	V	C	C	C	N	N	N	N	N	N	N
YBL084C_266	S	S	S	S	S	S	-	I	T	G	S	C	C	C	C	C	N	N	C	N	C
YBL084C_303	T	T	T	T	A	S	-	V	-	P	-	C	C	C	N	C	N	N	N	N	N
YBL084C_327	S	S	S	S	T	S	S	K	T	R	-	C	C	C	C	C	C	N	C	N	N
YBL084C_350	T	T	T	T	T	T	T	S	F	A	-	C	C	C	C	C	C	C	N	N	N
YBL084C_396	T	T	T	T	E	K	T	S	S	H	E	C	C	C	N	N	C	C	C	N	N
YBL085W_103	S	S	N	Y	A	-	D	S	P	F	S	C	N	C	N	N	N	C	N	N	C
YBL085W_105	S	S	S	S	S	-	S	T	S	S	S	C	C	C	C	N	C	C	C	C	C
YBL085W_127	S	S	S	S	N	D	S	S	T	S	S	C	C	C	N	N	C	C	C	C	C
YBL085W_150	T	T	T	V	S	-	Q	N	-	L	S	C	C	N	C	N	N	N	N	N	C
YBL085W_157	T	A	A	A	G	S	T	L	-	D	S	N	N	N	N	C	C	N	N	N	C
YBL085W_195	S	S	S	S	H	A	S	S	-	S	A	C	C	C	N	N	C	C	N	C	N
YBL085W_206	T	T	T	T	V	F	T	T	G	Q	T	C	C	C	N	N	C	C	N	N	C
YBL085W_208	S	S	S	S	-	S	G	S	E	T	N	C	C	C	N	C	N	C	N	C	N
YBL085W_212	S	S	S	S	L	S	L	S	A	S	A	C	C	C	N	C	N	C	N	C	N
YBL085W_213	S	S	S	S	S	-	-	R	R	S	S	C	C	C	C	N	N	N	N	C	C
YBL085W_215	S	P	S	S	-	-	-	S	-	Y	L	N	C	C	N	N	N	C	N	C	N
YBL085W_392	S	S	S	S	S	S	S	T	I	A	-	C	C	C	C	C	C	C	N	N	N
YBL085W_404	S	S	S	S	S	S	S	S	E	V	-	C	C	C	C	C	C	C	N	N	N
YBL085W_411	S	S	S	S	S	S	S	T	P	K	S	C	C	C	C	C	C	C	N	N	C
YBL085W_522	T	T	T	T	S	N	T	T	K	S	-	C	C	C	C	N	C	C	N	C	N
YBL085W_524	S	S	S	S	S	S	S	A	S	-	-	C	C	C	C	C	C	N	C	N	N
YBL085W_526	S	S	S	S	G	G	G	S	R	-	T	C	C	C	N	N	N	C	N	N	C
YBL085W_527	S	S	S	S	S	S	S	S	D	-	S	C	C	C	C	C	C	C	N	N	C
YBL085W_539	S	S	S	S	S	S	S	-	-	D	-	C	C	C	C	C	C	N	N	N	N
YBL085W_563	S	S	S	S	S	N	H	S	H	T	G	C	C	C	C	N	N	C	N	C	N
YBL085W_573	S	S	S	S	S	T	P	N	S	L	P	C	C	C	C	C	N	N	C	N	N
YBL085W_577	S	S	S	S	-	S	S	S	V	S	P	C	C	C	N	C	C	C	N	C	N
YBL085W_588	S	S	S	S	P	P	S	S	S	S	S	C	C	C	N	N	C	C	C	C	C
YBL085W_589	S	S	S	S	S	R	S	S	A	S	A	C	C	C	C	N	C	C	N	C	N
YBL085W_592	S	S	S	S	E	-	S	S	S	P	-	C	C	C	N	N	C	C	C	N	N
YBL085W_598	S	S	S	S	N	A	E	S	N	S	E	C	C	C	N	N	N	C	N	C	N
YBL085W_600	S	S	S	S	S	S	T	-	T	A	L	C	C	C	C	C	C	N	C	N	N
YBL085W_643	S	S	S	S	S	S	S	S	S	G	S	C	C	C	C	C	C	C	C	N	C
YBL085W_647	S	S	S	S	S	S	S	S	A	-	P	C	C	C	C	C	C	C	N	N	N
YBL085W_651	T	T	T	T	Q	T	Q	S	A	-	A	C	C	C	N	C	N	C	N	N	N
YBL085W_652	S	S	S	S	Q	D	S	M	P	R	S	C	C	C	N	N	C	N	N	N	C
YBL085W_654	S	S	S	S	T	T	T	S	S	S	S	C	C	C	C	C	C	C	C	C	C
YBL085W_658	S	S	S	S	-	S	S	A	S	G	S	C	C	C	N	C	C	N	C	N	C
YBL085W_660	S	S	S	S	-	S	R	-	-	G	G	C	C	C	N	C	N	N	N	N	N
YBL085W_669	T	T	T	S	S	K	A	T	R	S	K	C	C	C	C	N	N	C	N	C	N
YBL085W_734	S	S	S	S	S	S	S	F	T	-	E	C	C	C	C	C	C	N	C	N	N
YBL085W_736	S	S	S	S	S	S	S	T	S	S	I	C	C	C	C	C	C	C	C	C	N
YBL085W_739	T	T	T	S	K	S	V	R	N	V	K	C	C	C	N	C	N	N	N	N	N
YBL085W_745	S	S	S	S	L	L	S	N	-	S	D	C	C	C	N	N	C	N	N	C	N
YBL085W_85	S	T	I	T	N	E	A	-	Q	E	R	C	N	C	N	N	N	N	N	N	N
YBL085W_87	T	T	T	T	T	I	S	L	G	T	G	C	C	C	C	N	C	N	N	C	N
YBL085W_918	T	I	T	T	E	E	E	E	E	A	E	N	C	C	N	N	N	N	N	N	N
YBL086C_432	S	S	S	S	G	-	S	S	Q	-	-	C	C	C	N	N	C	C	N	N	N
YBL086C_438	S	V	V	V	-	G	T	G	S	-	-	N	N	N	N	N	C	N	C	N	N
YBL091C_11	S	P	P	S	Q	S	K	E	A	L	K	N	N	C	N	C	N	N	N	N	N
YBL091C_1	T	S	S	S	S	A	S	T	A	A	T	C	C	C	C	N	C	C	N	N	C
YBL091C_34	S	S	S	S	N	S	V	S	G	S	N	C	C	C	N	C	N	C	N	C	N
YBL091C_8	S	A	T	A	P	M	V	E	K	L	A	N	C	N	N	N	N	N	N	N	N
YBL092W_39	S	S	S	S	S	S	S	S	S	N	S	C	C	C	C	C	C	C	C	N	C
YBL092W_50	S	S	S	S	S	S	S	S	R	P	S	C	C	C	C	C	C	C	N	N	C
YBL092W_66	S	S	S	S	S	T	S	M	M	M	M	C	C	C	C	C	C	N	N	N	N
YBL092W_68	S	S	S	S	S	S	S	S	S	S	N	C	C	C	C	C	C	C	C	C	N
YBL092W_72	T	T	T	I	V	T	T	A	A	A	A	C	C	N	N	C	C	N	N	N	N
YBL093C_203	T	T	T	T	T	T	T	-	-	-	-	C	C	C	C	C	C	N	N	N	N
YBL097W_165	T	T	T	T	T	T	T	T	-	T	L	C	C	C	C	C	C	C	N	C	N
YBL097W_201	S	S	S	S	S	S	S	S	G	G	G	C	C	C	C	C	C	C	N	N	N
YBL097W_244	S	S	S	S	L	E	S	K	S	S	A	C	C	C	N	N	C	N	C	C	N
YBL097W_253	S	S	S	S	T	D	S	-	Q	P	H	C	C	C	C	N	C	N	N	N	N
YBL097W_255	S	S	S	S	T	S	A	-	L	T	T	C	C	C	C	C	N	N	N	C	C
YBL097W_263	S	S	S	S	I	L	S	S	L	S	N	C	C	C	N	N	C	C	N	C	N
YBL097W_268	S	S	S	S	S	N	T	F	S	V	-	C	C	C	C	N	C	N	C	N	N
YBL097W_431	T	V	T	A	E	-	I	-	N	T	A	N	C	N	N	N	N	N	N	C	N
YBL097W_468	S	G	E	G	N	-	S	D	D	T	V	N	N	N	N	N	C	N	N	C	N
YBL097W_533	S	N	N	S	A	S	Q	S	-	T	A	N	N	C	N	C	N	C	N	C	N
YBL097W_541	T	T	V	T	D	S	D	-	R	E	L	C	N	C	N	C	N	N	N	N	N
YBL097W_543	S	S	S	S	T	A	S	T	T	F	K	C	C	C	C	N	C	C	C	N	N
YBL097W_547	S	S	S	A	L	S	E	S	S	K	D	C	C	N	N	C	N	C	C	N	N
YBL097W_553	T	A	A	T	Q	E	E	-	-	G	G	N	N	C	N	N	N	N	N	N	N
YBL097W_677	S	N	S	E	-	-	Q	-	D	D	S	N	C	N	N	N	N	N	N	N	C
YBL097W_699	S	S	S	S	G	S	D	G	G	K	E	C	C	C	N	C	N	N	N	N	N
YBL097W_91	S	S	S	S	S	S	S	S	S	S	S	C	C	C	C	C	C	C	C	C	C
YBL098W_21	S	S	S	S	-	-	A	A	A	A	-	C	C	C	N	N	N	N	N	N	N
YBL098W_3	S	S	S	S	-	-	S	G	-	K	-	C	C	C	N	N	C	N	N	N	N
YBL099W_177	S	S	S	S	S	S	S	S	S	S	S	C	C	C	C	C	C	C	C	C	C
YBL099W_510	S	S	S	S	S	S	A	S	A	S	S	C	C	C	C	C	N	C	N	C	C
YBL101C_1027	T	T	T	T	S	S	V	T	-	-	-	C	C	C	C	C	N	C	N	N	N
YBL101C_1029	S	S	S	-	P	S	-	T	-	-	-	C	C	N	N	C	N	C	N	N	N
YBL101C_1034	S	S	S	-	G	S	-	G	-	-	-	C	C	N	N	C	N	N	N	N	N
YBL101C_1038	S	S	S	S	S	L	D	S	-	-	-	C	C	C	C	N	N	C	N	N	N
YBL101C_114	S	S	P	P	A	T	-	I	-	-	-	C	N	N	N	C	N	N	N	N	N
YBL101C_134	T	A	F	S	S	R	R	-	-	-	-	N	N	C	C	N	N	N	N	N	N
YBL101C_13	S	S	P	S	S	S	-	S	-	-	-	C	N	C	C	C	N	C	N	N	N
YBL101C_139	S	S	S	S	N	-	S	G	-	-	-	C	C	C	N	N	C	N	N	N	N
YBL101C_15	S	S	S	S	-	S	-	-	-	-	-	C	C	C	N	C	N	N	N	N	N
YBL101C_17	S	S	S	S	-	Q	-	-	-	-	-	C	C	C	N	N	N	N	N	N	N
YBL101C_285	S	S	-	V	S	P	T	G	-	-	-	C	N	N	C	N	C	N	N	N	N
YBL101C_299	S	S	S	L	S	E	-	S	-	-	-	C	C	N	C	N	N	C	N	N	N
YBL101C_305	S	S	S	L	S	-	-	-	-	-	-	C	C	N	C	N	N	N	N	N	N
YBL101C_32	S	S	S	S	-	S	-	L	-	-	-	C	C	C	N	C	N	N	N	N	N
YBL101C_424	T	T	T	T	L	S	S	N	-	-	-	C	C	C	N	C	C	N	N	N	N
YBL101C_427	S	N	S	D	Q	K	N	K	-	-	-	N	C	N	N	N	N	N	N	N	N
YBL101C_526	S	S	S	G	S	G	-	L	-	-	-	C	C	N	C	N	N	N	N	N	N
YBL101C_549	S	S	S	A	I	E	S	-	-	-	-	C	C	N	N	N	C	N	N	N	N
YBL101C_671	S	S	S	S	A	T	P	S	-	-	-	C	C	C	N	C	N	C	N	N	N
YBL101C_774	S	S	S	S	S	S	A	S	-	-	-	C	C	C	C	C	N	C	N	N	N
YBL102W_59	S	-	S	-	S	T	T	Y	A	H	N	N	C	N	C	C	C	C	N	N	N
YBL103C_122	S	S	S	S	N	S	S	-	-	-	-	C	C	C	N	C	C	N	N	N	N
YBL103C_141	S	S	S	S	S	S	T	-	-	-	-	C	C	C	C	C	C	N	N	N	N
YBL103C_149	T	T	A	T	S	I	-	-	-	-	-	C	N	C	C	N	N	N	N	N	N
YBL103C_226	S	S	S	S	S	S	S	-	-	-	-	C	C	C	C	C	C	N	N	N	N
YBL103C_235	S	S	S	S	S	S	N	-	-	-	-	C	C	C	C	C	N	N	N	N	N
YBL103C_240	S	S	S	S	S	S	S	-	-	-	-	C	C	C	C	C	C	N	N	N	N
YBL103C_245	S	S	S	S	S	T	P	-	-	-	-	C	C	C	C	C	N	N	N	N	N
YBL103C_255	S	S	S	S	S	S	S	-	-	-	-	C	C	C	C	C	C	N	N	N	N
YBL103C_268	S	S	S	S	S	S	S	-	-	-	-	C	C	C	C	C	C	N	N	N	N
YBL103C_375	S	S	S	A	G	S	P	-	-	-	-	C	C	N	N	C	N	N	N	N	N
YBL103C_454	S	S	S	S	S	S	S	-	-	-	-	C	C	C	C	C	C	N	N	N	N
YBL103C_55	T	T	T	T	T	T	T	-	-	-	-	C	C	C	C	C	C	N	N	N	N
YBL103C_80	S	S	S	N	-	S	P	-	-	-	-	C	C	N	N	C	N	N	N	N	N
YBL104C_122	S	A	S	S	-	-	-	-	-	D	-	N	C	C	N	N	N	N	N	N	N
YBL104C_135	S	S	S	S	G	-	-	-	S	S	-	C	C	C	N	N	N	N	C	C	N
YBL105C_1142	S	S	S	S	S	S	S	S	T	S	S	C	C	C	C	C	C	C	C	C	C
YBL105C_225	S	S	S	S	S	S	S	S	S	S	S	C	C	C	C	C	C	C	C	C	C
YBL105C_31	S	G	D	D	D	D	D	D	Q	D	Q	N	N	N	N	N	N	N	N	N	N
YBL105C_576	S	S	S	S	S	N	S	P	T	R	-	C	C	C	C	N	C	N	C	N	N
YBL105C_598	T	T	T	T	-	T	Q	A	A	V	-	C	C	C	N	C	N	N	N	N	N
YBL105C_600	S	S	S	S	-	V	S	K	G	S	-	C	C	C	N	N	C	N	N	C	N
YBL105C_655	S	S	S	S	G	D	Q	Q	S	P	A	C	C	C	N	N	N	N	C	N	N
YBL105C_656	S	S	P	P	V	T	L	K	S	P	D	C	N	N	N	C	N	N	C	N	N
YBL105C_669	S	S	L	F	N	T	S	P	S	P	-	C	N	N	N	C	C	N	C	N	N
YBL105C_673	T	A	T	A	V	E	L	-	P	-	-	N	C	N	N	N	N	N	N	N	N
YBL105C_682	T	T	A	T	Q	T	L	-	K	T	-	C	N	C	N	C	N	N	N	C	N
YBL105C_685	S	S	S	S	N	V	E	S	D	S	-	C	C	C	N	N	N	C	N	C	N
YBL105C_752	T	T	T	T	N	S	N	A	Q	Y	T	C	C	C	N	C	N	N	N	C	C
YBL105C_760	S	S	S	S	H	T	K	S	A	Y	-	C	C	C	N	C	N	C	N	C	N
YBL105C_819	S	S	S	S	S	S	S	G	G	G	G	C	C	C	C	C	C	N	N	N	N
YBL105C_980	T	T	T	T	T	T	T	T	T	T	T	C	C	C	C	C	C	C	C	C	C
YBL105C_981	S	S	S	S	S	S	S	G	G	S	A	C	C	C	C	C	C	N	N	C	N
YBL105C_982	T	T	T	T	T	T	T	T	T	T	T	C	C	C	C	C	C	C	C	C	C
YBR001C_111	S	-	S	S	S	S	S	S	V	S	S	N	C	C	C	C	C	C	N	C	C
YBR001C_51	S	-	S	S	S	S	S	Q	-	S	-	N	C	C	C	C	C	N	N	C	N
YBR001C_52	S	-	S	S	K	S	S	F	-	S	-	N	C	C	N	C	C	N	N	C	N
YBR001C_87	T	-	T	T	T	T	T	I	T	S	T	N	C	C	C	C	C	N	C	C	C
YBR003W_262	S	S	S	S	A	A	A	V	I	A	-	C	C	C	N	N	N	N	N	N	N
YBR005W_163	S	S	S	S	-	A	S	-	-	-	-	C	C	C	N	N	C	N	N	N	N
YBR007C_330	S	S	S	S	T	S	S	A	-	L	-	C	C	C	C	C	C	N	N	N	N
YBR007C_367	S	S	S	S	S	S	S	S	-	T	-	C	C	C	C	C	C	C	N	C	N
YBR007C_370	S	S	S	S	S	S	S	S	-	V	-	C	C	C	C	C	C	C	N	N	N
YBR007C_390	S	S	S	S	-	N	-	T	-	T	-	C	C	C	N	N	N	C	N	C	N
YBR007C_394	S	S	S	S	-	S	S	P	-	D	-	C	C	C	N	C	C	N	N	N	N
YBR007C_468	S	S	S	S	S	S	P	C	-	S	-	C	C	C	C	C	N	N	N	C	N
YBR007C_56	S	S	S	S	S	-	S	S	-	A	-	C	C	C	C	N	C	C	N	N	N
YBR007C_59	S	S	S	S	S	-	S	S	-	G	-	C	C	C	C	N	C	C	N	N	N
YBR007C_62	T	T	T	T	T	-	T	T	-	-	-	C	C	C	C	N	C	C	N	N	N
YBR009C_1	S	S	S	S	S	S	S	S	S	S	S	C	C	C	C	C	C	C	C	C	C
YBR010W_10	S	S	S	S	S	S	S	S	V	S	S	C	C	C	C	C	C	C	N	C	C
YBR011C_246	T	T	T	T	K	T	T	T	T	T	S	C	C	C	N	C	C	C	C	C	C
YBR011C_250	T	T	T	T	S	T	T	T	T	S	S	C	C	C	C	C	C	C	C	C	C
YBR011C_265	S	S	S	S	A	S	N	S	Q	E	Q	C	C	C	N	C	N	C	N	N	N
YBR011C_285	S	S	S	S	S	S	S	A	S	A	S	C	C	C	C	C	C	N	C	N	C
YBR011C_64	T	T	S	T	T	P	A	K	A	F	T	C	C	C	C	N	N	N	N	N	C
YBR016W_1	S	S	S	S	S	-	-	-	-	-	-	C	C	C	C	N	N	N	N	N	N
YBR016W_20	S	S	S	S	T	-	-	-	-	-	-	C	C	C	C	N	N	N	N	N	N
YBR018C_26	S	S	S	S	-	S	S	S	S	S	S	C	C	C	N	C	C	C	C	C	C
YBR019C_242	T	T	T	T	-	T	T	T	-	-	T	C	C	C	N	C	C	C	N	N	C
YBR019C_364	S	S	S	A	-	G	F	N	-	-	N	C	C	N	N	N	N	N	N	N	N
YBR019C_561	S	S	S	S	-	S	A	C	-	-	N	C	C	C	N	C	N	N	N	N	N
YBR020W_135	S	S	S	S	-	E	E	K	K	K	K	C	C	C	N	N	N	N	N	N	N
YBR020W_16	S	S	G	K	-	A	K	S	S	S	S	C	N	N	N	N	N	C	C	C	C
YBR020W_30	S	A	T	T	-	V	A	K	Q	N	K	N	C	C	N	N	N	N	N	N	N
YBR020W_333	S	T	I	T	-	T	S	V	-	S	M	C	N	C	N	C	C	N	N	C	N
YBR020W_348	S	S	S	S	-	T	T	A	T	-	M	C	C	C	N	C	C	N	C	N	N
YBR020W_37	S	N	N	N	-	K	N	E	E	K	Q	N	N	N	N	N	N	N	N	N	N
YBR020W_380	S	S	S	F	-	F	F	A	-	F	I	C	C	N	N	N	N	N	N	N	N
YBR021W_42	S	S	S	S	D	S	G	D	-	-	-	C	C	C	N	C	N	N	N	N	N
YBR021W_44	S	S	S	S	N	T	V	S	-	-	-	C	C	C	N	C	N	C	N	N	N
YBR021W_54	S	S	S	S	T	S	S	-	-	S	-	C	C	C	C	C	C	N	N	C	N
YBR021W_55	S	S	S	S	S	T	D	-	S	P	-	C	C	C	C	C	N	N	C	N	N
YBR021W_5	S	S	S	S	E	A	-	K	E	-	-	C	C	C	N	N	N	N	N	N	N
YBR023C_146	S	S	-	-	E	P	-	I	A	A	-	C	N	N	N	N	N	N	N	N	N
YBR023C_536	S	S	-	-	S	S	S	T	T	S	-	C	N	N	C	C	C	C	C	C	N
YBR023C_537	T	T	-	-	T	T	K	V	P	F	-	C	N	N	C	C	N	N	N	N	N
YBR023C_595	S	S	-	-	A	S	S	K	S	S	-	C	N	N	N	C	C	N	C	C	N
YBR023C_599	S	S	-	-	-	S	S	S	A	S	-	C	N	N	N	C	C	C	N	C	N
YBR025C_100	S	S	S	S	S	S	S	H	H	S	S	C	C	C	C	C	C	N	N	C	C
YBR025C_115	S	S	S	S	A	S	S	A	A	A	A	C	C	C	N	C	C	N	N	N	N
YBR025C_118	S	S	S	S	S	S	S	A	A	A	A	C	C	C	C	C	C	N	N	N	N
YBR025C_66	S	S	S	S	S	S	S	S	S	D	D	C	C	C	C	C	C	C	C	N	N
YBR025C_88	T	T	T	T	T	T	T	T	T	T	T	C	C	C	C	C	C	C	C	C	C
YBR026C_338	S	S	S	S	S	S	S	A	A	D	T	C	C	C	C	C	C	N	N	N	C
YBR028C_104	S	S	S	S	D	T	G	S	S	E	-	C	C	C	N	C	N	C	C	N	N
YBR028C_106	T	T	T	T	S	T	G	-	V	S	-	C	C	C	C	C	N	N	N	C	N
YBR028C_319	Y	Y	Y	H	H	H	Y	K	-	-	R	C	C	N	N	N	C	N	N	N	N
YBR028C_320	S	S	S	S	S	S	S	S	T	S	S	C	C	C	C	C	C	C	C	C	C
YBR028C_516	S	S	S	S	S	-	S	S	S	P	S	C	C	C	C	N	C	C	C	N	C
YBR028C_518	S	S	S	S	S	-	S	S	S	S	N	C	C	C	C	N	C	C	C	C	N
YBR028C_519	Y	Y	Y	Y	Y	-	Y	F	Y	L	F	C	C	C	C	N	C	N	C	N	N
YBR028C_81	T	T	T	T	E	T	T	S	S	T	-	C	C	C	N	C	C	C	C	C	N
YBR028C_89	S	S	S	S	S	S	S	S	E	S	K	C	C	C	C	C	C	C	N	C	N
YBR029C_18	S	S	S	S	A	-	S	K	S	S	N	C	C	C	N	N	C	N	C	C	N
YBR029C_247	S	S	S	S	S	-	S	S	S	S	S	C	C	C	C	N	C	C	C	C	C
YBR029C_39	S	S	S	S	T	-	-	K	S	A	-	C	C	C	C	N	N	N	C	N	N
YBR033W_101	S	T	N	P	-	-	-	-	-	-	-	C	N	N	N	N	N	N	N	N	N
YBR033W_104	S	S	S	T	-	-	-	-	-	-	-	C	C	C	N	N	N	N	N	N	N
YBR033W_230	S	S	P	L	-	-	-	-	-	-	Q	C	N	N	N	N	N	N	N	N	N
YBR035C_153	S	S	S	S	S	S	S	S	S	-	S	C	C	C	C	C	C	C	C	N	C
YBR038W_99	S	S	S	S	S	S	S	S	T	S	-	C	C	C	C	C	C	C	C	C	N
YBR038W_132	S	S	S	S	-	S	N	S	S	-	I	C	C	C	N	C	N	C	C	N	N
YBR038W_144	S	S	S	S	P	A	G	S	G	S	K	C	C	C	N	N	N	C	N	C	N
YBR038W_216	S	S	S	S	S	S	S	K	S	-	S	C	C	C	C	C	C	N	C	N	C
YBR038W_224	S	S	S	S	N	P	-	R	S	P	-	C	C	C	N	N	N	N	C	N	N
YBR038W_230	S	S	S	S	A	-	K	G	R	E	-	C	C	C	N	N	N	N	N	N	N
YBR038W_255	S	S	S	S	S	S	S	S	N	D	E	C	C	C	C	C	C	C	N	N	N
YBR038W_39	S	S	S	S	-	S	S	I	G	E	T	C	C	C	N	C	C	N	N	N	C
YBR038W_59	S	S	S	S	S	S	S	S	S	A	R	C	C	C	C	C	C	C	C	N	N
YBR038W_81	S	S	S	S	S	S	S	R	S	T	I	C	C	C	C	C	C	N	C	C	N
YBR038W_85	S	S	S	S	S	S	S	N	A	R	N	C	C	C	C	C	C	N	N	N	N
YBR039W_141	T	T	T	T	T	V	A	T	A	V	I	C	C	C	C	N	N	C	N	N	N
YBR040W_287	S	S	S	S	S	S	A	-	E	-	S	C	C	C	C	C	N	N	N	N	C
YBR040W_292	T	T	T	T	-	S	T	-	A	-	T	C	C	C	N	C	C	N	N	N	C
YBR040W_295	S	S	S	S	E	S	Y	-	-	-	T	C	C	C	N	C	C	N	N	N	C
YBR043C_424	T	T	T	T	-	-	T	E	S	-	-	C	C	C	N	N	C	N	C	N	N
YBR043C_435	S	S	S	S	-	-	T	S	-	-	-	C	C	C	N	N	C	C	N	N	N
YBR043C_56	S	S	S	S	-	-	L	S	A	E	-	C	C	C	N	N	N	C	N	N	N
YBR048W_43	T	-	-	T	-	T	T	T	T	T	T	N	N	C	N	C	C	C	C	C	C
YBR049C_13	S	S	-	S	S	S	-	-	G	-	-	C	N	C	C	C	N	N	N	N	N
YBR049C_239	T	T	-	A	V	R	-	S	-	-	-	C	N	N	N	N	N	C	N	N	N
YBR049C_276	T	T	-	T	S	H	-	N	-	-	-	C	N	C	C	N	N	N	N	N	N
YBR049C_344	S	S	-	S	N	A	-	N	A	-	-	C	N	C	N	N	N	N	N	N	N
YBR049C_354	S	S	-	L	D	Q	-	R	R	-	-	C	N	N	N	N	N	N	N	N	N
YBR049C_356	S	S	-	S	T	S	-	P	-	-	-	C	N	C	C	C	N	N	N	N	N
YBR049C_363	S	N	-	N	T	Q	-	S	-	-	-	N	N	N	C	N	N	C	N	N	N
YBR049C_370	S	S	-	S	R	S	-	-	-	-	-	C	N	C	N	C	N	N	N	N	N
YBR054W_289	S	S	S	S	H	S	-	-	-	-	L	C	C	C	N	C	N	N	N	N	N
YBR054W_292	S	S	S	S	S	S	-	-	-	-	-	C	C	C	C	C	N	N	N	N	N
YBR054W_295	S	S	S	S	I	S	-	-	-	-	C	C	C	C	N	C	N	N	N	N	N
YBR054W_298	S	S	S	S	S	S	-	-	-	-	A	C	C	C	C	C	N	N	N	N	N
YBR054W_300	S	S	S	S	S	S	-	-	-	-	D	C	C	C	C	C	N	N	N	N	N
YBR054W_301	S	S	S	S	A	P	-	-	-	-	K	C	C	C	N	N	N	N	N	N	N
YBR054W_340	T	T	T	T	-	-	-	-	-	-	-	C	C	C	N	N	N	N	N	N	N
YBR054W_342	S	S	S	S	-	-	-	-	-	-	N	C	C	C	N	N	N	N	N	N	N
YBR056W_3	S	S	S	S	K	M	K	-	-	I	-	C	C	C	N	N	N	N	N	N	N
YBR059C_9	S	-	S	S	S	V	S	-	E	-	A	N	C	C	C	N	C	N	N	N	N
YBR059C_1047	S	-	S	S	S	S	-	P	A	-	A	N	C	C	C	C	N	N	N	N	N
YBR059C_1049	S	-	S	S	S	S	-	N	A	-	K	N	C	C	C	C	N	N	N	N	N
YBR059C_1050	S	-	S	S	S	S	-	S	A	-	H	N	C	C	C	C	N	C	N	N	N
YBR059C_1052	T	-	T	T	N	P	-	-	G	-	-	N	C	C	N	N	N	N	N	N	N
YBR059C_1071	S	-	S	S	S	S	S	S	S	-	S	N	C	C	C	C	C	C	C	N	C
YBR059C_1098	S	-	S	S	S	S	S	-	-	-	-	N	C	C	C	C	C	N	N	N	N
YBR059C_402	S	-	S	G	L	-	A	-	P	-	S	N	C	N	N	N	N	N	N	N	C
YBR059C_406	S	-	S	S	S	E	-	S	S	-	S	N	C	C	C	N	N	C	C	N	C
YBR059C_457	S	-	S	S	D	T	Q	E	A	-	V	N	C	C	N	C	N	N	N	N	N
YBR059C_464	S	-	S	S	S	E	-	I	D	-	S	N	C	C	C	N	N	N	N	N	C
YBR059C_470	T	-	T	T	-	S	-	D	V	-	T	N	C	C	N	C	N	N	N	N	C
YBR059C_495	S	-	S	S	A	Q	-	-	P	-	-	N	C	C	N	N	N	N	N	N	N
YBR059C_500	S	-	C	S	K	Q	E	-	Q	-	-	N	N	C	N	N	N	N	N	N	N
YBR059C_503	S	-	S	N	G	Q	S	-	T	-	-	N	C	N	N	N	C	N	C	N	N
YBR059C_510	S	-	S	S	S	G	A	-	T	-	-	N	C	C	C	N	N	N	C	N	N
YBR059C_540	S	-	S	S	A	N	S	-	S	-	-	N	C	C	N	N	C	N	C	N	N
YBR059C_573	S	-	S	S	S	S	P	S	S	-	-	N	C	C	C	C	N	C	C	N	N
YBR059C_800	S	-	S	S	S	S	S	S	S	-	-	N	C	C	C	C	C	C	C	N	N
YBR059C_810	S	-	S	P	-	P	S	P	-	-	S	N	C	N	N	N	C	N	N	N	C
YBR059C_845	S	-	S	S	Q	S	T	S	S	-	K	N	C	C	N	C	C	C	C	N	N
YBR059C_949	S	-	S	S	T	N	P	S	D	-	T	N	C	C	C	N	N	C	N	N	C
YBR059C_952	S	-	S	S	Q	E	S	A	D	-	D	N	C	C	N	N	C	N	N	N	N
YBR059C_959	S	-	S	P	S	S	S	-	A	-	S	N	C	N	C	C	C	N	N	N	C
YBR059C_970	S	-	S	S	N	S	S	E	N	-	E	N	C	C	N	C	C	N	N	N	N
YBR059C_996	S	-	P	P	P	R	S	N	-	-	S	N	N	N	N	N	C	N	N	N	C
YBR060C_14	S	S	-	S	-	C	L	L	T	D	R	C	N	C	N	N	N	N	C	N	N
YBR060C_15	S	S	-	S	S	S	S	T	S	E	-	C	N	C	C	C	C	C	C	N	N
YBR060C_173	T	T	-	T	-	E	S	D	-	D	E	C	N	C	N	N	C	N	N	N	N
YBR060C_186	T	T	-	T	T	T	K	S	H	T	M	C	N	C	C	C	N	C	N	C	N
YBR060C_187	S	S	-	S	S	S	S	M	T	E	E	C	N	C	C	C	C	N	C	N	N
YBR060C_205	S	S	-	S	L	S	S	K	-	A	T	C	N	C	N	C	C	N	N	N	C
YBR060C_216	T	A	-	T	V	V	V	I	-	R	S	N	N	C	N	N	N	N	N	N	C
YBR060C_23	T	T	-	T	T	A	T	T	S	T	S	C	N	C	C	N	C	C	C	C	C
YBR060C_59	T	T	-	A	-	V	E	K	T	G	V	C	N	N	N	N	N	N	C	N	N
YBR060C_60	S	S	-	T	-	G	S	Q	S	S	L	C	N	C	N	N	C	N	C	C	N
YBR060C_69	T	T	-	T	G	R	T	T	T	-	V	C	N	C	N	N	C	C	C	N	N
YBR063C_116	T	A	T	T	-	-	-	-	-	-	-	N	C	C	N	N	N	N	N	N	N
YBR068C_14	T	P	P	A	S	T	P	-	-	K	T	N	N	N	C	C	N	N	N	N	C
YBR068C_15	S	S	S	S	T	S	A	-	-	M	K	C	C	C	C	C	N	N	N	N	N
YBR068C_18	S	S	F	S	E	V	C	-	-	N	S	C	N	C	N	N	N	N	N	N	C
YBR068C_20	S	S	S	S	T	S	S	-	-	A	L	C	C	C	C	C	C	N	N	N	N
YBR068C_23	S	S	S	S	E	S	-	-	-	V	S	C	C	C	N	C	N	N	N	N	C
YBR068C_25	S	S	S	S	S	S	S	-	-	A	S	C	C	C	C	C	C	N	N	N	C
YBR068C_2	S	S	S	L	S	S	K	-	-	S	-	C	C	N	C	C	N	N	N	C	N
YBR068C_3	S	S	S	S	K	S	K	-	-	E	E	C	C	C	N	C	N	N	N	N	N
YBR068C_75	S	S	S	S	L	I	-	-	-	N	-	C	C	C	N	N	N	N	N	N	N
YBR068C_83	S	S	S	S	S	S	S	-	-	-	-	C	C	C	C	C	C	N	N	N	N
YBR069C_12	S	S	S	N	D	S	-	-	-	-	K	C	C	N	N	C	N	N	N	N	N
YBR069C_16	Y	C	Y	C	Y	G	N	-	-	-	-	N	C	N	C	N	N	N	N	N	N
YBR069C_17	S	S	S	T	-	E	S	-	-	-	-	C	C	C	N	N	C	N	N	N	N
YBR069C_19	S	S	S	G	E	S	K	-	-	-	-	C	C	N	N	C	N	N	N	N	N
YBR069C_34	T	T	A	T	T	E	P	-	-	-	S	C	N	C	C	N	N	N	N	N	C
YBR069C_3	S	G	R	S	S	S	D	-	-	-	Y	N	N	C	C	C	N	N	N	N	C
YBR069C_43	S	S	S	L	D	A	S	-	-	A	P	C	C	N	N	N	C	N	N	N	N
YBR069C_46	T	P	Q	Q	N	T	V	-	-	G	D	N	N	N	N	C	N	N	N	N	N
YBR069C_574	S	P	H	P	-	A	-	-	-	-	I	N	N	N	N	N	N	N	N	N	N
YBR069C_595	S	S	Q	S	-	S	N	-	-	T	L	C	N	C	N	C	N	N	N	C	N
YBR069C_598	S	S	L	S	E	S	-	-	-	D	E	C	N	C	N	C	N	N	N	N	N
YBR069C_5	S	S	D	S	S	T	S	-	-	-	S	C	N	C	C	C	C	N	N	N	C
YBR069C_79	S	S	S	S	H	S	K	-	-	A	T	C	C	C	N	C	N	N	N	N	C
YBR069C_83	S	S	S	S	E	A	G	-	-	S	G	C	C	C	N	N	N	N	N	C	N
YBR071W_108	S	S	S	S	-	-	-	-	-	-	-	C	C	C	N	N	N	N	N	N	N
YBR071W_181	S	S	S	L	K	-	-	-	-	-	-	C	C	N	N	N	N	N	N	N	N
YBR071W_183	T	A	T	L	I	-	-	-	-	-	-	N	C	N	N	N	N	N	N	N	N
YBR071W_185	S	S	S	Y	D	-	-	-	-	-	-	C	C	C	N	N	N	N	N	N	N
YBR071W_188	T	T	T	T	I	-	-	-	-	-	-	C	C	C	N	N	N	N	N	N	N
YBR071W_206	S	S	S	S	N	-	-	-	-	-	-	C	C	C	N	N	N	N	N	N	N
YBR071W_31	S	S	S	S	V	-	-	-	-	-	-	C	C	C	N	N	N	N	N	N	N
YBR071W_34	S	S	S	N	S	-	-	-	-	-	-	C	C	N	C	N	N	N	N	N	N
YBR072W_162	T	T	T	T	-	S	T	-	-	N	-	C	C	C	N	C	C	N	N	N	N
YBR072W_1	S	S	S	S	-	S	S	-	-	-	-	C	C	C	N	C	C	N	N	N	N
YBR072W_206	S	S	S	S	-	S	S	-	-	K	-	C	C	C	N	C	C	N	N	N	N
YBR072W_207	S	S	S	S	-	S	S	-	-	-	-	C	C	C	N	C	C	N	N	N	N
YBR072W_210	S	S	S	S	-	S	S	-	-	-	-	C	C	C	N	C	C	N	N	N	N
YBR072W_41	T	A	A	A	-	Q	-	-	-	Y	-	N	N	N	N	N	N	N	N	C	N
YBR072W_46	S	S	S	S	-	D	D	-	-	S	-	C	C	C	N	N	N	N	N	C	N
YBR072W_89	S	N	N	N	-	-	E	-	-	T	-	N	N	N	N	N	N	N	N	C	N
YBR073W_84	S	S	P	P	A	K	S	E	D	T	-	C	N	N	N	N	C	N	N	C	N
YBR074W_4	S	S	S	N	A	N	Q	S	T	P	H	C	C	N	N	N	N	C	C	N	N
YBR074W_607	S	H	H	R	I	S	S	S	S	-	S	N	N	N	N	C	C	C	C	N	C
YBR079C_219	S	S	-	S	F	H	A	T	A	H	N	C	N	C	N	N	N	C	N	N	N
YBR079C_503	S	S	-	-	E	P	A	T	-	A	-	C	N	N	N	N	N	C	N	N	N
YBR079C_507	S	P	-	I	E	E	D	Q	-	-	-	N	N	N	N	N	N	N	N	N	N
YBR079C_512	T	T	-	S	E	A	D	-	-	-	-	C	N	C	N	N	N	N	N	N	N
YBR079C_523	T	T	-	T	A	E	H	-	V	S	-	C	N	C	N	N	N	N	N	C	N
YBR079C_690	S	S	-	S	D	D	N	D	G	L	H	C	N	C	N	N	N	N	N	N	N
YBR079C_892	S	S	-	S	V	T	A	E	-	A	-	C	N	C	N	C	N	N	N	N	N
YBR079C_920	T	T	-	G	S	Q	A	S	G	V	R	C	N	N	C	N	N	C	N	N	N
YBR079C_925	S	-	-	T	A	E	A	T	T	D	S	N	N	C	N	N	N	C	C	N	C
YBR079C_928	T	-	-	T	P	P	P	V	S	P	A	N	N	C	N	N	N	N	C	N	N
YBR079C_934	T	T	-	T	T	A	P	A	V	R	S	C	N	C	C	N	N	N	N	N	C
YBR080C_14	T	T	-	A	S	V	T	N	S	R	T	C	N	N	C	N	C	N	C	N	C
YBR080C_217	S	S	-	S	S	S	S	A	S	P	A	C	N	C	C	C	C	N	C	N	N
YBR080C_225	S	S	-	S	S	S	S	G	Q	A	S	C	N	C	C	C	C	N	N	N	C
YBR081C_1292	S	-	S	S	R	N	-	-	S	-	-	N	C	C	N	N	N	N	C	N	N
YBR081C_1293	S	-	S	S	E	S	-	-	K	-	-	N	C	C	N	C	N	N	N	N	N
YBR081C_366	T	-	T	A	G	T	-	-	T	E	-	N	C	N	N	C	N	N	C	N	N
YBR081C_77	T	-	-	T	-	-	I	T	R	S	-	N	N	C	N	N	N	C	N	C	N
YBR081C_826	S	-	S	P	S	L	S	Y	P	G	-	N	C	N	C	N	C	C	N	N	N
YBR081C_87	S	-	-	P	D	S	S	S	-	-	-	N	N	N	N	C	C	C	N	N	N
YBR082C_11	S	S	S	S	-	-	N	A	S	T	A	C	C	C	N	N	N	N	C	C	N
YBR083W_272	T	T	T	T	T	T	Q	K	-	-	-	C	C	C	C	C	N	N	N	N	N
YBR083W_275	T	T	T	T	N	S	-	K	-	-	-	C	C	C	N	C	N	N	N	N	N
YBR083W_324	S	S	S	S	G	D	-	N	-	-	-	C	C	C	N	N	N	N	N	N	N
YBR083W_475	T	T	T	T	N	S	P	S	-	-	-	C	C	C	N	C	N	C	N	N	N
YBR083W_85	S	S	S	S	-	N	S	L	-	-	-	C	C	C	N	N	C	N	N	N	N
YBR084W_354	S	S	-	S	E	Q	Q	-	E	Y	T	C	N	C	N	N	N	N	N	C	C
YBR085C-A_9	T	T	T	T	N	A	D	-	-	-	-	C	C	C	N	N	N	N	N	N	N
YBR085C-A_14	S	S	S	S	S	S	S	-	-	-	-	C	C	C	C	C	C	N	N	N	N
YBR085C-A_15	T	T	T	T	T	T	T	-	-	-	-	C	C	C	C	C	C	N	N	N	N
YBR085C-A_17	S	S	S	S	S	S	S	-	-	-	-	C	C	C	C	C	C	N	N	N	N
YBR085C-A_21	S	S	S	S	S	S	S	-	-	-	-	C	C	C	C	C	C	N	N	N	N
YBR085C-A_51	S	S	S	S	K	E	N	-	-	-	-	C	C	C	N	N	N	N	N	N	N
YBR086C_620	S	S	S	D	-	S	E	G	-	-	-	C	C	N	N	C	N	N	N	N	N
YBR086C_625	S	S	S	T	S	G	G	F	-	-	-	C	C	C	C	N	N	N	N	N	N
YBR086C_637	S	S	P	S	T	T	P	I	-	-	-	C	N	C	C	C	N	N	N	N	N
YBR086C_700	T	T	T	K	S	S	I	V	-	-	-	C	C	N	C	C	N	N	N	N	N
YBR086C_703	S	S	S	T	-	-	P	T	-	-	-	C	C	C	N	N	N	C	N	N	N
YBR086C_719	S	P	S	T	-	-	S	G	-	-	-	N	C	C	N	N	C	N	N	N	N
YBR086C_725	T	T	T	T	A	-	S	A	-	-	-	C	C	C	N	N	C	N	N	N	N
YBR086C_728	S	S	S	S	D	-	S	S	-	-	-	C	C	C	N	N	C	C	N	N	N
YBR086C_729	Y	Y	Y	Y	D	-	T	R	-	-	-	C	C	C	N	N	C	N	N	N	N
YBR086C_735	T	T	T	T	T	T	T	T	-	-	-	C	C	C	C	C	C	C	N	N	N
YBR086C_756	S	S	S	S	T	P	R	R	-	-	-	C	C	C	C	N	N	N	N	N	N
YBR086C_762	S	S	S	S	N	-	P	E	-	-	-	C	C	C	N	N	N	N	N	N	N
YBR086C_763	S	S	S	S	T	T	S	R	-	-	-	C	C	C	C	C	C	N	N	N	N
YBR086C_766	S	S	A	T	T	S	N	E	-	-	-	C	N	C	C	C	N	N	N	N	N
YBR086C_770	T	T	T	A	T	T	-	H	-	-	-	C	C	N	C	C	N	N	N	N	N
YBR086C_779	S	S	S	T	K	-	S	K	-	-	-	C	C	C	N	N	C	N	N	N	N
YBR086C_792	S	S	R	S	E	P	S	V	-	-	-	C	N	C	N	N	C	N	N	N	N
YBR086C_843	S	S	S	S	D	S	R	S	-	-	-	C	C	C	N	C	N	C	N	N	N
YBR086C_846	S	S	S	S	-	S	S	G	-	-	-	C	C	C	N	C	C	N	N	N	N
YBR086C_849	T	T	T	T	T	-	G	V	-	-	-	C	C	C	C	N	N	N	N	N	N
YBR086C_852	T	T	T	T	Q	T	F	G	-	-	-	C	C	C	N	C	N	N	N	N	N
YBR086C_855	T	T	T	T	T	T	S	G	-	-	-	C	C	C	C	C	C	N	N	N	N
YBR086C_858	S	S	S	N	N	S	S	Q	-	-	-	C	C	N	N	C	C	N	N	N	N
YBR086C_859	T	T	N	N	A	H	V	A	-	-	-	C	N	N	N	N	N	N	N	N	N
YBR094W_509	S	S	S	S	T	D	T	D	-	E	-	C	C	C	C	N	C	N	N	N	N
YBR094W_514	S	S	S	S	-	-	-	-	E	C	-	C	C	C	N	N	N	N	N	N	N
YBR095C_135	S	N	S	S	T	Q	E	D	-	-	-	N	C	C	C	N	N	N	N	N	N
YBR095C_143	T	T	T	T	E	-	E	-	-	-	-	C	C	C	N	N	N	N	N	N	N
YBR095C_248	S	S	N	N	S	Q	-	T	-	-	-	C	N	N	C	N	N	C	N	N	N
YBR098W_123	S	S	N	N	S	S	S	S	-	L	L	C	N	N	C	C	C	C	N	N	N
YBR098W_127	S	S	S	S	S	S	S	S	-	-	P	C	C	C	C	C	C	C	N	N	N
YBR098W_132	S	S	S	S	D	A	A	-	-	S	S	C	C	C	N	N	N	N	N	C	C
YBR098W_133	S	S	S	S	-	S	S	-	-	N	S	C	C	C	N	C	C	N	N	N	C
YBR098W_140	S	H	H	H	-	-	N	-	-	P	F	N	N	N	N	N	N	N	N	N	N
YBR098W_181	S	N	T	I	-	D	N	L	-	S	T	N	C	N	N	N	N	N	N	C	C
YBR098W_183	S	S	N	S	S	R	T	S	-	S	S	C	N	C	C	N	C	C	N	C	C
YBR098W_186	S	S	S	S	N	Q	N	-	-	N	K	C	C	C	N	N	N	N	N	N	N
YBR098W_214	S	S	S	S	S	S	T	T	-	G	S	C	C	C	C	C	C	C	N	N	C
YBR098W_221	S	S	S	S	S	K	I	A	-	R	S	C	C	C	C	N	N	N	N	N	C
YBR098W_285	S	S	S	S	E	S	L	T	-	K	S	C	C	C	N	C	N	C	N	N	C
YBR098W_290	S	S	Y	D	T	E	D	V	-	R	F	C	C	N	C	N	N	N	N	N	N
YBR098W_291	S	S	S	S	D	D	S	A	-	S	Q	C	C	C	N	N	C	N	N	C	N
YBR098W_293	S	S	S	S	S	S	K	G	-	I	L	C	C	C	C	C	N	N	N	N	N
YBR098W_47	S	S	T	Y	-	S	S	-	-	-	A	C	C	C	N	C	C	N	N	N	N
YBR098W_48	S	S	S	D	-	S	S	-	-	-	L	C	C	N	N	C	C	N	N	N	N
YBR098W_60	S	R	S	P	-	T	K	-	-	S	S	N	C	N	N	C	N	N	N	C	C
YBR098W_62	S	S	S	G	-	E	F	-	-	S	Q	C	C	N	N	N	N	N	N	C	N
YBR101C_11	S	S	S	S	A	A	A	Q	Q	S	T	C	C	C	N	N	N	N	N	C	C
YBR101C_142	T	T	T	T	E	S	K	D	D	P	E	C	C	C	N	C	N	N	N	N	N
YBR102C_138	S	S	S	S	K	-	-	-	I	-	R	C	C	C	N	N	N	N	N	N	N
YBR102C_27	T	A	A	T	S	T	-	N	-	S	-	N	N	C	C	C	N	N	N	C	N
YBR102C_30	S	S	S	S	S	S	S	A	V	K	-	C	C	C	C	C	C	N	N	N	N
YBR102C_470	T	T	T	T	T	N	T	D	E	D	E	C	C	C	C	N	C	N	N	N	N
YBR102C_481	S	S	S	S	S	S	S	N	N	A	D	C	C	C	C	C	C	N	N	N	N
YBR102C_489	S	S	S	S	S	S	S	S	S	S	E	C	C	C	C	C	C	C	C	C	N
YBR102C_57	T	T	T	T	T	T	T	N	N	R	-	C	C	C	C	C	C	N	N	N	N
YBR102C_718	S	S	S	S	A	S	S	K	C	E	V	C	C	C	N	C	C	N	N	N	N
YBR103W_136	S	S	S	S	M	H	G	S	N	-	K	C	C	C	N	N	N	C	N	N	N
YBR103W_139	S	T	A	T	D	T	S	K	S	-	I	C	N	C	N	C	C	N	C	N	N
YBR105C_26	S	S	S	L	Y	L	C	-	-	C	-	C	C	N	C	N	N	N	N	N	N
YBR106W_156	S	S	S	S	S	S	S	G	S	N	G	C	C	C	C	C	C	N	C	N	N
YBR108W_470	T	V	-	T	N	-	F	R	-	-	-	N	N	C	N	N	N	N	N	N	N
YBR108W_475	S	S	-	S	S	-	S	S	-	-	-	C	N	C	C	N	C	C	N	N	N
YBR108W_56	S	T	-	K	G	-	N	V	-	-	-	C	N	N	N	N	N	N	N	N	N
YBR108W_57	S	S	-	S	S	-	D	P	-	-	-	C	N	C	C	N	N	N	N	N	N
YBR108W_63	S	S	-	S	S	-	S	K	-	-	-	C	N	C	C	N	C	N	N	N	N
YBR108W_728	T	T	-	T	K	-	C	A	-	-	-	C	N	C	N	N	N	N	N	N	N
YBR108W_800	T	T	-	I	T	-	V	S	-	-	-	C	N	N	C	N	N	C	N	N	N
YBR108W_804	T	T	-	T	P	-	P	P	-	-	-	C	N	C	N	N	N	N	N	N	N
YBR108W_825	T	T	-	T	K	-	N	E	-	-	-	C	N	C	N	N	N	N	N	N	N
YBR108W_842	S	S	-	S	V	-	E	R	-	-	-	C	N	C	N	N	N	N	N	N	N
YBR108W_846	S	S	-	S	A	-	F	L	-	-	-	C	N	C	N	N	N	N	N	N	N
YBR108W_854	S	S	-	S	K	-	T	F	-	-	-	C	N	C	N	N	C	N	N	N	N
YBR108W_858	S	S	-	S	Q	-	D	Y	-	-	-	C	N	C	N	N	N	C	N	N	N
YBR108W_860	T	T	-	S	E	-	S	H	-	-	-	C	N	C	N	N	C	N	N	N	N
YBR108W_913	Y	Y	-	G	-	-	E	N	-	-	-	C	N	N	N	N	N	N	N	N	N
YBR108W_914	S	S	-	S	-	-	E	T	-	-	-	C	N	C	N	N	N	C	N	N	N
YBR109C_101	S	S	S	S	S	S	S	S	S	S	T	C	C	C	C	C	C	C	C	C	C
YBR109C_81	S	S	S	S	S	S	S	S	S	S	N	C	C	C	C	C	C	C	C	C	N
YBR112C_425	T	T	-	-	N	A	S	-	P	-	H	C	N	N	N	N	C	N	N	N	N
YBR112C_428	S	S	-	-	A	N	N	-	P	-	V	C	N	N	N	N	N	N	N	N	N
YBR112C_439	T	T	-	-	T	T	T	-	Y	-	-	C	N	N	C	C	C	N	C	N	N
YBR112C_474	T	T	-	-	P	-	S	-	T	-	V	C	N	N	N	N	C	N	C	N	N
YBR112C_709	S	S	-	-	E	I	T	-	E	-	R	C	N	N	N	N	C	N	N	N	N
YBR112C_740	S	S	-	-	T	-	S	-	P	-	D	C	N	N	C	N	C	N	N	N	N
YBR112C_767	S	P	-	-	T	A	S	-	A	-	V	N	N	N	C	N	C	N	N	N	N
YBR112C_804	S	I	-	-	-	Q	T	-	S	-	S	N	N	N	N	N	C	N	C	N	C
YBR112C_814	S	S	-	-	D	-	Q	-	S	-	V	C	N	N	N	N	N	N	C	N	N
YBR112C_816	S	P	-	-	P	-	K	-	A	-	T	N	N	N	N	N	N	N	N	N	C
YBR112C_824	T	A	-	-	T	Q	V	-	S	-	G	N	N	N	C	N	N	N	C	N	N
YBR112C_865	S	S	-	-	G	E	E	-	S	-	T	C	N	N	N	N	N	N	C	N	C
YBR112C_938	S	T	-	-	-	E	A	-	N	-	D	C	N	N	N	N	N	N	N	N	N
YBR112C_942	S	S	-	-	L	A	E	-	-	-	-	C	N	N	N	N	N	N	N	N	N
YBR112C_947	T	S	-	-	N	A	D	-	-	-	-	C	N	N	N	N	N	N	N	N	N
YBR114W_108	S	S	-	S	D	-	D	S	G	S	T	C	N	C	N	N	N	C	N	C	C
YBR114W_24	S	S	S	S	S	S	-	V	V	S	S	C	C	C	C	C	N	N	N	C	C
YBR114W_48	S	S	N	I	E	-	-	S	D	L	S	C	N	N	N	N	N	C	N	N	C
YBR114W_75	T	T	T	T	R	-	S	I	S	L	N	C	C	C	N	N	C	N	C	N	N
YBR114W_77	S	S	S	S	A	S	K	D	G	D	T	C	C	C	N	C	N	N	N	N	C
YBR121C_202	S	S	S	P	P	P	P	L	K	P	T	C	C	N	N	N	N	N	N	N	C
YBR121C_452	S	S	S	S	S	S	S	T	T	S	P	C	C	C	C	C	C	C	C	C	N
YBR121C_504	S	S	S	S	N	N	N	N	N	N	N	C	C	C	N	N	N	N	N	N	N
YBR121C_665	T	-	-	T	-	-	-	-	K	V	Q	N	N	C	N	N	N	N	N	N	N
YBR123C_542	S	S	S	T	R	K	-	-	P	T	-	C	C	C	N	N	N	N	N	C	N
YBR123C_616	S	S	S	S	T	S	S	T	-	E	-	C	C	C	C	C	C	C	N	N	N
YBR125C_70	Y	Y	Y	Y	H	T	M	D	-	-	-	C	C	C	N	C	N	N	N	N	N
YBR125C_72	T	T	T	S	K	K	H	-	-	-	-	C	C	C	N	N	N	N	N	N	N
YBR125C_74	S	S	S	S	M	I	T	S	-	S	-	C	C	C	N	N	C	C	N	C	N
YBR127C_136	S	S	S	-	S	S	S	S	S	Q	S	C	C	N	C	C	C	C	C	N	C
YBR127C_369	Y	Y	Y	-	Y	Y	Y	Y	Y	Y	Y	C	C	N	C	C	C	C	C	C	C
YBR127C_377	S	S	S	-	S	S	S	S	S	S	S	C	C	N	C	C	C	C	C	C	C
YBR127C_379	S	S	S	-	S	S	S	S	S	S	S	C	C	N	C	C	C	C	C	C	C
YBR127C_3	S	S	S	-	S	S	S	N	T	A	-	C	C	N	C	C	C	N	C	N	N
YBR127C_406	Y	Y	Y	-	Y	Y	Y	Y	Y	Y	Y	C	C	N	C	C	C	C	C	C	C
YBR127C_500	T	T	T	-	Q	A	-	-	-	V	T	C	C	N	N	N	N	N	N	N	C
YBR127C_502	S	S	S	-	-	N	-	S	-	E	S	C	C	N	N	N	N	C	N	N	C
YBR127C_503	S	S	S	-	-	T	-	H	-	Q	S	C	C	N	N	C	N	N	N	N	C
YBR127C_510	S	S	N	-	-	S	Q	-	I	D	T	C	N	N	N	C	N	N	N	N	C
YBR127C_514	S	S	L	-	S	S	S	-	N	T	S	C	N	N	C	C	C	N	N	C	C
YBR129C_187	S	S	S	S	N	R	D	S	P	S	F	C	C	C	N	N	N	C	N	C	N
YBR129C_189	S	N	N	T	S	E	T	T	S	S	T	N	N	C	C	N	C	C	C	C	C
YBR130C_216	S	S	S	S	-	-	K	K	-	-	-	C	C	C	N	N	N	N	N	N	N
YBR130C_26	S	S	N	S	S	Q	N	T	-	-	-	C	N	C	C	N	N	C	N	N	N
YBR130C_27	S	S	S	S	P	S	S	S	-	-	-	C	C	C	N	C	C	C	N	N	N
YBR130C_29	T	T	T	T	R	A	T	I	-	-	-	C	C	C	N	N	C	N	N	N	N
YBR130C_342	S	S	S	S	S	S	S	S	-	-	-	C	C	C	C	C	C	C	N	N	N
YBR130C_347	S	S	S	S	S	S	I	K	-	-	-	C	C	C	C	C	N	N	N	N	N
YBR130C_360	S	S	S	S	S	A	T	L	-	-	-	C	C	C	C	N	C	N	N	N	N
YBR130C_385	T	T	T	M	-	S	T	L	-	-	-	C	C	N	N	C	C	N	N	N	N
YBR130C_393	S	S	S	T	-	-	S	N	-	-	-	C	C	C	N	N	C	N	N	N	N
YBR130C_397	S	S	S	P	S	T	Q	S	-	-	-	C	C	N	C	C	N	C	N	N	N
YBR133C_316	S	G	G	G	M	M	V	-	G	R	D	N	N	N	N	N	N	N	N	N	N
YBR133C_613	T	T	R	T	A	-	P	-	-	V	-	C	N	C	N	N	N	N	N	N	N
YBR133C_648	S	P	S	S	L	L	F	-	N	N	Y	N	C	C	N	N	N	N	N	N	C
YBR133C_656	S	S	S	S	S	S	E	-	D	V	E	C	C	C	C	C	N	N	N	N	N
YBR133C_717	S	S	L	S	D	-	E	-	-	S	-	C	N	C	N	N	N	N	N	C	N
YBR133C_720	T	T	A	T	S	-	P	-	-	A	-	C	N	C	C	N	N	N	N	N	N
YBR133C_752	S	S	S	S	S	S	S	-	-	-	-	C	C	C	C	C	C	N	N	N	N
YBR136W_335	T	T	-	-	D	N	D	P	F	P	G	C	N	N	N	N	N	N	N	N	N
YBR139W_339	S	S	S	S	-	S	A	-	D	S	-	C	C	C	N	C	N	N	N	C	N
YBR139W_340	T	T	T	T	-	K	E	-	-	N	-	C	C	C	N	N	N	N	N	N	N
YBR139W_345	Y	Y	Y	Y	-	Y	Y	Y	Y	Y	-	C	C	C	N	C	C	C	C	C	N
YBR140C_1341	S	-	-	S	E	-	S	-	-	-	-	N	N	C	N	N	C	N	N	N	N
YBR140C_1344	S	-	-	L	G	I	D	-	-	-	-	N	N	N	N	N	N	N	N	N	N
YBR140C_1414	S	-	-	S	S	T	D	-	N	-	-	N	N	C	C	C	N	N	N	N	N
YBR140C_3075	Y	-	-	Y	Y	Y	Y	-	K	-	-	N	N	C	C	C	C	N	N	N	N
YBR140C_496	S	-	-	S	P	S	C	-	-	-	-	N	N	C	N	C	N	N	N	N	N
YBR142W_134	T	-	T	-	V	-	S	E	G	K	-	N	C	N	N	N	C	N	N	N	N
YBR142W_137	S	-	-	-	E	S	E	S	S	A	-	N	N	N	N	C	N	C	C	N	N
YBR142W_677	S	-	S	-	S	S	S	S	D	S	D	N	C	N	C	C	C	C	N	C	N
YBR142W_687	S	-	S	-	K	K	K	-	S	G	-	N	C	N	N	N	N	N	C	N	N
YBR142W_85	S	-	P	-	A	D	-	D	D	D	A	N	N	N	N	N	N	N	N	N	N
YBR142W_90	S	-	S	-	D	G	-	D	N	E	K	N	C	N	N	N	N	N	N	N	N
YBR142W_92	S	-	S	-	G	-	D	E	S	A	G	N	C	N	N	N	N	N	C	N	N
YBR142W_94	S	-	S	-	V	E	Q	D	A	T	R	N	C	N	N	N	N	N	N	C	N
YBR143C_349	S	S	S	S	S	S	T	S	E	E	S	C	C	C	C	C	C	C	N	N	C
YBR143C_420	S	S	S	S	S	S	S	S	S	S	S	C	C	C	C	C	C	C	C	C	C
YBR148W_158	S	S	S	S	-	T	-	-	-	-	-	C	C	C	N	C	N	N	N	N	N
YBR148W_159	S	S	S	S	-	S	-	-	-	-	-	C	C	C	N	C	N	N	N	N	N
YBR148W_238	T	T	T	T	-	P	-	-	-	-	-	C	C	C	N	N	N	N	N	N	N
YBR149W_150	T	T	T	T	-	K	H	A	-	-	-	C	C	C	N	N	N	N	N	N	N
YBR149W_279	T	T	T	T	-	N	T	R	R	-	-	C	C	C	N	N	C	N	N	N	N
YBR152W_181	S	-	P	P	-	P	-	-	V	-	-	N	N	N	N	N	N	N	N	N	N
YBR152W_39	S	-	N	K	-	N	-	-	S	-	-	N	N	N	N	N	N	N	C	N	N
YBR152W_41	S	-	E	K	-	R	-	-	A	-	-	N	N	N	N	N	N	N	N	N	N
YBR156C_117	S	S	S	S	S	G	-	-	-	-	-	C	C	C	C	N	N	N	N	N	N
YBR156C_119	T	T	T	T	T	T	K	-	-	-	-	C	C	C	C	C	N	N	N	N	N
YBR156C_136	S	S	S	S	D	A	T	-	-	-	-	C	C	C	N	N	C	N	N	N	N
YBR156C_143	S	S	S	S	S	K	Y	-	-	-	-	C	C	C	C	N	C	N	N	N	N
YBR156C_158	S	S	S	N	S	S	-	-	-	-	-	C	C	N	C	C	N	N	N	N	N
YBR156C_182	S	S	S	S	T	S	N	-	-	-	-	C	C	C	C	C	N	N	N	N	N
YBR156C_267	S	S	S	S	M	K	S	-	-	-	-	C	C	C	N	N	C	N	N	N	N
YBR156C_279	S	S	S	S	S	S	S	-	-	-	-	C	C	C	C	C	C	N	N	N	N
YBR156C_328	S	S	S	S	S	S	S	-	-	-	-	C	C	C	C	C	C	N	N	N	N
YBR156C_420	S	S	S	S	S	-	V	-	-	-	-	C	C	C	C	N	N	N	N	N	N
YBR156C_424	S	S	S	S	G	Q	T	-	-	-	-	C	C	C	N	N	C	N	N	N	N
YBR156C_426	S	S	S	S	Y	T	S	-	-	-	-	C	C	C	C	C	C	N	N	N	N
YBR156C_447	S	S	S	S	T	V	M	-	-	-	-	C	C	C	C	N	N	N	N	N	N
YBR156C_488	S	S	S	S	-	S	E	-	-	-	-	C	C	C	N	C	N	N	N	N	N
YBR156C_495	S	S	S	S	K	T	G	-	-	-	-	C	C	C	N	C	N	N	N	N	N
YBR156C_532	S	S	S	S	S	S	S	-	-	-	-	C	C	C	C	C	C	N	N	N	N
YBR156C_553	S	S	S	S	S	S	S	-	-	-	-	C	C	C	C	C	C	N	N	N	N
YBR156C_577	S	S	S	P	V	S	S	-	-	-	-	C	C	N	N	C	C	N	N	N	N
YBR156C_588	T	I	P	N	K	K	Y	-	-	-	-	N	N	N	N	N	C	N	N	N	N
YBR156C_632	T	T	T	T	S	S	S	-	-	-	-	C	C	C	C	C	C	N	N	N	N
YBR156C_634	S	S	S	S	S	S	S	-	-	-	-	C	C	C	C	C	C	N	N	N	N
YBR156C_72	S	S	S	S	K	S	S	-	-	-	-	C	C	C	N	C	C	N	N	N	N
YBR156C_76	T	T	T	T	T	E	S	-	-	-	-	C	C	C	C	N	C	N	N	N	N
YBR156C_94	S	S	S	S	K	P	-	-	-	-	-	C	C	C	N	N	N	N	N	N	N
YBR156C_96	S	S	S	S	T	S	T	-	-	-	-	C	C	C	C	C	C	N	N	N	N
YBR157C_104	S	S	S	S	Y	-	-	-	-	-	-	C	C	C	C	N	N	N	N	N	N
YBR157C_121	S	S	S	S	E	P	-	-	-	-	-	C	C	C	N	N	N	N	N	N	N
YBR157C_123	S	S	S	S	T	N	-	-	-	-	-	C	C	C	C	N	N	N	N	N	N
YBR157C_140	S	S	S	S	S	S	-	-	-	-	-	C	C	C	C	C	N	N	N	N	N
YBR157C_144	S	S	S	S	S	S	-	-	-	-	-	C	C	C	C	C	N	N	N	N	N
YBR157C_159	S	S	S	S	H	E	-	-	-	-	-	C	C	C	N	N	N	N	N	N	N
YBR157C_171	S	S	S	S	F	T	-	-	-	-	-	C	C	C	N	C	N	N	N	N	N
YBR157C_174	S	S	S	S	S	D	-	-	-	-	-	C	C	C	C	N	N	N	N	N	N
YBR157C_175	S	S	S	S	S	S	-	-	-	-	-	C	C	C	C	C	N	N	N	N	N
YBR157C_216	S	S	S	N	S	N	-	-	-	-	-	C	C	N	C	N	N	N	N	N	N
YBR157C_29	S	S	S	S	R	M	-	-	-	-	-	C	C	C	N	N	N	N	N	N	N
YBR157C_32	S	S	S	S	R	S	-	-	-	-	-	C	C	C	N	C	N	N	N	N	N
YBR157C_89	T	T	T	T	T	I	-	-	-	-	-	C	C	C	C	N	N	N	N	N	N
YBR157C_93	S	S	S	S	D	S	-	-	-	-	-	C	C	C	N	C	N	N	N	N	N
YBR157C_94	S	S	S	S	S	A	-	-	-	-	-	C	C	C	C	N	N	N	N	N	N
YBR158W_526	S	S	S	S	L	S	-	S	S	-	-	C	C	C	N	C	N	C	C	N	N
YBR160W_167	Y	Y	-	Y	Y	Y	Y	Y	Y	Y	Y	C	N	C	C	C	C	C	C	C	C
YBR160W_168	T	T	-	T	T	T	T	T	T	T	T	C	N	C	C	C	C	C	C	C	C
YBR160W_18	Y	Y	-	Y	Y	Y	Y	Y	Y	Y	Y	C	N	C	C	C	C	C	C	C	C
YBR160W_45	S	S	-	S	S	S	S	S	A	A	D	C	N	C	C	C	C	C	N	N	N
YBR161W_353	S	-	S	S	S	S	S	S	-	E	-	N	C	C	C	C	C	C	N	N	N
YBR167C_114	S	S	N	S	S	E	N	N	V	-	-	C	N	C	C	N	N	N	N	N	N
YBR169C_678	S	S	S	S	K	E	K	-	-	-	E	C	C	C	N	N	N	N	N	N	N
YBR169C_681	S	N	D	D	A	E	S	-	-	-	A	N	N	N	N	N	C	N	N	N	N
YBR172C_11	S	S	S	S	-	N	S	-	-	-	-	C	C	C	N	N	C	N	N	N	N
YBR172C_124	S	S	S	S	-	S	N	-	-	-	-	C	C	C	N	C	N	N	N	N	N
YBR172C_128	T	T	T	T	-	T	Q	-	-	-	-	C	C	C	N	C	N	N	N	N	N
YBR172C_319	T	T	T	T	-	-	T	-	-	-	-	C	C	C	N	N	C	N	N	N	N
YBR172C_341	S	S	P	S	-	-	T	-	-	-	-	C	N	C	N	N	C	N	N	N	N
YBR172C_466	S	S	F	S	-	-	N	-	-	-	-	C	N	C	N	N	N	N	N	N	N
YBR172C_536	S	N	D	N	-	E	K	-	-	-	-	N	N	N	N	N	N	N	N	N	N
YBR172C_543	S	S	T	A	-	S	Q	-	-	-	-	C	C	N	N	C	N	N	N	N	N
YBR172C_544	S	P	S	P	-	-	I	-	-	-	-	N	C	N	N	N	N	N	N	N	N
YBR172C_601	S	S	P	P	-	T	N	-	-	-	-	C	N	N	N	C	N	N	N	N	N
YBR172C_69	T	T	T	T	-	N	N	-	-	-	-	C	C	C	N	N	N	N	N	N	N
YBR172C_79	S	S	S	S	-	S	H	-	-	-	-	C	C	C	N	C	N	N	N	N	N
YBR172C_82	S	S	S	S	-	S	T	-	-	-	-	C	C	C	N	C	C	N	N	N	N
YBR172C_83	S	S	S	S	-	S	S	-	-	-	-	C	C	C	N	C	C	N	N	N	N
YBR172C_95	S	S	S	S	-	S	S	-	-	-	-	C	C	C	N	C	C	N	N	N	N
YBR181C_231	S	-	-	-	S	-	S	S	S	S	S	N	N	N	C	N	C	C	C	C	C
YBR181C_232	S	-	-	-	S	-	S	S	S	S	S	N	N	N	C	N	C	C	C	C	C
YBR182C_347	S	S	S	S	-	R	Q	Q	S	-	-	C	C	C	N	N	N	N	C	N	N
YBR182C_356	S	S	S	S	-	N	N	H	T	-	H	C	C	C	N	N	N	N	C	N	N
YBR182C_364	T	T	T	N	-	T	G	S	D	-	T	C	C	N	N	C	N	C	N	N	C
YBR182C_375	S	S	S	S	-	P	S	N	P	-	S	C	C	C	N	N	C	N	N	N	C
YBR188C_138	S	S	S	S	-	-	-	-	-	-	-	C	C	C	N	N	N	N	N	N	N
YBR189W_183	S	S	-	-	G	-	A	S	-	G	G	C	N	N	N	N	N	C	N	N	N
YBR196C_107	Y	Y	Y	Y	Y	Y	Y	Y	F	Y	F	C	C	C	C	C	C	C	N	C	N
YBR196C_18	S	S	S	S	S	S	S	K	Q	K	Q	C	C	C	C	C	C	N	N	N	N
YBR196C_197	T	T	T	T	T	T	T	T	T	T	T	C	C	C	C	C	C	C	C	C	C
YBR196C_1	S	S	S	S	S	E	S	S	A	P	S	C	C	C	C	N	C	C	N	N	C
YBR196C_219	T	T	T	T	T	T	T	T	T	T	T	C	C	C	C	C	C	C	C	C	C
YBR196C_32	S	S	S	S	N	N	S	Q	P	V	V	C	C	C	N	N	C	N	N	N	N
YBR196C_469	S	S	S	S	S	S	S	S	L	L	V	C	C	C	C	C	C	C	N	N	N
YBR196C_4	S	S	S	S	T	S	T	-	S	-	-	C	C	C	C	C	C	N	C	N	N
YBR196C_52	T	T	T	T	T	T	T	Q	T	Q	N	C	C	C	C	C	C	N	C	N	N
YBR196C_536	S	S	S	S	T	A	E	D	D	S	E	C	C	C	C	N	N	N	N	C	N
YBR197C_23	S	S	S	F	E	P	-	-	-	-	-	C	C	N	N	N	N	N	N	N	N
YBR197C_53	S	S	T	V	H	T	-	-	-	-	-	C	C	N	N	C	N	N	N	N	N
YBR198C_298	S	S	S	S	A	S	S	P	H	A	N	C	C	C	N	C	C	N	N	N	N
YBR198C_410	S	N	S	S	A	T	P	-	-	E	-	N	C	C	N	C	N	N	N	N	N
YBR198C_413	S	F	I	Y	S	E	E	-	T	E	-	N	N	C	C	N	N	N	C	N	N
YBR198C_414	S	S	S	S	S	A	S	S	A	A	A	C	C	C	C	N	C	C	N	N	N
YBR198C_66	Y	Y	Y	Y	Y	Y	Y	Y	Y	-	Y	C	C	C	C	C	C	C	C	N	C
YBR198C_786	S	S	S	S	S	N	S	R	R	M	R	C	C	C	C	N	C	N	N	N	N
YBR198C_94	S	S	S	-	S	S	S	S	P	-	-	C	C	N	C	C	C	C	N	N	N
YBR200W_20	S	S	S	S	S	S	L	Q	-	-	-	C	C	C	C	C	N	N	N	N	N
YBR200W_254	S	S	S	S	N	N	S	P	A	S	P	C	C	C	N	N	C	N	N	C	N
YBR200W_257	S	S	S	S	A	T	S	S	N	K	K	C	C	C	N	C	C	C	N	N	N
YBR200W_265	S	S	S	S	Q	D	Q	V	T	S	T	C	C	C	N	N	N	N	C	C	C
YBR200W_457	S	S	S	S	S	S	N	S	T	S	T	C	C	C	C	C	N	C	C	C	C
YBR200W_460	S	S	S	S	S	S	S	S	S	S	S	C	C	C	C	C	C	C	C	C	C
YBR200W_464	S	S	S	S	S	Q	A	S	T	P	S	C	C	C	C	N	N	C	C	N	C
YBR200W_46	S	S	S	S	N	S	S	N	-	S	-	C	C	C	N	C	C	N	N	C	N
YBR200W_71	S	S	S	S	S	S	S	S	-	P	P	C	C	C	C	C	C	C	N	N	N
YBR202W_343	S	S	S	S	T	T	T	N	G	N	N	C	C	C	C	C	C	N	N	N	N
YBR202W_810	T	T	A	T	E	E	E	-	-	-	-	C	N	C	N	N	N	N	N	N	N
YBR202W_815	S	S	S	S	-	S	E	-	-	-	-	C	C	C	N	C	N	N	N	N	N
YBR202W_818	S	G	G	G	-	A	S	-	-	-	-	N	N	N	N	N	C	N	N	N	N
YBR202W_819	T	T	T	T	-	T	-	-	-	-	-	C	C	C	N	C	N	N	N	N	N
YBR202W_837	S	S	S	S	I	E	A	E	-	-	-	C	C	C	N	N	N	N	N	N	N
YBR202W_96	T	T	T	T	G	T	D	S	D	E	T	C	C	C	N	C	N	C	N	N	C
YBR207W_115	S	P	P	P	E	-	E	-	-	-	-	N	N	N	N	N	N	N	N	N	N
YBR207W_448	S	S	S	S	S	-	S	S	S	-	V	C	C	C	C	N	C	C	C	N	N
YBR207W_452	S	S	S	S	T	-	N	K	D	-	S	C	C	C	C	N	N	N	N	N	C
YBR208C_802	S	S	-	S	N	S	S	S	K	-	-	C	N	C	N	C	C	C	N	N	N
YBR211C_100	S	-	Q	P	T	E	V	-	-	-	-	N	N	N	C	N	N	N	N	N	N
YBR211C_40	S	-	S	S	A	S	N	-	-	-	-	N	C	C	N	C	N	N	N	N	N
YBR211C_44	S	-	S	S	V	K	Q	-	-	-	-	N	C	C	N	N	N	N	N	N	N
YBR211C_51	S	-	S	S	D	K	S	-	-	-	-	N	C	C	N	N	C	N	N	N	N
YBR211C_52	S	-	S	S	A	V	D	-	-	-	-	N	C	C	N	N	N	N	N	N	N
YBR211C_58	S	-	S	P	-	V	S	-	-	-	-	N	C	N	N	N	C	N	N	N	N
YBR212W_458	S	S	S	S	S	-	-	-	-	-	N	C	C	C	C	N	N	N	N	N	N
YBR212W_523	S	S	N	G	Q	-	-	-	-	-	S	C	N	N	N	N	N	N	N	N	C
YBR212W_525	S	G	V	G	Q	-	-	-	-	-	S	N	N	N	N	N	N	N	N	N	C
YBR212W_636	T	T	A	N	A	-	-	-	-	-	E	C	N	N	N	N	N	N	N	N	N
YBR214W_25	S	S	-	S	S	S	S	S	S	S	S	C	N	C	C	C	C	C	C	C	C
YBR214W_446	S	S	S	S	S	S	S	T	-	G	G	C	C	C	C	C	C	C	N	N	N
YBR214W_457	S	S	S	S	T	S	-	-	S	C	A	C	C	C	C	C	N	N	C	N	N
YBR214W_523	S	S	S	S	P	S	S	S	S	K	-	C	C	C	N	C	C	C	C	N	N
YBR214W_93	S	S	S	S	S	S	T	G	S	H	S	C	C	C	C	C	C	N	C	N	C
YBR215W_125	S	S	P	P	-	S	-	G	-	-	-	C	N	N	N	C	N	N	N	N	N
YBR215W_127	S	S	N	N	-	V	L	I	-	-	-	C	N	N	N	N	N	N	N	N	N
YBR215W_152	T	A	A	A	-	K	-	S	-	-	-	N	N	N	N	N	N	C	N	N	N
YBR215W_387	S	S	N	S	-	-	A	M	-	-	-	C	N	C	N	N	N	N	N	N	N
YBR215W_432	T	T	T	T	-	P	K	E	-	-	-	C	C	C	N	N	N	N	N	N	N
YBR215W_434	S	N	N	N	-	E	K	E	-	-	-	N	N	N	N	N	N	N	N	N	N
YBR215W_44	T	T	T	P	-	T	P	P	-	-	-	C	C	N	N	C	N	N	N	N	N
YBR215W_46	S	G	G	A	-	S	S	A	-	-	-	N	N	N	N	C	C	N	N	N	N
YBR215W_48	S	S	S	S	-	S	D	S	-	-	-	C	C	C	N	C	N	C	N	N	N
YBR215W_506	S	S	S	N	-	N	T	D	-	-	-	C	C	N	N	N	C	N	N	N	N
YBR215W_509	S	S	S	S	-	N	G	D	-	-	-	C	C	C	N	N	N	N	N	N	N
YBR215W_512	S	S	T	A	-	T	A	M	-	-	-	C	C	N	N	C	N	N	N	N	N
YBR216C_668	Y	Y	Y	H	L	Y	F	T	V	-	-	C	C	N	N	C	N	C	N	N	N
YBR216C_670	T	I	T	N	-	L	T	D	A	-	-	N	C	N	N	N	C	N	N	N	N
YBR217W_54	S	S	S	S	S	S	S	-	H	D	-	C	C	C	C	C	C	N	N	N	N
YBR218C_14	S	S	S	S	S	S	N	T	S	S	S	C	C	C	C	C	N	C	C	C	C
YBR221C_275	S	S	S	A	S	S	S	S	T	S	S	C	C	N	C	C	C	C	C	C	C
YBR225W_104	S	S	S	S	N	P	Q	-	-	-	-	C	C	C	N	N	N	N	N	N	N
YBR225W_108	S	S	S	S	S	S	V	-	-	-	-	C	C	C	C	C	N	N	N	N	N
YBR225W_358	S	S	S	S	N	N	R	-	-	-	-	C	C	C	N	N	N	N	N	N	N
YBR225W_530	S	S	S	S	-	Q	P	-	-	-	-	C	C	C	N	N	N	N	N	N	N
YBR225W_532	S	S	S	S	-	Q	S	-	-	-	-	C	C	C	N	N	C	N	N	N	N
YBR225W_535	S	S	S	S	-	Q	A	-	-	-	-	C	C	C	N	N	N	N	N	N	N
YBR225W_597	S	S	S	S	G	-	G	-	-	-	-	C	C	C	N	N	N	N	N	N	N
YBR230C_11	S	S	S	-	-	N	E	-	-	-	-	C	C	N	N	N	N	N	N	N	N
YBR230C_14	S	A	S	-	-	A	K	-	-	-	-	N	C	N	N	N	N	N	N	N	N
YBR231C_208	S	S	S	G	S	D	S	T	-	N	-	C	C	N	C	N	C	C	N	N	N
YBR231C_39	S	S	-	S	A	E	T	E	-	T	-	C	N	C	N	N	C	N	N	C	N
YBR231C_42	S	S	-	E	S	K	A	K	-	V	-	C	N	N	C	N	N	N	N	N	N
YBR231C_45	S	S	S	-	E	-	S	S	-	I	-	C	C	N	N	N	C	C	N	N	N
YBR233W_19	S	S	Y	S	S	-	S	T	-	-	K	C	C	C	C	N	C	C	N	N	N
YBR233W_223	S	F	S	S	L	A	N	C	-	-	-	N	C	C	N	N	N	N	N	N	N
YBR233W_50	S	G	G	D	N	-	Q	S	-	-	P	N	N	N	N	N	N	C	N	N	N
YBR233W_52	S	S	S	S	S	-	E	P	-	-	S	C	C	C	C	N	N	N	N	N	C
YBR233W_58	S	S	S	P	S	-	G	E	-	-	D	C	C	N	C	N	N	N	N	N	N
YBR235W_1027	S	S	-	S	S	S	S	S	-	D	-	C	N	C	C	C	C	C	N	N	N
YBR235W_28	S	S	-	S	G	E	S	P	H	H	Q	C	N	C	N	N	C	N	N	N	N
YBR235W_33	S	S	-	S	S	N	S	-	L	A	S	C	N	C	C	N	C	N	N	N	C
YBR235W_653	S	N	-	S	S	S	P	S	A	Y	S	N	N	C	C	C	N	C	N	C	C
YBR235W_869	S	S	-	S	S	S	S	S	R	S	N	C	N	C	C	C	C	C	N	C	N
YBR235W_914	S	S	-	S	S	S	T	S	D	T	S	C	N	C	C	C	C	C	N	C	C
YBR235W_917	S	S	-	S	S	S	S	S	E	S	F	C	N	C	C	C	C	C	N	C	N
YBR236C_114	S	S	S	S	I	T	V	S	-	S	N	C	C	C	N	C	N	C	N	C	N
YBR237W_511	S	T	T	S	-	N	D	T	S	-	-	C	C	C	N	N	N	C	C	N	N
YBR238C_131	S	S	S	-	-	S	T	S	-	-	-	C	C	N	N	C	C	C	N	N	N
YBR238C_136	S	S	S	-	S	S	S	-	-	-	-	C	C	N	C	C	C	N	N	N	N
YBR238C_526	Y	Y	Y	Y	F	Y	Y	Y	-	-	-	C	C	C	N	C	C	C	N	N	N
YBR238C_605	S	S	S	S	S	T	-	-	-	-	-	C	C	C	C	C	N	N	N	N	N
YBR244W_157	S	S	N	N	Q	T	E	E	T	-	S	C	N	N	N	C	N	N	C	N	C
YBR245C_174	S	S	-	S	D	E	D	-	-	R	-	C	N	C	N	N	N	N	N	N	N
YBR245C_688	T	T	-	T	T	S	V	S	-	T	-	C	N	C	C	C	N	C	N	C	N
YBR245C_690	S	S	-	S	E	N	S	-	S	Q	-	C	N	C	N	N	C	N	C	N	N
YBR245C_693	T	T	-	T	T	T	T	-	T	K	-	C	N	C	C	C	C	N	C	N	N
YBR245C_759	S	S	-	S	S	S	S	G	A	G	-	C	N	C	C	C	C	N	N	N	N
YBR245C_845	S	S	-	S	A	D	A	L	E	T	-	C	N	C	N	N	N	N	N	C	N
YBR247C_171	S	S	S	S	M	E	M	T	-	A	A	C	C	C	N	N	N	C	N	N	N
YBR247C_189	S	S	S	S	-	A	D	-	E	-	A	C	C	C	N	N	N	N	N	N	N
YBR247C_309	S	S	S	S	S	S	S	S	A	A	A	C	C	C	C	C	C	C	N	N	N
YBR247C_403	S	S	S	S	S	S	S	N	A	T	-	C	C	C	C	C	C	N	N	C	N
YBR249C_1	S	S	S	S	S	S	S	S	S	S	D	C	C	C	C	C	C	C	C	C	N
YBR249C_3	S	S	S	S	-	T	T	T	S	-	T	C	C	C	N	C	C	C	C	N	C
YBR252W_88	T	T	T	T	T	T	T	R	R	-	R	C	C	C	C	C	C	N	N	N	N
YBR255W_262	T	T	T	T	T	-	-	D	K	-	-	C	C	C	C	N	N	N	N	N	N
YBR255W_282	T	T	T	T	T	-	-	I	T	-	-	C	C	C	C	N	N	N	C	N	N
YBR255W_355	S	S	S	S	S	-	-	N	E	-	-	C	C	C	C	N	N	N	N	N	N
YBR255W_469	S	S	S	S	L	-	-	-	H	-	-	C	C	C	N	N	N	N	N	N	N
YBR255W_480	S	S	S	S	T	-	T	N	G	-	-	C	C	C	C	N	C	N	N	N	N
YBR255W_490	S	S	S	K	N	-	-	-	S	-	-	C	C	N	N	N	N	N	C	N	N
YBR255W_492	Y	Y	H	H	K	-	-	Y	V	-	-	C	N	N	N	N	N	C	N	N	N
YBR255W_82	S	S	S	S	L	-	-	I	S	-	-	C	C	C	N	N	N	N	C	N	N
YBR255W_84	S	S	S	S	-	-	-	D	S	-	-	C	C	C	N	N	N	N	C	N	N
YBR256C_94	S	S	S	S	S	S	S	T	S	K	L	C	C	C	C	C	C	C	C	N	N
YBR257W_63	S	S	S	S	P	S	G	K	V	K	P	C	C	C	N	C	N	N	N	N	N
YBR260C_335	S	S	N	S	K	N	S	K	N	A	A	C	N	C	N	N	C	N	N	N	N
YBR260C_432	S	S	S	S	A	A	T	S	Q	Q	S	C	C	C	N	N	C	C	N	N	C
YBR261C_54	S	S	S	S	S	S	S	T	T	-	Y	C	C	C	C	C	C	C	C	N	C
YBR267W_110	T	T	T	V	Q	T	S	-	S	S	A	C	C	N	N	C	C	N	C	C	N
YBR267W_139	T	T	N	T	T	T	T	T	V	K	T	C	N	C	C	C	C	C	N	N	C
YBR269C_82	S	S	S	S	N	N	S	T	A	G	-	C	C	C	N	N	C	C	N	N	N
YBR269C_94	S	S	S	S	S	S	S	H	H	K	-	C	C	C	C	C	C	N	N	N	N
YBR270C_136	S	S	S	S	S	S	S	-	-	-	P	C	C	C	C	C	C	N	N	N	N
YBR273C_347	S	S	S	-	S	E	S	N	-	-	-	C	C	N	C	N	C	N	N	N	N
YBR273C_351	S	P	-	-	-	E	T	S	-	-	-	N	N	N	N	N	C	C	N	N	N
YBR273C_375	S	S	S	-	S	D	S	S	-	-	-	C	C	N	C	N	C	C	N	N	N
YBR273C_387	S	S	S	-	S	D	S	S	-	-	-	C	C	N	C	N	C	C	N	N	N
YBR274W_320	T	T	T	T	T	T	T	T	-	G	S	C	C	C	C	C	C	C	N	N	C
YBR274W_332	T	T	T	T	T	T	T	N	-	T	T	C	C	C	C	C	C	N	N	C	C
YBR274W_355	T	T	T	T	T	T	T	T	-	S	D	C	C	C	C	C	C	C	N	C	N
YBR274W_381	T	T	T	T	T	T	T	L	-	S	T	C	C	C	C	C	C	N	N	C	C
YBR275C_1636	S	Y	H	-	T	A	T	N	-	-	-	C	N	N	C	N	C	N	N	N	N
YBR275C_1643	T	M	T	-	S	N	K	T	-	-	-	N	C	N	C	N	N	C	N	N	N
YBR275C_1794	S	S	S	-	-	S	S	S	-	-	-	C	C	N	N	C	C	C	N	N	N
YBR275C_179	T	T	T	-	L	M	Q	S	-	-	-	C	C	N	N	N	N	C	N	N	N
YBR275C_180	S	S	S	-	S	S	S	S	-	-	-	C	C	N	C	C	C	C	N	N	N
YBR275C_44	S	S	F	-	E	S	S	D	-	-	-	C	N	N	N	C	C	N	N	N	N
YBR275C_710	S	S	S	-	S	S	L	S	-	-	-	C	C	N	C	C	N	C	N	N	N
YBR275C_711	S	S	S	-	A	K	P	P	-	-	-	C	C	N	N	N	N	N	N	N	N
YBR275C_78	S	S	S	-	G	N	S	S	-	-	-	C	C	N	N	N	C	C	N	N	N
YBR275C_96	S	S	K	-	K	A	-	K	-	-	-	C	N	N	N	N	N	N	N	N	N
YBR278W_165	S	S	S	S	S	-	-	-	-	-	-	C	C	C	C	N	N	N	N	N	N
YBR278W_168	S	S	S	G	S	-	-	-	-	-	-	C	C	N	C	N	N	N	N	N	N
YBR278W_177	S	S	S	S	T	-	-	-	-	-	-	C	C	C	C	N	N	N	N	N	N
YBR278W_185	S	S	S	S	K	-	D	-	-	-	S	C	C	C	N	N	N	N	N	N	C
YBR278W_187	S	S	T	S	E	-	E	-	-	-	K	C	C	C	N	N	N	N	N	N	N
YBR278W_188	S	S	S	S	D	-	-	-	-	-	T	C	C	C	N	N	N	N	N	N	C
YBR278W_195	T	A	A	G	A	-	-	-	-	-	S	N	N	N	N	N	N	N	N	N	C
YBR279W_146	S	S	S	S	S	M	A	K	L	Q	A	C	C	C	C	N	N	N	N	N	N
YBR279W_31	S	A	D	A	R	N	S	K	P	E	N	N	N	N	N	N	C	N	N	N	N
YBR279W_387	S	V	-	T	-	E	-	-	-	-	S	N	N	C	N	N	N	N	N	N	C
YBR279W_421	T	I	T	K	S	-	-	T	-	-	S	N	C	N	C	N	N	C	N	N	C
YBR280C_15	S	P	P	P	P	L	P	G	N	-	-	N	N	N	N	N	N	N	N	N	N
YBR280C_265	S	G	G	S	S	H	-	-	G	-	-	N	N	C	C	N	N	N	N	N	N
YBR285W_116	S	-	-	S	-	-	-	-	-	-	-	N	N	C	N	N	N	N	N	N	N
YBR287W_198	T	T	T	T	R	Q	T	P	D	-	S	C	C	C	N	N	C	N	N	N	C
YBR287W_227	S	S	S	S	-	-	A	D	D	-	S	C	C	C	N	N	N	N	N	N	C
YBR287W_230	S	S	S	S	V	T	E	A	S	-	E	C	C	C	N	C	N	N	C	N	N
YBR287W_231	S	S	S	S	P	P	T	S	N	-	V	C	C	C	N	N	C	C	N	N	N
YBR287W_233	S	S	S	S	T	P	T	G	T	-	G	C	C	C	C	N	C	N	C	N	N
YBR288C_458	T	T	T	T	D	R	P	G	G	-	-	C	C	C	N	N	N	N	N	N	N
YBR289W_817	S	S	D	R	S	-	-	-	A	T	-	C	N	N	C	N	N	N	N	C	N
YBR296C_330	T	T	-	T	-	-	T	L	A	S	-	C	N	C	N	N	C	N	N	C	N
YCL005W_179	T	-	-	T	S	-	-	-	-	-	-	N	N	C	C	N	N	N	N	N	N
YCL005W_183	T	-	-	T	I	-	-	-	-	-	-	N	N	C	N	N	N	N	N	N	N
YCL005W_240	S	-	-	S	Q	-	-	-	-	-	-	N	N	C	N	N	N	N	N	N	N
YCL009C_280	T	-	T	-	T	T	T	T	T	S	A	N	C	N	C	C	C	C	C	C	N
YCL010C_100	S	S	S	P	S	S	-	A	R	-	T	C	C	N	C	C	N	N	N	N	C
YCL010C_138	S	S	N	N	N	G	S	H	D	-	N	C	N	N	N	N	C	N	N	N	N
YCL011C_129	T	T	T	T	S	S	T	P	A	S	S	C	C	C	C	C	C	N	N	C	C
YCL012C_121	T	T	T	T	T	-	T	T	R	R	M	C	C	C	C	N	C	C	N	N	N
YCL012C_132	S	K	N	-	S	-	R	H	-	S	K	N	N	N	C	N	N	N	N	C	N
YCL012C_70	S	S	S	S	S	-	S	G	N	T	A	C	C	C	C	N	C	N	N	C	N
YCL012C_73	S	S	S	N	R	-	S	N	A	H	A	C	C	N	N	N	C	N	N	N	N
YCL014W_9	S	S	S	S	S	S	S	H	-	-	-	C	C	C	C	C	C	N	N	N	N
YCL014W_1016	T	T	T	R	I	T	-	T	S	-	-	C	C	N	N	C	N	C	C	N	N
YCL014W_1044	T	T	T	M	K	D	S	-	A	-	-	C	C	N	N	N	C	N	N	N	N
YCL014W_1062	S	S	N	N	-	-	S	F	T	-	-	C	N	N	N	N	C	N	C	N	N
YCL014W_1074	S	D	D	D	-	A	S	-	N	-	-	N	N	N	N	N	C	N	N	N	N
YCL014W_1133	S	S	S	S	-	S	E	L	S	-	-	C	C	C	N	C	N	N	C	N	N
YCL014W_1136	T	T	T	T	-	S	T	D	T	-	-	C	C	C	N	C	C	N	C	N	N
YCL014W_1142	T	T	I	T	K	D	S	-	A	-	-	C	N	C	N	N	C	N	N	N	N
YCL014W_1148	S	S	S	S	Q	I	G	R	A	-	-	C	C	C	N	N	N	N	N	N	N
YCL014W_1152	S	D	S	S	I	G	N	E	S	-	-	N	C	C	N	N	N	N	C	N	N
YCL014W_1156	T	T	T	T	Q	K	N	I	G	-	-	C	C	C	N	N	N	N	N	N	N
YCL014W_1159	S	P	F	S	E	S	H	S	S	-	-	N	N	C	N	C	N	C	C	N	N
YCL014W_1182	S	K	T	S	A	L	T	S	S	-	-	N	C	C	N	N	C	C	C	N	N
YCL014W_1218	S	S	S	S	Q	-	-	G	H	-	-	C	C	C	N	N	N	N	N	N	N
YCL014W_1227	S	S	S	S	S	-	S	-	S	-	-	C	C	C	C	N	C	N	C	N	N
YCL014W_1253	S	S	S	S	S	I	S	-	R	-	-	C	C	C	C	N	C	N	N	N	N
YCL014W_1256	S	S	S	S	S	E	S	S	S	-	-	C	C	C	C	N	C	C	C	N	N
YCL014W_1311	S	S	S	S	A	-	S	-	-	-	-	C	C	C	N	N	C	N	N	N	N
YCL014W_1365	S	S	S	S	S	-	S	-	S	-	-	C	C	C	C	N	C	N	C	N	N
YCL014W_1384	S	S	S	S	V	A	T	S	R	-	-	C	C	C	N	N	C	C	N	N	N
YCL014W_1386	S	S	S	S	S	S	G	A	F	-	-	C	C	C	C	C	N	N	N	N	N
YCL014W_1389	S	S	S	S	S	S	S	G	S	-	-	C	C	C	C	C	C	N	C	N	N
YCL014W_1411	S	S	S	S	I	S	S	A	S	-	-	C	C	C	N	C	C	N	C	N	N
YCL014W_1428	T	T	T	T	S	S	T	D	M	-	-	C	C	C	C	C	C	N	N	N	N
YCL014W_1439	T	T	I	S	I	I	E	L	-	-	-	C	N	C	N	N	N	N	N	N	N
YCL014W_1442	S	N	N	L	Q	E	G	N	-	-	-	N	N	N	N	N	N	N	N	N	N
YCL014W_1496	S	S	T	S	G	H	P	D	R	-	-	C	C	C	N	N	N	N	N	N	N
YCL014W_1499	S	S	S	N	G	S	N	A	K	-	-	C	C	N	N	C	N	N	N	N	N
YCL014W_1500	S	S	S	S	S	K	R	S	S	-	-	C	C	C	C	N	N	C	C	N	N
YCL014W_1503	T	T	T	T	M	S	M	P	M	-	-	C	C	C	N	C	N	N	N	N	N
YCL014W_1514	S	S	S	S	H	T	-	S	P	-	-	C	C	C	N	C	N	C	N	N	N
YCL014W_1548	S	S	S	S	S	S	S	-	D	-	-	C	C	C	C	C	C	N	N	N	N
YCL014W_1565	T	T	S	S	V	V	T	-	V	-	-	C	C	C	N	N	C	N	N	N	N
YCL014W_1588	S	S	S	S	-	S	S	S	S	-	-	C	C	C	N	C	C	C	C	N	N
YCL014W_1602	S	S	S	S	S	S	S	S	S	-	-	C	C	C	C	C	C	C	C	N	N
YCL014W_1613	S	S	S	S	-	-	D	-	R	-	-	C	C	C	N	N	N	N	N	N	N
YCL014W_19	T	A	A	T	-	P	T	T	S	-	-	N	N	C	N	N	C	C	C	N	N
YCL014W_303	S	S	S	S	S	S	S	G	N	-	-	C	C	C	C	C	C	N	N	N	N
YCL014W_304	T	T	T	T	T	T	T	I	M	-	-	C	C	C	C	C	C	N	N	N	N
YCL014W_305	T	T	T	A	L	V	S	T	T	-	-	C	C	N	N	N	C	C	C	N	N
YCL014W_445	S	S	S	S	S	M	T	E	N	-	-	C	C	C	C	N	C	N	N	N	N
YCL014W_5	S	S	S	S	S	S	S	-	-	-	-	C	C	C	C	C	C	N	N	N	N
YCL014W_6	S	S	S	S	S	S	S	S	-	-	-	C	C	C	C	C	C	C	N	N	N
YCL014W_759	S	S	N	S	A	K	N	A	S	-	-	C	N	C	N	N	N	N	C	N	N
YCL014W_762	S	S	T	S	A	K	T	N	I	-	-	C	C	C	N	N	C	N	N	N	N
YCL014W_765	S	S	S	C	S	I	-	T	A	-	-	C	C	N	C	N	N	C	N	N	N
YCL014W_788	S	S	S	S	S	S	D	M	K	-	-	C	C	C	C	C	N	N	N	N	N
YCL014W_793	S	S	S	S	E	S	A	S	A	-	-	C	C	C	N	C	N	C	N	N	N
YCL014W_912	S	S	Y	P	N	E	S	S	G	-	-	C	C	N	N	N	C	C	N	N	N
YCL014W_920	T	S	S	T	L	I	T	-	M	-	-	C	C	C	N	N	C	N	N	N	N
YCL014W_923	S	S	S	S	R	K	N	-	G	-	-	C	C	C	N	N	N	N	N	N	N
YCL014W_924	S	S	S	S	A	S	T	-	K	-	-	C	C	C	N	C	C	N	N	N	N
YCL018W_225	S	-	-	S	S	S	S	S	-	S	S	N	N	C	C	C	C	C	N	C	C
YCL024W_387	S	F	V	Y	A	I	Q	M	S	S	-	N	N	C	N	N	N	N	C	C	N
YCL024W_388	S	S	S	P	S	S	S	S	H	K	-	C	C	N	C	C	C	C	N	N	N
YCL024W_389	T	T	T	S	I	T	G	Q	R	H	-	C	C	C	N	C	N	N	N	N	N
YCL024W_395	S	S	S	S	T	S	K	S	S	Q	-	C	C	C	C	C	N	C	C	N	N
YCL024W_570	S	P	F	N	E	N	R	S	R	S	-	N	N	N	N	N	N	C	N	C	N
YCL024W_573	S	S	S	S	S	A	E	S	S	S	-	C	C	C	C	N	N	C	C	C	N
YCL024W_665	S	S	S	S	S	S	S	V	N	R	-	C	C	C	C	C	C	N	N	N	N
YCL024W_674	S	S	S	S	Q	E	A	L	V	R	-	C	C	C	N	N	N	N	N	N	N
YCL024W_706	S	S	S	S	S	S	S	G	T	S	-	C	C	C	C	C	C	N	C	C	N
YCL024W_728	S	S	S	S	S	S	S	S	S	Q	-	C	C	C	C	C	C	C	C	N	N
YCL024W_731	S	S	S	S	S	S	S	S	N	G	-	C	C	C	C	C	C	C	N	N	N
YCL024W_776	S	A	Q	M	T	G	-	K	R	P	-	N	N	N	C	N	N	N	N	N	N
YCL024W_821	S	S	S	S	S	N	A	R	A	F	-	C	C	C	C	N	N	N	N	N	N
YCL024W_824	S	S	S	S	K	-	T	A	V	S	-	C	C	C	N	N	C	N	N	C	N
YCL024W_826	S	S	S	N	V	-	A	S	S	N	-	C	C	N	N	N	N	C	C	N	N
YCL024W_837	S	S	S	S	K	T	P	N	Q	T	-	C	C	C	N	C	N	N	N	C	N
YCL024W_840	S	S	S	S	P	P	P	S	Q	K	-	C	C	C	N	N	N	C	N	N	N
YCL024W_847	S	S	S	S	D	N	N	S	R	A	-	C	C	C	N	N	N	C	N	N	N
YCL024W_857	S	S	S	S	S	S	R	D	P	A	-	C	C	C	C	C	N	N	N	N	N
YCL024W_863	S	S	S	S	N	E	N	K	V	P	-	C	C	C	N	N	N	N	N	N	N
YCL024W_869	S	S	S	V	S	S	P	K	V	V	-	C	C	N	C	C	N	N	N	N	N
YCL024W_870	S	N	E	T	Q	A	K	S	T	S	-	N	N	C	N	N	N	C	C	C	N
YCL024W_891	S	S	I	S	D	P	S	S	A	N	-	C	N	C	N	N	C	C	N	N	N
YCL024W_893	S	I	S	S	S	Q	H	F	K	V	-	N	C	C	C	N	N	N	N	N	N
YCL024W_908	T	K	N	-	T	-	D	A	S	K	-	N	N	N	C	N	N	N	C	N	N
YCL025C_100	S	S	S	T	N	H	P	-	-	-	-	C	C	C	N	N	N	N	N	N	N
YCL025C_101	S	S	S	T	Q	D	D	-	-	-	-	C	C	C	N	N	N	N	N	N	N
YCL025C_108	T	T	T	T	S	S	A	-	-	S	T	C	C	C	C	C	N	N	N	C	C
YCL025C_86	S	S	S	S	D	L	-	-	-	S	-	C	C	C	N	N	N	N	N	C	N
YCL027W_177	T	T	T	T	T	T	T	V	-	-	-	C	C	C	C	C	C	N	N	N	N
YCL027W_189	S	S	S	S	A	S	-	-	-	-	-	C	C	C	N	C	N	N	N	N	N
YCL027W_255	S	S	S	S	S	S	S	N	-	-	-	C	C	C	C	C	C	N	N	N	N
YCL027W_280	T	T	T	T	N	N	S	M	-	-	-	C	C	C	N	N	C	N	N	N	N
YCL027W_423	T	T	T	T	T	I	R	S	-	-	-	C	C	C	C	N	N	C	N	N	N
YCL028W_142	S	S	S	S	S	T	G	-	-	-	-	C	C	C	C	C	N	N	N	N	N
YCL029C_100	S	S	S	S	S	S	S	-	-	-	S	C	C	C	C	C	C	N	N	N	C
YCL029C_109	S	S	S	S	S	S	A	-	-	-	S	C	C	C	C	C	N	N	N	N	C
YCL029C_369	S	S	A	A	T	S	T	-	-	-	N	C	N	N	C	C	C	N	N	N	N
YCL029C_82	S	S	S	S	E	R	A	-	-	-	D	C	C	C	N	N	N	N	N	N	N
YCL029C_89	T	T	T	T	S	T	T	-	-	-	G	C	C	C	C	C	C	N	N	N	N
YCL029C_94	S	S	S	S	T	S	S	-	-	-	S	C	C	C	C	C	C	N	N	N	C
YCL032W_154	S	S	S	S	E	S	-	T	S	-	E	C	C	C	N	C	N	C	C	N	N
YCL032W_195	S	S	S	S	S	G	-	Q	S	-	L	C	C	C	C	N	N	N	C	N	N
YCL032W_201	S	S	S	S	V	S	H	S	T	-	S	C	C	C	N	C	N	C	C	N	C
YCL032W_243	T	T	T	T	L	T	S	A	S	-	L	C	C	C	N	C	C	N	C	N	N
YCL032W_247	S	S	S	S	S	T	T	P	L	-	S	C	C	C	C	C	C	N	N	N	C
YCL032W_340	T	T	T	T	T	T	T	-	T	-	-	C	C	C	C	C	C	N	C	N	N
YCL032W_41	T	T	T	T	Q	T	Q	L	L	-	N	C	C	C	N	C	N	N	N	N	N
YCL034W_300	S	S	A	A	T	S	E	D	-	-	S	C	N	N	C	C	N	N	N	N	C
YCL034W_301	S	S	S	A	R	D	S	D	-	-	D	C	C	N	N	N	C	N	N	N	N
YCL037C_147	S	P	P	I	S	S	-	-	-	-	N	N	N	N	C	C	N	N	N	N	N
YCL037C_31	T	T	T	T	I	T	-	-	T	-	N	C	C	C	N	C	N	N	C	N	N
YCL037C_39	S	S	S	S	S	S	-	-	N	-	S	C	C	C	C	C	N	N	N	N	C
YCL037C_421	S	A	S	S	E	E	-	-	S	-	-	N	C	C	N	N	N	N	C	N	N
YCL037C_54	S	S	S	S	K	S	-	-	S	-	Q	C	C	C	N	C	N	N	C	N	N
YCL037C_68	T	T	T	T	S	S	-	-	A	-	K	C	C	C	C	C	N	N	N	N	N
YCL037C_70	T	T	T	T	Q	V	-	-	K	-	A	C	C	C	N	N	N	N	N	N	N
YCL038C_277	S	S	S	S	N	N	A	-	-	-	-	C	C	C	N	N	N	N	N	N	N
YCL040W_1	S	S	S	S	A	S	S	L	T	S	-	C	C	C	N	C	C	N	C	C	N
YCL040W_326	S	S	S	S	T	S	S	S	S	S	G	C	C	C	C	C	C	C	C	C	N
YCL040W_469	S	S	S	S	S	S	S	N	V	V	R	C	C	C	C	C	C	N	N	N	N
YCL043C_463	S	S	S	S	P	P	P	A	P	P	P	C	C	C	N	N	N	N	N	N	N
YCL050C_59	T	T	I	T	A	T	E	S	K	S	-	C	N	C	N	C	N	C	N	C	N
YCL051W_102	S	S	S	S	K	T	S	-	-	-	-	C	C	C	N	C	C	N	N	N	N
YCL051W_109	T	T	T	T	T	S	A	-	-	-	-	C	C	C	C	C	N	N	N	N	N
YCL051W_111	S	S	S	S	S	S	S	-	-	-	-	C	C	C	C	C	C	N	N	N	N
YCL051W_124	S	S	S	S	S	S	S	-	-	-	-	C	C	C	C	C	C	N	N	N	N
YCL051W_32	S	S	S	S	S	S	S	-	-	-	-	C	C	C	C	C	C	N	N	N	N
YCL051W_392	S	S	S	S	S	S	-	-	-	-	-	C	C	C	C	C	N	N	N	N	N
YCL051W_394	T	T	T	T	C	V	-	-	-	-	-	C	C	C	N	N	N	N	N	N	N
YCL051W_397	S	S	S	S	S	T	P	-	-	-	-	C	C	C	C	C	N	N	N	N	N
YCL051W_456	S	S	S	S	I	-	S	-	-	-	-	C	C	C	N	N	C	N	N	N	N
YCL051W_515	S	S	S	S	A	G	L	-	-	-	-	C	C	C	N	N	N	N	N	N	N
YCL051W_518	T	T	T	T	T	E	P	-	-	-	-	C	C	C	C	N	N	N	N	N	N
YCL051W_547	S	S	S	S	N	K	V	-	-	-	-	C	C	C	N	N	N	N	N	N	N
YCL051W_551	S	S	S	S	K	S	S	-	-	-	-	C	C	C	N	C	C	N	N	N	N
YCL054W_346	T	T	T	T	N	T	D	T	D	D	D	C	C	C	N	C	N	C	N	N	N
YCL054W_431	T	T	T	T	T	T	T	N	-	E	S	C	C	C	C	C	C	N	N	N	C
YCL054W_454	S	S	S	S	D	D	E	S	S	S	S	C	C	C	N	N	N	C	C	C	C
YCL054W_463	S	N	S	T	G	A	T	A	D	R	A	N	C	C	N	N	C	N	N	N	N
YCL054W_504	S	N	S	N	T	Q	V	S	K	-	T	N	C	N	C	N	N	C	N	N	C
YCL054W_528	S	S	S	S	E	S	L	S	E	D	P	C	C	C	N	C	N	C	N	N	N
YCL054W_764	S	S	S	S	S	S	S	S	G	E	G	C	C	C	C	C	C	C	N	N	N
YCL055W_291	S	S	S	S	S	S	S	S	S	-	-	C	C	C	C	C	C	C	C	N	N
YCL055W_300	S	S	S	S	N	S	D	D	S	-	-	C	C	C	N	C	N	N	C	N	N
YCL055W_328	S	S	S	S	S	S	S	S	S	-	-	C	C	C	C	C	C	C	C	N	N
YCL057W_72	S	S	T	S	N	E	-	-	E	-	-	C	C	C	N	N	N	N	N	N	N
YCL061C_1009	S	S	S	S	S	S	S	S	-	-	-	C	C	C	C	C	C	C	N	N	N
YCL061C_1092	S	S	S	S	P	S	S	G	S	-	Y	C	C	C	N	C	C	N	C	N	C
YCL061C_122	T	T	T	T	S	E	E	T	A	-	T	C	C	C	C	N	N	C	N	N	C
YCL061C_143	S	S	S	S	K	S	-	S	M	-	Q	C	C	C	N	C	N	C	N	N	N
YCL061C_150	T	T	T	T	T	T	V	M	-	-	N	C	C	C	C	C	N	N	N	N	N
YCL061C_163	S	S	P	S	S	N	L	E	S	-	S	C	N	C	C	N	N	N	C	N	C
YCL061C_178	T	T	T	T	T	S	T	S	T	-	S	C	C	C	C	C	C	C	C	N	C
YCL061C_188	S	S	T	S	R	S	G	K	T	-	K	C	C	C	N	C	N	N	C	N	N
YCL061C_214	S	L	S	Q	T	S	E	N	S	-	K	N	C	N	C	C	N	N	C	N	N
YCL061C_228	S	S	S	S	S	S	Q	A	K	-	R	C	C	C	C	C	N	N	N	N	N
YCL061C_241	T	T	N	T	T	T	S	I	E	-	N	C	N	C	C	C	C	N	N	N	N
YCL061C_271	T	T	T	T	K	N	S	S	S	-	P	C	C	C	N	N	C	C	C	N	N
YCL061C_299	S	S	L	L	N	R	A	L	L	-	E	C	N	N	N	N	N	N	N	N	N
YCL061C_337	S	S	S	S	S	S	S	S	E	-	A	C	C	C	C	C	C	C	N	N	N
YCL061C_338	S	S	S	S	S	S	S	T	T	-	K	C	C	C	C	C	C	C	C	N	N
YCL061C_339	S	S	S	S	S	S	S	N	N	-	L	C	C	C	C	C	C	N	N	N	N
YCL061C_408	S	S	S	S	S	S	S	K	S	-	K	C	C	C	C	C	C	N	C	N	N
YCL061C_410	S	S	S	S	S	N	S	E	I	-	A	C	C	C	C	N	C	N	N	N	N
YCL061C_428	S	N	G	S	-	K	N	K	L	-	E	N	N	C	N	N	N	N	N	N	N
YCL061C_433	S	S	S	S	S	S	S	A	A	-	K	C	C	C	C	C	C	N	N	N	N
YCL061C_578	S	S	P	T	-	I	K	N	P	-	E	C	N	C	N	N	N	N	N	N	N
YCL061C_580	S	N	N	D	-	D	R	N	S	-	S	N	N	N	N	N	N	N	C	N	C
YCL061C_604	S	S	S	S	G	S	S	N	A	-	A	C	C	C	N	C	C	N	N	N	N
YCL061C_606	S	S	S	S	N	D	S	A	K	-	Q	C	C	C	N	N	C	N	N	N	N
YCL061C_608	T	I	-	V	P	N	L	A	E	-	T	N	N	N	N	N	N	N	N	N	C
YCL061C_621	S	S	S	N	N	-	R	S	Q	-	-	C	C	N	N	N	N	C	N	N	N
YCL061C_652	T	T	T	T	A	N	D	T	G	-	T	C	C	C	N	N	N	C	N	N	C
YCL061C_800	S	S	S	S	D	G	A	G	N	-	G	C	C	C	N	N	N	N	N	N	N
YCL061C_806	S	S	S	S	S	S	S	S	S	-	D	C	C	C	C	C	C	C	C	N	N
YCL061C_817	Y	Y	Y	Y	F	Y	Y	Y	K	-	R	C	C	C	N	C	C	C	N	N	N
YCL061C_881	T	T	T	T	-	T	K	S	T	-	V	C	C	C	N	C	N	C	C	N	N
YCL061C_89	T	T	S	T	T	T	T	D	T	-	T	C	C	C	C	C	C	N	C	N	C
YCL061C_910	S	S	S	S	S	S	S	E	C	-	S	C	C	C	C	C	C	N	N	N	C
YCL061C_964	S	S	S	S	K	S	-	L	E	-	H	C	C	C	N	C	N	N	N	N	N
YCL063W_169	S	S	S	S	T	N	S	-	-	-	-	C	C	C	C	N	C	N	N	N	N
YCL063W_177	S	S	S	S	S	S	S	-	-	-	-	C	C	C	C	C	C	N	N	N	N
YCL063W_193	S	S	S	S	S	S	S	-	-	-	-	C	C	C	C	C	C	N	N	N	N
YCR002C_215	T	T	T	T	T	T	T	Y	D	D	D	C	C	C	C	C	C	C	N	N	N
YCR002C_308	S	S	N	S	N	N	S	N	S	S	T	C	N	C	N	N	C	N	C	C	C
YCR002C_315	S	S	S	S	G	S	S	S	S	T	H	C	C	C	N	C	C	C	C	C	N
YCR002C_316	S	S	S	T	G	S	S	D	T	M	T	C	C	C	N	C	C	N	C	N	C
YCR002C_66	S	T	S	S	S	S	S	A	A	P	Q	C	C	C	C	C	C	N	N	N	N
YCR005C_20	S	R	H	H	W	S	N	-	T	G	T	N	N	N	N	C	N	N	C	N	C
YCR008W_69	T	T	T	T	T	T	S	N	K	Q	Q	C	C	C	C	C	C	N	N	N	N
YCR008W_70	T	S	S	S	V	S	N	N	L	T	P	C	C	C	N	C	N	N	N	C	N
YCR009C_15	S	S	S	S	S	S	S	S	S	-	S	C	C	C	C	C	C	C	C	N	C
YCR009C_1	S	S	S	S	S	S	S	S	S	-	S	C	C	C	C	C	C	C	C	N	C
YCR011C_658	S	S	S	S	P	E	S	N	-	Q	-	C	C	C	N	N	C	N	N	N	N
YCR011C_701	S	S	S	T	T	T	G	S	-	Q	-	C	C	C	C	C	N	C	N	N	N
YCR012W_109	S	S	S	S	S	S	A	G	A	A	A	C	C	C	C	C	N	N	N	N	N
YCR012W_113	S	S	S	S	S	S	S	E	E	Q	E	C	C	C	C	C	C	N	N	N	N
YCR012W_122	Y	Y	Y	Y	Y	Y	Y	F	F	F	F	C	C	C	C	C	C	N	N	N	N
YCR012W_129	S	S	S	S	S	S	S	S	S	S	S	C	C	C	C	C	C	C	C	C	C
YCR012W_153	S	S	S	S	S	S	S	N	S	A	S	C	C	C	C	C	C	N	C	N	C
YCR012W_171	S	S	S	S	S	S	S	S	S	S	S	C	C	C	C	C	C	C	C	C	C
YCR012W_202	T	T	T	T	T	T	V	V	E	Q	A	C	C	C	C	C	N	N	N	N	N
YCR012W_240	T	T	T	T	T	T	T	T	T	T	T	C	C	C	C	C	C	C	C	C	C
YCR012W_297	T	I	I	I	I	I	T	T	H	Y	S	N	N	N	N	N	C	C	N	C	C
YCR012W_317	S	S	S	S	S	S	S	S	S	S	S	C	C	C	C	C	C	C	C	C	C
YCR012W_324	T	T	T	T	T	T	A	T	V	T	V	C	C	C	C	C	N	C	N	C	N
YCR012W_330	T	T	T	T	T	T	T	T	T	T	T	C	C	C	C	C	C	C	C	C	C
YCR012W_35	S	S	S	S	S	S	S	N	N	N	N	C	C	C	C	C	C	N	N	N	N
YCR012W_387	S	S	S	S	S	S	S	S	S	S	S	C	C	C	C	C	C	C	C	C	C
YCR012W_390	S	S	S	S	S	S	S	S	S	S	S	C	C	C	C	C	C	C	C	C	C
YCR012W_391	T	T	T	T	T	T	T	T	T	T	T	C	C	C	C	C	C	C	C	C	C
YCR012W_3	S	S	S	S	S	S	S	S	T	T	S	C	C	C	C	C	C	C	C	C	C
YCR012W_412	S	S	S	S	S	S	S	S	S	S	S	C	C	C	C	C	C	C	C	C	C
YCR012W_48	Y	Y	Y	Y	Y	Y	Y	Y	Y	Y	Y	C	C	C	C	C	C	C	C	C	C
YCR012W_75	S	S	S	S	S	S	S	S	S	S	S	C	C	C	C	C	C	C	C	C	C
YCR012W_7	S	S	S	S	T	S	T	S	S	S	A	C	C	C	C	C	C	C	C	C	N
YCR012W_85	S	S	S	T	S	T	K	K	K	E	K	C	C	C	C	C	N	N	N	N	N
YCR012W_92	T	T	T	T	T	T	T	N	T	I	K	C	C	C	C	C	C	N	C	N	N
YCR016W_222	S	S	S	S	-	G	S	-	-	-	-	C	C	C	N	N	C	N	N	N	N
YCR021C_307	S	S	S	S	S	S	T	-	-	-	A	C	C	C	C	C	C	N	N	N	N
YCR021C_311	S	S	S	S	S	S	G	-	-	-	A	C	C	C	C	C	N	N	N	N	N
YCR021C_330	T	T	T	-	-	S	T	-	-	-	N	C	C	N	N	C	C	N	N	N	N
YCR023C_274	S	N	T	A	-	D	L	G	-	A	-	N	C	N	N	N	N	N	N	N	N
YCR023C_312	S	S	S	S	-	S	S	S	-	T	-	C	C	C	N	C	C	C	N	C	N
YCR023C_602	S	S	S	S	-	S	R	-	-	S	-	C	C	C	N	C	N	N	N	C	N
YCR028C-A_29	S	S	S	S	S	S	S	S	K	A	K	C	C	C	C	C	C	C	N	N	N
YCR030C_263	S	P	S	P	-	Q	-	V	V	Q	K	N	C	N	N	N	N	N	N	N	N
YCR030C_266	S	S	S	S	-	Q	-	S	G	S	K	C	C	C	N	N	N	C	N	C	N
YCR030C_274	S	S	S	S	-	I	-	S	F	P	H	C	C	C	N	N	N	C	N	N	N
YCR030C_276	S	S	P	S	-	S	-	T	A	A	N	C	N	C	N	C	N	C	N	N	N
YCR030C_296	S	S	S	S	S	S	G	S	A	A	G	C	C	C	C	C	N	C	N	N	N
YCR030C_330	S	S	S	S	T	T	S	S	T	G	L	C	C	C	C	C	C	C	C	N	N
YCR030C_346	S	S	S	S	S	S	S	K	S	L	P	C	C	C	C	C	C	N	C	N	N
YCR030C_374	T	T	S	S	E	S	S	D	S	P	T	C	C	C	N	C	C	N	C	N	C
YCR030C_389	S	S	S	S	G	N	-	S	S	S	D	C	C	C	N	N	N	C	C	C	N
YCR030C_404	S	S	S	S	G	S	A	H	T	E	A	C	C	C	N	C	N	N	C	N	N
YCR030C_413	S	S	S	T	S	Q	S	G	T	R	E	C	C	C	C	N	C	N	C	N	N
YCR030C_415	T	T	T	T	A	Q	A	E	S	S	P	C	C	C	N	N	N	N	C	C	N
YCR030C_495	S	F	S	S	S	S	L	Q	N	Q	S	N	C	C	C	C	N	N	N	N	C
YCR030C_499	S	L	P	S	S	G	S	-	N	A	S	N	N	C	C	N	C	N	N	N	C
YCR030C_576	T	T	T	T	T	T	T	H	Q	T	-	C	C	C	C	C	C	N	N	C	N
YCR030C_688	S	S	S	S	V	E	L	E	H	S	S	C	C	C	N	N	N	N	N	C	C
YCR031C_1	S	S	S	S	-	A	A	S	A	A	A	C	C	C	N	N	N	C	N	N	N
YCR033W_1036	S	S	S	S	T	S	S	A	-	-	-	C	C	C	C	C	C	N	N	N	N
YCR033W_186	S	S	S	S	T	M	S	K	-	-	-	C	C	C	C	N	C	N	N	N	N
YCR033W_317	S	S	T	H	P	S	T	S	-	-	-	C	C	N	N	C	C	C	N	N	N
YCR033W_394	S	D	S	N	D	D	S	E	-	-	-	N	C	N	N	N	C	N	N	N	N
YCR033W_795	T	T	I	N	V	T	T	A	-	-	-	C	N	N	N	C	C	N	N	N	N
YCR034W_333	T	T	T	T	T	T	T	T	T	P	A	C	C	C	C	C	C	C	C	N	N
YCR034W_335	S	S	S	S	S	S	S	V	S	S	N	C	C	C	C	C	C	N	C	C	N
YCR034W_337	S	S	S	S	S	S	S	E	-	A	S	C	C	C	C	C	C	N	N	N	C
YCR035C_144	T	T	T	T	T	T	T	T	S	I	-	C	C	C	C	C	C	C	C	N	N
YCR035C_25	S	S	S	S	S	S	S	A	V	Q	-	C	C	C	C	C	C	N	N	N	N
YCR037C_145	S	S	-	S	-	-	S	N	H	D	M	C	N	C	N	N	C	N	N	N	N
YCR037C_146	S	S	-	S	-	-	S	D	E	A	A	C	N	C	N	N	C	N	N	N	N
YCR037C_51	S	S	-	S	-	-	-	S	E	R	-	C	N	C	N	N	N	C	N	N	N
YCR037C_53	T	T	-	T	-	-	-	N	N	L	Q	C	N	C	N	N	N	N	N	N	N
YCR042C_157	T	T	T	T	T	T	T	T	-	A	-	C	C	C	C	C	C	C	N	N	N
YCR042C_160	T	T	T	T	T	T	T	Y	-	L	-	C	C	C	C	C	C	C	N	N	N
YCR042C_162	S	S	S	S	T	S	S	K	S	D	-	C	C	C	C	C	C	N	C	N	N
YCR042C_260	S	G	G	N	-	-	G	S	P	F	-	N	N	N	N	N	N	C	N	N	N
YCR042C_267	T	T	L	T	S	-	D	-	A	-	-	C	N	C	C	N	N	N	N	N	N
YCR042C_317	S	S	S	S	Y	S	D	N	Q	-	S	C	C	C	C	C	N	N	N	N	C
YCR042C_8	T	T	T	T	T	T	I	T	-	-	-	C	C	C	C	C	N	C	N	N	N
YCR048W_20	S	S	S	S	S	S	D	D	R	S	S	C	C	C	C	C	N	N	N	C	C
YCR048W_44	S	S	S	S	Q	Q	D	A	-	V	-	C	C	C	N	N	N	N	N	N	N
YCR052W_53	T	T	T	T	L	L	L	F	L	I	L	C	C	C	N	N	N	N	N	N	N
YCR053W_103	T	T	T	T	T	T	T	D	S	L	K	C	C	C	C	C	C	N	C	N	N
YCR053W_466	S	S	S	S	D	E	E	D	E	D	S	C	C	C	N	N	N	N	N	N	C
YCR054C_389	T	T	T	T	I	V	T	V	-	-	D	C	C	C	N	N	C	N	N	N	N
YCR054C_432	T	T	A	A	L	Y	Y	-	-	-	S	C	N	N	N	C	C	N	N	N	C
YCR054C_558	S	S	S	S	-	L	K	K	-	-	-	C	C	C	N	N	N	N	N	N	N
YCR057C_224	S	T	T	S	Q	T	D	S	-	-	G	C	C	C	N	C	N	C	N	N	N
YCR057C_231	S	S	S	D	G	-	S	E	D	-	A	C	C	N	N	N	C	N	N	N	N
YCR057C_650	S	S	S	S	S	S	S	S	S	S	S	C	C	C	C	C	C	C	C	C	C
YCR057C_659	S	S	S	S	S	T	S	S	T	S	T	C	C	C	C	C	C	C	C	C	C
YCR057C_663	S	S	S	T	S	A	S	S	V	A	A	C	C	C	C	N	C	C	N	N	N
YCR057C_906	S	S	S	S	S	Q	Q	F	M	-	R	C	C	C	C	N	N	N	N	N	N
YCR057C_911	S	S	S	S	S	E	D	S	D	-	A	C	C	C	C	N	N	C	N	N	N
YCR057C_912	S	S	S	S	E	D	S	D	D	-	-	C	C	C	N	N	C	N	N	N	N
YCR061W_218	S	S	S	-	N	T	E	-	E	-	G	C	C	N	N	C	N	N	N	N	N
YCR065W_310	T	T	T	T	L	T	D	A	-	P	D	C	C	C	N	C	N	N	N	N	N
YCR065W_341	T	T	T	T	-	S	A	G	-	S	S	C	C	C	N	C	N	N	N	C	C
YCR065W_446	T	T	T	T	T	T	T	T	-	T	S	C	C	C	C	C	C	C	N	C	C
YCR065W_452	S	S	S	S	S	S	S	S	-	H	S	C	C	C	C	C	C	C	N	N	C
YCR065W_495	S	S	S	S	S	S	S	S	-	G	D	C	C	C	C	C	C	C	N	N	N
YCR065W_500	S	S	S	S	Q	S	N	A	-	L	L	C	C	C	N	C	N	N	N	N	N
YCR065W_60	S	S	S	S	S	S	S	S	-	P	I	C	C	C	C	C	C	C	N	N	N
YCR065W_64	S	S	S	S	S	S	S	S	-	T	T	C	C	C	C	C	C	C	N	C	C
YCR065W_65	S	S	S	S	S	S	S	S	-	S	R	C	C	C	C	C	C	C	N	C	N
YCR066W_154	T	T	T	T	L	T	E	S	-	S	R	C	C	C	N	C	N	C	N	C	N
YCR066W_173	S	S	S	S	T	S	N	S	-	D	-	C	C	C	C	C	N	C	N	N	N
YCR066W_243	T	T	T	T	S	K	K	D	-	A	D	C	C	C	C	N	N	N	N	N	N
YCR066W_430	S	S	S	G	T	N	-	G	-	T	V	C	C	N	C	N	N	N	N	C	N
YCR066W_463	S	L	L	L	S	-	S	S	-	V	S	N	N	N	C	N	C	C	N	N	C
YCR067C_64	S	S	S	S	S	A	P	K	-	-	-	C	C	C	C	N	N	N	N	N	N
YCR073C_1204	S	S	P	Y	G	S	R	N	-	T	E	C	N	C	N	C	N	N	N	C	N
YCR073W-A_41	S	S	S	S	-	S	S	A	-	N	-	C	C	C	N	C	C	N	N	N	N
YCR073W-A_57	S	S	S	S	V	S	V	S	D	-	-	C	C	C	N	C	N	C	N	N	N
YCR073W-A_60	S	S	S	S	R	S	S	N	R	-	S	C	C	C	N	C	C	N	N	N	C
YCR073W-A_63	S	S	S	S	-	T	S	S	N	-	S	C	C	C	N	C	C	C	N	N	C
YCR077C_231	S	S	S	S	S	T	Q	-	H	Q	Q	C	C	C	C	C	N	N	N	N	N
YCR077C_254	S	S	S	S	S	T	S	-	P	T	F	C	C	C	C	C	C	N	N	C	N
YCR077C_354	S	S	S	S	S	S	S	-	Q	Q	Q	C	C	C	C	C	C	N	N	N	N
YCR077C_455	S	S	S	S	S	S	S	-	S	T	-	C	C	C	C	C	C	N	C	C	N
YCR077C_456	S	S	S	S	S	S	S	-	K	M	-	C	C	C	C	C	C	N	N	N	N
YCR077C_457	Y	Y	Y	Y	Y	Y	Y	-	F	P	-	C	C	C	C	C	C	N	N	N	N
YCR084C_215	S	S	S	S	T	S	S	-	Y	G	S	C	C	C	C	C	C	N	C	N	C
YCR084C_438	S	S	S	T	G	-	T	N	-	D	D	C	C	C	N	N	C	N	N	N	N
YCR084C_440	S	S	S	S	T	-	S	N	-	S	S	C	C	C	C	N	C	N	N	C	C
YCR087C-A_52	S	S	S	S	S	S	S	S	S	-	T	C	C	C	C	C	C	C	C	N	C
YCR088W_156	T	T	T	T	P	K	S	K	-	K	-	C	C	C	N	N	C	N	N	N	N
YCR088W_162	S	S	N	S	K	H	S	S	-	V	-	C	N	C	N	N	C	C	N	N	N
YCR088W_164	T	T	T	T	A	I	K	S	-	T	-	C	C	C	N	N	N	C	N	C	N
YCR088W_166	S	S	S	S	K	K	T	S	-	L	-	C	C	C	N	N	C	C	N	N	N
YCR088W_168	S	S	G	S	T	Q	T	P	-	T	-	C	N	C	C	N	C	N	N	C	N
YCR088W_180	T	A	A	T	T	H	A	P	-	A	-	N	N	C	C	N	N	N	N	N	N
YCR088W_182	S	S	S	S	T	K	S	T	-	L	-	C	C	C	C	N	C	C	N	N	N
YCR088W_191	S	S	S	S	A	R	A	A	-	-	-	C	C	C	N	N	N	N	N	N	N
YCR088W_281	S	S	S	S	K	N	K	P	-	-	-	C	C	C	N	N	N	N	N	N	N
YCR088W_290	S	S	S	S	-	V	-	S	-	S	-	C	C	C	N	N	N	C	N	C	N
YCR088W_312	S	S	S	S	T	T	S	T	-	G	-	C	C	C	C	C	C	C	N	N	N
YCR088W_364	S	S	S	S	N	T	-	E	-	A	-	C	C	C	N	C	N	N	N	N	N
YCR088W_382	S	S	A	T	S	D	N	S	-	S	-	C	N	C	C	N	N	C	N	C	N
YCR088W_388	S	S	S	S	Q	H	K	D	-	R	-	C	C	C	N	N	N	N	N	N	N
YCR088W_457	S	S	S	P	S	S	-	P	-	S	-	C	C	N	C	C	N	N	N	C	N
YCR088W_474	S	S	S	S	S	S	S	T	-	P	-	C	C	C	C	C	C	C	N	N	N
YCR088W_477	S	S	S	S	S	K	S	E	-	S	-	C	C	C	C	N	C	N	N	C	N
YCR088W_480	S	S	S	S	K	N	S	E	-	R	-	C	C	C	N	N	C	N	N	N	N
YCR088W_525	T	T	T	T	T	E	S	T	-	S	-	C	C	C	C	N	C	C	N	C	N
YCR091W_202	S	S	S	S	-	S	S	S	-	A	S	C	C	C	N	C	C	C	N	N	C
YCR091W_205	S	S	S	S	-	S	S	S	G	-	N	C	C	C	N	C	C	C	N	N	N
YCR091W_268	S	S	S	S	-	S	S	S	S	G	-	C	C	C	N	C	C	C	C	N	N
YCR091W_500	S	S	S	S	-	S	S	S	S	S	S	C	C	C	N	C	C	C	C	C	C
YCR091W_641	S	S	P	I	-	K	T	S	S	K	D	C	N	N	N	N	C	C	C	N	N
YCR092C_101	S	V	A	A	I	L	T	T	A	Q	R	N	N	N	N	N	C	C	N	N	N
YCR093W_1259	T	T	T	S	T	T	T	N	T	N	T	C	C	C	C	C	C	N	C	N	C
YCR093W_2101	T	T	T	T	Q	I	I	S	M	-	T	C	C	C	N	N	N	C	N	N	C
YCR093W_2105	S	S	S	S	I	-	S	A	G	-	G	C	C	C	N	N	C	N	N	N	N
YCR095C_290	S	S	S	S	S	S	S	-	-	-	-	C	C	C	C	C	C	N	N	N	N
YCR095C_86	S	S	S	P	Q	D	P	-	-	-	-	C	C	N	N	N	N	N	N	N	N
YCR095C_90	S	S	S	S	S	M	K	-	-	-	-	C	C	C	C	N	N	N	N	N	N
YCR095C_91	T	T	T	N	D	R	T	-	-	-	-	C	C	N	N	N	C	N	N	N	N
YCR095C_93	S	S	S	S	D	S	-	-	-	-	-	C	C	C	N	C	N	N	N	N	N
YCR098C_510	S	S	S	S	N	-	T	-	T	-	S	C	C	C	N	N	C	N	C	N	C
YCR105W_315	S	S	S	S	S	S	S	-	-	-	S	C	C	C	C	C	C	N	N	N	C
YCR106W_292	S	S	-	R	L	P	L	-	-	-	-	C	N	N	N	N	N	N	N	N	N
YDL003W_160	S	S	S	S	S	S	S	N	-	-	T	C	C	C	C	C	C	N	N	N	C
YDL003W_174	S	S	S	S	S	S	S	S	-	-	S	C	C	C	C	C	C	C	N	N	C
YDL003W_262	S	S	S	S	S	S	S	L	-	-	A	C	C	C	C	C	C	N	N	N	N
YDL003W_306	S	S	S	Q	N	S	T	P	-	-	K	C	C	N	N	C	C	N	N	N	N
YDL003W_353	T	I	A	T	T	L	I	D	-	-	F	N	N	C	C	N	N	N	N	N	N
YDL005C_207	S	S	P	S	-	-	-	-	-	-	-	C	N	C	N	N	N	N	N	N	N
YDL005C_5	S	S	T	T	-	-	-	-	-	-	-	C	C	C	N	N	N	N	N	N	N
YDL006W_132	S	S	-	S	E	D	L	F	H	-	-	C	N	C	N	N	N	N	N	N	N
YDL006W_1	S	N	-	S	E	S	S	S	N	-	K	N	N	C	N	C	C	C	N	N	N
YDL006W_4	S	S	-	S	-	A	K	Q	D	-	G	C	N	C	N	N	N	N	N	N	N
YDL013W_13	S	N	-	T	-	-	H	-	-	-	-	N	N	C	N	N	N	N	N	N	N
YDL013W_28	S	S	-	S	S	S	S	-	-	-	-	C	N	C	C	C	C	N	N	N	N
YDL013W_448	S	S	S	N	Q	E	G	-	-	-	-	C	C	N	N	N	N	N	N	N	N
YDL014W_123	S	S	S	S	S	S	S	S	S	A	S	C	C	C	C	C	C	C	C	N	C
YDL017W_482	S	S	S	S	L	D	-	-	-	S	E	C	C	C	N	N	N	N	N	C	N
YDL017W_483	T	T	T	T	T	T	-	-	-	A	T	C	C	C	C	C	N	N	N	N	C
YDL017W_82	S	S	S	S	S	S	S	S	-	S	S	C	C	C	C	C	C	C	N	C	C
YDL019C_1147	T	T	T	T	T	T	T	R	-	S	-	C	C	C	C	C	C	N	N	C	N
YDL019C_1150	S	S	S	S	E	S	S	S	-	-	-	C	C	C	N	C	C	C	N	N	N
YDL019C_1	S	S	S	S	A	P	A	S	S	S	S	C	C	C	N	N	N	C	C	C	C
YDL019C_409	S	S	S	S	S	K	T	K	I	-	D	C	C	C	C	N	C	N	N	N	N
YDL019C_418	T	T	T	T	N	S	L	K	A	-	T	C	C	C	N	C	N	N	N	N	C
YDL019C_421	S	S	S	S	Q	S	N	-	A	K	N	C	C	C	N	C	N	N	N	N	N
YDL019C_444	S	S	S	S	N	G	A	K	S	S	Q	C	C	C	N	N	N	N	C	C	N
YDL019C_450	S	S	S	S	N	S	S	G	A	P	S	C	C	C	N	C	C	N	N	N	C
YDL019C_454	S	S	S	S	S	S	S	S	G	G	N	C	C	C	C	C	C	C	N	N	N
YDL019C_457	S	S	S	S	I	S	S	S	D	S	H	C	C	C	N	C	C	C	N	C	N
YDL019C_458	S	S	S	N	S	S	S	A	E	T	K	C	C	N	C	C	C	N	N	C	N
YDL019C_485	S	S	N	S	S	S	-	E	E	-	E	C	N	C	C	C	N	N	N	N	N
YDL019C_487	T	T	T	T	-	T	-	K	N	V	L	C	C	C	N	C	N	N	N	N	N
YDL019C_502	S	S	S	S	S	L	-	E	Q	-	H	C	C	C	C	N	N	N	N	N	N
YDL019C_505	T	T	T	A	-	T	-	-	T	-	E	C	C	N	N	C	N	N	C	N	N
YDL019C_508	S	S	S	S	T	T	S	-	A	-	R	C	C	C	C	C	C	N	N	N	N
YDL019C_511	S	S	S	S	L	T	S	-	S	S	T	C	C	C	N	C	C	N	C	C	C
YDL019C_514	S	S	S	S	D	-	-	-	S	Q	A	C	C	C	N	N	N	N	C	N	N
YDL019C_516	S	S	S	S	S	-	-	-	S	P	R	C	C	C	C	N	N	N	C	N	N
YDL019C_520	S	S	S	S	T	-	S	-	S	S	A	C	C	C	C	N	C	N	C	C	N
YDL019C_6	S	S	S	S	G	-	-	-	S	G	S	C	C	C	N	N	N	N	C	N	C
YDL019C_716	S	S	S	S	M	S	A	S	G	S	S	C	C	C	N	C	N	C	N	C	C
YDL019C_719	T	T	S	T	R	S	T	G	G	A	S	C	C	C	N	C	C	N	N	N	C
YDL019C_721	S	S	S	S	S	D	A	S	Q	K	Q	C	C	C	C	N	N	C	N	N	N
YDL019C_722	T	T	T	T	T	T	T	I	Q	A	T	C	C	C	C	C	C	N	N	N	C
YDL019C_740	S	S	S	S	G	S	S	P	G	P	Q	C	C	C	N	C	C	N	N	N	N
YDL019C_782	T	A	E	V	Q	P	A	D	-	S	Q	N	N	N	N	N	N	N	N	C	N
YDL019C_786	S	S	I	S	S	L	A	D	T	D	S	C	N	C	C	N	N	N	C	N	C
YDL019C_788	Y	Y	N	D	-	E	A	F	A	-	P	C	N	N	N	N	N	N	N	N	N
YDL019C_821	T	T	T	T	M	M	A	T	A	V	N	C	C	C	N	N	N	C	N	N	N
YDL019C_824	S	P	S	S	K	E	A	S	S	D	Q	N	C	C	N	N	N	C	C	N	N
YDL020C_213	S	S	S	S	A	M	E	S	D	S	E	C	C	C	N	N	N	C	N	C	N
YDL020C_219	S	S	S	S	S	D	D	K	M	T	K	C	C	C	C	N	N	N	N	C	N
YDL020C_325	S	S	S	S	S	Q	S	-	Q	S	S	C	C	C	C	N	C	N	N	C	C
YDL022W_1	S	S	S	S	S	-	T	S	S	R	T	C	C	C	C	N	C	C	C	N	C
YDL022W_21	S	S	S	S	Q	S	-	L	T	N	-	C	C	C	N	C	N	N	C	N	N
YDL022W_23	S	S	S	S	S	S	-	A	A	R	-	C	C	C	C	C	N	N	N	N	N
YDL022W_24	S	S	S	S	T	S	S	E	S	S	S	C	C	C	C	C	C	N	C	C	C
YDL022W_26	S	S	S	S	S	S	S	S	P	S	Q	C	C	C	C	C	C	C	N	C	N
YDL025C_103	S	S	S	-	A	R	S	T	G	-	R	C	C	N	N	N	C	C	N	N	N
YDL025C_11	S	S	S	-	-	N	Q	N	K	-	-	C	C	N	N	N	N	N	N	N	N
YDL025C_13	S	S	S	-	-	S	N	S	T	-	-	C	C	N	N	C	N	C	C	N	N
YDL025C_177	S	S	S	-	-	A	S	N	A	-	G	C	C	N	N	N	C	N	N	N	N
YDL025C_179	T	T	A	-	-	S	T	N	D	-	G	C	N	N	N	C	C	N	N	N	N
YDL025C_181	S	S	S	-	-	V	T	S	-	-	S	C	C	N	N	N	C	C	N	N	C
YDL025C_182	S	S	S	-	-	S	S	S	-	-	D	C	C	N	N	C	C	C	N	N	N
YDL025C_185	S	S	S	-	-	S	S	K	-	-	S	C	C	N	N	C	C	N	N	N	C
YDL025C_215	S	S	S	-	V	E	H	K	S	-	D	C	C	N	N	N	N	N	C	N	N
YDL025C_344	S	S	S	-	E	-	T	-	-	-	E	C	C	N	N	N	C	N	N	N	N
YDL025C_515	S	S	S	-	Q	S	S	S	T	-	S	C	C	N	N	C	C	C	C	N	C
YDL025C_518	S	S	S	-	S	S	P	S	S	-	S	C	C	N	C	C	N	C	C	N	C
YDL025C_57	T	T	T	-	-	N	S	L	A	-	N	C	C	N	N	N	C	N	N	N	N
YDL025C_59	S	S	T	-	-	R	L	-	E	-	P	C	C	N	N	N	N	N	N	N	N
YDL028C_21	S	S	-	S	S	S	S	Q	D	S	S	C	N	C	C	C	C	N	N	C	C
YDL031W_100	S	S	S	S	S	S	S	S	S	-	-	C	C	C	C	C	C	C	C	N	N
YDL031W_397	S	S	S	S	S	N	S	D	D	-	-	C	C	C	C	N	C	N	N	N	N
YDL031W_399	S	S	S	S	E	S	A	A	G	K	-	C	C	C	N	C	N	N	N	N	N
YDL031W_822	S	S	S	G	S	N	D	N	N	A	N	C	C	N	C	N	N	N	N	N	N
YDL035C_370	T	T	K	T	K	S	S	-	-	-	-	C	N	C	N	C	C	N	N	N	N
YDL035C_372	S	S	N	S	D	S	H	-	-	-	-	C	N	C	N	C	N	N	N	N	N
YDL035C_859	S	S	S	S	V	I	V	-	-	-	-	C	C	C	N	N	N	N	N	N	N
YDL035C_902	S	S	R	I	Y	-	G	-	-	-	-	C	N	N	C	N	N	N	N	N	N
YDL036C_68	S	L	-	L	S	N	-	S	A	L	-	N	N	N	C	N	N	C	N	N	N
YDL040C_673	S	N	-	T	K	D	D	N	H	K	V	N	N	C	N	N	N	N	N	N	N
YDL042C_22	S	S	S	S	-	-	A	P	-	V	-	C	C	C	N	N	N	N	N	N	N
YDL042C_24	T	T	T	T	-	-	A	S	-	I	T	C	C	C	N	N	N	C	N	N	C
YDL043C_183	S	S	-	S	S	S	S	S	S	S	S	C	N	C	C	C	C	C	C	C	C
YDL048C_152	S	S	S	S	S	S	-	-	-	-	-	C	C	C	C	C	N	N	N	N	N
YDL048C_154	S	S	S	S	P	S	-	-	-	-	-	C	C	C	N	C	N	N	N	N	N
YDL048C_190	T	T	T	T	K	I	-	-	-	-	-	C	C	C	N	N	N	N	N	N	N
YDL048C_192	S	S	S	S	S	S	-	-	-	-	-	C	C	C	C	C	N	N	N	N	N
YDL051W_14	S	S	S	S	A	-	R	-	-	-	S	C	C	C	N	N	N	N	N	N	C
YDL051W_18	S	S	S	S	S	S	S	-	-	-	S	C	C	C	C	C	C	N	N	N	C
YDL051W_229	S	S	S	S	S	S	S	T	-	-	S	C	C	C	C	C	C	C	N	N	C
YDL051W_232	S	S	S	S	S	S	S	R	-	-	R	C	C	C	C	C	C	N	N	N	N
YDL051W_234	S	S	S	S	S	S	S	S	-	-	R	C	C	C	C	C	C	C	N	N	N
YDL051W_262	S	S	S	S	S	E	G	E	-	-	S	C	C	C	C	N	N	N	N	N	C
YDL051W_263	S	S	S	S	S	S	E	S	-	-	N	C	C	C	C	C	N	C	N	N	N
YDL054C_254	S	S	S	L	S	Q	T	R	G	-	-	C	C	N	C	N	C	N	N	N	N
YDL055C_152	T	T	T	T	T	T	T	T	T	H	S	C	C	C	C	C	C	C	C	N	C
YDL055C_246	T	T	T	T	K	K	S	N	T	P	A	C	C	C	N	N	C	N	C	N	N
YDL055C_259	T	T	T	T	S	T	S	S	T	T	S	C	C	C	C	C	C	C	C	C	C
YDL055C_279	T	T	T	T	T	T	T	V	V	V	T	C	C	C	C	C	C	N	N	N	C
YDL055C_348	S	S	S	S	S	T	S	S	T	S	S	C	C	C	C	C	C	C	C	C	C
YDL055C_350	S	S	S	S	S	S	S	S	S	K	S	C	C	C	C	C	C	C	C	N	C
YDL056W_107	S	S	S	S	D	S	S	S	S	D	K	C	C	C	N	C	C	C	C	N	N
YDL056W_109	S	S	S	S	A	S	S	T	-	S	-	C	C	C	N	C	C	C	N	C	N
YDL056W_324	T	T	T	T	T	T	T	H	V	I	E	C	C	C	C	C	C	N	N	N	N
YDL056W_325	S	S	S	S	S	S	S	D	D	N	A	C	C	C	C	C	C	N	N	N	N
YDL056W_329	S	A	S	S	S	S	S	G	G	A	-	N	C	C	C	C	C	N	N	N	N
YDL056W_826	S	S	S	A	-	-	-	-	-	A	-	C	C	N	N	N	N	N	N	N	N
YDL058W_1031	S	S	S	S	S	D	A	E	S	-	-	C	C	C	C	N	N	N	C	N	N
YDL058W_1769	S	S	-	S	S	S	T	S	S	-	-	C	N	C	C	C	C	C	C	N	N
YDL058W_1770	S	S	-	S	S	S	S	S	D	-	-	C	N	C	C	C	C	C	N	N	N
YDL061C_24	S	-	-	-	S	S	S	S	N	A	G	N	N	N	C	C	C	C	N	N	N
YDL061C_27	T	-	-	-	T	T	S	S	N	A	L	N	N	N	C	C	C	C	N	N	N
YDL061C_33	Y	-	-	-	Y	Y	Y	Y	Y	Y	Y	N	N	N	C	C	C	C	C	C	C
YDL063C_464	S	S	S	D	S	-	Q	-	S	-	S	C	C	N	C	N	N	N	C	N	C
YDL065C_303	S	S	N	S	N	K	F	F	S	-	-	C	N	C	N	N	N	N	C	N	N
YDL065C_61	S	S	S	S	D	K	-	T	D	P	-	C	C	C	N	N	N	C	N	N	N
YDL070W_263	S	S	S	S	-	-	T	-	T	G	A	C	C	C	N	N	C	N	C	N	N
YDL070W_270	S	S	S	S	-	-	A	A	A	S	S	C	C	C	N	N	N	N	N	C	C
YDL070W_592	S	S	-	N	-	-	S	S	S	E	P	C	N	N	N	N	C	C	C	N	N
YDL072C_152	S	S	-	S	-	L	S	S	S	S	A	C	N	C	N	N	C	C	C	C	N
YDL073W_187	S	S	S	S	E	D	P	-	-	-	-	C	C	C	N	N	N	N	N	N	N
YDL073W_775	S	S	S	S	S	K	S	-	-	-	-	C	C	C	C	N	C	N	N	N	N
YDL074C_580	S	-	S	S	L	Q	L	K	-	K	N	N	C	C	N	N	N	N	N	N	N
YDL074C_585	T	-	T	T	T	T	T	T	K	A	T	N	C	C	C	C	C	C	N	N	C
YDL074C_594	T	-	T	T	K	L	S	K	G	A	L	N	C	C	N	N	C	N	N	N	N
YDL075W_45	T	-	T	-	T	T	T	T	T	T	T	N	C	N	C	C	C	C	C	C	C
YDL077C_246	S	S	-	S	S	S	S	F	S	V	S	C	N	C	C	C	C	N	C	N	C
YDL078C_45	S	S	S	S	S	S	S	S	S	S	-	C	C	C	C	C	C	C	C	C	N
YDL079C_12	S	S	T	-	-	-	-	-	-	-	-	C	C	N	N	N	N	N	N	N	N
YDL080C_594	T	T	T	T	T	A	V	-	-	-	-	C	C	C	C	N	N	N	N	N	N
YDL081C_95	S	S	S	S	S	S	S	S	S	S	S	C	C	C	C	C	C	C	C	C	C
YDL082W_151	T	T	T	T	T	T	T	V	A	T	V	C	C	C	C	C	C	N	N	C	N
YDL084W_12	S	S	-	S	S	S	S	S	S	S	E	C	N	C	C	C	C	C	C	C	N
YDL084W_168	T	T	T	T	T	T	T	T	S	T	I	C	C	C	C	C	C	C	C	C	N
YDL084W_190	T	T	T	T	T	T	T	T	T	T	T	C	C	C	C	C	C	C	C	C	C
YDL084W_1	S	S	-	S	S	S	S	S	S	S	A	C	N	C	C	C	C	C	C	C	N
YDL084W_31	T	T	-	T	-	I	E	T	N	G	T	C	N	C	N	N	N	C	N	N	C
YDL084W_35	T	T	-	T	T	N	-	P	K	K	D	C	N	C	C	N	N	N	N	N	N
YDL084W_36	S	S	-	S	T	A	S	S	A	K	T	C	N	C	C	N	C	C	N	N	C
YDL084W_38	T	T	-	T	N	T	T	A	T	-	E	C	N	C	N	C	C	N	C	N	N
YDL084W_46	T	T	-	T	E	G	G	K	T	G	-	C	N	C	N	N	N	N	C	N	N
YDL084W_54	S	S	-	S	S	S	S	S	S	S	S	C	N	C	C	C	C	C	C	C	C
YDL084W_55	Y	Y	-	Y	Y	Y	Y	Y	Y	Y	Y	C	N	C	C	C	C	C	C	C	C
YDL085C-A_36	S	S	S	-	S	-	-	-	S	E	A	C	C	N	C	N	N	N	C	N	N
YDL088C_149	S	S	S	S	S	-	G	S	T	-	-	C	C	C	C	N	N	C	C	N	N
YDL088C_457	S	S	S	S	T	-	T	-	T	-	-	C	C	C	C	N	C	N	C	N	N
YDL088C_463	S	S	S	S	N	-	-	S	N	-	-	C	C	C	N	N	N	C	N	N	N
YDL089W_2	S	S	-	Q	S	A	V	-	S	R	-	C	N	N	C	N	N	N	C	N	N
YDL089W_414	S	L	-	L	S	K	S	S	-	K	-	N	N	N	C	N	C	C	N	N	N
YDL089W_415	S	S	-	S	N	T	T	T	-	A	-	C	N	C	N	C	C	C	N	N	N
YDL089W_416	S	L	-	P	E	H	S	P	-	P	-	N	N	N	N	N	C	N	N	N	N
YDL089W_438	S	S	-	S	S	-	T	T	G	S	-	C	N	C	C	N	C	C	N	C	N
YDL089W_440	S	S	-	S	N	-	S	S	T	S	-	C	N	C	N	N	C	C	C	C	N
YDL089W_445	T	T	-	T	S	-	T	S	-	S	-	C	N	C	C	N	C	C	N	C	N
YDL089W_448	S	S	-	S	K	-	D	S	-	G	-	C	N	C	N	N	N	C	N	N	N
YDL089W_473	S	S	-	S	T	T	S	S	S	S	-	C	N	C	C	C	C	C	C	C	N
YDL090C_16	T	S	T	T	S	S	S	L	A	T	-	C	C	C	C	C	C	N	N	C	N
YDL092W_7	S	-	S	S	S	T	S	N	-	T	-	N	C	C	C	C	C	N	N	C	N
YDL097C_37	S	-	-	-	-	-	G	Q	-	-	-	N	N	N	N	N	N	N	N	N	N
YDL099W_114	S	A	T	T	A	K	E	-	D	-	-	N	C	C	N	N	N	N	N	N	N
YDL099W_124	T	T	T	A	E	P	S	-	V	-	-	C	C	N	N	N	C	N	N	N	N
YDL099W_169	S	P	P	P	Q	Q	D	-	A	-	-	N	N	N	N	N	N	N	N	N	N
YDL099W_184	S	S	S	S	N	S	Q	-	A	-	-	C	C	C	N	C	N	N	N	N	N
YDL099W_291	T	T	T	S	A	S	-	-	S	-	-	C	C	C	N	C	N	N	C	N	N
YDL099W_297	T	N	K	T	G	D	-	-	S	-	-	N	N	C	N	N	N	N	C	N	N
YDL099W_50	T	T	L	T	A	Q	T	-	T	-	-	C	N	C	N	N	C	N	C	N	N
YDL099W_56	T	T	K	T	N	T	T	-	-	-	-	C	N	C	N	C	C	N	N	N	N
YDL099W_61	S	L	H	L	E	E	L	-	D	-	-	N	N	N	N	N	N	N	N	N	N
YDL099W_86	S	A	T	E	T	T	L	-	-	-	-	N	C	N	C	C	N	N	N	N	N
YDL099W_96	S	S	S	G	D	D	I	-	S	-	-	C	C	N	N	N	N	N	C	N	N
YDL101C_9	S	S	S	S	S	S	S	-	-	-	T	C	C	C	C	C	C	N	N	N	C
YDL101C_104	T	T	T	T	T	T	T	T	-	-	T	C	C	C	C	C	C	C	N	N	C
YDL101C_131	S	S	S	S	S	S	S	S	-	-	P	C	C	C	C	C	C	C	N	N	N
YDL101C_138	S	S	S	S	S	S	A	-	-	-	-	C	C	C	C	C	N	N	N	N	N
YDL101C_139	S	S	S	S	T	S	D	-	-	-	-	C	C	C	C	C	N	N	N	N	N
YDL101C_140	S	S	S	S	T	N	S	-	-	-	-	C	C	C	C	N	C	N	N	N	N
YDL101C_141	S	S	S	S	F	L	-	-	-	-	-	C	C	C	N	N	N	N	N	N	N
YDL101C_142	T	A	T	-	E	Q	-	I	-	-	-	N	C	N	N	N	N	N	N	N	N
YDL101C_157	S	S	P	T	-	A	N	-	-	-	-	C	N	C	N	N	N	N	N	N	N
YDL101C_158	Y	Y	Y	S	-	T	Q	-	-	-	-	C	C	C	N	C	N	N	N	N	N
YDL101C_15	S	P	P	P	N	Q	D	E	-	-	A	N	N	N	N	N	N	N	N	N	N
YDL101C_16	S	S	S	S	S	P	D	S	-	-	P	C	C	C	C	N	N	C	N	N	N
YDL101C_171	S	S	G	G	S	G	S	-	-	-	P	C	N	N	C	N	C	N	N	N	N
YDL101C_174	S	S	S	S	S	S	S	-	-	-	H	C	C	C	C	C	C	N	N	N	N
YDL101C_175	S	S	S	S	S	S	S	-	-	-	S	C	C	C	C	C	C	N	N	N	C
YDL101C_194	S	S	S	S	S	S	S	S	-	-	-	C	C	C	C	C	C	C	N	N	N
YDL101C_23	S	N	N	D	D	I	S	G	-	-	I	N	N	N	N	N	C	N	N	N	N
YDL101C_265	S	S	S	S	S	F	R	H	-	-	I	C	C	C	C	N	N	N	N	N	N
YDL101C_273	S	S	S	S	T	S	S	Y	-	-	N	C	C	C	C	C	C	C	N	N	N
YDL101C_28	S	S	S	L	R	S	-	-	-	-	N	C	C	N	N	C	N	N	N	N	N
YDL101C_344	S	S	S	N	D	E	E	D	-	-	-	C	C	N	N	N	N	N	N	N	N
YDL101C_377	T	T	T	T	T	T	T	T	-	-	L	C	C	C	C	C	C	C	N	N	N
YDL101C_379	T	T	T	T	T	T	T	T	-	-	T	C	C	C	C	C	C	C	N	N	C
YDL101C_487	S	S	S	S	-	S	S	D	-	-	T	C	C	C	N	C	C	N	N	N	C
YDL101C_489	S	S	S	S	S	S	S	V	-	-	S	C	C	C	C	C	C	N	N	N	C
YDL102W_18	T	T	T	-	L	S	A	Q	V	N	F	C	C	N	N	C	N	N	N	N	N
YDL102W_29	S	S	S	-	S	S	S	M	-	K	G	C	C	N	C	C	C	N	N	N	N
YDL102W_36	S	S	S	-	S	S	S	-	K	-	-	C	C	N	C	C	C	N	N	N	N
YDL103C_217	S	S	S	S	S	S	-	S	A	A	A	C	C	C	C	C	N	C	N	N	N
YDL103C_460	S	S	S	S	S	S	-	E	E	E	E	C	C	C	C	C	N	N	N	N	N
YDL105W_12	S	S	-	-	-	A	-	G	-	S	-	C	N	N	N	N	N	N	N	C	N
YDL105W_13	T	A	-	-	-	T	-	L	-	P	-	N	N	N	N	C	N	N	N	N	N
YDL106C_229	S	S	S	-	S	S	S	S	S	-	-	C	C	N	C	C	C	C	C	N	N
YDL106C_315	S	S	S	-	-	-	D	I	A	T	-	C	C	N	N	N	N	N	N	C	N
YDL106C_541	T	T	T	-	N	F	T	T	T	S	-	C	C	N	N	N	C	C	C	C	N
YDL108W_161	T	T	T	T	T	T	T	T	T	T	S	C	C	C	C	C	C	C	C	C	C
YDL108W_16	T	T	T	-	T	T	T	T	T	-	T	C	C	N	C	C	C	C	C	N	C
YDL110C_23	S	S	S	S	G	S	P	S	-	T	-	C	C	C	N	C	N	C	N	C	N
YDL110C_67	S	S	S	S	G	S	E	H	-	N	-	C	C	C	N	C	N	N	N	N	N
YDL110C_75	S	S	S	S	S	A	A	-	-	I	-	C	C	C	C	N	N	N	N	N	N
YDL112W_1359	Y	Y	Y	Y	Y	Y	Y	Y	Y	-	-	C	C	C	C	C	C	C	C	N	N
YDL112W_1360	T	T	T	T	T	T	T	T	T	-	-	C	C	C	C	C	C	C	C	N	N
YDL112W_1367	T	T	T	T	T	T	T	T	T	-	-	C	C	C	C	C	C	C	C	N	N
YDL113C_360	S	S	S	S	T	D	D	-	-	D	L	C	C	C	C	N	N	N	N	N	N
YDL113C_362	S	S	S	S	G	-	C	-	F	Y	D	C	C	C	N	N	N	N	N	C	N
YDL115C_312	S	L	L	S	-	T	S	-	-	-	-	N	N	C	N	C	C	N	N	N	N
YDL115C_54	S	S	S	S	-	S	E	N	-	-	-	C	C	C	N	C	N	N	N	N	N
YDL115C_85	S	S	S	S	-	S	-	S	-	-	-	C	C	C	N	C	N	C	N	N	N
YDL116W_571	S	S	S	S	G	S	S	S	G	-	G	C	C	C	N	C	C	C	N	N	N
YDL117W_117	S	S	S	S	S	S	F	S	H	-	N	C	C	C	C	C	N	C	N	N	N
YDL117W_121	S	S	S	S	L	L	S	H	Y	-	K	C	C	C	N	N	C	N	C	N	N
YDL117W_158	S	S	S	S	I	E	L	S	S	-	S	C	C	C	N	N	N	C	C	N	C
YDL117W_208	S	S	S	S	S	P	S	N	G	-	S	C	C	C	C	N	C	N	N	N	C
YDL117W_291	S	S	S	S	S	S	S	E	K	-	S	C	C	C	C	C	C	N	N	N	C
YDL117W_312	S	S	P	Q	T	T	S	N	A	-	T	C	N	N	C	C	C	N	N	N	C
YDL117W_349	S	S	S	S	N	S	S	S	E	-	Q	C	C	C	N	C	C	C	N	N	N
YDL117W_350	S	S	S	S	S	N	S	-	S	-	-	C	C	C	C	N	C	N	C	N	N
YDL117W_353	S	S	S	S	T	D	T	H	S	-	P	C	C	C	C	N	C	N	C	N	N
YDL117W_390	T	T	T	T	S	T	T	S	T	-	T	C	C	C	C	C	C	C	C	N	C
YDL121C_84	S	A	S	I	R	N	-	P	-	-	-	N	C	N	N	N	N	N	N	N	N
YDL122W_529	S	S	-	S	S	S	S	P	-	-	-	C	N	C	C	C	C	N	N	N	N
YDL122W_530	S	S	-	S	S	S	S	L	-	-	-	C	N	C	C	C	C	N	N	N	N
YDL122W_554	S	S	-	S	-	S	S	-	-	-	-	C	N	C	N	C	C	N	N	N	N
YDL122W_591	T	T	-	T	S	-	S	-	-	-	-	C	N	C	C	N	C	N	N	N	N
YDL122W_592	S	S	-	S	E	-	E	-	-	-	-	C	N	C	N	N	N	N	N	N	N
YDL122W_602	T	T	-	T	V	T	V	S	-	-	-	C	N	C	N	C	N	C	N	N	N
YDL122W_617	S	A	-	A	N	A	T	-	-	-	-	N	N	N	N	N	C	N	N	N	N
YDL122W_637	S	S	-	N	D	K	D	I	-	G	-	C	N	N	N	N	N	N	N	N	N
YDL122W_651	T	T	-	S	V	N	G	-	-	-	-	C	N	C	N	N	N	N	N	N	N
YDL122W_652	S	S	-	S	D	V	D	-	-	-	-	C	N	C	N	N	N	N	N	N	N
YDL122W_653	S	S	-	S	S	E	N	-	-	-	-	C	N	C	C	N	N	N	N	N	N
YDL122W_669	S	S	-	S	R	P	S	-	-	D	-	C	N	C	N	N	C	N	N	N	N
YDL122W_672	T	T	-	T	T	T	T	-	-	R	-	C	N	C	C	C	C	N	N	N	N
YDL122W_754	S	T	-	I	L	-	-	K	-	R	-	C	N	N	N	N	N	N	N	N	N
YDL122W_775	S	G	-	V	-	I	-	S	-	T	-	N	N	N	N	N	N	C	N	C	N
YDL123W_133	S	-	-	-	-	A	S	A	-	-	-	N	N	N	N	N	C	N	N	N	N
YDL124W_122	S	S	S	-	S	S	S	A	V	Q	S	C	C	N	C	C	C	N	N	N	C
YDL124W_1	S	S	P	-	-	A	S	S	T	V	-	C	N	N	N	N	C	C	C	N	N
YDL126C_11	S	S	-	S	S	S	S	S	S	S	Q	C	N	C	C	C	C	C	C	C	N
YDL126C_317	S	S	S	S	S	S	S	S	S	S	S	C	C	C	C	C	C	C	C	C	C
YDL126C_471	S	S	S	S	S	S	S	S	S	S	S	C	C	C	C	C	C	C	C	C	C
YDL126C_518	S	S	S	S	A	S	A	S	S	S	T	C	C	C	N	C	N	C	C	C	C
YDL126C_598	S	S	S	S	S	S	S	S	S	S	S	C	C	C	C	C	C	C	C	C	C
YDL126C_664	S	S	S	S	S	S	S	S	S	G	S	C	C	C	C	C	C	C	C	N	C
YDL126C_734	T	T	T	T	T	G	A	T	E	E	-	C	C	C	C	N	N	C	N	N	N
YDL126C_769	S	S	S	S	S	S	S	S	S	S	S	C	C	C	C	C	C	C	C	C	C
YDL128W_12	S	S	S	-	S	H	S	N	L	R	S	C	C	N	C	N	C	N	N	N	C
YDL129W_266	S	S	S	S	S	S	G	-	-	-	-	C	C	C	C	C	N	N	N	N	N
YDL129W_7	S	S	S	S	-	E	S	-	-	-	-	C	C	C	N	N	C	N	N	N	N
YDL130W_72	S	S	S	S	G	A	-	G	-	-	A	C	C	C	N	N	N	N	N	N	N
YDL130W_95	S	S	S	S	S	S	-	S	S	S	S	C	C	C	C	C	N	C	C	C	C
YDL130W-A_23	S	S	S	S	S	S	S	S	S	G	D	C	C	C	C	C	C	C	C	N	N
YDL131W_408	S	G	G	G	T	T	S	S	T	S	S	N	N	N	C	C	C	C	C	C	C
YDL131W_409	T	T	T	T	T	T	T	T	S	S	-	C	C	C	C	C	C	C	C	C	N
YDL131W_427	S	S	S	S	Q	T	N	T	-	K	-	C	C	C	N	C	N	C	N	N	N
YDL133W_137	S	D	Y	S	N	-	E	F	L	V	-	N	C	C	N	N	N	N	N	N	N
YDL133W_166	S	S	S	S	S	-	G	G	N	S	-	C	C	C	C	N	N	N	N	C	N
YDL133W_218	S	S	S	S	S	T	G	T	G	T	-	C	C	C	C	C	N	C	N	C	N
YDL133W_221	S	T	S	S	S	T	S	H	S	W	-	C	C	C	C	C	C	N	C	N	N
YDL133W_42	S	S	S	S	N	E	S	A	S	K	-	C	C	C	N	N	C	N	C	N	N
YDL133W_44	S	S	S	S	-	K	N	-	S	S	-	C	C	C	N	N	N	N	C	C	N
YDL133W_59	S	S	S	S	K	R	D	A	A	S	-	C	C	C	N	N	N	N	N	C	N
YDL133W_62	S	S	S	S	-	Q	S	-	I	G	-	C	C	C	N	N	C	N	N	N	N
YDL135C_26	T	T	T	T	T	T	T	T	S	T	S	C	C	C	C	C	C	C	C	C	C
YDL135C_39	S	S	S	S	S	S	S	S	S	S	S	C	C	C	C	C	C	C	C	C	C
YDL135C_8	S	S	S	S	N	Q	T	L	E	I	-	C	C	C	N	N	C	N	N	N	N
YDL140C_1292	S	-	-	-	N	S	S	D	D	Q	I	N	N	N	N	C	C	N	N	N	N
YDL140C_1470	T	-	-	-	T	T	T	T	T	T	T	N	N	N	C	C	C	C	C	C	C
YDL140C_1542	S	-	-	-	S	S	S	S	A	S	S	N	N	N	C	C	C	C	N	C	C
YDL140C_1545	S	-	-	-	S	S	S	S	S	S	S	N	N	N	C	C	C	C	C	C	C
YDL140C_1549	S	-	-	-	-	S	S	S	S	N	S	N	N	N	N	C	C	C	C	N	C
YDL140C_1552	S	-	-	-	-	S	S	S	S	S	S	N	N	N	N	C	C	C	C	C	C
YDL140C_1556	S	-	-	-	-	S	S	S	G	S	S	N	N	N	N	C	C	C	N	C	C
YDL140C_1559	S	-	-	-	-	S	S	S	S	S	S	N	N	N	N	C	C	C	C	C	C
YDL140C_1561	S	-	-	-	A	S	S	S	S	S	S	N	N	N	N	C	C	C	C	C	C
YDL140C_1563	S	-	-	-	S	S	S	S	S	S	S	N	N	N	C	C	C	C	C	C	C
YDL140C_1566	S	-	-	-	S	S	S	S	S	S	S	N	N	N	C	C	C	C	C	C	C
YDL140C_1568	S	-	-	-	S	S	S	S	A	G	S	N	N	N	C	C	C	C	N	N	C
YDL140C_1570	S	-	-	-	S	S	S	S	A	G	S	N	N	N	C	C	C	C	N	N	C
YDL140C_1573	S	-	-	-	S	S	S	S	S	S	S	N	N	N	C	C	C	C	C	C	C
YDL140C_1575	S	-	-	-	S	S	S	S	S	R	S	N	N	N	C	C	C	C	C	N	C
YDL140C_1577	S	-	-	-	S	S	S	S	S	M	S	N	N	N	C	C	C	C	C	N	C
YDL140C_1580	S	-	-	-	S	S	S	S	S	S	S	N	N	N	C	C	C	C	C	C	C
YDL140C_1582	S	-	-	-	S	S	S	S	S	G	S	N	N	N	C	C	C	C	C	N	C
YDL140C_1584	S	-	-	-	S	S	S	S	S	S	S	N	N	N	C	C	C	C	C	C	C
YDL140C_1587	S	-	-	-	S	S	S	S	S	S	S	N	N	N	C	C	C	C	C	C	C
YDL140C_1589	S	-	-	-	S	S	S	S	S	S	S	N	N	N	C	C	C	C	C	C	C
YDL140C_1591	S	-	-	-	S	S	S	S	S	A	S	N	N	N	C	C	C	C	C	N	C
YDL140C_1594	S	-	-	-	S	S	S	S	S	S	S	N	N	N	C	C	C	C	C	C	C
YDL140C_1596	S	-	-	-	S	S	S	S	S	A	S	N	N	N	C	C	C	C	C	N	C
YDL140C_1598	S	-	-	-	S	S	S	S	S	S	S	N	N	N	C	C	C	C	C	C	C
YDL140C_1601	S	-	-	-	S	S	S	S	S	S	S	N	N	N	C	C	C	C	C	C	C
YDL140C_1603	S	-	-	-	S	S	S	S	S	A	S	N	N	N	C	C	C	C	C	N	C
YDL140C_1605	S	-	-	-	S	S	S	S	S	G	S	N	N	N	C	C	C	C	C	N	C
YDL140C_1608	S	-	-	-	S	S	S	S	S	S	S	N	N	N	C	C	C	C	C	C	C
YDL140C_1610	S	-	-	-	S	S	S	S	S	-	S	N	N	N	C	C	C	C	C	N	C
YDL140C_1612	S	-	-	-	S	S	S	S	S	-	S	N	N	N	C	C	C	C	C	N	C
YDL140C_1615	S	-	-	-	S	S	S	S	S	S	S	N	N	N	C	C	C	C	C	C	C
YDL140C_1617	S	-	-	-	S	S	T	S	S	S	S	N	N	N	C	C	C	C	C	C	C
YDL140C_1619	S	-	-	-	S	S	S	S	S	S	S	N	N	N	C	C	C	C	C	C	C
YDL140C_1622	S	-	-	-	S	S	S	S	S	S	S	N	N	N	C	C	C	C	C	C	C
YDL140C_1624	S	-	-	-	S	S	S	S	S	G	S	N	N	N	C	C	C	C	C	N	C
YDL140C_1626	S	-	-	-	S	S	S	S	S	S	S	N	N	N	C	C	C	C	C	C	C
YDL140C_1629	S	-	-	-	S	S	S	S	S	S	S	N	N	N	C	C	C	C	C	C	C
YDL140C_1631	S	-	-	-	S	S	S	S	S	N	S	N	N	N	C	C	C	C	C	N	C
YDL140C_1633	S	-	-	-	S	S	S	S	S	S	S	N	N	N	C	C	C	C	C	C	C
YDL140C_1636	S	-	-	-	S	S	S	S	S	S	S	N	N	N	C	C	C	C	C	C	C
YDL140C_1638	S	-	-	-	S	S	S	S	S	S	S	N	N	N	C	C	C	C	C	C	C
YDL140C_1640	S	-	-	-	S	S	S	S	S	S	S	N	N	N	C	C	C	C	C	C	C
YDL140C_1643	S	-	-	-	S	S	S	S	S	S	S	N	N	N	C	C	C	C	C	C	C
YDL140C_1645	S	-	-	-	S	S	S	S	S	A	S	N	N	N	C	C	C	C	C	N	C
YDL140C_1647	S	-	-	-	S	S	S	S	S	S	S	N	N	N	C	C	C	C	C	C	C
YDL140C_1650	S	-	-	-	S	S	S	S	S	S	S	N	N	N	C	C	C	C	C	C	C
[truncated: 12,340 more rows]

## Sheet: conservation_MEGA_ASR
P-site_offset_0	S.cerevisiae	S.paradoxus	S.mikatae	S.bayanus	C.glabrata	S.castellii	S.kluyveri	D.hansenii	Y.lipolytica	A.nidulans	S.pombe	S.cerevisiae - S.paradoxus common ancestor	S.cerevisiae - S.mikatae common ancestor	S.cerevisiae - S.bayanus common ancestor	S.cerevisiae - C.glabrata common ancestor	S.cerevisiae - S.castellii common ancestor	S.cerevisiae - S.kluyveri common ancestor	S.cerevisiae - D.hansenii common ancestor	S.cerevisiae - Y.lipolytica common ancestor	S.cerevisiae - A.nidulans common ancestor
YAL001C_276	S	S	S	S	D	S	D	-	-	-	F	S	S	S	S	S	S	S	S	S
YAL001C_281	S	S	S	S	S	D	D	E	E	-	D	S	S	S	S	D	D	D	D	D
YAL001C_545	S	S	S	S	S	S	S	S	T	-	S	S	S	S	S	S	S	S	S	S
YAL002W_661	Y	Y	Y	Y	Y	Y	Y	Y	-	Y	Y	Y	Y	Y	Y	Y	Y	Y	Y	Y
YAL003W_17	S	S	S	-	V	F	F	F	F	F	F	S	S	S	F	F	F	F	F	F
YAL003W_30	S	S	S	S	T	T	S	T	S	S	S	S	S	S	T	T	T	T	S	S
YAL003W_3	T	N	T	-	T	T	S	S	S	T	S	T	T	T	T	T	S	S	S	S
YAL003W_44	Y	Y	Y	Y	Y	Y	Y	F	Y	Y	Y	Y	Y	Y	Y	Y	Y	Y	Y	Y
YAL003W_48	S	S	S	S	S	A	S	A	A	A	A	S	S	S	S	S	S	A	A	A
YAL003W_85	S	S	S	S	S	S	S	S	S	S	S	S	S	S	S	S	S	S	S	S
YAL005C_12	Y	Y	Y	Y	Y	Y	Y	-	-	-	Y	Y	Y	Y	Y	Y	Y	-	-	-
YAL005C_550	S	S	S	N	S	S	S	-	-	-	D	S	S	S	S	S	S	-	-	-
YAL005C_602	S	S	S	T	T	S	S	-	-	-	A	S	S	S	S	S	S	-	-	-
YAL005C_61	S	S	S	H	H	A	S	-	-	-	H	S	S	S	S	S	S	-	-	-
YAL011W_522	S	C	S	K	T	-	E	-	-	-	-	S	S	S	S	S	S	-	-	-
YAL012W_1	T	T	T	T	G	N	T	T	S	T	-	T	T	T	T	T	T	T	T	T
YAL012W_361	S	S	S	S	S	S	S	N	S	A	-	S	S	S	S	S	S	S	S	S
YAL012W_39	S	S	S	S	E	S	A	E	A	S	-	S	S	S	S	S	S	S	S	S
YAL013W_113	S	R	K	A	-	S	-	-	-	-	-	S	S	S	S	S	-	-	-	-
YAL013W_119	S	S	T	G	-	V	-	-	-	-	-	S	S	S	S	S	-	-	-	-
YAL013W_369	S	S	S	S	-	S	-	-	-	-	-	S	S	S	S	S	-	-	-	-
YAL013W_55	S	S	S	S	-	S	-	-	-	-	-	S	S	S	S	S	-	-	-	-
YAL013W_60	S	S	S	S	-	E	-	-	-	-	-	S	S	S	S	S	-	-	-	-
YAL013W_81	T	T	G	T	-	Q	-	-	-	-	-	T	T	T	T	T	-	-	-	-
YAL014C_122	S	-	-	E	A	S	-	S	-	P	-	S	S	S	S	S	S	S	S	S
YAL017W_9	S	S	S	S	S	S	S	T	A	G	-	S	S	S	S	S	S	S	S	S
YAL017W_1012	S	S	S	S	S	S	N	E	-	-	-	S	S	S	S	S	S	S	-	-
YAL017W_1017	S	S	P	S	Q	-	S	S	N	-	-	S	S	S	S	S	S	S	S	S
YAL017W_1019	S	S	S	S	S	-	S	D	S	A	-	S	S	S	S	S	S	S	S	S
YAL017W_1020	T	S	V	M	S	-	S	T	Q	S	-	T	T	T	T	T	T	T	T	T
YAL017W_1022	S	S	S	S	S	C	S	T	S	P	-	S	S	S	S	S	S	S	S	S
YAL017W_1026	S	S	S	S	N	T	M	N	T	K	-	S	S	S	S	S	S	S	S	S
YAL017W_1028	S	S	S	G	S	S	L	N	S	-	-	S	S	S	S	S	S	S	S	S
YAL017W_1029	S	S	S	S	A	T	G	E	-	-	-	S	S	S	S	S	S	S	-	-
YAL017W_1034	S	S	S	L	T	T	A	N	-	-	-	S	S	S	S	S	S	S	-	-
YAL017W_1054	S	T	L	S	-	S	S	-	S	-	-	S	S	S	S	S	S	S	S	-
YAL017W_1078	T	T	T	T	M	K	T	T	V	-	-	T	T	T	T	T	T	T	T	T
YAL017W_12	S	S	S	S	S	S	G	T	S	S	-	S	S	S	S	S	S	S	S	S
YAL017W_191	S	S	S	S	S	N	S	P	S	P	-	S	S	S	S	S	S	S	S	S
YAL017W_201	S	S	S	S	N	S	T	S	-	T	-	S	S	S	S	S	S	S	S	S
YAL017W_254	S	S	S	S	S	S	P	-	-	-	-	S	S	S	S	S	S	S	-	-
YAL017W_274	S	S	S	S	A	N	E	S	S	-	-	S	S	S	S	S	S	S	S	S
YAL017W_280	Y	Y	Y	Y	F	S	N	-	-	-	-	Y	Y	Y	Y	S	S	S	-	-
YAL017W_285	S	S	N	S	N	-	S	-	S	-	-	S	S	S	S	S	S	S	S	S
YAL017W_326	S	S	S	S	T	F	S	-	-	S	-	S	S	S	S	S	S	S	S	S
YAL017W_339	S	S	S	S	S	A	S	T	L	S	-	S	S	S	S	S	S	S	S	S
YAL017W_607	S	S	S	S	-	H	-	S	A	I	-	S	S	S	S	S	S	S	S	S
YAL017W_913	S	S	S	S	S	S	T	K	S	G	-	S	S	S	S	S	S	S	S	S
YAL017W_925	S	S	S	S	T	T	K	V	-	S	-	S	S	S	S	S	S	S	S	S
YAL017W_928	S	S	S	S	S	S	-	P	-	-	-	S	S	S	S	S	S	S	-	-
YAL017W_929	T	T	A	A	D	V	N	S	-	-	-	T	A	A	D	D	D	D	-	-
YAL017W_957	S	S	S	S	F	D	C	A	G	P	-	S	S	S	S	S	S	S	S	S
YAL019W_124	S	S	S	S	N	T	G	S	I	A	Q	S	S	S	S	S	S	S	S	S
YAL019W_130	T	T	T	M	G	-	S	G	N	F	N	T	T	T	T	T	T	S	S	S
YAL019W_231	S	S	S	S	K	Q	-	D	T	P	-	S	S	S	S	S	S	S	S	S
YAL019W_27	S	S	S	S	S	S	S	S	S	T	S	S	S	S	S	S	S	S	S	S
YAL019W_33	S	L	S	S	A	Q	S	S	A	D	S	S	S	S	S	S	S	S	S	S
YAL019W_368	S	S	S	S	S	S	S	S	S	T	-	S	S	S	S	S	S	S	S	S
YAL019W_449	T	T	T	T	S	N	-	-	-	S	T	T	T	T	T	T	-	-	-	-
YAL019W_450	S	S	S	S	T	E	-	-	-	S	L	S	S	S	S	S	S	-	-	-
YAL019W_454	T	T	T	T	N	T	I	-	-	V	C	T	T	T	T	T	T	T	T	T
YAL021C_265	T	T	T	T	N	S	-	Y	T	-	A	T	T	T	T	T	T	T	T	T
YAL021C_268	S	S	S	S	S	S	S	K	S	-	S	S	S	S	S	S	S	S	S	S
YAL021C_275	T	A	A	A	T	N	T	A	T	-	N	A	A	A	T	T	T	T	T	T
YAL021C_277	S	S	S	S	S	S	S	R	-	-	S	S	S	S	S	S	S	S	S	S
YAL021C_280	S	S	S	S	S	G	S	V	-	-	T	S	S	S	S	S	S	S	S	S
YAL021C_281	T	T	T	T	T	T	T	S	-	-	T	T	T	T	T	T	T	T	T	T
YAL021C_284	T	T	T	T	T	T	T	N	-	-	T	T	T	T	T	T	T	T	T	T
YAL021C_32	T	T	T	T	Q	T	T	S	-	A	Y	T	T	T	T	T	T	T	T	T
YAL022C_24	T	T	S	I	-	-	E	-	-	Y	-	T	T	T	-	-	-	-	-	-
YAL022C_30	S	S	S	P	-	S	-	A	-	-	-	S	S	S	S	S	S	S	-	-
YAL022C_38	S	S	P	P	-	D	-	A	-	-	-	S	P	P	P	P	P	P	-	-
YAL022C_44	S	S	S	S	-	S	L	Y	-	P	-	S	S	S	S	S	S	S	S	S
YAL022C_52	S	S	S	G	-	-	-	N	-	D	-	S	S	S	-	-	-	-	-	-
YAL022C_57	S	S	S	S	-	-	I	-	-	Q	-	S	S	S	-	-	-	-	-	-
YAL022C_60	T	A	S	I	-	-	-	-	-	S	-	T	T	T	-	-	-	-	-	-
YAL023C_31	S	S	S	S	-	D	T	D	S	A	S	S	S	S	S	S	S	S	S	S
YAL023C_33	S	S	S	D	D	H	S	V	T	T	E	S	S	S	S	S	S	N	N	N
YAL023C_37	S	S	S	L	-	-	S	N	V	I	A	S	S	S	S	S	S	S	S	S
YAL023C_38	S	S	S	S	-	-	-	S	I	E	N	S	S	S	S	S	S	S	S	S
YAL024C_1027	S	S	S	P	D	D	Q	N	-	S	-	S	S	S	S	S	S	S	S	S
YAL024C_1104	S	S	S	S	E	T	Q	D	-	T	-	S	S	S	S	S	S	S	S	S
YAL024C_1108	S	S	S	S	N	S	G	Y	-	H	-	S	S	S	S	S	S	S	S	S
YAL024C_1115	S	S	S	S	S	S	S	D	-	S	-	S	S	S	S	S	S	S	S	S
YAL024C_1124	T	T	T	T	T	T	T	P	-	V	-	T	T	T	T	T	T	T	T	T
YAL024C_1131	T	T	T	T	Y	T	T	S	-	Y	-	T	T	T	T	T	T	T	T	T
YAL024C_199	S	S	S	S	S	S	S	A	-	R	-	S	S	S	S	S	S	S	S	S
YAL024C_202	S	S	S	S	S	S	S	S	-	T	-	S	S	S	S	S	S	S	S	S
YAL024C_208	S	S	S	S	S	G	S	I	-	S	-	S	S	S	S	S	S	S	S	S
YAL024C_211	S	S	S	S	N	S	D	T	-	T	-	S	S	S	N	N	N	N	N	N
YAL024C_218	S	S	S	S	S	S	S	N	-	S	-	S	S	S	S	S	S	S	S	S
YAL024C_221	S	S	S	S	S	S	S	-	-	S	-	S	S	S	S	S	S	S	S	S
YAL024C_270	S	S	S	P	T	L	S	Q	-	S	-	S	S	S	S	S	S	S	S	S
YAL024C_275	S	S	S	S	N	I	P	N	-	N	-	S	S	S	S	S	S	S	N	N
YAL024C_289	S	S	S	S	S	S	S	K	-	S	-	S	S	S	S	S	S	S	S	S
YAL024C_292	T	T	T	T	T	A	T	N	-	S	-	T	T	T	T	T	T	T	T	T
YAL024C_316	T	T	T	T	T	T	T	T	-	S	-	T	T	T	T	T	T	T	T	T
YAL024C_558	S	S	S	S	S	S	S	S	-	P	-	S	S	S	S	S	S	S	S	S
YAL024C_570	S	S	N	N	L	S	-	S	-	P	-	S	N	N	N	N	N	N	N	S
YAL024C_572	S	S	S	S	N	K	S	V	-	S	-	S	S	S	S	S	S	S	S	S
YAL024C_575	S	S	S	S	G	I	S	K	-	S	-	S	S	S	S	S	S	S	S	S
YAL024C_613	T	T	T	T	T	T	T	E	-	L	-	T	T	T	T	T	T	T	T	T
YAL024C_628	S	S	S	P	S	S	N	-	-	S	-	S	S	S	S	S	S	S	S	S
YAL024C_629	S	S	S	S	S	S	N	-	-	P	-	S	S	S	S	S	S	S	S	S
YAL024C_655	T	T	T	T	S	T	S	N	-	I	-	T	T	T	T	T	T	T	T	T
YAL024C_688	S	S	S	N	G	E	G	S	-	T	-	S	S	S	S	S	S	S	S	S
YAL024C_690	T	A	A	S	V	T	L	I	-	A	-	A	A	A	A	A	A	A	A	A
YAL024C_708	T	T	T	T	S	S	G	P	-	K	-	T	T	T	S	S	S	S	S	S
YAL024C_807	S	S	S	S	G	E	K	S	-	P	-	S	S	S	S	S	S	S	S	S
YAL024C_809	S	S	S	S	N	S	E	S	-	T	-	S	S	S	S	S	S	S	-	-
YAL024C_815	S	S	S	S	A	H	N	S	-	S	-	S	S	S	S	S	S	S	S	S
YAL024C_849	S	S	S	S	S	S	S	E	-	S	-	S	S	S	S	S	S	S	S	S
YAL024C_853	S	S	S	S	T	S	S	G	-	F	-	S	S	S	S	S	S	S	S	S
YAL024C_947	S	S	S	S	Y	I	A	S	-	S	-	S	S	S	S	S	S	S	S	S
YAL024C_949	S	S	S	S	Q	G	S	T	-	A	-	S	S	S	S	S	S	S	S	S
YAL024C_955	S	S	S	S	S	D	C	V	-	S	-	S	S	S	S	S	S	S	S	S
YAL024C_973	S	S	S	S	S	N	S	-	-	G	-	S	S	S	S	S	S	S	S	S
YAL024C_978	S	S	S	S	S	S	S	D	-	A	-	S	S	S	S	S	S	S	S	S
YAL025C_240	S	S	S	S	G	S	S	S	S	S	D	S	S	S	S	S	S	S	S	S
YAL026C_101	S	S	-	S	L	-	-	Q	D	G	N	S	S	S	S	S	S	N	N	N
YAL026C_1351	S	S	-	S	S	-	-	-	P	-	-	S	S	S	S	-	-	-	-	-
YAL028W_279	S	S	D	S	Y	S	-	-	-	-	-	S	S	S	S	S	-	-	-	-
YAL028W_283	S	S	S	-	N	S	E	-	-	-	-	S	S	S	S	S	-	-	-	-
YAL028W_286	S	S	S	N	-	N	K	-	-	-	-	S	S	S	N	N	-	-	-	-
YAL030W_115	S	S	-	S	S	-	S	S	S	T	G	S	S	S	S	S	S	S	S	S
YAL030W_12	S	S	-	P	P	-	A	N	E	S	A	S	S	S	S	S	S	S	S	S
YAL030W_69	S	S	-	S	S	-	S	S	S	S	S	S	S	S	S	S	S	S	S	S
YAL031C_493	S	S	S	S	S	D	N	T	-	-	-	S	S	S	S	S	S	S	-	-
YAL031C_494	S	S	P	S	S	R	T	T	-	-	-	S	S	S	S	S	S	S	-	-
YAL031C_496	S	S	S	S	S	S	S	T	-	-	-	S	S	S	S	S	S	S	-	-
YAL031C_500	S	S	S	S	S	S	S	S	-	-	-	S	S	S	S	S	S	S	-	-
YAL031C_519	S	S	S	S	T	V	T	S	-	-	-	S	S	S	S	S	S	S	-	-
YAL031C_535	S	S	S	S	S	S	R	S	-	-	-	S	S	S	S	S	S	S	-	-
YAL031C_569	S	S	S	S	S	S	S	A	-	-	-	S	S	S	S	S	S	S	-	-
YAL031C_608	S	S	S	S	E	S	S	A	-	-	-	S	S	S	S	S	S	S	-	-
YAL034C_105	S	D	H	Q	P	D	S	T	S	S	-	H	H	H	H	H	H	H	H	H
YAL034C_109	S	S	I	S	R	S	A	S	V	D	-	S	S	S	S	S	S	S	S	S
YAL034C_193	T	T	T	T	S	T	-	S	G	C	-	T	T	T	T	T	T	C	C	C
YAL034C_206	S	S	S	S	Q	S	-	Q	S	A	-	S	S	S	S	S	S	S	S	S
YAL034C_210	S	S	S	S	N	-	-	-	T	K	-	S	S	S	S	-	-	-	T	T
YAL034C_236	S	S	S	S	S	R	D	T	S	P	-	S	S	S	S	S	S	S	S	S
YAL034C_238	T	T	T	T	T	-	D	T	S	-	-	T	T	T	T	T	T	T	T	T
YAL035W_381	T	T	T	T	E	E	Q	A	K	E	E	T	T	T	E	E	E	E	E	E
YAL035W_385	T	T	I	T	K	T	N	A	I	R	T	T	T	T	T	T	T	T	T	T
YAL035W_389	T	-	-	-	-	E	S	A	K	Q	A	-	-	-	-	T	T	T	T	T
YAL035W_391	T	T	T	-	-	P	S	Q	S	E	A	T	T	T	T	T	T	S	S	S
YAL035W_393	S	S	S	S	-	V	S	K	A	A	S	S	S	S	S	S	S	S	S	S
YAL035W_404	S	S	S	S	S	S	S	S	S	S	S	S	S	S	S	S	S	S	S	S
YAL038W_15	S	S	S	S	E	D	A	P	K	K	S	S	S	S	S	S	S	K	K	K
YAL038W_183	T	T	T	T	T	T	T	T	T	T	T	T	T	T	T	T	T	T	T	T
YAL038W_191	S	S	S	S	S	S	S	S	S	S	S	S	S	S	S	S	S	S	S	S
YAL038W_212	S	S	S	S	S	S	S	S	S	S	S	S	S	S	S	S	S	S	S	S
YAL038W_21	S	S	S	A	S	S	S	S	S	S	S	S	S	S	S	S	S	S	S	S
YAL038W_30	T	T	T	T	T	T	T	T	T	T	S	T	T	T	T	T	T	T	T	T
YAL038W_315	S	S	S	S	S	S	S	S	S	S	S	S	S	S	S	S	S	S	S	S
YAL038W_371	T	T	T	T	T	T	T	A	T	A	V	T	T	T	T	T	T	A	A	A
YAL038W_401	S	S	S	S	S	S	S	S	S	T	S	S	S	S	S	S	S	S	S	S
YAL038W_402	T	T	T	T	T	T	T	T	T	T	T	T	T	T	T	T	T	T	T	T
YAL038W_406	T	T	T	T	T	T	T	T	S	T	T	T	T	T	T	T	T	T	T	T
YAL038W_413	Y	Y	Y	Y	Y	Y	Y	Y	Y	Y	Y	Y	Y	Y	Y	Y	Y	Y	Y	Y
YAL038W_423	T	T	T	T	T	T	T	T	T	S	T	T	T	T	T	T	T	T	T	T
YAL038W_449	S	S	S	S	S	A	S	D	S	K	S	S	S	S	S	S	S	S	S	S
YAL038W_477	T	T	T	T	T	T	T	S	V	N	K	T	T	T	T	T	T	T	T	T
YAL038W_478	Y	F	Y	Y	Y	Y	I	I	V	I	I	Y	Y	Y	Y	Y	I	I	I	I
YAL038W_493	T	T	T	T	T	T	T	T	T	T	I	T	T	T	T	T	T	T	T	T
YAL038W_498	T	T	T	T	T	N	T	Q	C	E	V	T	T	T	T	T	T	T	T	T
YAL038W_52	S	S	S	S	S	S	S	S	S	S	S	S	S	S	S	S	S	S	S	S
YAL038W_56	Y	Y	Y	Y	Y	Y	Y	Y	Y	Y	Y	Y	Y	Y	Y	Y	Y	Y	Y	Y
YAL038W_69	S	S	S	S	S	S	S	S	S	A	A	S	S	S	S	S	S	S	S	A
YAL038W_7	T	T	T	T	T	T	T	T	S	S	S	T	T	T	T	T	T	S	S	S
YAL038W_8	S	S	S	S	T	T	E	K	T	K	P	S	S	S	S	S	N	N	N	N
YAL040C_467	S	S	S	S	S	S	-	-	-	-	-	S	S	S	S	S	-	-	-	-
YAL041W_99	S	S	S	S	S	S	G	-	V	-	I	S	S	S	S	S	S	S	S	-
YAL041W_100	S	N	N	S	H	N	S	-	A	E	S	N	N	N	N	N	S	S	S	S
YAL041W_105	T	T	T	T	T	T	S	S	N	-	F	T	T	T	T	T	T	S	S	-
YAL041W_10	T	T	T	T	M	L	S	S	S	-	R	T	T	T	T	T	T	S	S	S
YAL041W_11	S	S	S	S	S	S	T	T	S	D	S	S	S	S	S	S	S	S	S	S
YAL041W_13	S	S	S	P	T	A	S	S	R	A	-	S	S	S	S	S	S	S	S	S
YAL041W_525	S	S	S	S	-	S	T	-	G	Q	Q	S	S	S	S	S	S	Q	Q	Q
YAL041W_527	S	S	S	S	-	S	S	-	T	S	R	S	S	S	S	S	S	S	S	S
YAL041W_528	S	S	S	S	-	S	S	-	M	R	S	S	S	S	S	S	S	S	S	S
YAL041W_538	S	S	S	S	S	S	S	-	-	S	L	S	S	S	S	S	-	-	-	S
YAL041W_552	S	S	S	S	-	S	-	K	-	D	D	S	S	S	S	S	S	S	D	D
YAL041W_556	S	N	N	N	-	-	-	-	T	K	E	N	N	N	-	-	-	-	N	N
YAL041W_557	Y	Y	Y	Y	Y	-	-	-	V	W	S	Y	Y	Y	Y	-	-	-	Y	Y
YAL041W_562	S	S	S	S	S	-	S	I	-	T	L	S	S	S	S	S	S	S	S	S
YAL041W_564	S	S	S	S	S	S	N	S	-	T	N	S	S	S	S	S	S	S	S	S
YAL041W_565	S	S	S	S	G	S	I	S	-	S	E	S	S	S	S	S	S	S	S	S
YAL041W_566	S	T	S	S	S	S	S	R	-	D	E	S	S	S	S	S	S	S	S	S
YAL041W_567	S	S	S	S	S	S	S	K	-	S	S	S	S	S	S	S	S	S	S	S
YAL041W_595	S	S	S	S	S	N	-	A	-	A	R	S	S	S	S	S	S	S	S	S
YAL041W_596	S	S	S	S	S	N	-	K	-	S	S	S	S	S	S	S	S	S	S	S
YAL041W_597	S	S	S	S	S	S	-	D	-	S	S	S	S	S	S	S	S	S	S	S
YAL041W_598	S	S	S	S	S	-	-	K	-	T	S	S	S	S	S	-	-	-	-	S
YAL041W_599	S	S	S	S	S	-	-	Y	-	S	Q	S	S	S	S	-	-	-	-	S
YAL041W_696	S	S	S	S	S	-	S	H	S	Q	S	S	S	S	S	S	S	S	S	S
YAL041W_703	T	T	T	T	T	S	-	S	G	S	S	T	T	T	T	T	T	S	S	S
YAL041W_728	S	S	S	S	S	S	S	S	S	N	C	S	S	S	S	S	S	S	S	S
YAL041W_736	T	T	T	T	T	Q	T	S	S	N	S	T	T	T	T	T	T	S	S	S
YAL041W_737	T	T	T	T	-	H	-	S	S	T	Y	T	T	T	T	T	T	T	T	T
YAL041W_738	S	S	S	S	-	N	H	S	N	S	S	S	S	S	S	S	S	S	S	S
YAL041W_739	S	S	S	S	S	S	Q	S	G	H	A	S	S	S	S	S	S	S	S	S
YAL041W_740	S	S	S	S	Q	H	S	L	G	A	G	S	S	S	S	S	S	S	S	S
YAL041W_747	S	S	S	S	T	I	S	A	S	S	L	S	S	S	S	S	S	S	S	S
YAL041W_749	S	S	S	S	N	S	S	S	S	S	P	S	S	S	S	S	S	S	S	S
YAL041W_755	S	S	S	S	S	T	S	S	S	P	S	S	S	S	S	S	S	S	S	S
YAL041W_810	S	P	L	L	E	G	-	L	A	S	P	P	L	L	G	G	G	G	G	G
YAL041W_8	S	S	S	S	A	S	S	S	N	-	S	S	S	S	S	S	S	S	S	S
YAL043C_419	S	S	S	S	S	S	S	S	D	-	-	S	S	S	S	S	S	S	S	-
YAL043C_499	S	S	S	S	M	R	S	G	-	A	V	S	S	S	S	S	S	S	S	S
YAL043C_552	S	S	T	A	S	-	-	I	S	P	A	S	S	S	S	S	S	S	S	S
YAL044C_38	S	S	S	S	G	L	S	E	N	S	S	S	S	S	S	S	S	S	S	S
YAL047C_290	T	T	T	T	T	-	A	-	-	-	-	T	T	T	T	T	T	-	-	-
YAL047C_293	T	T	T	T	S	-	S	-	-	-	-	T	T	T	T	T	T	-	-	-
YAL047C_617	S	S	S	S	-	-	T	-	-	-	-	S	S	S	-	-	-	-	-	-
YAL051W_143	S	S	S	S	G	S	G	-	-	-	-	S	S	S	S	S	S	-	-	-
YAL051W_154	S	S	S	S	S	R	T	-	-	-	-	S	S	S	S	S	S	-	-	-
YAL051W_946	S	S	N	S	N	N	T	-	-	-	-	S	S	S	S	S	S	-	-	-
YAL053W_625	S	S	S	S	S	S	S	S	S	S	-	S	S	S	S	S	S	S	S	S
YAL053W_642	S	S	S	A	S	A	T	K	T	T	S	S	S	S	S	T	T	T	T	T
YAL053W_667	T	T	T	T	T	T	A	L	-	M	S	T	T	T	T	T	T	T	T	T
YAL053W_690	S	S	S	S	S	S	S	I	-	S	T	S	S	S	S	S	S	S	S	S
YAL053W_743	S	S	S	S	K	-	-	E	V	S	V	S	S	S	S	S	S	S	S	S
YAL053W_771	S	S	S	N	-	-	S	N	T	S	N	S	S	S	S	S	S	S	S	S
YAL056W_23	S	S	S	S	D	D	S	-	-	-	-	S	S	S	S	S	S	-	-	-
YAL056W_242	S	S	V	I	-	M	S	-	-	-	-	S	S	S	S	S	S	-	-	-
YAL056W_456	S	S	S	S	T	-	E	-	-	-	-	S	S	S	S	S	S	-	-	-
YAL056W_606	S	S	S	D	K	E	D	-	-	-	-	S	S	S	N	N	N	-	-	-
YAL056W_632	S	S	T	S	S	H	Y	-	-	-	-	S	S	S	S	S	S	-	-	-
YAL056W_672	T	T	T	T	-	S	-	-	-	-	-	T	T	T	T	T	-	-	-	-
YAL059W_187	S	S	S	S	S	A	-	S	-	D	-	S	S	S	S	S	S	S	-	-
YAL060W_62	S	S	S	S	S	S	S	S	-	T	-	S	S	S	S	S	S	S	-	-
YAL067C_585	T	-	S	I	T	S	-	-	-	-	R	T	T	T	T	T	-	-	-	-
YAL067C_587	S	-	S	S	M	I	-	-	-	-	S	S	S	S	S	S	-	-	-	-
YAR002W_9	S	S	S	N	S	K	Y	-	K	-	-	S	S	S	S	S	S	S	S	-
YAR002W_117	S	S	S	S	S	S	S	P	P	-	-	S	S	S	S	S	S	P	P	-
YAR002W_11	T	N	N	S	-	-	L	-	S	-	-	N	N	N	-	-	-	-	-	-
YAR002W_161	S	S	S	M	L	N	T	Q	S	-	-	S	S	S	S	S	S	S	S	-
YAR002W_170	S	S	S	S	S	E	T	T	S	-	-	S	S	S	S	S	S	S	S	-
YAR002W_179	T	T	T	T	S	T	L	T	L	-	-	T	T	T	T	T	T	T	T	-
YAR002W_182	S	G	S	N	S	S	T	S	A	-	-	S	S	S	S	S	S	S	S	-
YAR002W_196	S	S	S	S	S	S	S	I	P	-	-	S	S	S	S	S	S	S	S	-
YAR002W_199	S	S	S	S	K	S	S	N	S	-	-	S	S	S	S	S	S	S	S	-
YAR002W_213	S	S	S	S	N	V	V	V	R	-	-	S	S	S	S	V	V	V	V	-
YAR002W_221	S	S	S	S	S	S	S	S	S	-	-	S	S	S	S	S	S	S	S	-
YAR002W_223	Y	Y	Y	Y	Y	Y	Y	Y	M	-	-	Y	Y	Y	Y	Y	Y	Y	Y	-
YAR002W_248	S	S	S	S	E	G	-	T	P	-	-	S	S	S	S	S	S	S	S	-
YAR002W_251	S	S	T	S	E	K	-	S	S	-	-	S	S	S	S	S	S	S	S	-
YAR002W_311	S	S	S	S	L	T	T	Q	S	-	-	S	S	S	S	S	S	S	S	-
YAR002W_351	S	S	S	S	N	-	Q	N	V	-	-	S	S	S	S	S	S	S	S	-
YAR002W_359	S	S	S	S	S	N	G	K	K	-	-	S	S	S	S	S	S	S	S	-
YAR002W_373	S	S	S	S	D	D	V	N	D	-	-	S	S	S	D	D	D	D	D	-
YAR002W_380	T	T	I	T	T	N	P	Q	K	-	-	T	T	T	T	T	T	T	T	-
YAR002W_381	S	S	S	S	E	S	L	S	S	-	-	S	S	S	S	S	S	S	S	-
YAR002W_459	T	T	T	T	S	S	T	-	S	-	-	T	T	T	T	T	T	T	T	-
YAR002W_472	S	S	S	S	A	S	D	-	E	-	-	S	S	S	S	S	S	S	S	-
YAR002W_479	S	F	F	S	K	S	S	P	P	-	-	S	S	S	S	S	S	S	S	-
YAR002W_482	S	S	A	S	S	N	A	D	P	-	-	S	S	S	S	S	S	S	S	-
YAR002W_48	S	S	S	N	H	G	A	W	D	-	-	S	S	S	S	S	S	S	S	-
YAR002W_80	S	S	S	L	S	Q	S	E	F	-	-	S	S	S	S	S	S	S	S	-
YAR002W_88	S	S	S	S	-	R	S	S	E	-	-	S	S	S	S	S	S	S	S	-
YAR007C_177	S	S	S	S	S	S	S	T	G	T	S	S	S	S	S	S	S	S	S	S
YAR014C_158	Y	Y	Y	Y	Y	Y	Y	Q	-	-	-	Y	Y	Y	Y	Y	Y	Y	-	-
YAR014C_159	S	S	S	S	S	S	S	N	-	-	-	S	S	S	S	S	S	S	-	-
YAR014C_161	S	S	S	S	S	S	S	G	-	-	-	S	S	S	S	S	S	S	-	-
YAR014C_176	T	T	T	T	-	T	D	K	-	-	-	T	T	T	T	T	T	T	-	-
YAR014C_178	S	S	S	P	H	T	G	S	-	-	-	S	S	S	S	S	S	S	-	-
YAR014C_181	S	S	S	S	E	S	S	G	-	-	-	S	S	S	S	S	S	S	-	-
YAR014C_211	S	S	S	S	S	S	-	-	-	-	-	S	S	S	S	S	S	-	-	-
YAR014C_220	Y	Y	Y	Y	K	Y	L	Y	-	-	-	Y	Y	Y	Y	Y	Y	Y	-	-
YAR014C_221	S	S	T	S	I	E	T	V	-	-	-	S	S	S	S	S	S	S	-	-
YAR014C_253	S	S	S	P	P	P	P	S	-	-	-	S	S	P	P	P	P	P	-	-
YAR014C_355	S	S	S	S	T	K	A	S	-	-	-	S	S	S	S	S	S	S	-	-
YAR014C_359	S	C	S	S	L	S	S	S	-	-	-	S	S	S	S	S	S	S	-	-
YAR014C_375	S	S	S	S	S	S	S	S	-	-	-	S	S	S	S	S	S	S	-	-
YAR014C_377	S	S	S	S	S	S	S	T	-	-	-	S	S	S	S	S	S	S	-	-
YAR014C_397	S	S	S	S	-	-	D	N	-	-	-	S	S	S	S	S	S	S	-	-
YAR014C_400	S	S	S	S	-	T	S	N	-	-	-	S	S	S	S	S	S	S	-	-
YAR014C_450	S	S	S	S	S	S	S	K	-	-	-	S	S	S	S	S	S	S	-	-
YAR014C_453	S	S	S	S	S	S	S	N	-	-	-	S	S	S	S	S	S	S	-	-
YAR014C_506	S	S	G	G	D	P	D	S	-	-	-	S	G	G	S	S	S	S	-	-
YAR014C_654	S	S	S	S	S	S	S	D	-	-	-	S	S	S	S	S	S	S	-	-
YAR014C_657	S	S	S	S	S	S	S	G	-	-	-	S	S	S	S	S	S	S	-	-
YAR014C_660	S	S	S	S	S	S	S	T	-	-	-	S	S	S	S	S	S	S	-	-
YAR014C_661	S	S	S	S	A	T	C	P	-	-	-	S	S	S	S	S	S	S	-	-
YAR014C_663	S	S	S	S	S	S	E	T	-	-	-	S	S	S	S	S	S	S	-	-
YAR014C_669	S	S	S	S	S	D	S	T	-	-	-	S	S	S	S	S	S	S	-	-
YAR019C_308	S	S	S	-	S	S	S	N	S	-	T	S	S	S	S	S	S	S	S	S
YAR019C_561	S	S	S	-	S	S	T	K	S	-	S	S	S	S	S	S	S	S	S	S
YAR019C_566	S	S	S	-	S	S	-	D	Q	-	S	S	S	S	S	S	S	S	S	S
YAR019C_573	S	S	S	-	S	S	A	F	S	-	Q	S	S	S	S	S	S	S	S	S
YAR019C_577	S	S	S	-	S	S	S	S	A	-	T	S	S	S	S	S	S	S	S	S
YAR019C_589	S	S	S	-	Y	S	S	S	S	-	N	S	S	S	S	S	S	S	S	S
YAR019C_595	S	S	S	-	G	L	S	S	M	-	T	S	S	S	S	S	S	S	S	S
YAR019C_603	T	T	T	-	A	S	-	F	N	-	G	T	T	T	T	T	T	T	S	C
YAR019C_945	S	S	S	-	S	-	-	T	T	-	G	S	S	S	S	S	S	S	S	S
YAR033W_2	T	-	-	-	-	-	-	-	-	-	-	-	-	-	-	-	-	-	-	-
YAR042W_1052	T	T	T	T	S	T	T	V	-	-	-	T	T	T	T	T	T	T	-	-
YAR042W_1055	S	S	S	S	K	A	S	T	-	-	-	S	S	S	S	S	S	S	-	-
YAR042W_393	S	S	S	S	P	S	T	R	-	K	T	S	S	S	S	S	S	S	S	S
YAR042W_442	T	D	N	-	L	T	L	T	-	T	I	N	N	N	I	I	I	I	I	I
YAR042W_449	S	D	S	-	P	S	A	S	-	S	L	S	S	S	S	S	S	S	S	S
YAR042W_453	Y	-	N	-	I	-	S	G	-	L	Y	Y	Y	Y	Y	Y	Y	Y	Y	Y
YAR042W_467	Y	-	R	-	V	-	L	-	-	A	F	Y	Y	Y	Y	Y	Y	Y	Y	Y
YAR042W_489	S	S	S	S	R	S	S	N	-	V	S	S	S	S	S	S	S	S	S	S
YAR042W_494	T	A	N	A	S	R	S	-	-	T	K	A	A	A	T	T	T	T	T	T
YAR042W_499	S	S	S	S	I	S	S	-	-	-	L	S	S	S	S	S	S	-	-	-
YAR042W_677	S	S	S	S	D	S	S	S	-	A	I	S	S	S	S	S	S	S	S	S
YAR042W_682	S	S	S	S	G	S	T	S	-	A	S	S	S	S	S	S	S	S	S	S
YAR042W_687	S	S	S	S	T	G	A	S	-	E	K	S	S	S	S	S	S	S	S	S
YAR042W_690	S	S	S	S	A	S	S	A	-	L	S	S	S	S	S	S	S	S	S	S
YAR042W_691	T	T	T	T	-	P	A	N	-	S	E	T	T	T	T	T	T	T	T	T
YAR042W_693	T	T	T	T	-	T	P	S	-	Q	P	T	T	T	T	T	T	P	P	P
YAR042W_707	S	S	S	S	D	D	D	I	-	S	S	S	S	S	S	S	S	S	S	S
YAR042W_711	S	S	S	S	T	S	S	S	-	-	D	S	S	S	S	S	S	S	S	S
YAR042W_724	S	S	S	S	D	V	S	E	-	-	K	S	S	S	S	S	S	E	E	E
YBL002W_26	S	-	S	S	S	T	G	A	A	A	S	S	S	S	S	S	S	S	S	S
YBL003C_128	S	S	-	S	S	S	S	S	S	S	S	S	S	S	S	S	S	S	S	S
YBL004W_1821	S	S	S	S	-	L	S	S	T	A	V	S	S	S	S	S	S	S	S	V
YBL005W_885	S	S	S	S	-	D	H	-	-	-	-	S	S	S	S	S	S	-	-	-
YBL006C_141	S	S	S	-	S	D	L	-	-	-	-	S	S	S	S	S	S	-	-	-
YBL007C_1064	T	T	T	A	T	T	T	S	-	R	T	T	T	T	T	T	T	T	T	T
YBL007C_1074	T	T	T	T	F	-	F	S	S	T	T	T	T	T	T	T	T	T	T	T
YBL007C_436	S	S	S	S	-	S	S	S	G	T	H	S	S	S	S	S	S	S	S	S
YBL007C_446	S	S	S	S	V	S	S	Q	S	E	H	S	S	S	S	S	S	S	S	Q
YBL007C_448	S	S	S	S	D	D	D	D	-	N	A	S	S	S	D	D	D	D	D	N
YBL007C_453	S	S	N	S	D	D	G	H	-	A	K	S	S	S	D	D	D	D	D	D
YBL007C_466	S	T	T	S	S	S	K	N	-	E	A	S	S	S	S	S	S	K	K	K
YBL007C_485	S	S	S	S	S	D	A	S	D	S	S	S	S	S	S	S	S	S	S	S
YBL007C_784	S	S	S	S	S	S	S	S	Q	E	P	S	S	S	S	S	S	S	S	S
YBL007C_798	S	S	S	S	S	S	S	A	-	T	S	S	S	S	S	S	S	S	S	S
YBL007C_817	T	T	T	T	I	A	T	E	Q	G	I	T	T	T	T	T	T	T	T	T
YBL007C_830	T	T	T	T	T	T	T	T	T	T	S	T	T	T	T	T	T	T	T	T
YBL007C_857	T	T	T	T	T	T	T	T	T	-	S	T	T	T	T	T	T	T	T	T
YBL007C_876	T	T	T	T	T	T	T	R	Q	Q	-	T	T	T	T	T	T	T	T	T
YBL007C_886	T	T	T	T	T	-	T	T	M	T	T	T	T	T	T	T	T	T	T	T
YBL007C_903	T	T	T	T	T	-	T	P	T	P	T	T	T	T	T	T	T	T	T	T
YBL007C_912	T	T	T	T	F	T	T	Q	-	Q	Q	T	T	T	T	T	T	T	T	T
YBL007C_944	T	T	T	T	T	T	T	T	-	-	Q	T	T	T	T	T	T	T	T	T
YBL007C_954	T	T	-	T	T	T	T	T	G	V	-	T	T	T	T	T	T	T	T	T
YBL007C_983	T	T	T	T	T	T	S	T	I	G	Q	T	T	T	T	T	T	T	T	T
YBL007C_989	S	S	S	S	P	A	T	P	G	P	S	S	S	S	S	S	S	S	S	P
YBL007C_992	T	T	T	T	T	T	A	T	L	-	T	T	T	T	T	T	T	T	T	T
YBL007C_995	S	S	S	S	A	L	P	Q	Q	-	R	S	S	S	S	S	S	S	S	S
YBL008W_601	S	S	-	A	G	-	V	S	A	Q	-	S	S	S	S	S	S	S	S	S
YBL008W_609	S	S	-	S	-	-	E	R	D	Q	E	S	S	S	E	E	E	E	E	E
YBL009W_252	S	S	S	S	S	S	S	-	-	-	-	S	S	S	S	S	S	-	-	-
YBL010C_275	S	S	S	S	S	S	S	F	-	-	-	S	S	S	S	S	S	S	-	-
YBL011W_640	S	S	S	S	R	H	T	I	V	P	S	S	S	S	S	S	S	S	S	S
YBL016W_179	T	T	T	T	T	T	T	T	T	T	T	T	T	T	T	T	T	T	T	T
YBL016W_181	Y	Y	Y	Y	Y	Y	Y	Y	Y	Y	Y	Y	Y	Y	Y	Y	Y	Y	Y	Y
YBL022C_119	T	N	-	N	-	P	Q	S	T	R	S	N	N	N	N	N	N	N	N	N
YBL022C_901	S	S	-	S	T	T	K	T	D	G	E	S	S	S	T	T	T	T	T	N
YBL023C_104	S	S	S	S	S	S	S	D	D	D	D	S	S	S	S	S	S	D	D	D
YBL023C_106	S	S	S	S	S	D	S	A	A	G	G	S	S	S	S	S	A	A	A	A
YBL023C_13	S	S	S	S	H	S	G	-	L	D	S	S	S	S	S	S	S	S	S	S
YBL023C_15	S	S	S	S	S	S	N	-	-	A	S	S	S	S	S	S	S	S	S	S
YBL023C_163	S	S	S	S	S	S	G	-	-	R	-	S	S	S	S	S	S	S	N	N
YBL023C_169	S	S	S	S	S	S	S	G	-	A	G	S	S	S	S	S	S	S	S	S
YBL023C_22	S	S	S	S	S	S	N	S	S	S	E	S	S	S	S	S	S	S	S	S
YBL023C_724	S	S	S	S	-	N	Q	E	A	R	V	S	S	S	N	N	N	N	N	N
YBL024W_422	S	S	S	S	-	V	D	K	S	-	K	S	S	S	S	S	S	S	S	S
YBL024W_423	S	S	S	S	-	S	D	D	D	-	K	S	S	S	S	S	S	S	S	S
YBL024W_425	T	T	T	T	-	S	-	G	T	-	T	T	T	T	T	T	T	T	K	K
YBL024W_430	S	S	S	S	V	A	K	K	T	-	I	S	S	S	S	S	S	S	S	S
YBL024W_664	T	T	-	V	S	T	Q	T	A	-	-	T	T	T	T	T	T	T	T	T
YBL024W_666	S	F	-	T	Q	-	S	P	I	-	-	S	S	S	S	S	S	S	S	S
YBL031W_164	S	S	S	S	S	S	N	-	-	-	-	S	S	S	S	S	S	-	-	-
YBL031W_270	S	S	S	S	N	S	S	-	-	-	-	S	S	S	S	S	S	-	-	-
YBL031W_286	S	S	S	S	S	S	S	-	-	-	-	S	S	S	S	S	S	-	-	-
YBL031W_313	T	T	T	T	T	T	T	-	-	-	-	T	T	T	T	T	T	-	-	-
YBL032W_251	S	S	-	S	S	S	S	N	S	-	-	S	S	S	S	S	S	S	S	S
YBL032W_351	T	T	-	A	-	T	-	-	A	-	-	T	T	T	T	T	T	T	T	-
YBL032W_354	T	N	-	T	-	S	-	-	L	-	-	T	T	T	T	T	-	-	-	-
YBL032W_357	S	S	-	S	-	-	-	A	S	-	-	S	S	S	-	-	-	-	-	-
YBL032W_359	S	S	-	F	-	-	-	S	L	-	-	S	S	S	-	-	-	-	-	-
YBL032W_361	S	S	-	S	-	-	-	-	Q	-	-	S	S	S	-	-	-	-	-	-
YBL032W_380	S	S	-	-	A	-	-	K	V	-	-	S	-	-	-	-	-	-	-	-
YBL034C_1011	S	L	F	L	S	E	K	-	S	-	T	L	L	L	L	L	L	L	L	L
YBL034C_1017	S	L	F	L	N	I	M	L	V	-	S	L	L	L	L	L	L	L	L	M
YBL034C_1046	T	T	T	T	T	T	E	N	T	-	L	T	T	T	T	T	T	T	T	T
YBL034C_1060	T	T	T	T	G	T	E	N	E	-	S	T	T	T	T	T	T	T	T	T
YBL034C_1062	S	S	S	S	N	S	E	T	M	-	R	S	S	S	S	S	S	S	S	S
YBL034C_1133	T	T	T	T	S	T	T	K	N	-	L	T	T	T	T	T	T	T	T	T
YBL034C_1166	S	S	S	S	-	Q	S	F	K	-	S	S	S	S	S	S	S	S	S	S
YBL034C_547	S	S	S	N	S	N	D	T	L	-	T	S	S	N	N	N	N	N	N	N
YBL034C_689	S	S	S	S	S	S	N	N	S	-	D	S	S	S	S	S	S	S	S	S
YBL034C_996	S	S	S	S	-	K	S	N	N	-	S	S	S	S	S	S	S	S	S	S
YBL035C_99	S	S	-	S	N	L	S	S	G	A	Q	S	S	S	S	S	S	S	S	S
YBL035C_100	S	S	-	S	S	S	S	S	A	D	I	S	S	S	S	S	S	S	S	S
YBL035C_123	S	S	-	S	-	S	-	-	A	S	-	S	S	S	S	S	S	S	S	S
YBL035C_125	S	S	-	S	S	T	-	-	G	S	-	S	S	S	S	S	S	S	S	S
YBL035C_145	S	S	V	S	S	A	S	P	G	N	S	S	S	S	S	S	S	S	S	S
YBL035C_146	S	S	A	S	-	A	S	Q	-	G	L	S	S	S	S	S	S	S	S	S
YBL035C_152	T	T	T	T	S	-	I	S	S	V	-	T	T	T	T	T	T	T	T	T
YBL035C_167	S	S	S	S	-	D	-	P	S	-	-	S	S	S	S	S	S	S	S	S
YBL035C_96	S	S	-	S	S	P	P	S	N	T	S	S	S	S	S	S	S	S	S	S
YBL037W_705	S	P	P	P	-	P	S	S	S	A	-	P	P	P	P	P	S	S	S	S
YBL037W_722	S	S	S	S	T	A	S	T	G	P	-	S	S	S	S	S	S	S	S	S
YBL037W_726	T	T	T	T	T	P	R	E	N	M	T	T	T	T	T	T	T	T	T	T
YBL037W_732	S	S	S	S	S	T	-	E	K	-	S	S	S	S	S	S	S	S	S	S
YBL037W_735	S	S	S	D	E	T	-	S	P	-	S	S	S	S	S	S	S	S	S	S
YBL039C_329	S	S	S	S	S	S	A	S	A	S	A	S	S	S	S	S	S	S	A	A
YBL039C_353	S	S	S	S	T	T	S	N	-	I	S	S	S	S	S	S	S	S	S	S
YBL039C_35	S	S	S	S	S	S	S	S	S	S	S	S	S	S	S	S	S	S	S	S
YBL039C_423	S	S	S	S	G	A	C	S	A	A	A	S	S	S	A	A	A	A	A	A
YBL039C_453	S	S	S	S	S	T	T	T	T	T	T	S	S	S	S	T	T	T	T	T
YBL042C_31	S	-	F	F	D	D	-	-	S	-	-	F	F	F	S	S	S	S	S	-
YBL042C_53	T	-	T	T	H	S	I	-	L	-	-	T	T	T	T	T	T	T	T	-
YBL042C_55	S	-	S	S	D	Y	-	-	-	-	-	S	S	S	S	S	S	-	-	-
YBL042C_60	T	-	S	A	F	N	E	-	R	-	-	T	T	S	S	S	S	S	S	-
YBL046W_319	T	-	T	T	E	-	T	-	-	-	-	T	T	T	T	T	T	-	-	-
YBL046W_346	T	-	T	T	-	-	T	-	-	-	-	T	T	T	-	-	-	-	-	-
YBL046W_408	S	-	S	S	-	-	S	-	-	-	-	S	S	S	-	-	-	-	-	-
YBL046W_433	S	-	S	S	E	-	S	-	-	-	-	S	S	S	S	S	S	-	-	-
YBL047C_1005	S	S	-	S	T	S	T	T	K	F	G	S	S	S	T	T	T	T	S	S
YBL047C_1007	S	S	-	S	S	S	S	S	T	E	P	S	S	S	S	S	S	S	S	S
YBL047C_1009	T	T	-	T	T	T	T	T	S	F	L	T	T	T	T	T	T	T	T	T
YBL047C_1010	S	S	-	S	S	S	S	S	E	G	S	S	S	S	S	S	S	S	S	S
YBL047C_1011	S	S	-	S	S	S	S	S	P	G	D	S	S	S	S	S	S	S	S	S
YBL047C_1019	S	S	-	S	S	S	S	S	Q	S	S	S	S	S	S	S	S	S	S	S
YBL047C_1045	T	T	-	T	T	E	E	A	P	A	A	T	T	T	T	T	T	T	T	A
YBL047C_1068	S	S	-	S	T	T	R	S	E	D	S	S	S	S	S	S	S	S	S	S
YBL047C_1081	T	T	-	T	D	V	G	R	F	P	S	T	T	T	T	T	T	F	F	F
YBL047C_1086	S	S	-	S	S	D	T	S	A	S	S	S	S	S	S	S	S	S	S	S
YBL047C_1092	S	S	-	S	S	S	E	K	N	S	-	S	S	S	S	S	S	S	S	S
YBL047C_1094	S	N	-	S	T	N	E	S	T	S	-	S	S	S	S	S	S	S	S	S
YBL047C_1095	S	S	-	S	S	S	S	F	Q	D	V	S	S	S	S	S	S	S	S	S
YBL047C_1099	S	S	-	S	S	S	S	N	D	P	-	S	S	S	S	S	S	S	S	S
YBL047C_1103	S	S	-	S	E	S	A	D	S	D	-	S	S	S	S	S	S	S	S	S
YBL047C_1110	T	T	-	S	T	T	S	S	S	S	-	T	T	T	T	T	S	S	S	S
YBL047C_1126	S	S	-	S	S	S	S	S	V	S	D	S	S	S	S	S	S	S	S	S
YBL047C_1128	S	S	-	S	S	S	S	S	D	P	S	S	S	S	S	S	S	S	S	S
YBL047C_1129	S	S	-	S	S	S	S	D	D	K	S	S	S	S	S	S	S	S	S	S
YBL047C_1130	S	S	-	S	S	-	E	D	S	Y	S	S	S	S	S	S	S	S	S	S
YBL047C_1131	S	S	-	S	-	-	-	S	S	D	D	S	S	S	S	S	S	S	D	D
YBL047C_1178	S	S	-	S	T	Q	-	A	A	-	I	S	S	S	S	S	S	S	A	A
YBL047C_1180	S	S	-	S	S	D	-	-	G	G	S	S	S	S	S	S	S	S	S	S
YBL047C_1186	S	S	-	P	N	T	-	-	T	V	-	S	S	S	S	S	S	S	S	S
YBL047C_1190	S	N	-	-	-	S	-	-	-	A	-	S	-	-	-	-	-	-	-	-
YBL047C_1191	T	A	-	-	-	V	-	-	-	P	-	T	-	-	-	-	-	-	-	-
YBL047C_1193	S	F	-	-	-	P	-	-	-	A	-	S	-	-	-	-	-	-	-	-
YBL047C_1283	S	S	-	S	G	S	G	S	A	S	V	S	S	S	S	S	S	S	S	S
YBL047C_1302	T	T	-	V	N	S	-	T	N	T	-	T	T	T	T	T	T	T	T	T
YBL047C_1306	T	A	-	D	S	P	A	-	D	N	-	T	T	T	T	T	T	T	T	T
YBL047C_1308	S	S	-	T	Q	A	S	Q	S	T	-	S	S	S	S	S	S	S	S	S
YBL047C_1339	T	T	-	T	T	T	T	S	S	D	-	T	T	T	T	T	T	S	S	S
YBL047C_1342	S	S	-	S	S	S	S	Y	S	-	-	S	S	S	S	S	S	S	S	S
YBL047C_236	T	T	-	T	Q	A	-	S	V	V	T	T	T	T	T	T	T	T	T	T
YBL047C_237	T	T	-	A	-	A	-	R	M	P	S	T	T	T	T	T	T	T	T	T
YBL047C_240	S	S	-	S	S	S	S	S	G	P	S	S	S	S	S	S	S	S	S	S
YBL047C_243	S	S	-	S	S	S	S	S	A	P	S	S	S	S	S	S	S	S	S	S
YBL047C_244	T	T	-	T	T	T	T	I	A	K	Q	T	T	T	T	T	T	T	T	T
YBL047C_247	S	S	-	S	S	S	S	Q	P	T	P	S	S	S	S	S	S	S	S	S
YBL047C_248	S	S	-	S	S	S	P	Q	G	G	G	S	S	S	S	S	S	S	G	G
YBL047C_250	T	T	-	T	V	Q	A	T	I	Q	S	T	T	T	T	T	T	T	T	T
YBL047C_254	T	T	-	T	T	T	S	S	T	P	P	T	T	T	T	T	T	T	T	T
YBL047C_260	T	T	-	T	S	S	S	Q	Q	F	-	T	T	T	S	S	S	S	S	S
YBL047C_264	S	S	-	S	T	S	K	S	-	Q	N	S	S	S	S	S	S	S	S	S
YBL047C_418	S	S	-	S	S	S	T	S	A	D	V	S	S	S	S	S	S	S	S	S
YBL047C_486	T	T	-	T	N	N	K	K	V	I	F	T	T	T	N	N	K	K	I	I
YBL047C_494	S	S	-	S	S	S	K	T	K	S	T	S	S	S	S	S	S	S	S	S
YBL047C_847	S	S	-	S	T	S	N	G	A	F	N	S	S	S	S	S	S	S	S	S
YBL047C_910	S	P	-	P	G	-	-	-	S	S	N	P	P	P	S	S	S	S	S	S
YBL047C_930	S	S	-	S	M	-	S	T	P	V	A	S	S	S	S	S	S	S	S	S
YBL047C_949	S	S	-	S	S	S	S	E	N	S	S	S	S	S	S	S	S	S	S	S
YBL047C_963	S	S	-	S	S	S	T	T	S	F	S	S	S	S	S	S	S	S	S	S
YBL051C_188	S	S	S	S	S	S	S	S	-	-	-	S	S	S	S	S	S	S	-	-
YBL051C_189	S	S	S	S	M	T	V	T	-	-	-	S	S	S	T	T	T	T	-	-
YBL051C_190	S	S	S	S	S	S	S	S	-	-	-	S	S	S	S	S	S	S	-	-
YBL051C_193	S	S	S	S	S	S	S	S	-	-	-	S	S	S	S	S	S	S	-	-
YBL051C_196	S	S	S	S	S	S	S	S	-	-	-	S	S	S	S	S	S	S	-	-
YBL051C_304	T	T	T	T	T	T	T	I	-	T	-	T	T	T	T	T	T	T	T	T
YBL051C_392	S	S	S	S	S	S	S	M	-	G	-	S	S	S	S	S	S	S	S	S
YBL051C_465	S	S	S	S	S	T	Q	Q	-	S	-	S	S	S	S	S	S	S	S	S
YBL051C_511	T	T	T	T	T	R	T	N	-	T	-	T	T	T	T	T	T	T	T	T
YBL051C_537	S	S	S	S	N	V	S	S	-	T	-	S	S	S	S	S	S	S	S	S
YBL051C_540	S	S	S	S	S	S	S	-	-	G	-	S	S	S	S	S	S	S	S	S
YBL051C_544	S	S	P	S	G	T	T	S	-	S	-	S	S	S	S	S	S	S	S	S
YBL051C_55	S	S	S	A	-	-	S	S	-	S	-	S	S	S	-	-	-	-	-	-
YBL051C_628	S	S	S	S	A	N	Q	S	-	-	-	S	S	S	S	S	S	S	-	-
YBL051C_635	S	S	S	S	T	G	T	Q	-	-	-	S	S	S	S	S	S	S	-	-
YBL051C_637	S	S	S	S	S	N	S	S	-	-	-	S	S	S	S	S	S	S	-	-
YBL051C_639	S	S	T	S	S	N	L	T	-	-	-	S	S	S	S	S	S	S	-	-
YBL051C_652	S	S	S	S	S	S	S	N	-	T	-	S	S	S	S	S	S	S	S	S
YBL051C_654	S	S	S	S	S	S	S	S	-	S	-	S	S	S	S	S	S	S	S	S
YBL051C_65	S	A	A	T	T	A	S	S	-	A	-	A	A	A	A	A	A	A	A	A
YBL052C_245	T	T	S	F	N	N	E	M	-	T	-	T	T	T	T	T	T	T	-	-
YBL052C_8	S	S	S	S	K	D	K	-	T	S	-	S	S	S	S	S	S	S	S	S
YBL054W_223	S	S	S	S	S	S	S	S	-	-	-	S	S	S	S	S	S	S	-	-
YBL054W_225	S	S	S	S	S	S	S	-	-	-	-	S	S	S	S	S	S	S	-	-
YBL054W_275	S	S	S	S	S	S	S	D	-	-	-	S	S	S	S	S	S	S	-	-
YBL054W_279	S	S	S	S	S	S	S	S	-	-	-	S	S	S	S	S	S	S	-	-
YBL054W_317	S	S	S	S	S	S	L	S	-	-	-	S	S	S	S	S	S	S	-	-
YBL054W_332	S	S	S	S	S	S	S	G	-	-	-	S	S	S	S	S	S	S	-	-
YBL054W_340	S	S	S	T	S	-	S	G	-	-	-	S	S	S	S	S	S	S	-	-
YBL054W_365	S	S	S	S	A	S	S	T	-	-	-	S	S	S	S	S	S	S	-	-
YBL056W_323	S	S	S	N	E	E	A	S	-	A	A	S	S	S	A	A	A	A	A	A
YBL056W_331	S	S	S	S	A	P	P	K	A	F	S	S	S	S	S	S	S	S	S	S
YBL057C_58	T	T	T	T	S	T	I	S	S	S	N	T	T	T	T	T	T	T	T	T
YBL057C_63	S	S	S	S	T	L	G	S	D	D	S	S	S	S	S	S	S	S	S	S
YBL057C_65	S	S	N	S	D	E	D	Y	S	T	T	S	S	S	D	D	D	D	D	D
YBL057C_69	S	S	S	S	D	S	-	S	F	E	L	S	S	S	D	D	D	D	D	D
YBL058W_99	Y	Y	Y	H	-	-	-	-	Y	P	Q	Y	Y	Y	-	-	-	-	Y	Y
YBL058W_107	S	S	S	S	S	S	T	K	S	T	R	S	S	S	S	S	S	S	S	S
YBL058W_111	T	A	I	A	V	T	K	P	V	-	T	T	T	T	T	T	T	T	T	P
YBL058W_127	S	S	S	S	S	S	S	-	P	T	T	S	S	S	S	S	S	T	T	T
YBL058W_129	S	S	S	S	S	S	S	-	P	G	R	S	S	S	S	S	S	R	R	R
YBL058W_209	S	S	S	S	S	S	S	G	S	G	T	S	S	S	S	S	S	S	S	S
YBL058W_223	S	S	S	S	E	E	E	S	P	G	S	S	S	S	S	S	S	S	S	S
YBL058W_225	S	P	P	A	G	S	L	L	S	A	P	P	P	P	P	P	P	P	P	P
YBL058W_314	S	S	S	S	S	S	S	S	S	S	S	S	S	S	S	S	S	S	S	S
YBL058W_320	S	S	S	S	A	S	S	S	P	R	S	S	S	S	S	S	S	S	S	S
YBL058W_321	S	S	S	S	P	S	S	C	T	A	V	S	S	S	S	S	S	S	S	S
YBL058W_330	T	T	A	T	T	N	K	S	T	A	T	T	T	T	T	T	T	T	T	T
YBL058W_92	S	L	S	S	S	-	T	-	A	S	S	S	S	S	S	S	S	S	S	S
YBL058W_93	S	S	S	S	A	-	T	-	S	S	S	S	S	S	S	S	S	S	S	S
YBL058W_96	S	S	S	S	T	A	S	-	S	T	G	S	S	S	S	S	S	S	S	S
YBL060W_25	S	S	T	S	-	H	-	-	-	-	-	S	S	S	S	S	S	-	-	-
YBL060W_27	S	S	N	G	-	K	S	-	-	-	-	S	S	S	S	S	S	-	-	-
YBL060W_283	S	S	S	S	-	T	A	-	-	-	-	S	S	S	S	S	S	-	-	-
YBL060W_288	S	S	S	S	-	H	S	-	-	-	-	S	S	S	S	S	S	-	-	-
YBL060W_289	T	T	T	T	-	T	M	-	-	-	-	T	T	T	T	T	T	-	-	-
YBL060W_292	S	S	S	S	-	H	L	-	-	-	-	S	S	S	S	S	S	-	-	-
YBL060W_298	S	S	S	S	-	I	G	-	-	-	-	S	S	S	S	S	S	-	-	-
YBL061C_147	S	S	S	S	S	S	S	I	-	-	-	S	S	S	S	S	S	S	-	-
YBL061C_170	S	S	S	S	S	S	S	S	-	-	-	S	S	S	S	S	S	S	-	-
YBL061C_31	S	G	S	S	S	S	S	A	-	-	-	S	S	S	S	S	S	S	-	-
YBL061C_560	S	S	S	S	S	S	S	-	-	-	-	S	S	S	S	S	S	-	-	-
YBL061C_562	S	S	S	S	N	N	S	-	-	-	-	S	S	S	S	S	S	-	-	-
YBL061C_563	T	T	T	T	T	T	T	-	-	-	-	T	T	T	T	T	T	-	-	-
YBL061C_589	T	T	T	T	-	V	-	-	-	-	-	T	T	T	T	T	T	-	-	-
YBL061C_621	S	S	S	S	P	L	K	-	-	-	-	S	S	S	S	S	S	-	-	-
YBL061C_636	S	S	S	P	S	N	D	-	-	-	-	S	S	S	S	S	S	-	-	-
YBL064C_172	T	T	T	T	T	T	T	T	T	T	-	T	T	T	T	T	T	T	T	T
YBL064C_175	S	S	S	S	S	S	S	S	S	S	-	S	S	S	S	S	S	S	S	S
YBL066C_159	S	S	S	S	V	Q	G	T	-	-	-	S	S	S	S	S	S	S	-	-
YBL066C_164	S	S	S	S	T	S	Q	-	-	-	-	S	S	S	S	S	S	-	-	-
YBL066C_262	S	S	S	S	S	S	S	-	-	-	-	S	S	S	S	S	S	S	-	-
YBL066C_266	T	T	T	T	S	Q	T	-	-	-	-	T	T	T	T	T	T	T	-	-
YBL066C_272	S	S	S	S	S	S	-	G	-	-	-	S	S	S	S	S	S	S	-	-
YBL066C_327	S	S	S	S	S	S	S	-	-	-	-	S	S	S	S	S	S	-	-	-
YBL066C_7	S	S	S	S	G	N	S	S	-	-	-	S	S	S	S	S	S	S	-	-
YBL066C_805	S	S	S	S	-	R	N	E	-	-	-	S	S	S	S	S	S	S	-	-
YBL066C_969	S	S	S	S	S	Q	S	S	-	-	-	S	S	S	S	S	S	S	-	-
YBL067C_197	S	S	S	S	H	S	S	K	P	-	-	S	S	S	S	S	S	S	S	-
YBL067C_260	S	S	S	S	N	E	L	S	G	A	S	S	S	S	S	S	S	S	S	S
YBL067C_321	S	S	S	S	K	N	A	A	N	Q	-	S	S	S	S	S	S	S	S	S
YBL067C_324	S	S	S	S	S	-	I	N	Q	-	-	S	S	S	S	S	S	S	S	-
YBL067C_325	S	S	S	S	A	-	T	N	S	-	-	S	S	S	S	S	S	S	S	-
YBL067C_327	S	S	S	S	-	R	N	T	P	-	-	S	S	S	S	S	S	S	S	-
YBL067C_462	S	N	N	G	D	-	D	-	-	D	S	N	N	N	N	N	N	N	N	N
YBL074C_330	S	S	G	G	S	S	Q	Y	N	-	A	S	S	S	S	S	S	S	S	S
YBL076C_1058	S	S	S	S	S	A	S	T	E	E	D	S	S	S	S	S	S	S	E	E
YBL076C_132	T	T	T	T	T	T	T	T	T	T	T	T	T	T	T	T	T	T	T	T
YBL076C_188	S	S	S	S	S	S	S	S	A	S	S	S	S	S	S	S	S	S	S	S
YBL076C_405	T	T	T	T	T	T	T	T	T	T	T	T	T	T	T	T	T	T	T	T
YBL076C_411	S	S	S	S	S	A	A	T	T	A	A	S	S	S	S	S	S	T	T	A
YBL076C_828	S	S	S	S	S	S	S	K	S	K	T	S	S	S	S	S	S	S	S	S
YBL079W_1246	S	S	S	S	C	C	C	C	A	G	V	S	S	S	C	C	C	C	C	C
YBL084C_266	S	S	S	S	S	S	-	I	T	G	S	S	S	S	S	S	S	S	S	S
YBL084C_303	T	T	T	T	A	S	-	V	-	P	-	T	T	T	T	T	T	T	T	T
YBL084C_327	S	S	S	S	T	S	S	K	T	R	-	S	S	S	S	S	S	S	S	S
YBL084C_350	T	T	T	T	T	T	T	S	F	A	-	T	T	T	T	T	T	T	T	T
YBL084C_396	T	T	T	T	E	K	T	S	S	H	E	T	T	T	T	T	T	T	T	T
YBL085W_103	S	S	N	Y	A	-	D	S	P	F	S	S	S	S	S	S	S	S	S	S
YBL085W_105	S	S	S	S	S	-	S	T	S	S	S	S	S	S	S	S	S	S	S	S
YBL085W_127	S	S	S	S	N	D	S	S	T	S	S	S	S	S	S	S	S	S	S	S
YBL085W_150	T	T	T	V	S	-	Q	N	-	L	S	T	T	T	T	T	T	T	T	T
YBL085W_157	T	A	A	A	G	S	T	L	-	D	S	A	A	A	A	A	T	T	T	S
YBL085W_195	S	S	S	S	H	A	S	S	-	S	A	S	S	S	S	S	S	S	S	S
YBL085W_206	T	T	T	T	V	F	T	T	G	Q	T	T	T	T	T	T	T	T	T	T
YBL085W_208	S	S	S	S	-	S	G	S	E	T	N	S	S	S	S	S	S	S	S	S
YBL085W_212	S	S	S	S	L	S	L	S	A	S	A	S	S	S	S	S	S	S	S	S
YBL085W_213	S	S	S	S	S	-	-	R	R	S	S	S	S	S	S	S	S	S	S	S
YBL085W_215	S	P	S	S	-	-	-	S	-	Y	L	S	S	S	S	S	S	S	S	S
YBL085W_392	S	S	S	S	S	S	S	T	I	A	-	S	S	S	S	S	S	S	S	S
YBL085W_404	S	S	S	S	S	S	S	S	E	V	-	S	S	S	S	S	S	S	S	T
YBL085W_411	S	S	S	S	S	S	S	T	P	K	S	S	S	S	S	S	S	S	S	S
YBL085W_522	T	T	T	T	S	N	T	T	K	S	-	T	T	T	T	T	T	T	T	T
YBL085W_524	S	S	S	S	S	S	S	A	S	-	-	S	S	S	S	S	S	S	S	S
YBL085W_526	S	S	S	S	G	G	G	S	R	-	T	S	S	S	G	G	G	S	S	S
YBL085W_527	S	S	S	S	S	S	S	S	D	-	S	S	S	S	S	S	S	S	S	S
YBL085W_539	S	S	S	S	S	S	S	-	-	D	-	S	S	S	S	S	S	S	S	S
YBL085W_563	S	S	S	S	S	N	H	S	H	T	G	S	S	S	S	S	S	S	S	S
YBL085W_573	S	S	S	S	S	T	P	N	S	L	P	S	S	S	S	S	S	S	S	S
YBL085W_577	S	S	S	S	-	S	S	S	V	S	P	S	S	S	S	S	S	S	S	S
YBL085W_588	S	S	S	S	P	P	S	S	S	S	S	S	S	S	S	S	S	S	S	S
YBL085W_589	S	S	S	S	S	R	S	S	A	S	A	S	S	S	S	S	S	S	S	S
YBL085W_592	S	S	S	S	E	-	S	S	S	P	-	S	S	S	S	S	S	S	S	S
YBL085W_598	S	S	S	S	N	A	E	S	N	S	E	S	S	S	S	S	S	S	S	S
YBL085W_600	S	S	S	S	S	S	T	-	T	A	L	S	S	S	S	S	S	S	S	S
YBL085W_643	S	S	S	S	S	S	S	S	S	G	S	S	S	S	S	S	S	S	S	S
YBL085W_647	S	S	S	S	S	S	S	S	A	-	P	S	S	S	S	S	S	S	S	S
YBL085W_651	T	T	T	T	Q	T	Q	S	A	-	A	T	T	T	T	T	T	A	A	A
YBL085W_652	S	S	S	S	Q	D	S	M	P	R	S	S	S	S	S	S	S	S	S	S
YBL085W_654	S	S	S	S	T	T	T	S	S	S	S	S	S	S	S	S	S	S	S	S
YBL085W_658	S	S	S	S	-	S	S	A	S	G	S	S	S	S	S	S	S	S	S	S
YBL085W_660	S	S	S	S	-	S	R	-	-	G	G	S	S	S	S	S	S	S	S	S
YBL085W_669	T	T	T	S	S	K	A	T	R	S	K	T	T	T	T	T	T	T	T	T
YBL085W_734	S	S	S	S	S	S	S	F	T	-	E	S	S	S	S	S	S	S	S	S
YBL085W_736	S	S	S	S	S	S	S	T	S	S	I	S	S	S	S	S	S	S	S	S
YBL085W_739	T	T	T	S	K	S	V	R	N	V	K	T	T	T	T	T	T	T	T	T
YBL085W_745	S	S	S	S	L	L	S	N	-	S	D	S	S	S	S	S	S	N	N	N
YBL085W_85	S	T	I	T	N	E	A	-	Q	E	R	T	T	T	T	T	T	T	T	T
YBL085W_87	T	T	T	T	T	I	S	L	G	T	G	T	T	T	T	T	T	T	T	T
YBL085W_918	T	I	T	T	E	E	E	E	E	A	E	T	T	T	E	E	E	E	E	E
YBL086C_432	S	S	S	S	G	-	S	S	Q	-	-	S	S	S	S	S	S	S	S	-
YBL086C_438	S	V	V	V	-	G	T	G	S	-	-	V	V	V	V	V	V	V	V	-
YBL091C_11	S	P	P	S	Q	S	K	E	A	L	K	P	P	S	S	S	N	N	N	N
YBL091C_1	T	S	S	S	S	A	S	T	A	A	T	S	S	S	S	S	S	S	A	A
YBL091C_34	S	S	S	S	N	S	V	S	G	S	N	S	S	S	S	S	S	S	S	S
YBL091C_8	S	A	T	A	P	M	V	E	K	L	A	A	A	A	A	A	A	A	A	A
YBL092W_39	S	S	S	S	S	S	S	S	S	N	S	S	S	S	S	S	S	S	S	S
YBL092W_50	S	S	S	S	S	S	S	S	R	P	S	S	S	S	S	S	S	S	R	R
YBL092W_66	S	S	S	S	S	T	S	M	M	M	M	S	S	S	S	S	S	M	M	M
YBL092W_68	S	S	S	S	S	S	S	S	S	S	N	S	S	S	S	S	S	S	S	S
YBL092W_72	T	T	T	I	V	T	T	A	A	A	A	T	T	T	T	T	T	A	A	A
YBL093C_203	T	T	T	T	T	T	T	-	-	-	-	T	T	T	T	T	T	-	-	-
YBL097W_165	T	T	T	T	T	T	T	T	-	T	L	T	T	T	T	T	T	T	T	T
YBL097W_201	S	S	S	S	S	S	S	S	G	G	G	S	S	S	S	S	S	S	G	G
YBL097W_244	S	S	S	S	L	E	S	K	S	S	A	S	S	S	S	S	S	S	S	S
YBL097W_253	S	S	S	S	T	D	S	-	Q	P	H	S	S	S	S	S	S	S	S	S
YBL097W_255	S	S	S	S	T	S	A	-	L	T	T	S	S	S	S	S	S	S	S	T
YBL097W_263	S	S	S	S	I	L	S	S	L	S	N	S	S	S	S	S	S	S	S	S
YBL097W_268	S	S	S	S	S	N	T	F	S	V	-	S	S	S	S	S	S	S	S	S
YBL097W_431	T	V	T	A	E	-	I	-	N	T	A	T	T	T	T	T	T	T	T	T
YBL097W_468	S	G	E	G	N	-	S	D	D	T	V	G	G	G	N	N	N	N	N	N
YBL097W_533	S	N	N	S	A	S	Q	S	-	T	A	S	S	S	S	S	S	S	S	S
YBL097W_541	T	T	V	T	D	S	D	-	R	E	L	T	T	T	D	D	D	D	D	D
YBL097W_543	S	S	S	S	T	A	S	T	T	F	K	S	S	S	S	S	S	S	S	N
YBL097W_547	S	S	S	A	L	S	E	S	S	K	D	S	S	S	S	S	S	S	S	S
YBL097W_553	T	A	A	T	Q	E	E	-	-	G	G	A	A	A	E	E	E	E	E	E
YBL097W_677	S	N	S	E	-	-	Q	-	D	D	S	S	S	S	S	E	E	E	D	D
YBL097W_699	S	S	S	S	G	S	D	G	G	K	E	S	S	S	S	S	S	S	S	S
YBL097W_91	S	S	S	S	S	S	S	S	S	S	S	S	S	S	S	S	S	S	S	S
YBL098W_21	S	S	S	S	-	-	A	A	A	A	-	S	S	S	A	A	A	A	A	A
YBL098W_3	S	S	S	S	-	-	S	G	-	K	-	S	S	S	S	S	S	S	S	S
YBL099W_177	S	S	S	S	S	S	S	S	S	S	S	S	S	S	S	S	S	S	S	S
YBL099W_510	S	S	S	S	S	S	A	S	A	S	S	S	S	S	S	S	S	S	S	S
YBL101C_1027	T	T	T	T	S	S	V	T	-	-	-	T	T	T	T	T	T	T	-	-
YBL101C_1029	S	S	S	-	P	S	-	T	-	-	-	S	S	S	S	S	S	S	-	-
YBL101C_1034	S	S	S	-	G	S	-	G	-	-	-	S	S	S	S	S	G	G	-	-
YBL101C_1038	S	S	S	S	S	L	D	S	-	-	-	S	S	S	S	S	S	S	-	-
YBL101C_114	S	S	P	P	A	T	-	I	-	-	-	S	P	P	S	S	S	S	-	-
YBL101C_134	T	A	F	S	S	R	R	-	-	-	-	T	S	S	S	S	S	S	-	-
YBL101C_13	S	S	P	S	S	S	-	S	-	-	-	S	S	S	S	S	S	S	-	-
YBL101C_139	S	S	S	S	N	-	S	G	-	-	-	S	S	S	S	S	S	S	-	-
YBL101C_15	S	S	S	S	-	S	-	-	-	-	-	S	S	S	S	S	S	-	-	-
YBL101C_17	S	S	S	S	-	Q	-	-	-	-	-	S	S	S	S	S	S	-	-	-
YBL101C_285	S	S	-	V	S	P	T	G	-	-	-	S	S	S	S	S	S	S	-	-
YBL101C_299	S	S	S	L	S	E	-	S	-	-	-	S	S	S	S	S	S	S	-	-
YBL101C_305	S	S	S	L	S	-	-	-	-	-	-	S	S	S	S	-	-	-	-	-
YBL101C_32	S	S	S	S	-	S	-	L	-	-	-	S	S	S	S	S	S	S	-	-
YBL101C_424	T	T	T	T	L	S	S	N	-	-	-	T	T	T	T	T	T	T	-	-
YBL101C_427	S	N	S	D	Q	K	N	K	-	-	-	N	N	N	N	N	N	N	-	-
YBL101C_526	S	S	S	G	S	G	-	L	-	-	-	S	S	S	S	S	S	S	-	-
YBL101C_549	S	S	S	A	I	E	S	-	-	-	-	S	S	S	S	S	S	-	-	-
YBL101C_671	S	S	S	S	A	T	P	S	-	-	-	S	S	S	S	S	S	S	-	-
YBL101C_774	S	S	S	S	S	S	A	S	-	-	-	S	S	S	S	S	S	S	-	-
YBL102W_59	S	-	S	-	S	T	T	Y	A	H	N	S	S	S	S	S	S	S	S	S
YBL103C_122	S	S	S	S	N	S	S	-	-	-	-	S	S	S	S	S	-	-	-	-
YBL103C_141	S	S	S	S	S	S	T	-	-	-	-	S	S	S	S	S	S	-	-	-
YBL103C_149	T	T	A	T	S	I	-	-	-	-	-	T	T	T	T	T	T	-	-	-
YBL103C_226	S	S	S	S	S	S	S	-	-	-	-	S	S	S	S	S	S	-	-	-
YBL103C_235	S	S	S	S	S	S	N	-	-	-	-	S	S	S	S	S	S	-	-	-
YBL103C_240	S	S	S	S	S	S	S	-	-	-	-	S	S	S	S	S	S	-	-	-
YBL103C_245	S	S	S	S	S	T	P	-	-	-	-	S	S	S	S	S	S	-	-	-
YBL103C_255	S	S	S	S	S	S	S	-	-	-	-	S	S	S	S	S	S	-	-	-
YBL103C_268	S	S	S	S	S	S	S	-	-	-	-	S	S	S	S	S	S	-	-	-
YBL103C_375	S	S	S	A	G	S	P	-	-	-	-	S	S	S	S	S	S	-	-	-
YBL103C_454	S	S	S	S	S	S	S	-	-	-	-	S	S	S	S	S	S	-	-	-
YBL103C_55	T	T	T	T	T	T	T	-	-	-	-	T	T	T	T	T	T	-	-	-
YBL103C_80	S	S	S	N	-	S	P	-	-	-	-	S	S	S	S	S	S	-	-	-
YBL104C_122	S	A	S	S	-	-	-	-	-	D	-	S	S	S	-	-	-	-	-	S
YBL104C_135	S	S	S	S	G	-	-	-	S	S	-	S	S	S	S	-	-	-	S	S
YBL105C_1142	S	S	S	S	S	S	S	S	T	S	S	S	S	S	S	S	S	S	S	S
YBL105C_225	S	S	S	S	S	S	S	S	S	S	S	S	S	S	S	S	S	S	S	S
YBL105C_31	S	G	D	D	D	D	D	D	Q	D	Q	D	D	D	D	D	D	D	D	D
YBL105C_576	S	S	S	S	S	N	S	P	T	R	-	S	S	S	S	S	S	S	S	S
YBL105C_598	T	T	T	T	-	T	Q	A	A	V	-	T	T	T	T	T	T	T	T	T
YBL105C_600	S	S	S	S	-	V	S	K	G	S	-	S	S	S	S	S	S	S	S	S
YBL105C_655	S	S	S	S	G	D	Q	Q	S	P	A	S	S	S	S	S	S	S	S	S
YBL105C_656	S	S	P	P	V	T	L	K	S	P	D	S	P	P	P	P	P	P	P	P
YBL105C_669	S	S	L	F	N	T	S	P	S	P	-	S	S	S	S	S	S	S	S	P
YBL105C_673	T	A	T	A	V	E	L	-	P	-	-	T	T	T	T	T	T	T	T	P
YBL105C_682	T	T	A	T	Q	T	L	-	K	T	-	T	T	T	T	T	T	T	T	T
YBL105C_685	S	S	S	S	N	V	E	S	D	S	-	S	S	S	S	S	S	S	S	S
YBL105C_752	T	T	T	T	N	S	N	A	Q	Y	T	T	T	T	T	T	T	T	T	T
YBL105C_760	S	S	S	S	H	T	K	S	A	Y	-	S	S	S	S	S	S	S	S	S
YBL105C_819	S	S	S	S	S	S	S	G	G	G	G	S	S	S	S	S	S	G	G	G
YBL105C_980	T	T	T	T	T	T	T	T	T	T	T	T	T	T	T	T	T	T	T	T
YBL105C_981	S	S	S	S	S	S	S	G	G	S	A	S	S	S	S	S	S	S	S	S
YBL105C_982	T	T	T	T	T	T	T	T	T	T	T	T	T	T	T	T	T	T	T	T
YBR001C_111	S	-	S	S	S	S	S	S	V	S	S	S	S	S	S	S	S	S	S	S
YBR001C_51	S	-	S	S	S	S	S	Q	-	S	-	S	S	S	S	S	S	S	S	S
YBR001C_52	S	-	S	S	K	S	S	F	-	S	-	S	S	S	S	S	S	S	-	-
YBR001C_87	T	-	T	T	T	T	T	I	T	S	T	T	T	T	T	T	T	T	T	T
YBR003W_262	S	S	S	S	A	A	A	V	I	A	-	S	S	S	A	A	A	A	A	A
YBR005W_163	S	S	S	S	-	A	S	-	-	-	-	S	S	S	S	S	S	-	-	-
YBR007C_330	S	S	S	S	T	S	S	A	-	L	-	S	S	S	S	S	S	S	S	S
YBR007C_367	S	S	S	S	S	S	S	S	-	T	-	S	S	S	S	S	S	S	S	S
YBR007C_370	S	S	S	S	S	S	S	S	-	V	-	S	S	S	S	S	S	S	S	S
YBR007C_390	S	S	S	S	-	N	-	T	-	T	-	S	S	S	S	S	S	S	S	S
YBR007C_394	S	S	S	S	-	S	S	P	-	D	-	S	S	S	S	S	S	S	S	S
YBR007C_468	S	S	S	S	S	S	P	C	-	S	-	S	S	S	S	S	S	S	S	S
YBR007C_56	S	S	S	S	S	-	S	S	-	A	-	S	S	S	S	S	S	S	S	S
YBR007C_59	S	S	S	S	S	-	S	S	-	G	-	S	S	S	S	S	S	S	S	S
YBR007C_62	T	T	T	T	T	-	T	T	-	-	-	T	T	T	T	T	T	T	-	-
YBR009C_1	S	S	S	S	S	S	S	S	S	S	S	S	S	S	S	S	S	S	S	S
YBR010W_10	S	S	S	S	S	S	S	S	V	S	S	S	S	S	S	S	S	S	S	S
YBR011C_246	T	T	T	T	K	T	T	T	T	T	S	T	T	T	T	T	T	T	T	T
YBR011C_250	T	T	T	T	S	T	T	T	T	S	S	T	T	T	T	T	T	T	T	S
YBR011C_265	S	S	S	S	A	S	N	S	Q	E	Q	S	S	S	S	S	S	S	Q	Q
YBR011C_285	S	S	S	S	S	S	S	A	S	A	S	S	S	S	S	S	S	S	S	S
YBR011C_64	T	T	S	T	T	P	A	K	A	F	T	T	T	T	T	T	T	T	T	T
YBR016W_1	S	S	S	S	S	-	-	-	-	-	-	S	S	S	S	-	-	-	-	-
YBR016W_20	S	S	S	S	T	-	-	-	-	-	-	S	S	S	S	-	-	-	-	-
YBR018C_26	S	S	S	S	-	S	S	S	S	S	S	S	S	S	S	S	S	S	S	S
YBR019C_242	T	T	T	T	-	T	T	T	-	-	T	T	T	T	T	T	T	T	T	T
YBR019C_364	S	S	S	A	-	G	F	N	-	-	N	S	S	S	S	S	S	S	S	S
YBR019C_561	S	S	S	S	-	S	A	C	-	-	N	S	S	S	S	S	S	S	S	S
YBR020W_135	S	S	S	S	-	E	E	K	K	K	K	S	S	S	E	E	E	K	K	K
YBR020W_16	S	S	G	K	-	A	K	S	S	S	S	S	S	S	S	S	S	S	S	S
YBR020W_30	S	A	T	T	-	V	A	K	Q	N	K	T	T	T	T	T	T	T	N	N
YBR020W_333	S	T	I	T	-	T	S	V	-	S	M	T	T	T	T	T	T	T	T	T
YBR020W_348	S	S	S	S	-	T	T	A	T	-	M	S	S	S	T	T	T	T	T	T
YBR020W_37	S	N	N	N	-	K	N	E	E	K	Q	N	N	N	N	N	N	N	N	N
YBR020W_380	S	S	S	F	-	F	F	A	-	F	I	S	S	F	F	F	F	F	F	F
YBR021W_42	S	S	S	S	D	S	G	D	-	-	-	S	S	S	S	S	S	S	-	-
YBR021W_44	S	S	S	S	N	T	V	S	-	-	-	S	S	S	S	S	S	S	-	-
YBR021W_54	S	S	S	S	T	S	S	-	-	S	-	S	S	S	S	S	S	-	-	-
YBR021W_55	S	S	S	S	S	T	D	-	S	P	-	S	S	S	S	S	-	-	-	-
YBR021W_5	S	S	S	S	E	A	-	K	E	-	-	S	S	S	S	S	S	S	S	-
YBR023C_146	S	S	-	-	E	P	-	I	A	A	-	S	S	S	S	S	S	S	S	S
YBR023C_536	S	S	-	-	S	S	S	T	T	S	-	S	S	S	S	S	S	S	S	S
YBR023C_537	T	T	-	-	T	T	K	V	P	F	-	T	T	T	T	T	T	T	T	T
YBR023C_595	S	S	-	-	A	S	S	K	S	S	-	S	S	S	S	S	S	S	S	S
YBR023C_599	S	S	-	-	-	S	S	S	A	S	-	S	-	-	-	S	S	S	S	S
YBR025C_100	S	S	S	S	S	S	S	H	H	S	S	S	S	S	S	S	S	S	S	S
YBR025C_115	S	S	S	S	A	S	S	A	A	A	A	S	S	S	S	S	S	A	A	A
YBR025C_118	S	S	S	S	S	S	S	A	A	A	A	S	S	S	S	S	S	S	A	A
YBR025C_66	S	S	S	S	S	S	S	S	S	D	D	S	S	S	S	S	S	S	S	D
YBR025C_88	T	T	T	T	T	T	T	T	T	T	T	T	T	T	T	T	T	T	T	T
YBR026C_338	S	S	S	S	S	S	S	A	A	D	T	S	S	S	S	S	S	S	S	S
YBR028C_104	S	S	S	S	D	T	G	S	S	E	-	S	S	S	S	S	S	S	S	S
YBR028C_106	T	T	T	T	S	T	G	-	V	S	-	T	T	T	T	T	T	T	T	T
YBR028C_319	Y	Y	Y	H	H	H	Y	K	-	-	R	Y	Y	H	H	H	H	H	H	H
YBR028C_320	S	S	S	S	S	S	S	S	T	S	S	S	S	S	S	S	S	S	S	S
YBR028C_516	S	S	S	S	S	-	S	S	S	P	S	S	S	S	S	S	S	S	S	S
YBR028C_518	S	S	S	S	S	-	S	S	S	S	N	S	S	S	S	S	S	S	S	S
YBR028C_519	Y	Y	Y	Y	Y	-	Y	F	Y	L	F	Y	Y	Y	Y	Y	Y	Y	F	F
YBR028C_81	T	T	T	T	E	T	T	S	S	T	-	T	T	T	T	T	T	T	T	T
YBR028C_89	S	S	S	S	S	S	S	S	E	S	K	S	S	S	S	S	S	S	K	K
YBR029C_18	S	S	S	S	A	-	S	K	S	S	N	S	S	S	S	S	S	S	S	S
YBR029C_247	S	S	S	S	S	-	S	S	S	S	S	S	S	S	S	S	S	S	S	S
YBR029C_39	S	S	S	S	T	-	-	K	S	A	-	S	S	S	S	S	S	S	S	S
YBR033W_101	S	T	N	P	-	-	-	-	-	-	-	S	S	S	-	-	-	-	-	-
YBR033W_104	S	S	S	T	-	-	-	-	-	-	-	S	S	S	-	-	-	-	-	-
YBR033W_230	S	S	P	L	-	-	-	-	-	-	Q	S	S	S	-	-	-	-	-	-
YBR035C_153	S	S	S	S	S	S	S	S	S	-	S	S	S	S	S	S	S	S	S	S
YBR038W_99	S	S	S	S	S	S	S	S	T	S	-	S	S	S	S	S	S	S	S	S
YBR038W_132	S	S	S	S	-	S	N	S	S	-	I	S	S	S	S	S	S	S	S	S
YBR038W_144	S	S	S	S	P	A	G	S	G	S	K	S	S	S	S	S	S	S	S	S
YBR038W_216	S	S	S	S	S	S	S	K	S	-	S	S	S	S	S	S	S	S	S	S
YBR038W_224	S	S	S	S	N	P	-	R	S	P	-	S	S	S	S	S	S	S	S	S
YBR038W_230	S	S	S	S	A	-	K	G	R	E	-	S	S	S	S	S	S	S	S	S
YBR038W_255	S	S	S	S	S	S	S	S	N	D	E	S	S	S	S	S	S	S	D	D
YBR038W_39	S	S	S	S	-	S	S	I	G	E	T	S	S	S	S	S	S	S	S	S
YBR038W_59	S	S	S	S	S	S	S	S	S	A	R	S	S	S	S	S	S	S	S	S
YBR038W_81	S	S	S	S	S	S	S	R	S	T	I	S	S	S	S	S	S	S	S	S
YBR038W_85	S	S	S	S	S	S	S	N	A	R	N	S	S	S	S	S	S	S	S	S
YBR039W_141	T	T	T	T	T	V	A	T	A	V	I	T	T	T	T	T	T	T	T	V
YBR040W_287	S	S	S	S	S	S	A	-	E	-	S	S	S	S	S	S	S	S	S	S
YBR040W_292	T	T	T	T	-	S	T	-	A	-	T	T	T	T	T	T	T	T	T	T
YBR040W_295	S	S	S	S	E	S	Y	-	-	-	T	S	S	S	S	S	S	S	-	-
YBR043C_424	T	T	T	T	-	-	T	E	S	-	-	T	T	T	T	T	T	T	T	-
YBR043C_435	S	S	S	S	-	-	T	S	-	-	-	S	S	S	S	S	S	S	-	-
YBR043C_56	S	S	S	S	-	-	L	S	A	E	-	S	S	S	S	S	S	S	S	S
YBR048W_43	T	-	-	T	-	T	T	T	T	T	T	T	T	T	T	T	T	T	T	T
YBR049C_13	S	S	-	S	S	S	-	-	G	-	-	S	S	S	S	S	S	S	S	-
YBR049C_239	T	T	-	A	V	R	-	S	-	-	-	T	T	T	T	T	-	-	-	-
YBR049C_276	T	T	-	T	S	H	-	N	-	-	-	T	T	T	T	T	T	T	-	-
YBR049C_344	S	S	-	S	N	A	-	N	A	-	-	S	S	S	S	S	S	S	S	-
YBR049C_354	S	S	-	L	D	Q	-	R	R	-	-	S	S	S	S	S	S	S	R	-
YBR049C_356	S	S	-	S	T	S	-	P	-	-	-	S	S	S	S	S	S	S	-	-
YBR049C_363	S	N	-	N	T	Q	-	S	-	-	-	N	N	N	N	N	N	N	-	-
YBR049C_370	S	S	-	S	R	S	-	-	-	-	-	S	S	S	S	S	S	-	-	-
YBR054W_289	S	S	S	S	H	S	-	-	-	-	L	S	S	S	S	S	-	-	-	-
YBR054W_292	S	S	S	S	S	S	-	-	-	-	-	S	S	S	S	S	-	-	-	-
YBR054W_295	S	S	S	S	I	S	-	-	-	-	C	S	S	S	S	S	-	-	-	-
YBR054W_298	S	S	S	S	S	S	-	-	-	-	A	S	S	S	S	S	-	-	-	-
YBR054W_300	S	S	S	S	S	S	-	-	-	-	D	S	S	S	S	S	-	-	-	-
YBR054W_301	S	S	S	S	A	P	-	-	-	-	K	S	S	S	S	S	-	-	-	-
YBR054W_340	T	T	T	T	-	-	-	-	-	-	-	T	T	T	-	-	-	-	-	-
YBR054W_342	S	S	S	S	-	-	-	-	-	-	N	S	S	S	-	-	-	-	-	-
YBR056W_3	S	S	S	S	K	M	K	-	-	I	-	S	S	S	K	K	K	-	-	-
YBR059C_9	S	-	S	S	S	V	S	-	E	-	A	S	S	S	S	S	S	S	S	S
YBR059C_1047	S	-	S	S	S	S	-	P	A	-	A	S	S	S	S	S	S	S	S	S
YBR059C_1049	S	-	S	S	S	S	-	N	A	-	K	S	S	S	S	S	S	S	S	S
YBR059C_1050	S	-	S	S	S	S	-	S	A	-	H	S	S	S	S	S	S	S	S	S
YBR059C_1052	T	-	T	T	N	P	-	-	G	-	-	T	T	T	T	T	-	-	-	-
YBR059C_1071	S	-	S	S	S	S	S	S	S	-	S	S	S	S	S	S	S	S	S	S
YBR059C_1098	S	-	S	S	S	S	S	-	-	-	-	S	S	S	S	S	S	-	-	-
YBR059C_402	S	-	S	G	L	-	A	-	P	-	S	S	S	S	S	S	S	S	S	S
YBR059C_406	S	-	S	S	S	E	-	S	S	-	S	S	S	S	S	S	S	S	S	S
YBR059C_457	S	-	S	S	D	T	Q	E	A	-	V	S	S	S	S	S	S	S	S	N
YBR059C_464	S	-	S	S	S	E	-	I	D	-	S	S	S	S	S	S	S	S	S	S
YBR059C_470	T	-	T	T	-	S	-	D	V	-	T	T	T	T	T	T	T	T	T	-
YBR059C_495	S	-	S	S	A	Q	-	-	P	-	-	S	S	S	S	S	S	S	S	-
YBR059C_500	S	-	C	S	K	Q	E	-	Q	-	-	S	S	S	S	S	S	S	S	-
YBR059C_503	S	-	S	N	G	Q	S	-	T	-	-	S	S	S	S	S	S	S	S	-
YBR059C_510	S	-	S	S	S	G	A	-	T	-	-	S	S	S	S	S	S	S	S	-
YBR059C_540	S	-	S	S	A	N	S	-	S	-	-	S	S	S	S	S	S	S	S	-
YBR059C_573	S	-	S	S	S	S	P	S	S	-	-	S	S	S	S	S	S	S	S	-
YBR059C_800	S	-	S	S	S	S	S	S	S	-	-	S	S	S	S	S	S	S	S	-
YBR059C_810	S	-	S	P	-	P	S	P	-	-	S	S	S	S	S	S	S	S	-	-
YBR059C_845	S	-	S	S	Q	S	T	S	S	-	K	S	S	S	S	S	S	S	S	S
YBR059C_949	S	-	S	S	T	N	P	S	D	-	T	S	S	S	S	S	S	S	S	S
YBR059C_952	S	-	S	S	Q	E	S	A	D	-	D	S	S	S	S	S	S	S	S	S
YBR059C_959	S	-	S	P	S	S	S	-	A	-	S	S	S	S	S	S	S	S	S	S
YBR059C_970	S	-	S	S	N	S	S	E	N	-	E	S	S	S	S	S	S	S	S	-
YBR059C_996	S	-	P	P	P	R	S	N	-	-	S	P	P	P	P	P	-	-	-	-
YBR060C_14	S	S	-	S	-	C	L	L	T	D	R	S	S	S	S	S	S	S	S	S
YBR060C_15	S	S	-	S	S	S	S	T	S	E	-	S	S	S	S	S	S	S	S	S
YBR060C_173	T	T	-	T	-	E	S	D	-	D	E	T	T	T	T	T	T	T	T	T
YBR060C_186	T	T	-	T	T	T	K	S	H	T	M	T	T	T	T	T	T	T	T	T
YBR060C_187	S	S	-	S	S	S	S	M	T	E	E	S	S	S	S	S	S	S	S	S
YBR060C_205	S	S	-	S	L	S	S	K	-	A	T	S	S	S	S	S	S	S	S	S
YBR060C_216	T	A	-	T	V	V	V	I	-	R	S	T	T	T	V	V	V	V	V	V
YBR060C_23	T	T	-	T	T	A	T	T	S	T	S	T	T	T	T	T	T	T	T	T
YBR060C_59	T	T	-	A	-	V	E	K	T	G	V	T	T	T	T	T	T	T	T	T
YBR060C_60	S	S	-	T	-	G	S	Q	S	S	L	S	S	S	S	S	S	S	S	S
YBR060C_69	T	T	-	T	G	R	T	T	T	-	V	T	T	T	T	T	T	T	T	T
YBR063C_116	T	A	T	T	-	-	-	-	-	-	-	T	T	T	-	-	-	-	-	-
YBR068C_14	T	P	P	A	S	T	P	-	-	K	T	P	P	P	P	P	-	-	-	-
YBR068C_15	S	S	S	S	T	S	A	-	-	M	K	S	S	S	S	S	S	-	-	-
YBR068C_18	S	S	F	S	E	V	C	-	-	N	S	S	S	S	S	S	S	S	S	S
YBR068C_20	S	S	S	S	T	S	S	-	-	A	L	S	S	S	S	S	S	S	S	S
YBR068C_23	S	S	S	S	E	S	-	-	-	V	S	S	S	S	S	S	S	S	S	S
YBR068C_25	S	S	S	S	S	S	S	-	-	A	S	S	S	S	S	S	S	S	S	S
YBR068C_2	S	S	S	L	S	S	K	-	-	S	-	S	S	S	S	S	S	-	-	-
YBR068C_3	S	S	S	S	K	S	K	-	-	E	E	S	S	S	S	S	S	-	-	-
YBR068C_75	S	S	S	S	L	I	-	-	-	N	-	S	S	S	S	S	S	S	S	S
YBR068C_83	S	S	S	S	S	S	S	-	-	-	-	S	S	S	S	S	S	-	-	-
YBR069C_12	S	S	S	N	D	S	-	-	-	-	K	S	S	S	S	S	S	-	-	-
YBR069C_16	Y	C	Y	C	Y	G	N	-	-	-	-	Y	Y	Y	Y	Y	Y	-	-	-
YBR069C_17	S	S	S	T	-	E	S	-	-	-	-	S	S	S	S	S	S	-	-	-
YBR069C_19	S	S	S	G	E	S	K	-	-	-	-	S	S	S	S	S	S	-	-	-
YBR069C_34	T	T	A	T	T	E	P	-	-	-	S	T	T	T	T	T	T	-	-	-
YBR069C_3	S	G	R	S	S	S	D	-	-	-	Y	S	S	S	S	S	S	-	-	-
YBR069C_43	S	S	S	L	D	A	S	-	-	A	P	S	S	S	S	S	S	S	S	S
YBR069C_46	T	P	Q	Q	N	T	V	-	-	G	D	Q	Q	Q	T	T	T	T	T	T
YBR069C_574	S	P	H	P	-	A	-	-	-	-	I	P	P	P	P	P	-	-	-	-
YBR069C_595	S	S	Q	S	-	S	N	-	-	T	L	S	S	S	S	S	S	S	S	S
YBR069C_598	S	S	L	S	E	S	-	-	-	D	E	S	S	S	S	S	E	E	E	E
YBR069C_5	S	S	D	S	S	T	S	-	-	-	S	S	S	S	S	S	S	-	-	-
YBR069C_79	S	S	S	S	H	S	K	-	-	A	T	S	S	S	S	S	S	S	S	S
YBR069C_83	S	S	S	S	E	A	G	-	-	S	G	S	S	S	S	S	S	S	S	S
YBR071W_108	S	S	S	S	-	-	-	-	-	-	-	S	S	S	-	-	-	-	-	-
YBR071W_181	S	S	S	L	K	-	-	-	-	-	-	S	S	S	K	-	-	-	-	-
YBR071W_183	T	A	T	L	I	-	-	-	-	-	-	T	T	T	T	-	-	-	-	-
YBR071W_185	S	S	S	Y	D	-	-	-	-	-	-	S	S	S	S	-	-	-	-	-
YBR071W_188	T	T	T	T	I	-	-	-	-	-	-	T	T	T	T	-	-	-	-	-
YBR071W_206	S	S	S	S	N	-	-	-	-	-	-	S	S	S	S	-	-	-	-	-
YBR071W_31	S	S	S	S	V	-	-	-	-	-	-	S	S	S	S	-	-	-	-	-
YBR071W_34	S	S	S	N	S	-	-	-	-	-	-	S	S	S	S	-	-	-	-	-
YBR072W_162	T	T	T	T	-	S	T	-	-	N	-	T	T	T	T	T	T	-	-	-
YBR072W_1	S	S	S	S	-	S	S	-	-	-	-	S	S	S	S	S	S	-	-	-
YBR072W_206	S	S	S	S	-	S	S	-	-	K	-	S	S	S	S	S	S	-	-	-
YBR072W_207	S	S	S	S	-	S	S	-	-	-	-	S	S	S	S	S	S	-	-	-
YBR072W_210	S	S	S	S	-	S	S	-	-	-	-	S	S	S	S	S	S	-	-	-
YBR072W_41	T	A	A	A	-	Q	-	-	-	Y	-	A	A	A	A	A	A	-	-	-
YBR072W_46	S	S	S	S	-	D	D	-	-	S	-	S	S	S	S	S	S	-	-	-
YBR072W_89	S	N	N	N	-	-	E	-	-	T	-	N	N	N	-	-	-	-	-	-
YBR073W_84	S	S	P	P	A	K	S	E	D	T	-	S	P	P	P	P	P	P	P	P
YBR074W_4	S	S	S	N	A	N	Q	S	T	P	H	S	S	S	S	S	S	S	S	S
YBR074W_607	S	H	H	R	I	S	S	S	S	-	S	H	H	H	S	S	S	S	S	S
YBR079C_219	S	S	-	S	F	H	A	T	A	H	N	S	S	S	S	S	S	S	S	N
YBR079C_503	S	S	-	-	E	P	A	T	-	A	-	S	S	S	S	S	T	T	T	T
YBR079C_507	S	P	-	I	E	E	D	Q	-	-	-	S	S	S	D	D	D	D	-	-
YBR079C_512	T	T	-	S	E	A	D	-	-	-	-	T	T	T	T	T	T	T	-	-
YBR079C_523	T	T	-	T	A	E	H	-	V	S	-	T	T	T	T	T	T	T	T	T
YBR079C_690	S	S	-	S	D	D	N	D	G	L	H	S	S	S	N	N	N	N	N	N
YBR079C_892	S	S	-	S	V	T	A	E	-	A	-	S	S	S	S	S	S	S	S	S
YBR079C_920	T	T	-	G	S	Q	A	S	G	V	R	T	T	T	T	T	T	T	S	S
YBR079C_925	S	-	-	T	A	E	A	T	T	D	S	S	S	S	A	A	A	A	A	A
YBR079C_928	T	-	-	T	P	P	P	V	S	P	A	T	T	T	P	P	P	P	P	P
YBR079C_934	T	T	-	T	T	A	P	A	V	R	S	T	T	T	T	T	T	T	T	T
YBR080C_14	T	T	-	A	S	V	T	N	S	R	T	T	T	T	T	T	T	T	T	T
YBR080C_217	S	S	-	S	S	S	S	A	S	P	A	S	S	S	S	S	S	S	S	S
YBR080C_225	S	S	-	S	S	S	S	G	Q	A	S	S	S	S	S	S	S	S	S	S
YBR081C_1292	S	-	S	S	R	N	-	-	S	-	-	S	S	S	S	S	S	S	S	S
YBR081C_1293	S	-	S	S	E	S	-	-	K	-	-	S	S	S	S	S	S	S	S	S
YBR081C_366	T	-	T	A	G	T	-	-	T	E	-	T	T	T	T	T	-	-	-	-
YBR081C_77	T	-	-	T	-	-	I	T	R	S	-	-	-	-	-	-	-	T	T	T
YBR081C_826	S	-	S	P	S	L	S	Y	P	G	-	S	S	S	S	S	S	S	S	S
YBR081C_87	S	-	-	P	D	S	S	S	-	-	-	S	S	S	S	S	S	S	-	-
YBR082C_11	S	S	S	S	-	-	N	A	S	T	A	S	S	S	S	S	S	S	S	S
YBR083W_272	T	T	T	T	T	T	Q	K	-	-	-	T	T	T	T	T	T	T	-	-
YBR083W_275	T	T	T	T	N	S	-	K	-	-	-	T	T	T	T	T	-	-	-	-
YBR083W_324	S	S	S	S	G	D	-	N	-	-	-	S	S	S	S	S	S	S	-	-
YBR083W_475	T	T	T	T	N	S	P	S	-	-	-	T	T	T	T	T	T	S	-	-
YBR083W_85	S	S	S	S	-	N	S	L	-	-	-	S	S	S	S	S	S	S	-	-
YBR084W_354	S	S	-	S	E	Q	Q	-	E	Y	T	S	S	S	Q	Q	Q	Q	Q	Q
YBR085C-A_9	T	T	T	T	N	A	D	-	-	-	-	T	T	T	T	T	T	-	-	-
YBR085C-A_14	S	S	S	S	S	S	S	-	-	-	-	S	S	S	S	S	S	-	-	-
YBR085C-A_15	T	T	T	T	T	T	T	-	-	-	-	T	T	T	T	T	T	-	-	-
YBR085C-A_17	S	S	S	S	S	S	S	-	-	-	-	S	S	S	S	S	S	-	-	-
YBR085C-A_21	S	S	S	S	S	S	S	-	-	-	-	S	S	S	S	S	S	-	-	-
YBR085C-A_51	S	S	S	S	K	E	N	-	-	-	-	S	S	S	S	S	S	-	-	-
YBR086C_620	S	S	S	D	-	S	E	G	-	-	-	S	S	S	S	S	S	S	-	-
YBR086C_625	S	S	S	T	S	G	G	F	-	-	-	S	S	S	S	S	S	S	-	-
YBR086C_637	S	S	P	S	T	T	P	I	-	-	-	S	S	S	S	S	S	S	-	-
YBR086C_700	T	T	T	K	S	S	I	V	-	-	-	T	T	T	T	T	I	I	-	-
YBR086C_703	S	S	S	T	-	-	P	T	-	-	-	S	S	S	S	S	S	S	-	-
YBR086C_719	S	P	S	T	-	-	S	G	-	-	-	S	S	S	S	S	S	S	-	-
YBR086C_725	T	T	T	T	A	-	S	A	-	-	-	T	T	T	T	T	T	T	-	-
YBR086C_728	S	S	S	S	D	-	S	S	-	-	-	S	S	S	S	S	S	S	-	-
YBR086C_729	Y	Y	Y	Y	D	-	T	R	-	-	-	Y	Y	Y	Y	Y	Y	Y	-	-
YBR086C_735	T	T	T	T	T	T	T	T	-	-	-	T	T	T	T	T	T	T	-	-
YBR086C_756	S	S	S	S	T	P	R	R	-	-	-	S	S	S	S	S	S	S	-	-
YBR086C_762	S	S	S	S	N	-	P	E	-	-	-	S	S	S	S	S	S	S	-	-
YBR086C_763	S	S	S	S	T	T	S	R	-	-	-	S	S	S	S	S	S	S	-	-
YBR086C_766	S	S	A	T	T	S	N	E	-	-	-	S	S	S	S	S	S	S	-	-
YBR086C_770	T	T	T	A	T	T	-	H	-	-	-	T	T	T	T	T	T	T	-	-
YBR086C_779	S	S	S	T	K	-	S	K	-	-	-	S	S	S	S	S	S	S	-	-
YBR086C_792	S	S	R	S	E	P	S	V	-	-	-	S	S	S	S	S	S	S	-	-
YBR086C_843	S	S	S	S	D	S	R	S	-	-	-	S	S	S	S	S	S	S	-	-
YBR086C_846	S	S	S	S	-	S	S	G	-	-	-	S	S	S	S	S	S	S	-	-
YBR086C_849	T	T	T	T	T	-	G	V	-	-	-	T	T	T	T	T	T	T	-	-
YBR086C_852	T	T	T	T	Q	T	F	G	-	-	-	T	T	T	T	T	T	T	-	-
YBR086C_855	T	T	T	T	T	T	S	G	-	-	-	T	T	T	T	T	T	T	-	-
YBR086C_858	S	S	S	N	N	S	S	Q	-	-	-	S	S	S	S	S	S	S	-	-
YBR086C_859	T	T	N	N	A	H	V	A	-	-	-	T	N	N	N	N	N	N	-	-
YBR094W_509	S	S	S	S	T	D	T	D	-	E	-	S	S	S	S	S	S	D	D	D
YBR094W_514	S	S	S	S	-	-	-	-	E	C	-	S	S	S	-	-	-	S	S	S
YBR095C_135	S	N	S	S	T	Q	E	D	-	-	-	S	S	S	S	S	D	D	-	-
YBR095C_143	T	T	T	T	E	-	E	-	-	-	-	T	T	T	T	T	T	T	-	-
YBR095C_248	S	S	N	N	S	Q	-	T	-	-	-	S	N	N	N	N	N	N	-	-
YBR098W_123	S	S	N	N	S	S	S	S	-	L	L	S	S	S	S	S	S	S	S	S
YBR098W_127	S	S	S	S	S	S	S	S	-	-	P	S	S	S	S	S	S	S	S	S
YBR098W_132	S	S	S	S	D	A	A	-	-	S	S	S	S	S	S	S	S	S	S	S
YBR098W_133	S	S	S	S	-	S	S	-	-	N	S	S	S	S	S	S	S	S	S	S
YBR098W_140	S	H	H	H	-	-	N	-	-	P	F	H	H	H	-	-	-	-	-	H
YBR098W_181	S	N	T	I	-	D	N	L	-	S	T	N	N	N	N	N	N	N	N	N
YBR098W_183	S	S	N	S	S	R	T	S	-	S	S	S	S	S	S	S	S	S	S	S
YBR098W_186	S	S	S	S	N	Q	N	-	-	N	K	S	S	S	N	N	N	N	N	N
YBR098W_214	S	S	S	S	S	S	T	T	-	G	S	S	S	S	S	S	S	S	S	S
YBR098W_221	S	S	S	S	S	K	I	A	-	R	S	S	S	S	S	S	S	S	S	S
YBR098W_285	S	S	S	S	E	S	L	T	-	K	S	S	S	S	S	S	S	S	S	S
YBR098W_290	S	S	Y	D	T	E	D	V	-	R	F	S	S	D	D	D	D	D	D	N
YBR098W_291	S	S	S	S	D	D	S	A	-	S	Q	S	S	S	S	S	S	S	S	S
YBR098W_293	S	S	S	S	S	S	K	G	-	I	L	S	S	S	S	S	S	S	S	S
YBR098W_47	S	S	T	Y	-	S	S	-	-	-	A	S	S	S	S	S	S	S	S	S
YBR098W_48	S	S	S	D	-	S	S	-	-	-	L	S	S	S	S	S	S	S	S	S
YBR098W_60	S	R	S	P	-	T	K	-	-	S	S	S	S	S	S	S	S	S	S	S
YBR098W_62	S	S	S	G	-	E	F	-	-	S	Q	S	S	S	S	S	S	S	S	S
YBR101C_11	S	S	S	S	A	A	A	Q	Q	S	T	S	S	S	A	A	A	Q	S	S
YBR101C_142	T	T	T	T	E	S	K	D	D	P	E	T	T	T	T	T	T	N	N	N
YBR102C_138	S	S	S	S	K	-	-	-	I	-	R	S	S	S	S	S	S	S	S	-
YBR102C_27	T	A	A	T	S	T	-	N	-	S	-	T	T	T	T	T	T	T	T	T
YBR102C_30	S	S	S	S	S	S	S	A	V	K	-	S	S	S	S	S	S	S	S	S
YBR102C_470	T	T	T	T	T	N	T	D	E	D	E	T	T	T	T	T	T	T	E	E
YBR102C_481	S	S	S	S	S	S	S	N	N	A	D	S	S	S	S	S	S	S	S	S
YBR102C_489	S	S	S	S	S	S	S	S	S	S	E	S	S	S	S	S	S	S	S	S
YBR102C_57	T	T	T	T	T	T	T	N	N	R	-	T	T	T	T	T	T	N	N	N
YBR102C_718	S	S	S	S	A	S	S	K	C	E	V	S	S	S	S	S	S	S	C	C
YBR103W_136	S	S	S	S	M	H	G	S	N	-	K	S	S	S	S	S	S	S	N	N
YBR103W_139	S	T	A	T	D	T	S	K	S	-	I	T	T	T	T	T	T	T	T	T
YBR105C_26	S	S	S	L	Y	L	C	-	-	C	-	S	S	S	C	C	C	-	-	-
YBR106W_156	S	S	S	S	S	S	S	G	S	N	G	S	S	S	S	S	S	S	S	S
YBR108W_470	T	V	-	T	N	-	F	R	-	-	-	T	T	T	T	T	T	T	-	-
YBR108W_475	S	S	-	S	S	-	S	S	-	-	-	S	S	S	S	S	S	S	-	-
YBR108W_56	S	T	-	K	G	-	N	V	-	-	-	S	S	S	S	S	S	S	-	-
YBR108W_57	S	S	-	S	S	-	D	P	-	-	-	S	S	S	S	S	S	S	-	-
YBR108W_63	S	S	-	S	S	-	S	K	-	-	-	S	S	S	S	S	S	S	-	-
YBR108W_728	T	T	-	T	K	-	C	A	-	-	-	T	T	T	T	-	-	-	-	-
YBR108W_800	T	T	-	I	T	-	V	S	-	-	-	T	T	T	T	T	T	T	-	-
YBR108W_804	T	T	-	T	P	-	P	P	-	-	-	T	T	T	P	P	P	P	-	-
YBR108W_825	T	T	-	T	K	-	N	E	-	-	-	T	T	T	T	T	T	T	-	-
YBR108W_842	S	S	-	S	V	-	E	R	-	-	-	S	S	S	S	S	S	S	-	-
YBR108W_846	S	S	-	S	A	-	F	L	-	-	-	S	S	S	S	S	S	S	-	-
YBR108W_854	S	S	-	S	K	-	T	F	-	-	-	S	S	S	S	S	S	S	-	-
YBR108W_858	S	S	-	S	Q	-	D	Y	-	-	-	S	S	S	S	S	S	S	-	-
YBR108W_860	T	T	-	S	E	-	S	H	-	-	-	T	T	T	T	T	T	T	-	-
YBR108W_913	Y	Y	-	G	-	-	E	N	-	-	-	Y	Y	Y	-	-	-	-	-	-
YBR108W_914	S	S	-	S	-	-	E	T	-	-	-	S	S	S	-	-	-	-	-	-
YBR109C_101	S	S	S	S	S	S	S	S	S	S	T	S	S	S	S	S	S	S	S	S
YBR109C_81	S	S	S	S	S	S	S	S	S	S	N	S	S	S	S	S	S	S	S	S
YBR112C_425	T	T	-	-	N	A	S	-	P	-	H	T	T	T	T	T	T	S	P	P
YBR112C_428	S	S	-	-	A	N	N	-	P	-	V	S	S	S	S	S	S	S	S	S
YBR112C_439	T	T	-	-	T	T	T	-	Y	-	-	T	T	T	T	T	T	T	Y	Y
YBR112C_474	T	T	-	-	P	-	S	-	T	-	V	T	T	T	T	T	T	T	T	T
YBR112C_709	S	S	-	-	E	I	T	-	E	-	R	S	S	S	S	S	S	S	S	S
YBR112C_740	S	S	-	-	T	-	S	-	P	-	D	S	S	S	S	S	S	S	S	S
YBR112C_767	S	P	-	-	T	A	S	-	A	-	V	S	S	S	S	S	S	S	S	S
YBR112C_804	S	I	-	-	-	Q	T	-	S	-	S	S	-	-	-	S	S	S	S	S
YBR112C_814	S	S	-	-	D	-	Q	-	S	-	V	S	-	-	-	-	-	-	-	-
YBR112C_816	S	P	-	-	P	-	K	-	A	-	T	S	S	S	S	S	S	S	S	S
YBR112C_824	T	A	-	-	T	Q	V	-	S	-	G	T	T	T	T	T	T	T	T	T
YBR112C_865	S	S	-	-	G	E	E	-	S	-	T	S	S	S	E	E	E	E	E	E
YBR112C_938	S	T	-	-	-	E	A	-	N	-	D	S	-	-	-	N	N	N	N	N
YBR112C_942	S	S	-	-	L	A	E	-	-	-	-	S	S	S	S	S	A	-	-	-
YBR112C_947	T	S	-	-	N	A	D	-	-	-	-	S	S	S	N	N	N	-	-	-
YBR114W_108	S	S	-	S	D	-	D	S	G	S	T	S	S	S	S	S	S	S	S	S
YBR114W_24	S	S	S	S	S	S	-	V	V	S	S	S	S	S	S	S	S	S	S	S
YBR114W_48	S	S	N	I	E	-	-	S	D	L	S	S	S	S	S	S	N	N	N	N
YBR114W_75	T	T	T	T	R	-	S	I	S	L	N	T	T	T	T	T	T	T	T	T
YBR114W_77	S	S	S	S	A	S	K	D	G	D	T	S	S	S	S	S	S	S	S	N
YBR121C_202	S	S	S	P	P	P	P	L	K	P	T	S	S	P	P	P	P	P	P	P
YBR121C_452	S	S	S	S	S	S	S	T	T	S	P	S	S	S	S	S	S	T	T	T
YBR121C_504	S	S	S	S	N	N	N	N	N	N	N	S	S	S	N	N	N	N	N	N
YBR121C_665	T	-	-	T	-	-	-	-	K	V	Q	-	-	-	-	-	-	T	T	T
YBR123C_542	S	S	S	T	R	K	-	-	P	T	-	S	S	S	S	S	S	S	S	S
YBR123C_616	S	S	S	S	T	S	S	T	-	E	-	S	S	S	S	S	S	S	-	-
YBR125C_70	Y	Y	Y	Y	H	T	M	D	-	-	-	Y	Y	Y	H	H	H	H	-	-
YBR125C_72	T	T	T	S	K	K	H	-	-	-	-	T	T	T	K	K	K	K	-	-
YBR125C_74	S	S	S	S	M	I	T	S	-	S	-	S	S	S	S	S	S	S	-	-
YBR127C_136	S	S	S	-	S	S	S	S	S	Q	S	S	S	S	S	S	S	S	S	S
YBR127C_369	Y	Y	Y	-	Y	Y	Y	Y	Y	Y	Y	Y	Y	Y	Y	Y	Y	Y	Y	Y
YBR127C_377	S	S	S	-	S	S	S	S	S	S	S	S	S	S	S	S	S	S	S	S
YBR127C_379	S	S	S	-	S	S	S	S	S	S	S	S	S	S	S	S	S	S	S	S
YBR127C_3	S	S	S	-	S	S	S	N	T	A	-	S	S	S	S	S	S	S	S	S
YBR127C_406	Y	Y	Y	-	Y	Y	Y	Y	Y	Y	Y	Y	Y	Y	Y	Y	Y	Y	Y	Y
YBR127C_500	T	T	T	-	Q	A	-	-	-	V	T	T	T	T	T	T	T	T	T	T
YBR127C_502	S	S	S	-	-	N	-	S	-	E	S	S	S	S	S	S	S	S	S	S
YBR127C_503	S	S	S	-	-	T	-	H	-	Q	S	S	S	S	S	S	S	S	S	S
YBR127C_510	S	S	N	-	-	S	Q	-	I	D	T	S	S	-	-	-	-	-	S	S
YBR127C_514	S	S	L	-	S	S	S	-	N	T	S	S	S	S	S	S	S	S	S	S
YBR129C_187	S	S	S	S	N	R	D	S	P	S	F	S	S	S	S	S	S	S	S	S
YBR129C_189	S	N	N	T	S	E	T	T	S	S	T	N	N	N	S	S	S	S	S	S
YBR130C_216	S	S	S	S	-	-	K	K	-	-	-	S	S	S	K	K	K	K	-	-
YBR130C_26	S	S	N	S	S	Q	N	T	-	-	-	S	S	S	S	S	S	S	-	-
YBR130C_27	S	S	S	S	P	S	S	S	-	-	-	S	S	S	S	S	S	S	-	-
YBR130C_29	T	T	T	T	R	A	T	I	-	-	-	T	T	T	T	T	T	T	-	-
YBR130C_342	S	S	S	S	S	S	S	S	-	-	-	S	S	S	S	S	S	S	-	-
YBR130C_347	S	S	S	S	S	S	I	K	-	-	-	S	S	S	S	S	S	S	-	-
YBR130C_360	S	S	S	S	S	A	T	L	-	-	-	S	S	S	S	S	S	S	-	-
YBR130C_385	T	T	T	M	-	S	T	L	-	-	-	T	T	T	T	T	T	T	-	-
YBR130C_393	S	S	S	T	-	-	S	N	-	-	-	S	S	S	S	S	S	S	-	-
YBR130C_397	S	S	S	P	S	T	Q	S	-	-	-	S	S	S	S	S	S	S	-	-
YBR133C_316	S	G	G	G	M	M	V	-	G	R	D	G	G	G	M	M	M	M	G	G
YBR133C_613	T	T	R	T	A	-	P	-	-	V	-	T	T	T	T	T	T	-	-	-
YBR133C_648	S	P	S	S	L	L	F	-	N	N	Y	S	S	S	F	F	F	F	Y	Y
YBR133C_656	S	S	S	S	S	S	E	-	D	V	E	S	S	S	S	S	E	E	E	E
YBR133C_717	S	S	L	S	D	-	E	-	-	S	-	S	S	S	S	S	S	-	-	-
YBR133C_720	T	T	A	T	S	-	P	-	-	A	-	T	T	T	T	T	T	-	-	-
YBR133C_752	S	S	S	S	S	S	S	-	-	-	-	S	S	S	S	S	S	-	-	-
YBR136W_335	T	T	-	-	D	N	D	P	F	P	G	T	T	T	T	T	T	T	T	T
YBR139W_339	S	S	S	S	-	S	A	-	D	S	-	S	S	S	S	S	S	S	S	S
YBR139W_340	T	T	T	T	-	K	E	-	-	N	-	T	T	T	N	N	N	-	-	-
YBR139W_345	Y	Y	Y	Y	-	Y	Y	Y	Y	Y	-	Y	Y	Y	Y	Y	Y	Y	Y	Y
YBR140C_1341	S	-	-	S	E	-	S	-	-	-	-	S	S	S	S	S	S	-	-	-
YBR140C_1344	S	-	-	L	G	I	D	-	-	-	-	S	S	S	S	S	S	-	-	-
YBR140C_1414	S	-	-	S	S	T	D	-	N	-	-	S	S	S	S	S	S	S	S	-
YBR140C_3075	Y	-	-	Y	Y	Y	Y	-	K	-	-	Y	Y	Y	Y	Y	Y	Y	Y	-
YBR140C_496	S	-	-	S	P	S	C	-	-	-	-	S	S	S	S	S	S	-	-	-
YBR142W_134	T	-	T	-	V	-	S	E	G	K	-	T	T	T	T	T	T	T	T	T
YBR142W_137	S	-	-	-	E	S	E	S	S	A	-	-	-	-	S	S	S	S	S	S
YBR142W_677	S	-	S	-	S	S	S	S	D	S	D	S	S	S	S	S	S	S	S	S
YBR142W_687	S	-	S	-	K	K	K	-	S	G	-	S	S	S	K	K	K	K	S	S
YBR142W_85	S	-	P	-	A	D	-	D	D	D	A	S	S	S	S	S	S	S	N	N
YBR142W_90	S	-	S	-	D	G	-	D	N	E	K	S	S	S	D	D	D	D	N	N
YBR142W_92	S	-	S	-	G	-	D	E	S	A	G	S	S	S	S	S	S	S	S	S
YBR142W_94	S	-	S	-	V	E	Q	D	A	T	R	S	S	S	S	N	N	N	N	K
YBR143C_349	S	S	S	S	S	S	T	S	E	E	S	S	S	S	S	S	S	S	S	S
YBR143C_420	S	S	S	S	S	S	S	S	S	S	S	S	S	S	S	S	S	S	S	S
YBR148W_158	S	S	S	S	-	T	-	-	-	-	-	S	S	S	S	S	S	-	-	-
YBR148W_159	S	S	S	S	-	S	-	-	-	-	-	S	S	S	S	S	S	-	-	-
YBR148W_238	T	T	T	T	-	P	-	-	-	-	-	T	T	T	T	T	T	-	-	-
YBR149W_150	T	T	T	T	-	K	H	A	-	-	-	T	T	T	T	T	T	T	-	-
YBR149W_279	T	T	T	T	-	N	T	R	R	-	-	T	T	T	T	T	T	R	R	-
YBR152W_181	S	-	P	P	-	P	-	-	V	-	-	P	P	P	P	P	P	P	P	-
YBR152W_39	S	-	N	K	-	N	-	-	S	-	-	N	N	N	N	N	N	N	N	-
YBR152W_41	S	-	E	K	-	R	-	-	A	-	-	K	K	K	K	K	K	K	K	-
YBR156C_117	S	S	S	S	S	G	-	-	-	-	-	S	S	S	S	S	S	-	-	-
YBR156C_119	T	T	T	T	T	T	K	-	-	-	-	T	T	T	T	T	T	-	-	-
YBR156C_136	S	S	S	S	D	A	T	-	-	-	-	S	S	S	S	S	S	-	-	-
YBR156C_143	S	S	S	S	S	K	Y	-	-	-	-	S	S	S	S	S	S	-	-	-
YBR156C_158	S	S	S	N	S	S	-	-	-	-	-	S	S	S	S	S	S	-	-	-
YBR156C_182	S	S	S	S	T	S	N	-	-	-	-	S	S	S	S	S	S	-	-	-
YBR156C_267	S	S	S	S	M	K	S	-	-	-	-	S	S	S	S	S	S	-	-	-
YBR156C_279	S	S	S	S	S	S	S	-	-	-	-	S	S	S	S	S	S	-	-	-
YBR156C_328	S	S	S	S	S	S	S	-	-	-	-	S	S	S	S	S	S	-	-	-
YBR156C_420	S	S	S	S	S	-	V	-	-	-	-	S	S	S	S	S	S	-	-	-
YBR156C_424	S	S	S	S	G	Q	T	-	-	-	-	S	S	S	S	S	S	-	-	-
YBR156C_426	S	S	S	S	Y	T	S	-	-	-	-	S	S	S	S	S	S	-	-	-
YBR156C_447	S	S	S	S	T	V	M	-	-	-	-	S	S	S	S	S	S	-	-	-
YBR156C_488	S	S	S	S	-	S	E	-	-	-	-	S	S	S	S	S	S	-	-	-
YBR156C_495	S	S	S	S	K	T	G	-	-	-	-	S	S	S	S	S	S	-	-	-
YBR156C_532	S	S	S	S	S	S	S	-	-	-	-	S	S	S	S	S	S	-	-	-
YBR156C_553	S	S	S	S	S	S	S	-	-	-	-	S	S	S	S	S	S	-	-	-
YBR156C_577	S	S	S	P	V	S	S	-	-	-	-	S	S	S	S	S	S	-	-	-
YBR156C_588	T	I	P	N	K	K	Y	-	-	-	-	T	T	T	N	N	N	-	-	-
YBR156C_632	T	T	T	T	S	S	S	-	-	-	-	T	T	T	S	S	S	-	-	-
YBR156C_634	S	S	S	S	S	S	S	-	-	-	-	S	S	S	S	S	S	-	-	-
YBR156C_72	S	S	S	S	K	S	S	-	-	-	-	S	S	S	S	S	S	-	-	-
YBR156C_76	T	T	T	T	T	E	S	-	-	-	-	T	T	T	T	T	T	-	-	-
YBR156C_94	S	S	S	S	K	P	-	-	-	-	-	S	S	S	S	S	S	-	-	-
YBR156C_96	S	S	S	S	T	S	T	-	-	-	-	S	S	S	S	S	S	-	-	-
YBR157C_104	S	S	S	S	Y	-	-	-	-	-	-	S	S	S	S	-	-	-	-	-
YBR157C_121	S	S	S	S	E	P	-	-	-	-	-	S	S	S	S	S	-	-	-	-
YBR157C_123	S	S	S	S	T	N	-	-	-	-	-	S	S	S	S	S	-	-	-	-
YBR157C_140	S	S	S	S	S	S	-	-	-	-	-	S	S	S	S	S	-	-	-	-
YBR157C_144	S	S	S	S	S	S	-	-	-	-	-	S	S	S	S	S	-	-	-	-
YBR157C_159	S	S	S	S	H	E	-	-	-	-	-	S	S	S	S	S	-	-	-	-
YBR157C_171	S	S	S	S	F	T	-	-	-	-	-	S	S	S	S	S	-	-	-	-
YBR157C_174	S	S	S	S	S	D	-	-	-	-	-	S	S	S	S	S	-	-	-	-
YBR157C_175	S	S	S	S	S	S	-	-	-	-	-	S	S	S	S	S	-	-	-	-
YBR157C_216	S	S	S	N	S	N	-	-	-	-	-	S	S	S	S	S	-	-	-	-
YBR157C_29	S	S	S	S	R	M	-	-	-	-	-	S	S	S	S	S	-	-	-	-
YBR157C_32	S	S	S	S	R	S	-	-	-	-	-	S	S	S	S	S	-	-	-	-
YBR157C_89	T	T	T	T	T	I	-	-	-	-	-	T	T	T	T	T	-	-	-	-
YBR157C_93	S	S	S	S	D	S	-	-	-	-	-	S	S	S	S	S	-	-	-	-
YBR157C_94	S	S	S	S	S	A	-	-	-	-	-	S	S	S	S	S	-	-	-	-
YBR158W_526	S	S	S	S	L	S	-	S	S	-	-	S	S	S	S	S	S	S	S	-
YBR160W_167	Y	Y	-	Y	Y	Y	Y	Y	Y	Y	Y	Y	Y	Y	Y	Y	Y	Y	Y	Y
YBR160W_168	T	T	-	T	T	T	T	T	T	T	T	T	T	T	T	T	T	T	T	T
YBR160W_18	Y	Y	-	Y	Y	Y	Y	Y	Y	Y	Y	Y	Y	Y	Y	Y	Y	Y	Y	Y
YBR160W_45	S	S	-	S	S	S	S	S	A	A	D	S	S	S	S	S	S	S	A	A
YBR161W_353	S	-	S	S	S	S	S	S	-	E	-	S	S	S	S	S	S	S	S	S
YBR167C_114	S	S	N	S	S	E	N	N	V	-	-	S	S	S	N	N	N	N	N	-
YBR169C_678	S	S	S	S	K	E	K	-	-	-	E	S	S	S	K	K	K	-	-	-
YBR169C_681	S	N	D	D	A	E	S	-	-	-	A	N	D	D	D	D	D	-	-	-
YBR172C_11	S	S	S	S	-	N	S	-	-	-	-	S	S	S	S	S	S	-	-	-
YBR172C_124	S	S	S	S	-	S	N	-	-	-	-	S	S	S	S	S	-	-	-	-
YBR172C_128	T	T	T	T	-	T	Q	-	-	-	-	T	T	T	T	T	T	-	-	-
YBR172C_319	T	T	T	T	-	-	T	-	-	-	-	T	T	T	-	-	-	-	-	-
YBR172C_341	S	S	P	S	-	-	T	-	-	-	-	S	S	S	-	-	-	-	-	-
YBR172C_466	S	S	F	S	-	-	N	-	-	-	-	S	S	S	-	-	-	-	-	-
YBR172C_536	S	N	D	N	-	E	K	-	-	-	-	N	N	N	N	N	N	-	-	-
YBR172C_543	S	S	T	A	-	S	Q	-	-	-	-	S	S	S	S	S	S	-	-	-
YBR172C_544	S	P	S	P	-	-	I	-	-	-	-	S	S	S	-	-	-	-	-	-
YBR172C_601	S	S	P	P	-	T	N	-	-	-	-	S	S	S	S	S	S	-	-	-
YBR172C_69	T	T	T	T	-	N	N	-	-	-	-	T	T	T	T	T	-	-	-	-
YBR172C_79	S	S	S	S	-	S	H	-	-	-	-	S	S	S	S	S	S	-	-	-
YBR172C_82	S	S	S	S	-	S	T	-	-	-	-	S	S	S	S	S	S	-	-	-
YBR172C_83	S	S	S	S	-	S	S	-	-	-	-	S	S	S	S	S	S	-	-	-
YBR172C_95	S	S	S	S	-	S	S	-	-	-	-	S	S	S	S	S	S	-	-	-
YBR181C_231	S	-	-	-	S	-	S	S	S	S	S	-	-	-	S	S	S	S	S	S
YBR181C_232	S	-	-	-	S	-	S	S	S	S	S	-	-	-	S	S	S	S	S	S
YBR182C_347	S	S	S	S	-	R	Q	Q	S	-	-	S	S	S	S	S	S	S	S	-
YBR182C_356	S	S	S	S	-	N	N	H	T	-	H	S	S	S	N	N	N	H	H	-
[truncated: 13,196 more rows]

## Sheet: Description
Worksheet:C.albicans p-sites
[truncated: 32 more rows]
